# Supplementary material for: Blood and brain gene expression signatures of chronic intermittent ethanol consumption in mice
Source: PLoS Comput Biol. 2022 Feb 17;18(2):e1009800. doi: 10.1371/journal.pcbi.1009800 (PMC8853518; doi:10.1371/journal.pcbi.1009800)
Supplement: S1 Table — (XLSX) [file pcbi.1009800.s003.xlsx]

## Sheet: amy_F
	ensembl_gene_id_version	ensembl_gene_id	mgi_symbol	external_gene_name	chromosome_name	strand	start_position	end_position	gene_biotype	logFC	AveExpr	t	P.Value	adj.P.Val	B	module	moduleNumber
ENSMUSG00000060802.8	ENSMUSG00000060802.8	ENSMUSG00000060802	B2m	B2m	2	1	122147686	122153083	protein_coding	0.601892	6.26883	4.28148	0.000287163	0.980533	-0.955831	darkgrey	AMY5
ENSMUSG00000073411.12	ENSMUSG00000073411.12	ENSMUSG00000073411	H2-D1	H2-D1	17	1	35262730	35267499	protein_coding	0.926122	5.25177	4.79997	7.95888e-05	0.980533	-0.986439	darkgrey	AMY5
ENSMUSG00000061232.16	ENSMUSG00000061232.16	ENSMUSG00000061232	H2-K1	H2-K1	17	-1	33996017	34000347	protein_coding	0.813475	5.05284	4.47862	0.000176223	0.980533	-1.43714	darkgrey	AMY5
ENSMUSG00000037049.9	ENSMUSG00000037049.9	ENSMUSG00000037049	Smpd1	Smpd1	7	1	105554360	105558389	protein_coding	0.20622	6.36487	3.72455	0.00113394	0.980533	-1.64604	pink	AMY18
ENSMUSG00000032517.16	ENSMUSG00000032517.16	ENSMUSG00000032517	Mobp	Mobp	9	1	120149707	120181484	protein_coding	-0.411405	6.50815	-3.28152	0.00331783	0.980533	-2.21336	lightyellow	AMY14
ENSMUSG00000035478.14	ENSMUSG00000035478.14	ENSMUSG00000035478	Mbd3	Mbd3	10	-1	80392539	80399550	protein_coding	-0.15189	6.2991	-3.23864	0.00367561	0.980533	-2.31374	grey	AMY11
ENSMUSG00000036585.16	ENSMUSG00000036585.16	ENSMUSG00000036585	Fgf1	Fgf1	18	-1	38838673	38929472	protein_coding	-0.29207	5.52715	-3.36181	0.00273659	0.980533	-2.34689	darkorange	AMY7
ENSMUSG00000029059.9	ENSMUSG00000029059.9	ENSMUSG00000029059	Prxl2b	Prxl2b	4	-1	154895504	154899135	protein_coding	-0.228576	5.70119	-3.29661	0.00320009	0.980533	-2.37625	grey	AMY11
ENSMUSG00000002833.11	ENSMUSG00000002833.11	ENSMUSG00000002833	Hdgfl2	Hdgfl2	17	1	56079634	56100607	protein_coding	0.23325	5.12012	3.36867	0.00269176	0.980533	-2.50778	darkgrey	AMY5
ENSMUSG00000018593.13	ENSMUSG00000018593.13	ENSMUSG00000018593	Sparc	Sparc	11	-1	55394500	55423183	protein_coding	-0.332985	8.70628	-2.8984	0.00818017	0.980533	-2.56722	darkorange	AMY7
ENSMUSG00000002265.17	ENSMUSG00000002265.17	ENSMUSG00000002265	Peg3	Peg3	7	-1	6703892	6730431	protein_coding	-0.260009	8.18011	-2.91426	0.00788528	0.980533	-2.57341	darkorange	AMY7
ENSMUSG00000030284.11	ENSMUSG00000030284.11	ENSMUSG00000030284	Creld1	Creld1	6	1	113483297	113493343	protein_coding	-0.226965	5.4547	-3.19157	0.00411155	0.980533	-2.57689	grey	AMY11
ENSMUSG00000048000.15	ENSMUSG00000048000.15	ENSMUSG00000048000	Gigyf2	Gigyf2	1	1	87326998	87450796	protein_coding	-0.187726	5.58353	-3.1498	0.00453986	0.980533	-2.59151	grey	AMY11
ENSMUSG00000108348.2	ENSMUSG00000108348.2	ENSMUSG00000108348	Gm42372	Gm42372	7	1	16983086	16988152	protein_coding	-0.200584	5.97131	-3.06675	0.00552297	0.980533	-2.6053	darkorange	AMY7
ENSMUSG00000039488.15	ENSMUSG00000039488.15	ENSMUSG00000039488	Cntn5	Cntn5	9	-1	9660891	10904775	protein_coding	-0.281999	5.8834	-3.06759	0.0055121	0.980533	-2.62143	darkorange	AMY7
ENSMUSG00000024944.6	ENSMUSG00000024944.6	ENSMUSG00000024944	Arl2	Arl2	19	-1	6134374	6141548	protein_coding	-0.152489	6.33626	-2.98363	0.00671047	0.980533	-2.65226	magenta	AMY15
ENSMUSG00000034377.10	ENSMUSG00000034377.10	ENSMUSG00000034377	Tulp4	Tulp4	17	1	6106437	6251128	protein_coding	-0.168352	6.71725	-2.94096	0.00741143	0.980533	-2.6599	lightyellow	AMY14
ENSMUSG00000064344.1	ENSMUSG00000064344.1	ENSMUSG00000064344	mt-Tm	mt-Tm	MT	1	3845	3913	Mt_tRNA	-0.250325	7.92639	-2.85773	0.00898556	0.980533	-2.67544	blue	AMY1
ENSMUSG00000035933.5	ENSMUSG00000035933.5	ENSMUSG00000035933	Cog5	Cog5	12	1	31654869	31937630	protein_coding	0.192276	5.50247	3.07716	0.0053893	0.980533	-2.71258	grey	AMY11
ENSMUSG00000042197.13	ENSMUSG00000042197.13	ENSMUSG00000042197	Zfp451	Zfp451	1	-1	33761545	33814595	protein_coding	-0.202304	5.78896	-2.97096	0.00691169	0.980533	-2.76454	lightcyan	AMY13
ENSMUSG00000031425.15	ENSMUSG00000031425.15	ENSMUSG00000031425	Plp1	Plp1	X	1	136822671	136839733	protein_coding	-0.31863	10.261	-2.74085	0.0117406	0.980533	-2.76503	lightyellow	AMY14
ENSMUSG00000026830.9	ENSMUSG00000026830.9	ENSMUSG00000026830	Ermn	Ermn	2	-1	58045113	58052864	protein_coding	-0.402215	5.87527	-2.92904	0.00761955	0.980533	-2.79857	lightyellow	AMY14
ENSMUSG00000039202.12	ENSMUSG00000039202.12	ENSMUSG00000039202	Abhd2	Abhd2	7	1	79273199	79365508	protein_coding	0.291639	5.74758	2.93584	0.00750012	0.980533	-2.8288	red	AMY20
ENSMUSG00000037210.16	ENSMUSG00000037210.16	ENSMUSG00000037210	Fam193a	Fam193a	5	1	34369933	34486456	protein_coding	-0.169853	5.41836	-2.96692	0.00697704	0.980533	-2.85517	magenta	AMY15
ENSMUSG00000049807.16	ENSMUSG00000049807.16	ENSMUSG00000049807	Arhgap23	Arhgap23	11	1	97415533	97502402	protein_coding	-0.222994	5.72966	-2.89995	0.00815093	0.980533	-2.86459	lightyellow	AMY14
ENSMUSG00000042650.3	ENSMUSG00000042650.3	ENSMUSG00000042650	Alkbh5	Alkbh5	11	1	60536381	60558512	protein_coding	-0.168793	6.00578	-2.86092	0.0089196	0.980533	-2.86484	grey	AMY11
ENSMUSG00000041552.7	ENSMUSG00000041552.7	ENSMUSG00000041552	Ptchd1	Ptchd1	X	-1	155573455	155623814	protein_coding	-0.407602	4.16178	-3.4441	0.00224406	0.980533	-2.87212	darkgreen	AMY4
ENSMUSG00000020774.9	ENSMUSG00000020774.9	ENSMUSG00000020774	Aspa	Aspa	11	-1	73304992	73329596	protein_coding	-0.437406	4.11919	-3.42806	0.00233273	0.980533	-2.9088	lightyellow	AMY14
ENSMUSG00000052397.8	ENSMUSG00000052397.8	ENSMUSG00000052397	Ezr	Ezr	17	-1	6738041	6782784	protein_coding	0.384488	5.42686	2.93093	0.00758613	0.980533	-2.91407	paleturquoise	AMY17
ENSMUSG00000004894.10	ENSMUSG00000004894.10	ENSMUSG00000004894	Hapln2	Hapln2	3	-1	88021750	88027583	protein_coding	-0.735715	3.6218	-3.79114	0.000963139	0.980533	-2.94191	blue	AMY1
ENSMUSG00000028557.10	ENSMUSG00000028557.10	ENSMUSG00000028557	Rnf11	Rnf11	4	-1	109451098	109484728	protein_coding	-0.134265	7.74583	-2.67994	0.0134763	0.980533	-2.94916	grey	AMY11
ENSMUSG00000030533.16	ENSMUSG00000030533.16	ENSMUSG00000030533	Unc45a	Unc45a	7	-1	80325292	80347993	protein_coding	0.295995	4.37305	3.26281	0.00346958	0.980533	-2.95409	grey	AMY11
ENSMUSG00000021967.4	ENSMUSG00000021967.4	ENSMUSG00000021967	Mrpl57	Mrpl57	14	1	57826234	57829296	protein_coding	0.17441	5.63394	2.84689	0.00921261	0.980533	-2.95753	darkolivegreen	AMY6
ENSMUSG00000030905.5	ENSMUSG00000030905.5	ENSMUSG00000030905	Crym	Crym	7	-1	120186380	120202111	protein_coding	0.541602	6.45419	2.7447	0.0116382	0.980533	-2.96777	red	AMY20
ENSMUSG00000053644.13	ENSMUSG00000053644.13	ENSMUSG00000053644	Aldh7a1	Aldh7a1	18	-1	56509687	56572951	protein_coding	0.226792	5.31512	2.90145	0.00812269	0.980533	-2.96987	pink	AMY18
ENSMUSG00000052336.7	ENSMUSG00000052336.7	ENSMUSG00000052336	Cx3cr1	Cx3cr1	9	-1	119901616	120069879	protein_coding	-0.176736	5.45287	-2.82025	0.00979386	0.980533	-3.0196	blue	AMY1
ENSMUSG00000021520.4	ENSMUSG00000021520.4	ENSMUSG00000021520	Uqcrb	Uqcrb	13	-1	66900617	66905378	protein_coding	0.259414	4.53911	3.10629	0.00503173	0.980533	-3.0221	grey	AMY11
ENSMUSG00000025532.13	ENSMUSG00000025532.13	ENSMUSG00000025532	Crcp	Crcp	5	1	130029290	130060789	protein_coding	-0.233437	4.6965	-3.01989	0.00616509	0.980533	-3.02283	grey	AMY11
ENSMUSG00000020589.17	ENSMUSG00000020589.17	ENSMUSG00000020589	Fam49a	Fam49a	12	1	12262139	12380965	protein_coding	0.203171	6.94364	2.65964	0.0141066	0.980533	-3.03106	greenyellow	AMY10
ENSMUSG00000038642.10	ENSMUSG00000038642.10	ENSMUSG00000038642	Ctss	Ctss	3	1	95526786	95556403	protein_coding	0.238063	6.26856	2.68804	0.0132323	0.980533	-3.0575	grey	AMY11
ENSMUSG00000028389.12	ENSMUSG00000028389.12	ENSMUSG00000028389	Zfp37	Zfp37	4	-1	62189540	62231047	protein_coding	0.288291	4.13355	3.27753	0.00334959	0.980533	-3.06117	pink	AMY18
ENSMUSG00000028542.17	ENSMUSG00000028542.17	ENSMUSG00000028542	Slc6a9	Slc6a9	4	1	117834506	117875198	protein_coding	-0.330559	5.50078	-2.77173	0.0109436	0.980533	-3.06471	lightyellow	AMY14
ENSMUSG00000002504.15	ENSMUSG00000002504.15	ENSMUSG00000002504	Slc9a3r2	Slc9a3r2	17	-1	24639286	24650327	protein_coding	-0.226957	5.30793	-2.80244	0.010202	0.980533	-3.07246	darkturquoise	AMY9
ENSMUSG00000021143.10	ENSMUSG00000021143.10	ENSMUSG00000021143	Pacs2	Pacs2	12	1	113014508	113074401	protein_coding	-0.201866	5.94162	-2.6939	0.0130582	0.980533	-3.08583	lightyellow	AMY14
ENSMUSG00000068151.7	ENSMUSG00000068151.7	ENSMUSG00000068151	A230006K03Rik	A230006K03Rik	7	-1	61127996	61311721	lincRNA	-0.199446	5.68001	-2.72486	0.0121745	0.980533	-3.08872	darkorange	AMY7
ENSMUSG00000043535.13	ENSMUSG00000043535.13	ENSMUSG00000043535	Setx	Setx	2	1	29124181	29182471	protein_coding	-0.176084	5.4933	-2.74757	0.0115626	0.980533	-3.09664	grey60	AMY12
ENSMUSG00000010803.13	ENSMUSG00000010803.13	ENSMUSG00000010803	Gabra1	Gabra1	11	-1	42130939	42182930	protein_coding	-0.171709	8.05217	-2.5665	0.0173705	0.980533	-3.09952	darkorange	AMY7
ENSMUSG00000033880.11	ENSMUSG00000033880.11	ENSMUSG00000033880	Lgals3bp	Lgals3bp	11	-1	118392751	118402092	protein_coding	0.790534	4.02687	3.35732	0.00276625	0.980533	-3.10151	paleturquoise	AMY17
ENSMUSG00000055214.15	ENSMUSG00000055214.15	ENSMUSG00000055214	Pld5	Pld5	1	-1	175962306	176275312	protein_coding	-0.418757	4.67467	-2.93683	0.00748296	0.980533	-3.11057	blue	AMY1
ENSMUSG00000027405.16	ENSMUSG00000027405.16	ENSMUSG00000027405	Nop56	Nop56	2	1	130274430	130279313	protein_coding	-0.292366	3.99963	-3.25394	0.0035439	0.980533	-3.11643	grey	AMY11
ENSMUSG00000020898.18	ENSMUSG00000020898.18	ENSMUSG00000020898	Ctc1	Ctc1	11	1	69015911	69036473	protein_coding	0.347217	4.25372	3.14188	0.00462573	0.980533	-3.12239	turquoise	AMY23
ENSMUSG00000030500.6	ENSMUSG00000030500.6	ENSMUSG00000030500	Slc17a6	Slc17a6	7	1	51622006	51671119	protein_coding	-0.615697	4.66922	-2.92222	0.00774105	0.980533	-3.12639	turquoise	AMY23
ENSMUSG00000073481.9	ENSMUSG00000073481.9	ENSMUSG00000073481	Mtarc2	Mtarc2	1	-1	184813068	184846451	protein_coding	0.259936	5.20056	2.75612	0.0113398	0.980533	-3.16232	red	AMY20
ENSMUSG00000032388.7	ENSMUSG00000032388.7	ENSMUSG00000032388	Spg21	Spg21	9	1	65460947	65488470	protein_coding	0.253773	4.98563	2.80148	0.0102244	0.980533	-3.17018	cyan	AMY3
ENSMUSG00000067242.11	ENSMUSG00000067242.11	ENSMUSG00000067242	Lgi1	Lgi1	19	1	38264536	38312214	protein_coding	0.221145	6.17054	2.60729	0.0158622	0.980533	-3.17169	greenyellow	AMY10
ENSMUSG00000025892.16	ENSMUSG00000025892.16	ENSMUSG00000025892	Gria4	Gria4	9	-1	4417896	4796234	protein_coding	-0.128597	6.80352	-2.54522	0.0182095	0.980533	-3.19323	grey	AMY11
ENSMUSG00000007659.18	ENSMUSG00000007659.18	ENSMUSG00000007659	Bcl2l1	Bcl2l1	2	-1	152780668	152831728	protein_coding	-0.140964	6.46313	-2.55928	0.017651	0.980533	-3.20043	brown	AMY2
ENSMUSG00000052613.16	ENSMUSG00000052613.16	ENSMUSG00000052613	Pcdh15	Pcdh15	10	1	73099342	74649737	protein_coding	-0.233562	5.48364	-2.65703	0.0141895	0.980533	-3.2034	darkorange	AMY7
ENSMUSG00000030701.17	ENSMUSG00000030701.17	ENSMUSG00000030701	Plekhb1	Plekhb1	7	-1	100642892	100662414	protein_coding	-0.257502	7.70102	-2.49945	0.0201435	0.980533	-3.20897	lightyellow	AMY14
ENSMUSG00000026888.14	ENSMUSG00000026888.14	ENSMUSG00000026888	Grb14	Grb14	2	-1	64912476	65024987	protein_coding	-0.227916	5.02615	-2.73844	0.011805	0.980533	-3.21224	lightyellow	AMY14
ENSMUSG00000021466.12	ENSMUSG00000021466.12	ENSMUSG00000021466	Ptch1	Ptch1	13	-1	63508328	63573598	protein_coding	-0.17381	5.45944	-2.65183	0.0143564	0.980533	-3.2144	grey	AMY11
ENSMUSG00000020183.11	ENSMUSG00000020183.11	ENSMUSG00000020183	Cpm	Cpm	10	1	117629500	117687352	protein_coding	-0.499838	3.26392	-3.6881	0.00123972	0.980533	-3.23404	lightyellow	AMY14
ENSMUSG00000033543.17	ENSMUSG00000033543.17	ENSMUSG00000033543	Gtf2a2	Gtf2a2	9	1	70012550	70022866	protein_coding	0.237007	4.47862	2.9002	0.00814614	0.980533	-3.23488	grey	AMY11
ENSMUSG00000024812.11	ENSMUSG00000024812.11	ENSMUSG00000024812	Tjp2	Tjp2	19	-1	24094505	24225030	protein_coding	-0.267422	4.5665	-2.83747	0.00941426	0.980533	-3.24606	grey	AMY11
ENSMUSG00000033377.14	ENSMUSG00000033377.14	ENSMUSG00000033377	Palmd	Palmd	3	-1	116918258	116968987	protein_coding	0.578767	3.79929	3.27094	0.00340282	0.980533	-3.26078	turquoise	AMY23
ENSMUSG00000042066.16	ENSMUSG00000042066.16	ENSMUSG00000042066	Tmcc2	Tmcc2	1	-1	132356315	132391281	protein_coding	-0.181695	7.04179	-2.48248	0.0209082	0.980533	-3.2628	darkred	AMY8
ENSMUSG00000055817.18	ENSMUSG00000055817.18	ENSMUSG00000055817	Mta3	Mta3	17	1	83706163	83821516	protein_coding	-0.262232	4.1905	-2.96793	0.00696066	0.980533	-3.26692	purple	AMY19
ENSMUSG00000023175.15	ENSMUSG00000023175.15	ENSMUSG00000023175	Bsg	Bsg	10	1	79704491	79711969	protein_coding	0.175527	8.36691	2.44247	0.0228187	0.980533	-3.26988	red	AMY20
ENSMUSG00000054237.6	ENSMUSG00000054237.6	ENSMUSG00000054237	Fra10ac1	Fra10ac1	19	-1	38188481	38224156	protein_coding	-0.251159	4.55384	-2.80331	0.0101815	0.980533	-3.28341	blue	AMY1
ENSMUSG00000027680.15	ENSMUSG00000027680.15	ENSMUSG00000027680	Fxr1	Fxr1	3	1	34019943	34070322	protein_coding	-0.131258	6.17687	-2.51086	0.0196444	0.980533	-3.28816	pink	AMY18
ENSMUSG00000024805.16	ENSMUSG00000024805.16	ENSMUSG00000024805	Pcgf5	Pcgf5	19	1	36348309	36460970	protein_coding	-0.361678	4.41017	-2.83879	0.0093857	0.980533	-3.29685	magenta	AMY15
ENSMUSG00000037343.8	ENSMUSG00000037343.8	ENSMUSG00000037343	Taf2	Taf2	15	-1	55015131	55072152	protein_coding	-0.26591	4.25697	-2.90137	0.0081242	0.980533	-3.29754	brown	AMY2
ENSMUSG00000040253.15	ENSMUSG00000040253.15	ENSMUSG00000040253	Gbp7	Gbp7	3	1	142530342	142550149	protein_coding	0.580501	3.13686	3.85113	0.000831179	0.980533	-3.29762	paleturquoise	AMY17
ENSMUSG00000064061.13	ENSMUSG00000064061.13	ENSMUSG00000064061	Dzip3	Dzip3	16	-1	48924232	48994165	protein_coding	-0.132284	6.36919	-2.48431	0.0208245	0.980533	-3.30481	darkorange	AMY7
ENSMUSG00000104093.1	ENSMUSG00000104093.1	ENSMUSG00000104093	A330015K06Rik	A330015K06Rik	3	-1	65133060	65302685	antisense	-0.600825	3.05682	-3.77832	0.000993932	0.980533	-3.31183	darkorange	AMY7
ENSMUSG00000053279.8	ENSMUSG00000053279.8	ENSMUSG00000053279	Aldh1a1	Aldh1a1	19	1	20492715	20643465	protein_coding	-0.637218	4.53282	-2.77073	0.0109685	0.980533	-3.31812	darkred	AMY8
ENSMUSG00000063146.11	ENSMUSG00000063146.11	ENSMUSG00000063146	Clip2	Clip2	5	-1	134489383	134552434	protein_coding	-0.223062	5.59322	-2.54279	0.0183076	0.980533	-3.31846	grey	AMY11
ENSMUSG00000064215.13	ENSMUSG00000064215.13	ENSMUSG00000064215	Ifi27	Ifi27	12	1	103434211	103440239	protein_coding	0.571894	4.95597	2.65965	0.0141061	0.980533	-3.33936	red	AMY20
ENSMUSG00000035954.10	ENSMUSG00000035954.10	ENSMUSG00000035954	Dock4	Dock4	12	1	40445952	40846874	protein_coding	0.227548	6.10714	2.47417	0.0212922	0.980533	-3.34442	greenyellow	AMY10
ENSMUSG00000004360.9	ENSMUSG00000004360.9	ENSMUSG00000004360	9330159F19Rik	9330159F19Rik	10	1	29211606	29230779	protein_coding	-0.179491	5.35663	-2.54048	0.0184015	0.980533	-3.35933	lightcyan	AMY13
ENSMUSG00000039145.16	ENSMUSG00000039145.16	ENSMUSG00000039145	Camk1d	Camk1d	2	-1	5293457	5714515	protein_coding	0.14054	7.84462	2.38842	0.0256571	0.980533	-3.36076	greenyellow	AMY10
ENSMUSG00000028051.10	ENSMUSG00000028051.10	ENSMUSG00000028051	Hcn3	Hcn3	3	-1	89146074	89160196	protein_coding	-0.313856	3.85419	-3.02305	0.00611955	0.980533	-3.36278	lightyellow	AMY14
ENSMUSG00000034342.9	ENSMUSG00000034342.9	ENSMUSG00000034342	Cbl	Cbl	9	-1	44142976	44234049	protein_coding	0.18466	5.23291	2.56143	0.0175669	0.980533	-3.36627	grey	AMY11
ENSMUSG00000037979.13	ENSMUSG00000037979.13	ENSMUSG00000037979	Ccdc92	Ccdc92	5	-1	124834418	124862424	protein_coding	-0.168404	6.07785	-2.45021	0.022437	0.980533	-3.37251	grey	AMY11
ENSMUSG00000037625.7	ENSMUSG00000037625.7	ENSMUSG00000037625	Cldn11	Cldn11	3	1	31149920	31164324	protein_coding	-0.317826	7.16816	-2.38628	0.0257761	0.980533	-3.38549	lightyellow	AMY14
ENSMUSG00000032740.16	NA	NA	NA	NA	NA	NA	NA	NA	NA	-0.1186	7.23568	-2.38391	0.0259082	0.980533	-3.38666	#N/A	#N/A
ENSMUSG00000024827.10	ENSMUSG00000024827.10	ENSMUSG00000024827	Gldc	Gldc	19	-1	30098447	30175429	protein_coding	0.492628	3.68473	3.16519	0.00437719	0.980533	-3.38794	greenyellow	AMY10
ENSMUSG00000034751.17	ENSMUSG00000034751.17	ENSMUSG00000034751	Mast4	Mast4	13	-1	102732486	103334497	protein_coding	-0.213072	5.8013	-2.4601	0.0219578	0.980533	-3.38899	darkorange	AMY7
ENSMUSG00000062151.13	ENSMUSG00000062151.13	ENSMUSG00000062151	Unc13c	Unc13c	9	-1	73479422	73968966	protein_coding	-0.393768	7.17909	-2.37364	0.0264885	0.980533	-3.40175	darkgreen	AMY4
ENSMUSG00000031980.10	ENSMUSG00000031980.10	ENSMUSG00000031980	Agt	Agt	8	-1	124556534	124569706	protein_coding	-0.593056	5.38733	-2.48896	0.0206133	0.980533	-3.41023	orange	AMY16
ENSMUSG00000026566.15	ENSMUSG00000026566.15	ENSMUSG00000026566	Mpzl1	Mpzl1	1	-1	165592240	165634538	protein_coding	-0.314642	4.16504	-2.80335	0.0101807	0.980533	-3.41491	lightyellow	AMY14
ENSMUSG00000048249.14	ENSMUSG00000048249.14	ENSMUSG00000048249	Crebrf	Crebrf	17	1	26715650	26776635	protein_coding	-0.181021	6.73825	-2.37851	0.0262121	0.980533	-3.41609	lightyellow	AMY14
ENSMUSG00000021242.9	ENSMUSG00000021242.9	ENSMUSG00000021242	Npc2	Npc2	12	-1	84754562	84773152	protein_coding	0.154171	6.42773	2.39459	0.0253175	0.980533	-3.41637	paleturquoise	AMY17
ENSMUSG00000003382.18	ENSMUSG00000003382.18	ENSMUSG00000003382	Etv3	Etv3	3	1	87525407	87540156	protein_coding	-0.305451	4.15371	-2.80165	0.0102203	0.980533	-3.42014	grey	AMY11
ENSMUSG00000060716.7	ENSMUSG00000060716.7	ENSMUSG00000060716	Plekhh1	Plekhh1	12	1	79029163	79081655	protein_coding	-0.379473	4.35416	-2.71658	0.012405	0.980533	-3.42472	lightyellow	AMY14
ENSMUSG00000008855.17	ENSMUSG00000008855.17	ENSMUSG00000008855	Hdac5	Hdac5	11	-1	102194432	102230166	protein_coding	-0.186471	5.76074	-2.4338	0.0232535	0.980533	-3.42483	grey60	AMY12
ENSMUSG00000019054.13	ENSMUSG00000019054.13	ENSMUSG00000019054	Fis1	Fis1	5	1	136953275	136966234	protein_coding	-0.120086	6.99413	-2.35391	0.0276364	0.980533	-3.43624	grey	AMY11
ENSMUSG00000040596.15	ENSMUSG00000040596.15	ENSMUSG00000040596	Pogk	Pogk	1	-1	166384622	166409863	protein_coding	-0.17739	5.0784	-2.51381	0.0195171	0.980533	-3.4399	lightyellow	AMY14
ENSMUSG00000036880.10	ENSMUSG00000036880.10	ENSMUSG00000036880	Acaa2	Acaa2	18	1	74779197	74806208	protein_coding	0.314628	5.02124	2.53497	0.018627	0.980533	-3.44133	red	AMY20
ENSMUSG00000032604.16	ENSMUSG00000032604.16	ENSMUSG00000032604	Qars	Qars	9	1	108507706	108515941	protein_coding	0.263303	4.31343	2.72906	0.012059	0.980533	-3.44696	pink	AMY18
ENSMUSG00000015214.14	ENSMUSG00000015214.14	ENSMUSG00000015214	Mtmr1	Mtmr1	X	1	71364760	71419196	protein_coding	0.190726	4.67176	2.60555	0.015924	0.980533	-3.45015	darkgrey	AMY5
ENSMUSG00000023055.10	ENSMUSG00000023055.10	ENSMUSG00000023055	Calcoco1	Calcoco1	15	-1	102706777	102722178	protein_coding	-0.264324	5.13215	-2.49185	0.0204829	0.980533	-3.45174	blue	AMY1
ENSMUSG00000025492.6	ENSMUSG00000025492.6	ENSMUSG00000025492	Ifitm3	Ifitm3	7	-1	141009586	141010770	protein_coding	0.54619	3.90026	2.93116	0.00758212	0.980533	-3.45327	red	AMY20
ENSMUSG00000015806.12	ENSMUSG00000015806.12	ENSMUSG00000015806	Qdpr	Qdpr	5	-1	45434021	45450236	protein_coding	-0.238701	7.82607	-2.32054	0.0296825	0.980533	-3.45379	lightyellow	AMY14
ENSMUSG00000010064.15	ENSMUSG00000010064.15	ENSMUSG00000010064	Slc38a3	Slc38a3	9	-1	107650634	107669530	protein_coding	0.473048	4.74738	2.59065	0.0164619	0.980533	-3.45684	darkolivegreen	AMY6
ENSMUSG00000039830.9	ENSMUSG00000039830.9	ENSMUSG00000039830	Olig2	Olig2	16	1	91225457	91228677	protein_coding	-0.244803	4.00048	-2.81769	0.00985149	0.980533	-3.46434	darkturquoise	AMY9
ENSMUSG00000063600.14	ENSMUSG00000063600.14	ENSMUSG00000063600	Egfem1	Egfem1	3	1	29082023	29691209	protein_coding	-0.259304	4.55467	-2.61023	0.0157586	0.980533	-3.46504	brown	AMY2
ENSMUSG00000037306.13	ENSMUSG00000037306.13	ENSMUSG00000037306	Man1c1	Man1c1	4	-1	134561690	134704290	protein_coding	0.322035	4.56229	2.62308	0.0153123	0.980533	-3.46722	lightcyan	AMY13
ENSMUSG00000096472.2	ENSMUSG00000096472.2	ENSMUSG00000096472	Cdkn2d	Cdkn2d	9	-1	21288410	21291407	protein_coding	-0.169228	5.51636	-2.42179	0.0238687	0.980533	-3.46869	darkgreen	AMY4
ENSMUSG00000011751.16	ENSMUSG00000011751.16	ENSMUSG00000011751	Sptbn4	Sptbn4	7	-1	27356383	27447686	protein_coding	-0.268161	4.71398	-2.56145	0.0175662	0.980533	-3.47083	blue	AMY1
ENSMUSG00000030235.17	ENSMUSG00000030235.17	ENSMUSG00000030235	Slco1c1	Slco1c1	6	1	141524368	141570177	protein_coding	0.38861	4.86413	2.54158	0.0183566	0.980533	-3.47125	red	AMY20
ENSMUSG00000028039.11	ENSMUSG00000028039.11	ENSMUSG00000028039	Efna3	Efna3	3	-1	89313899	89322965	protein_coding	0.203162	5.07591	2.49153	0.020497	0.980533	-3.4717	greenyellow	AMY10
ENSMUSG00000019831.14	ENSMUSG00000019831.14	ENSMUSG00000019831	Wasf1	Wasf1	10	1	40883475	40938570	protein_coding	0.213275	7.45092	2.3155	0.0300034	0.980533	-3.47204	turquoise	AMY23
ENSMUSG00000006010.14	ENSMUSG00000006010.14	ENSMUSG00000006010	Odr4	Odr4	1	-1	150361305	150393080	protein_coding	0.153605	5.74409	2.39684	0.0251947	0.980533	-3.47396	pink	AMY18
ENSMUSG00000076439.12	ENSMUSG00000076439.12	ENSMUSG00000076439	Mog	Mog	17	-1	37010743	37023398	protein_coding	-0.325677	5.98516	-2.36364	0.0270644	0.980533	-3.48492	lightyellow	AMY14
ENSMUSG00000028062.15	ENSMUSG00000028062.15	ENSMUSG00000028062	Lamtor2	Lamtor2	3	-1	88549819	88553074	protein_coding	-0.306772	3.89672	-2.839	0.00938118	0.980533	-3.4851	grey	AMY11
ENSMUSG00000030621.17	ENSMUSG00000030621.17	ENSMUSG00000030621	Me3	Me3	7	1	89632392	89854359	protein_coding	0.200639	5.10115	2.47173	0.0214064	0.980533	-3.48714	grey60	AMY12
ENSMUSG00000021676.10	ENSMUSG00000021676.10	ENSMUSG00000021676	Iqgap2	Iqgap2	13	-1	95627174	95892483	protein_coding	0.553161	4.26899	2.71454	0.0124626	0.980533	-3.48881	red	AMY20
ENSMUSG00000071176.10	ENSMUSG00000071176.10	ENSMUSG00000071176	Arhgef10	Arhgef10	8	1	14911663	15001085	protein_coding	-0.274925	4.51002	-2.59001	0.0164855	0.980533	-3.49527	lightyellow	AMY14
ENSMUSG00000073982.11	ENSMUSG00000073982.11	ENSMUSG00000073982	Rhog	Rhog	7	-1	102239123	102256054	protein_coding	-0.316695	3.93799	-2.80532	0.0101348	0.980533	-3.4954	lightyellow	AMY14
ENSMUSG00000029175.17	ENSMUSG00000029175.17	ENSMUSG00000029175	Slc35f6	Slc35f6	5	1	30647933	30659729	protein_coding	-0.270076	4.09859	-2.73414	0.0119209	0.980533	-3.49611	darkorange	AMY7
ENSMUSG00000035212.14	ENSMUSG00000035212.14	ENSMUSG00000035212	Leprot	Leprot	4	1	101647718	101659364	protein_coding	-0.229603	4.20431	-2.69075	0.0131516	0.980533	-3.49745	grey	AMY11
ENSMUSG00000041164.15	ENSMUSG00000041164.15	ENSMUSG00000041164	Zmiz2	Zmiz2	11	1	6389074	6406158	protein_coding	-0.123547	6.91549	-2.30598	0.0306181	0.980533	-3.5018	darkgreen	AMY4
ENSMUSG00000029922.15	ENSMUSG00000029922.15	ENSMUSG00000029922	Mkrn1	Mkrn1	6	-1	39397804	39420462	protein_coding	-0.550778	6.80967	-2.30259	0.0308403	0.980533	-3.50935	darkred	AMY8
ENSMUSG00000035439.13	ENSMUSG00000035439.13	ENSMUSG00000035439	Haus8	Haus8	8	-1	71248561	71272934	protein_coding	-0.501936	2.82735	-3.64244	0.00138602	0.980533	-3.51023	grey	AMY11
ENSMUSG00000038538.17	ENSMUSG00000038538.17	ENSMUSG00000038538	Ubn2	Ubn2	6	1	38433950	38524825	protein_coding	-0.156045	5.85609	-2.35209	0.0277446	0.980533	-3.51115	lightyellow	AMY14
ENSMUSG00000074657.5	ENSMUSG00000074657.5	ENSMUSG00000074657	Kif5a	Kif5a	10	-1	127225696	127263348	protein_coding	-0.102932	9.94756	-2.26182	0.0336243	0.980533	-3.51419	lightyellow	AMY14
ENSMUSG00000026335.16	ENSMUSG00000026335.16	ENSMUSG00000026335	Pam	Pam	1	-1	97795114	98095646	protein_coding	-0.103609	7.13604	-2.29014	0.0316668	0.980533	-3.51436	brown	AMY2
ENSMUSG00000029439.14	ENSMUSG00000029439.14	ENSMUSG00000029439	Sfswap	Sfswap	5	1	129501221	129571384	protein_coding	0.178294	5.43235	2.39223	0.0254472	0.980533	-3.51818	turquoise	AMY23
ENSMUSG00000063297.7	ENSMUSG00000063297.7	ENSMUSG00000063297	Luzp2	Luzp2	7	1	54835498	55268885	protein_coding	0.25946	7.4669	2.27563	0.0326565	0.980533	-3.52489	grey	AMY11
ENSMUSG00000054405.14	ENSMUSG00000054405.14	ENSMUSG00000054405	Dnajc8	Dnajc8	4	1	132535550	132553742	protein_coding	-0.121878	6.70305	-2.29453	0.0313734	0.980533	-3.52546	lightyellow	AMY14
ENSMUSG00000026737.12	ENSMUSG00000026737.12	ENSMUSG00000026737	Pip4k2a	Pip4k2a	2	-1	18842255	18998126	protein_coding	-0.194715	5.9111	-2.33508	0.0287747	0.980533	-3.52594	lightyellow	AMY14
ENSMUSG00000024959.14	ENSMUSG00000024959.14	ENSMUSG00000024959	Bad	Bad	19	1	6941861	6951899	protein_coding	0.223385	4.58504	2.54735	0.0181238	0.980533	-3.52872	grey	AMY11
ENSMUSG00000050074.12	ENSMUSG00000050074.12	ENSMUSG00000050074	Spink8	Spink8	9	1	109812280	109826633	protein_coding	0.849534	3.37872	3.22845	0.003766	0.980533	-3.53137	turquoise	AMY23
ENSMUSG00000047648.13	ENSMUSG00000047648.13	ENSMUSG00000047648	Fbxo30	Fbxo30	10	1	11281330	11298052	protein_coding	-0.651221	2.55089	-3.94953	0.000652341	0.980533	-3.53437	lightyellow	AMY14
ENSMUSG00000038836.15	ENSMUSG00000038836.15	ENSMUSG00000038836	Agbl3	Agbl3	6	1	34780432	34859459	protein_coding	-0.306761	3.64402	-2.90282	0.008097	0.980533	-3.53816	brown	AMY2
ENSMUSG00000042121.16	ENSMUSG00000042121.16	ENSMUSG00000042121	Ssh1	Ssh1	5	-1	113937094	113993894	protein_coding	-0.184981	4.55261	-2.53092	0.0187942	0.980533	-3.54004	pink	AMY18
ENSMUSG00000034110.8	ENSMUSG00000034110.8	ENSMUSG00000034110	Kctd7	Kctd7	5	1	130144861	130155806	protein_coding	-0.31972	3.40941	-3.05003	0.00574427	0.980533	-3.54056	grey	AMY11
ENSMUSG00000039096.10	ENSMUSG00000039096.10	ENSMUSG00000039096	Rsad1	Rsad1	11	-1	94539798	94549255	protein_coding	0.420158	3.55804	3.00308	0.00641231	0.980533	-3.54369	turquoise	AMY23
ENSMUSG00000025869.11	ENSMUSG00000025869.11	ENSMUSG00000025869	Nop16	Nop16	13	-1	54584185	54590090	protein_coding	-0.223834	4.60454	-2.51211	0.0195902	0.980533	-3.54419	purple	AMY19
ENSMUSG00000056666.13	ENSMUSG00000056666.13	ENSMUSG00000056666	Retsat	Retsat	6	1	72598475	72608425	protein_coding	0.554746	2.69387	3.87983	0.000774515	0.980533	-3.54476	magenta	AMY15
ENSMUSG00000033610.16	ENSMUSG00000033610.16	ENSMUSG00000033610	Pank1	Pank1	19	-1	34806940	34879455	protein_coding	0.212178	4.99616	2.43363	0.0232623	0.980533	-3.54655	red	AMY20
ENSMUSG00000049612.10	ENSMUSG00000049612.10	ENSMUSG00000049612	Omg	Omg	11	-1	79500982	79504084	protein_coding	-0.13533	6.62705	-2.27854	0.0324553	0.980533	-3.54898	royalblue	AMY21
ENSMUSG00000023330.12	ENSMUSG00000023330.12	ENSMUSG00000023330	Dtwd1	Dtwd1	2	1	126152141	126165279	protein_coding	0.385229	3.23545	3.22915	0.00375973	0.980533	-3.55019	red	AMY20
ENSMUSG00000002014.12	ENSMUSG00000002014.12	ENSMUSG00000002014	Ssr4	Ssr4	X	1	73787028	73790830	protein_coding	0.248292	4.57578	2.52623	0.01899	0.980533	-3.55036	grey60	AMY12
ENSMUSG00000039470.15	ENSMUSG00000039470.15	ENSMUSG00000039470	Zdhhc2	Zdhhc2	8	1	40423815	40510268	protein_coding	-0.226476	6.21451	-2.29132	0.0315875	0.980533	-3.5553	darkorange	AMY7
ENSMUSG00000056367.14	ENSMUSG00000056367.14	ENSMUSG00000056367	Actr3b	Actr3b	5	1	25759997	25850688	protein_coding	0.211245	5.90027	2.30792	0.0304923	0.980533	-3.56266	grey60	AMY12
ENSMUSG00000033965.10	ENSMUSG00000033965.10	ENSMUSG00000033965	Slc16a2	Slc16a2	X	-1	103697414	103821983	protein_coding	0.400174	5.441	2.35415	0.0276223	0.980533	-3.56296	red	AMY20
ENSMUSG00000021375.11	ENSMUSG00000021375.11	ENSMUSG00000021375	Kif13a	Kif13a	13	-1	46749087	46929867	protein_coding	-0.168398	4.75324	-2.45563	0.0221733	0.980533	-3.56543	grey	AMY11
ENSMUSG00000071337.11	ENSMUSG00000071337.11	ENSMUSG00000071337	Tia1	Tia1	6	1	86404219	86433405	protein_coding	0.243539	4.40324	2.55728	0.0177292	0.980533	-3.56819	grey	AMY11
ENSMUSG00000024997.7	ENSMUSG00000024997.7	ENSMUSG00000024997	Prdx3	Prdx3	19	-1	60864051	60874556	protein_coding	0.158726	5.65297	2.32319	0.0295154	0.980533	-3.56823	grey	AMY11
ENSMUSG00000007021.5	ENSMUSG00000007021.5	ENSMUSG00000007021	Syngr3	Syngr3	17	-1	24685092	24689955	protein_coding	-0.155548	7.15734	-2.24795	0.0346224	0.980533	-3.56841	darkorange	AMY7
ENSMUSG00000021716.14	ENSMUSG00000021716.14	ENSMUSG00000021716	Srek1ip1	Srek1ip1	13	1	104792484	104839274	protein_coding	0.178499	5.26491	2.365	0.0269855	0.980533	-3.57141	pink	AMY18
ENSMUSG00000007783.10	ENSMUSG00000007783.10	ENSMUSG00000007783	Cpt1c	Cpt1c	7	-1	44959372	44974851	protein_coding	0.210374	5.37786	2.34861	0.0279523	0.980533	-3.57413	greenyellow	AMY10
ENSMUSG00000052917.15	ENSMUSG00000052917.15	ENSMUSG00000052917	Senp7	Senp7	16	1	56048338	56190012	protein_coding	-0.155448	5.40401	-2.34004	0.028471	0.980533	-3.57427	darkgreen	AMY4
ENSMUSG00000029463.5	ENSMUSG00000029463.5	ENSMUSG00000029463	Fam216a	Fam216a	5	-1	122364580	122372364	protein_coding	0.165891	5.23498	2.36469	0.0270038	0.980533	-3.57634	darkolivegreen	AMY6
ENSMUSG00000029135.10	ENSMUSG00000029135.10	ENSMUSG00000029135	Fosl2	Fosl2	5	1	32135801	32157842	protein_coding	0.576219	3.24071	3.1927	0.00410044	0.980533	-3.58134	red	AMY20
ENSMUSG00000040859.14	ENSMUSG00000040859.14	ENSMUSG00000040859	Bsdc1	Bsdc1	4	1	129461581	129488498	protein_coding	-0.32709	5.19937	-2.35632	0.0274938	0.980533	-3.58366	darkred	AMY8
ENSMUSG00000036580.15	ENSMUSG00000036580.15	ENSMUSG00000036580	Spg20	Spg20	3	1	55112108	55137322	protein_coding	-0.24619	4.95397	-2.38988	0.0255767	0.980533	-3.58988	lightyellow	AMY14
ENSMUSG00000095930.1	ENSMUSG00000095930.1	ENSMUSG00000095930	Nim1k	Nim1k	13	-1	119710094	119755882	protein_coding	0.167065	5.30921	2.34103	0.0284105	0.980533	-3.59047	turquoise	AMY23
ENSMUSG00000059288.14	ENSMUSG00000059288.14	ENSMUSG00000059288	Cdyl	Cdyl	13	1	35659833	35874063	protein_coding	-0.233089	4.97908	-2.37959	0.0261508	0.980533	-3.59599	grey	AMY11
ENSMUSG00000058013.11	ENSMUSG00000058013.11	ENSMUSG00000058013	Septin11	Septin11	5	1	93093437	93176447	protein_coding	0.135014	6.36092	2.25219	0.0343142	0.980533	-3.5962	greenyellow	AMY10
ENSMUSG00000049659.15	ENSMUSG00000049659.15	ENSMUSG00000049659	Aftph	Aftph	11	-1	20685084	20741589	protein_coding	-0.132626	5.89639	-2.27573	0.0326496	0.980533	-3.59704	lightyellow	AMY14
ENSMUSG00000023967.9	ENSMUSG00000023967.9	ENSMUSG00000023967	Mrps18a	Mrps18a	17	1	46110986	46128910	protein_coding	-0.179058	5.36646	-2.32042	0.0296903	0.980533	-3.60028	darkorange	AMY7
ENSMUSG00000041528.15	ENSMUSG00000041528.15	ENSMUSG00000041528	Rnf123	Rnf123	9	-1	108051534	108083346	protein_coding	0.328762	3.62599	2.86283	0.00888057	0.980533	-3.60064	grey60	AMY12
ENSMUSG00000038776.13	ENSMUSG00000038776.13	ENSMUSG00000038776	Ephx1	Ephx1	1	-1	180976210	181020904	protein_coding	0.313031	4.83543	2.40913	0.0245331	0.980533	-3.60522	paleturquoise	AMY17
ENSMUSG00000001313.12	ENSMUSG00000001313.12	ENSMUSG00000001313	Rnd2	Rnd2	11	1	101464999	101471853	protein_coding	-0.217349	7.55659	-2.21175	0.0373556	0.980533	-3.60592	darkgreen	AMY4
ENSMUSG00000023572.16	ENSMUSG00000023572.16	ENSMUSG00000023572	Ccndbp1	Ccndbp1	2	1	121008403	121016904	protein_coding	-0.350281	5.7423	-2.27676	0.0325782	0.980533	-3.60751	darkred	AMY8
ENSMUSG00000016256.10	ENSMUSG00000016256.10	ENSMUSG00000016256	Ctsz	Ctsz	2	-1	174427493	174439039	protein_coding	0.196201	5.09122	2.3558	0.0275246	0.980533	-3.60898	darkolivegreen	AMY6
ENSMUSG00000038587.10	ENSMUSG00000038587.10	ENSMUSG00000038587	Akap12	Akap12	10	1	4266380	4359470	protein_coding	-0.223082	4.44392	-2.48369	0.020853	0.980533	-3.60965	lightyellow	AMY14
ENSMUSG00000026027.13	ENSMUSG00000026027.13	ENSMUSG00000026027	Stradb	Stradb	1	1	58973522	58995715	protein_coding	-0.223563	4.12934	-2.5781	0.0169283	0.980533	-3.61395	purple	AMY19
ENSMUSG00000024807.18	ENSMUSG00000024807.18	ENSMUSG00000024807	Syvn1	Syvn1	19	1	6046576	6053712	protein_coding	-0.218867	4.41821	-2.48452	0.020815	0.980533	-3.61522	grey	AMY11
ENSMUSG00000020802.8	ENSMUSG00000020802.8	ENSMUSG00000020802	Ube2o	Ube2o	11	-1	116537740	116581447	protein_coding	-0.150258	6.32213	-2.23403	0.0356509	0.980533	-3.61864	brown	AMY2
ENSMUSG00000001157.13	ENSMUSG00000001157.13	ENSMUSG00000001157	Gmcl1	Gmcl1	6	-1	86691768	86733383	protein_coding	-0.230928	4.59073	-2.43312	0.023288	0.980533	-3.62096	lightyellow	AMY14
ENSMUSG00000028455.15	ENSMUSG00000028455.15	ENSMUSG00000028455	Stoml2	Stoml2	4	-1	43027690	43031710	protein_coding	-0.301861	4.05619	-2.59338	0.0163622	0.980533	-3.62223	grey	AMY11
ENSMUSG00000039431.16	ENSMUSG00000039431.16	ENSMUSG00000039431	Mtmr7	Mtmr7	8	-1	40551095	40634797	protein_coding	-0.204465	5.18557	-2.3209	0.0296602	0.980533	-3.62416	darkred	AMY8
ENSMUSG00000038838.15	ENSMUSG00000038838.15	ENSMUSG00000038838	Vars2	Vars2	17	-1	35655634	35667592	protein_coding	0.315021	3.50304	2.89115	0.00831853	0.980533	-3.62748	grey	AMY11
ENSMUSG00000039982.8	ENSMUSG00000039982.8	ENSMUSG00000039982	Dtx4	Dtx4	19	-1	12466338	12501454	protein_coding	0.303372	4.04482	2.60874	0.015811	0.980533	-3.63145	turquoise	AMY23
ENSMUSG00000070287.3	ENSMUSG00000070287.3	ENSMUSG00000070287	Slc35g2	Slc35g2	9	-1	100552188	100571090	protein_coding	-0.389757	4.03189	-2.58826	0.01655	0.980533	-3.63263	darkorange	AMY7
ENSMUSG00000021973.9	ENSMUSG00000021973.9	ENSMUSG00000021973	Micu2	Micu2	14	-1	57916261	57999262	protein_coding	0.155979	4.97881	2.3482	0.027977	0.980533	-3.6337	red	AMY20
ENSMUSG00000050953.10	ENSMUSG00000050953.10	ENSMUSG00000050953	Gja1	Gja1	10	1	56377330	56402513	protein_coding	-0.15949	6.42951	-2.21698	0.0369493	0.980533	-3.63396	grey	AMY11
ENSMUSG00000068328.9	ENSMUSG00000068328.9	ENSMUSG00000068328	Aup1	Aup1	6	1	83054521	83057808	protein_coding	0.33201	3.75606	2.7329	0.0119545	0.980533	-3.63883	grey60	AMY12
ENSMUSG00000015714.11	ENSMUSG00000015714.11	ENSMUSG00000015714	Cers2	Cers2	3	1	95314791	95323599	protein_coding	-0.248781	4.69739	-2.38563	0.0258121	0.980533	-3.64245	darkturquoise	AMY9
ENSMUSG00000014867.9	ENSMUSG00000014867.9	ENSMUSG00000014867	Surf4	Surf4	2	-1	26920040	26933928	protein_coding	0.149408	5.82879	2.24089	0.0351406	0.980533	-3.64488	red	AMY20
ENSMUSG00000027361.15	ENSMUSG00000027361.15	ENSMUSG00000027361	Gabpb1	Gabpb1	2	-1	126627442	126676337	protein_coding	-0.256941	3.99075	-2.58939	0.0165082	0.980533	-3.64579	brown	AMY2
ENSMUSG00000036777.8	ENSMUSG00000036777.8	ENSMUSG00000036777	Anln	Anln	9	-1	22332012	22389188	protein_coding	-0.368223	4.14557	-2.52619	0.0189916	0.980533	-3.6492	lightyellow	AMY14
ENSMUSG00000035623.14	ENSMUSG00000035623.14	ENSMUSG00000035623	Rsf1	Rsf1	7	1	97579889	97692778	protein_coding	-0.126962	6.43704	-2.20411	0.0379567	0.980533	-3.64939	grey	AMY11
ENSMUSG00000084845.9	ENSMUSG00000084845.9	ENSMUSG00000084845	Tmem240	Tmem240	4	1	155734800	155740564	protein_coding	-0.436951	3.94185	-2.60137	0.0160735	0.980533	-3.64947	grey60	AMY12
ENSMUSG00000038871.5	ENSMUSG00000038871.5	ENSMUSG00000038871	Bpgm	Bpgm	6	1	34476207	34505613	protein_coding	-1.01749	6.39342	-2.2028	0.0380608	0.980533	-3.65231	darkred	AMY8
ENSMUSG00000040351.11	ENSMUSG00000040351.11	ENSMUSG00000040351	Ankib1	Ankib1	5	-1	3690000	3802925	protein_coding	-0.176352	5.46316	-2.26105	0.0336789	0.980533	-3.65331	blue	AMY1
ENSMUSG00000018830.10	ENSMUSG00000018830.10	ENSMUSG00000018830	Myh11	Myh11	16	-1	14194535	14291372	protein_coding	-0.435829	3.08448	-3.09315	0.0051901	0.980533	-3.65652	grey	AMY11
ENSMUSG00000039578.17	ENSMUSG00000039578.17	ENSMUSG00000039578	Ccser1	Ccser1	6	1	61180324	62382865	protein_coding	-0.149085	5.58584	-2.24004	0.0352031	0.980533	-3.6642	grey	AMY11
ENSMUSG00000059713.12	ENSMUSG00000059713.12	ENSMUSG00000059713	Rcan3	Rcan3	4	-1	135412308	135433853	protein_coding	-0.241495	4.954	-2.31404	0.0300975	0.980533	-3.66573	darkorange	AMY7
ENSMUSG00000033039.10	ENSMUSG00000033039.10	ENSMUSG00000033039	Micall1	Micall1	15	1	79108898	79136900	protein_coding	-0.184139	4.64512	-2.36909	0.026749	0.980533	-3.66921	brown	AMY2
ENSMUSG00000045034.12	ENSMUSG00000045034.12	ENSMUSG00000045034	Ankrd34b	Ankrd34b	13	1	92425896	92441658	protein_coding	-0.209646	4.42143	-2.4223	0.023842	0.980533	-3.66923	lightyellow	AMY14
ENSMUSG00000045664.5	ENSMUSG00000045664.5	ENSMUSG00000045664	Cdc42ep2	Cdc42ep2	19	-1	5915636	5924816	protein_coding	-0.382218	3.65458	-2.70401	0.0127631	0.980533	-3.66997	grey	AMY11
ENSMUSG00000059203.10	ENSMUSG00000059203.10	ENSMUSG00000059203	Il1rapl2	Il1rapl2	X	1	137570608	138846946	protein_coding	-0.203022	4.48839	-2.40026	0.0250092	0.980533	-3.67336	brown	AMY2
ENSMUSG00000034336.3	ENSMUSG00000034336.3	ENSMUSG00000034336	Ina	Ina	19	1	47014698	47025327	protein_coding	-0.0977449	8.12124	-2.1548	0.0420545	0.980533	-3.67357	darkred	AMY8
ENSMUSG00000029192.17	ENSMUSG00000029192.17	ENSMUSG00000029192	Tbc1d14	Tbc1d14	5	-1	36490604	36593276	protein_coding	0.214721	4.54056	2.3951	0.0252895	0.980533	-3.67677	cyan	AMY3
ENSMUSG00000026790.19	ENSMUSG00000026790.19	ENSMUSG00000026790	Odf2	Odf2	2	1	29889221	29931746	protein_coding	0.143963	5.74355	2.21659	0.0369789	0.980533	-3.6791	brown	AMY2
ENSMUSG00000096929.7	ENSMUSG00000096929.7	ENSMUSG00000096929	A330023F24Rik	A330023F24Rik	1	1	194976375	195037904	processed_transcript	-0.177272	5.41484	-2.24148	0.0350968	0.980533	-3.67959	darkorange	AMY7
ENSMUSG00000027615.14	ENSMUSG00000027615.14	ENSMUSG00000027615	Hps3	Hps3	3	-1	19995945	20035315	protein_coding	-0.602429	2.81545	-3.28296	0.00330641	0.980533	-3.67995	grey	AMY11
ENSMUSG00000046159.16	ENSMUSG00000046159.16	ENSMUSG00000046159	Chrm3	Chrm3	13	-1	9875486	10360847	protein_coding	-0.273151	4.69766	-2.34485	0.028179	0.980533	-3.68068	blue	AMY1
ENSMUSG00000026203.16	ENSMUSG00000026203.16	ENSMUSG00000026203	Dnajb2	Dnajb2	1	1	75236406	75245692	protein_coding	-0.138466	6.3729	-2.17947	0.0399571	0.980533	-3.68187	darkorange	AMY7
ENSMUSG00000035984.14	ENSMUSG00000035984.14	ENSMUSG00000035984	Nme5	Nme5	18	-1	34562634	34579115	protein_coding	0.679001	3.13583	3.10361	0.00506371	0.980533	-3.68249	turquoise	AMY23
ENSMUSG00000022681.15	ENSMUSG00000022681.15	ENSMUSG00000022681	Ntan1	Ntan1	16	1	13818845	13835451	protein_coding	-0.196086	4.48808	-2.38955	0.0255947	0.980533	-3.68309	lightyellow	AMY14
ENSMUSG00000027457.15	ENSMUSG00000027457.15	ENSMUSG00000027457	Snph	Snph	2	-1	151590549	151632593	protein_coding	0.110132	7.08127	2.15967	0.0416322	0.980533	-3.68396	greenyellow	AMY10
ENSMUSG00000097915.2	ENSMUSG00000097915.2	ENSMUSG00000097915	A330009N23Rik	A330009N23Rik	15	-1	101221195	101225186	antisense	0.462285	3.15163	3.0566	0.00565636	0.980533	-3.68687	turquoise	AMY23
ENSMUSG00000041483.14	ENSMUSG00000041483.14	ENSMUSG00000041483	Zfp281	Zfp281	1	1	136624901	136630053	protein_coding	0.150684	5.19114	2.26365	0.0334941	0.980533	-3.68745	lightyellow	AMY14
ENSMUSG00000029191.16	ENSMUSG00000029191.16	ENSMUSG00000029191	Rfc1	Rfc1	5	-1	65261850	65335670	protein_coding	-0.166423	5.39558	-2.23509	0.0355719	0.980533	-3.68852	darkturquoise	AMY9
ENSMUSG00000026927.17	ENSMUSG00000026927.17	ENSMUSG00000026927	Entr1	Entr1	2	-1	26382802	26389316	protein_coding	0.133874	5.35162	2.24052	0.0351675	0.980533	-3.69119	grey	AMY11
ENSMUSG00000003848.14	ENSMUSG00000003848.14	ENSMUSG00000003848	Nob1	Nob1	8	-1	107412486	107425051	protein_coding	-0.224267	4.43655	-2.39069	0.0255316	0.980533	-3.69307	magenta	AMY15
ENSMUSG00000032316.8	ENSMUSG00000032316.8	ENSMUSG00000032316	Clk3	Clk3	9	-1	57750624	57765860	protein_coding	-0.174997	4.62921	-2.34474	0.0281857	0.980533	-3.69495	blue	AMY1
ENSMUSG00000054920.12	ENSMUSG00000054920.12	ENSMUSG00000054920	Klhl5	Klhl5	5	1	65107539	65168188	protein_coding	-0.136363	5.32877	-2.23529	0.0355566	0.980533	-3.69596	grey	AMY11
ENSMUSG00000036098.15	ENSMUSG00000036098.15	ENSMUSG00000036098	Myrf	Myrf	19	-1	10208272	10240748	protein_coding	-0.37879	3.71628	-2.63542	0.0148949	0.980533	-3.69667	lightyellow	AMY14
ENSMUSG00000040699.13	ENSMUSG00000040699.13	ENSMUSG00000040699	Limd2	Limd2	11	-1	106156256	106160860	protein_coding	0.18406	5.24689	2.24422	0.0348951	0.980533	-3.70068	grey60	AMY12
ENSMUSG00000041794.13	ENSMUSG00000041794.13	ENSMUSG00000041794	Myrip	Myrip	9	1	120301513	120474841	protein_coding	0.272076	4.39638	2.4053	0.0247375	0.980533	-3.70115	purple	AMY19
ENSMUSG00000032060.10	ENSMUSG00000032060.10	ENSMUSG00000032060	Cryab	Cryab	9	1	50751325	50756636	protein_coding	-0.253352	6.93541	-2.14438	0.0429698	0.980533	-3.70572	lightyellow	AMY14
ENSMUSG00000005936.19	ENSMUSG00000005936.19	ENSMUSG00000005936	Kctd20	Kctd20	17	1	28951950	28969549	protein_coding	-0.175364	4.89591	-2.28222	0.0322036	0.980533	-3.70688	darkorange	AMY7
ENSMUSG00000022270.16	ENSMUSG00000022270.16	ENSMUSG00000022270	Retreg1	Retreg1	15	1	25843180	25973687	protein_coding	-0.156958	5.58917	-2.2002	0.038268	0.980533	-3.70752	darkorange	AMY7
ENSMUSG00000024456.16	ENSMUSG00000024456.16	ENSMUSG00000024456	Diaph1	Diaph1	18	-1	37843601	37935476	protein_coding	0.139217	6.02381	2.17313	0.040487	0.980533	-3.70883	grey	AMY11
ENSMUSG00000048911.15	ENSMUSG00000048911.15	ENSMUSG00000048911	Rnf24	Rnf24	2	-1	131298064	131352892	protein_coding	-0.190297	4.32927	-2.40132	0.0249515	0.980533	-3.70897	grey	AMY11
ENSMUSG00000020817.16	ENSMUSG00000020817.16	ENSMUSG00000020817	Rabep1	Rabep1	11	1	70844778	70943105	protein_coding	-0.101025	7.3891	-2.1345	0.0438536	0.980533	-3.70933	grey	AMY11
ENSMUSG00000041313.14	ENSMUSG00000041313.14	ENSMUSG00000041313	Slc7a1	Slc7a1	5	-1	148327410	148399904	protein_coding	-0.207565	5.2322	-2.23117	0.0358661	0.980533	-3.7109	brown	AMY2
ENSMUSG00000029651.16	ENSMUSG00000029651.16	ENSMUSG00000029651	Mtus2	Mtus2	5	1	147957320	148316065	protein_coding	-0.146894	5.49335	-2.20459	0.0379187	0.980533	-3.71157	grey	AMY11
ENSMUSG00000046240.8	ENSMUSG00000046240.8	ENSMUSG00000046240	Hepacam	Hepacam	9	1	37367351	37386575	protein_coding	-0.15494	6.21294	-2.15905	0.0416855	0.980533	-3.71332	lightyellow	AMY14
ENSMUSG00000059273.9	ENSMUSG00000059273.9	ENSMUSG00000059273	Zc3h4	Zc3h4	7	1	16400910	16437696	protein_coding	0.200683	4.76012	2.30434	0.0307253	0.980533	-3.71532	lightcyan	AMY13
ENSMUSG00000036634.15	ENSMUSG00000036634.15	ENSMUSG00000036634	Mag	Mag	7	-1	30899176	30914873	protein_coding	-0.305167	6.28782	-2.15404	0.0421203	0.980533	-3.71533	lightyellow	AMY14
ENSMUSG00000036241.3	ENSMUSG00000036241.3	ENSMUSG00000036241	Ube2r2	Ube2r2	4	1	41135743	41193380	protein_coding	-0.125892	7.12444	-2.12949	0.0443087	0.980533	-3.72039	darkred	AMY8
ENSMUSG00000062960.10	ENSMUSG00000062960.10	ENSMUSG00000062960	Kdr	Kdr	5	-1	75932827	75978458	protein_coding	0.449566	3.43955	2.79005	0.0104951	0.980533	-3.72171	paleturquoise	AMY17
ENSMUSG00000021917.16	ENSMUSG00000021917.16	ENSMUSG00000021917	Spcs1	Spcs1	14	-1	30999826	31001672	protein_coding	-0.124849	6.54211	-2.14037	0.0433265	0.980533	-3.72233	darkorange	AMY7
ENSMUSG00000028439.14	ENSMUSG00000028439.14	ENSMUSG00000028439	Fam219a	Fam219a	4	-1	41517691	41569538	protein_coding	-0.160097	5.91653	-2.16391	0.0412684	0.980533	-3.72381	grey60	AMY12
ENSMUSG00000023921.9	ENSMUSG00000023921.9	ENSMUSG00000023921	Mmut	Mmut	17	1	40934685	40961988	protein_coding	0.181875	5.38666	2.20564	0.0378357	0.980533	-3.72488	grey60	AMY12
ENSMUSG00000000567.5	ENSMUSG00000000567.5	ENSMUSG00000000567	Sox9	Sox9	11	1	112782224	112787760	protein_coding	0.226683	5.18169	2.22881	0.0360437	0.980533	-3.72562	paleturquoise	AMY17
ENSMUSG00000078681.10	ENSMUSG00000078681.10	ENSMUSG00000078681	Tm2d3	Tm2d3	7	1	65691169	65701913	protein_coding	-0.15728	5.17192	-2.22381	0.0364238	0.980533	-3.72633	darkorange	AMY7
ENSMUSG00000036693.12	ENSMUSG00000036693.12	ENSMUSG00000036693	Nop14	Nop14	5	-1	34638536	34660148	protein_coding	0.213876	4.46298	2.3579	0.0274006	0.980533	-3.72639	grey60	AMY12
ENSMUSG00000026104.14	ENSMUSG00000026104.14	ENSMUSG00000026104	Stat1	Stat1	1	1	52119440	52161865	protein_coding	0.292047	3.60974	2.67581	0.0136023	0.980533	-3.72677	red	AMY20
ENSMUSG00000031024.13	ENSMUSG00000031024.13	ENSMUSG00000031024	Denn2b	Denn2b	7	-1	109523911	109703605	protein_coding	0.454025	3.35741	2.82338	0.00972377	0.980533	-3.73102	red	AMY20
ENSMUSG00000027810.14	ENSMUSG00000027810.14	ENSMUSG00000027810	Eif2a	Eif2a	3	1	58525821	58557501	protein_coding	0.123367	5.45616	2.19181	0.0389439	0.980533	-3.73165	grey60	AMY12
ENSMUSG00000044155.11	ENSMUSG00000044155.11	ENSMUSG00000044155	Lsm8	Lsm8	6	1	18848579	18855751	protein_coding	0.224036	4.69163	2.30003	0.0310087	0.980533	-3.73203	lightcyan	AMY13
ENSMUSG00000033964.12	ENSMUSG00000033964.12	ENSMUSG00000033964	Zbtb41	Zbtb41	1	1	139422288	139453005	protein_coding	-0.259558	4.08672	-2.44482	0.0227025	0.980533	-3.73204	grey	AMY11
ENSMUSG00000027854.12	ENSMUSG00000027854.12	ENSMUSG00000027854	Sike1	Sike1	3	1	102995708	103008459	protein_coding	0.19797	4.55624	2.32845	0.0291855	0.980533	-3.73256	grey	AMY11
ENSMUSG00000046807.10	ENSMUSG00000046807.10	ENSMUSG00000046807	Lrrc75b	Lrrc75b	10	-1	75550123	75560330	protein_coding	-0.341467	3.76102	-2.54869	0.01807	0.980533	-3.74443	grey	AMY11
ENSMUSG00000030852.18	ENSMUSG00000030852.18	ENSMUSG00000030852	Tacc2	Tacc2	7	1	130577438	130764785	protein_coding	0.16367	5.40961	2.18346	0.0396269	0.980533	-3.74538	turquoise	AMY23
ENSMUSG00000005299.6	ENSMUSG00000005299.6	ENSMUSG00000005299	Letm1	Letm1	5	-1	33739673	33782817	protein_coding	0.103165	6.22622	2.1318	0.0440987	0.980533	-3.74583	pink	AMY18
ENSMUSG00000031907.9	ENSMUSG00000031907.9	ENSMUSG00000031907	Zfp90	Zfp90	8	1	106415327	106426598	protein_coding	-0.308535	3.20087	-2.84337	0.00928749	0.980533	-3.74859	grey	AMY11
ENSMUSG00000027965.15	ENSMUSG00000027965.15	ENSMUSG00000027965	Olfm3	Olfm3	3	1	114904078	115125722	protein_coding	-0.238798	5.25338	-2.18954	0.0391281	0.980533	-3.75131	darkorange	AMY7
ENSMUSG00000087651.3	ENSMUSG00000087651.3	ENSMUSG00000087651	1500009L16Rik	1500009L16Rik	10	1	83722865	83762762	protein_coding	-0.184309	4.7657	-2.2575	0.0339318	0.980533	-3.75152	darkorange	AMY7
ENSMUSG00000063808.14	ENSMUSG00000063808.14	ENSMUSG00000063808	Gpatch1	Gpatch1	7	-1	35276536	35318440	protein_coding	0.191422	4.66738	2.27876	0.0324404	0.980533	-3.75502	red	AMY20
ENSMUSG00000028035.13	ENSMUSG00000028035.13	ENSMUSG00000028035	Dnajb4	Dnajb4	3	-1	152178511	152210302	protein_coding	-0.149805	5.9123	-2.13168	0.0441097	0.980533	-3.76056	darkgreen	AMY4
ENSMUSG00000038102.15	ENSMUSG00000038102.15	ENSMUSG00000038102	Trappc11	Trappc11	8	-1	47490115	47533470	protein_coding	-0.152384	5.43327	-2.16107	0.0415117	0.980533	-3.76347	grey	AMY11
ENSMUSG00000027259.15	ENSMUSG00000027259.15	ENSMUSG00000027259	Adal	Adal	2	1	121140428	121156680	protein_coding	-0.274635	3.50296	-2.64277	0.0146514	0.980533	-3.7636	grey	AMY11
ENSMUSG00000026494.12	ENSMUSG00000026494.12	ENSMUSG00000026494	Kif26b	Kif26b	1	1	178529125	178939200	protein_coding	-0.30602	4.40539	-2.31609	0.0299657	0.980533	-3.76378	darkorange	AMY7
ENSMUSG00000048988.8	ENSMUSG00000048988.8	ENSMUSG00000048988	Elfn1	Elfn1	5	1	139907943	139974722	protein_coding	-0.266659	4.71255	-2.25248	0.0342935	0.980533	-3.7642	darkorange	AMY7
ENSMUSG00000020932.14	ENSMUSG00000020932.14	ENSMUSG00000020932	Gfap	Gfap	11	-1	102887336	102900912	protein_coding	0.345259	5.80891	2.1367	0.0436553	0.980533	-3.76514	paleturquoise	AMY17
ENSMUSG00000030201.15	ENSMUSG00000030201.15	ENSMUSG00000030201	Lrp6	Lrp6	6	-1	134446476	134566965	protein_coding	0.174035	5.28086	2.17759	0.0401133	0.980533	-3.76522	red	AMY20
ENSMUSG00000061353.11	ENSMUSG00000061353.11	ENSMUSG00000061353	Cxcl12	Cxcl12	6	1	117168535	117181367	protein_coding	0.263967	4.6792	2.26665	0.0332826	0.980533	-3.76551	darkgrey	AMY5
ENSMUSG00000022561.13	ENSMUSG00000022561.13	ENSMUSG00000022561	Gpaa1	Gpaa1	15	1	76331231	76334907	protein_coding	0.139896	5.83143	2.13309	0.0439813	0.980533	-3.76579	grey60	AMY12
ENSMUSG00000056427.10	ENSMUSG00000056427.10	ENSMUSG00000056427	Slit3	Slit3	11	1	35121224	35708507	protein_coding	0.262134	5.84793	2.13138	0.0441368	0.980533	-3.7677	cyan	AMY3
ENSMUSG00000037795.14	ENSMUSG00000037795.14	ENSMUSG00000037795	N4bp2	N4bp2	5	1	65763521	65830108	protein_coding	-0.339402	3.45399	-2.65545	0.01424	0.980533	-3.77032	darkorange	AMY7
ENSMUSG00000028436.8	ENSMUSG00000028436.8	ENSMUSG00000028436	Dcaf12	Dcaf12	4	-1	41291300	41314889	protein_coding	-0.580799	5.45635	-2.1514	0.0423508	0.980533	-3.7705	darkred	AMY8
ENSMUSG00000049721.14	ENSMUSG00000049721.14	ENSMUSG00000049721	Gal3st1	Gal3st1	11	1	3983636	3999326	protein_coding	-0.329712	3.53951	-2.6093	0.0157912	0.980533	-3.77171	darkred	AMY8
ENSMUSG00000027406.13	ENSMUSG00000027406.13	ENSMUSG00000027406	Idh3b	Idh3b	2	-1	130279309	130284547	protein_coding	-0.0999712	7.53428	-2.08305	0.0487301	0.980533	-3.77296	darkturquoise	AMY9
ENSMUSG00000074918.4	ENSMUSG00000074918.4	ENSMUSG00000074918	Inafm2	Inafm2	2	1	118745758	118748810	protein_coding	0.122461	5.49416	2.14565	0.0428572	0.980533	-3.77709	cyan	AMY3
ENSMUSG00000003411.10	ENSMUSG00000003411.10	ENSMUSG00000003411	Rab3b	Rab3b	4	1	108879063	108943324	protein_coding	-0.188222	5.6867	-2.12917	0.0443375	0.980533	-3.77743	darkturquoise	AMY9
ENSMUSG00000042797.9	ENSMUSG00000042797.9	ENSMUSG00000042797	Aqp11	Aqp11	7	-1	97724006	97738289	protein_coding	0.355774	3.88651	2.47703	0.0211597	0.980533	-3.77818	turquoise	AMY23
ENSMUSG00000031709.15	ENSMUSG00000031709.15	ENSMUSG00000031709	Tbc1d9	Tbc1d9	8	1	83165352	83272934	protein_coding	0.280146	6.02487	2.11275	0.0458586	0.980533	-3.77845	red	AMY20
ENSMUSG00000034101.14	ENSMUSG00000034101.14	ENSMUSG00000034101	Ctnnd1	Ctnnd1	2	-1	84600071	84650765	protein_coding	-0.163865	4.75736	-2.23008	0.0359481	0.980533	-3.77856	grey	AMY11
ENSMUSG00000041225.16	ENSMUSG00000041225.16	ENSMUSG00000041225	Arhgap12	Arhgap12	18	-1	6024427	6136098	protein_coding	-0.165833	5.11126	-2.17531	0.0403038	0.980533	-3.78255	brown	AMY2
ENSMUSG00000024844.15	ENSMUSG00000024844.15	ENSMUSG00000024844	Banf1	Banf1	19	-1	5364638	5367168	protein_coding	0.157726	5.63769	2.12964	0.0442955	0.980533	-3.7831	grey	AMY11
ENSMUSG00000010025.19	ENSMUSG00000010025.19	ENSMUSG00000010025	Aldh3a2	Aldh3a2	11	-1	61223417	61267464	protein_coding	0.212742	4.56649	2.26816	0.0331763	0.980533	-3.78325	turquoise	AMY23
ENSMUSG00000038267.15	ENSMUSG00000038267.15	ENSMUSG00000038267	Slc22a23	Slc22a23	13	-1	34179158	34345182	protein_coding	-0.182034	5.12773	-2.17213	0.0405709	0.980533	-3.78366	blue	AMY1
ENSMUSG00000039485.8	ENSMUSG00000039485.8	ENSMUSG00000039485	Tspyl4	Tspyl4	10	1	34297442	34301320	protein_coding	-0.111951	8.3649	-2.06822	0.0502225	0.980533	-3.78725	brown	AMY2
ENSMUSG00000026443.3	ENSMUSG00000026443.3	ENSMUSG00000026443	Lrrn2	Lrrn2	1	1	132880273	132940005	protein_coding	0.162933	6.42766	2.08785	0.0482557	0.980533	-3.78966	turquoise	AMY23
ENSMUSG00000032773.9	ENSMUSG00000032773.9	ENSMUSG00000032773	Chrm1	Chrm1	19	1	8663789	8683587	protein_coding	0.155997	6.77806	2.07708	0.0493258	0.980533	-3.79286	cyan	AMY3
ENSMUSG00000033444.14	ENSMUSG00000033444.14	ENSMUSG00000033444	Specc1l	Specc1l	10	1	75212073	75312743	protein_coding	-0.139518	5.63937	-2.1177	0.0453953	0.980533	-3.79339	brown	AMY2
ENSMUSG00000028937.14	ENSMUSG00000028937.14	ENSMUSG00000028937	Acot7	Acot7	4	1	152178134	152271855	protein_coding	-0.107107	8.01301	-2.06216	0.0508447	0.980533	-3.79623	brown	AMY2
ENSMUSG00000060771.15	ENSMUSG00000060771.15	ENSMUSG00000060771	Tsga10	Tsga10	1	-1	37754776	37866429	protein_coding	0.219275	3.91267	2.43568	0.023159	0.980533	-3.7966	lightcyan	AMY13
ENSMUSG00000032440.13	ENSMUSG00000032440.13	ENSMUSG00000032440	Tgfbr2	Tgfbr2	9	-1	116084293	116175360	protein_coding	0.345475	3.73032	2.51671	0.0193926	0.980533	-3.79712	grey	AMY11
ENSMUSG00000038902.14	ENSMUSG00000038902.14	ENSMUSG00000038902	Pogz	Pogz	3	1	94837567	94882326	protein_coding	0.169466	4.77423	2.21282	0.0372722	0.980533	-3.79777	brown	AMY2
ENSMUSG00000020283.5	ENSMUSG00000020283.5	ENSMUSG00000020283	Pex13	Pex13	11	-1	23646479	23665959	protein_coding	-0.182455	4.77594	-2.20433	0.0379394	0.980533	-3.7993	darkorange	AMY7
ENSMUSG00000040883.18	ENSMUSG00000040883.18	ENSMUSG00000040883	Tmem205	Tmem205	9	-1	21921008	21927556	protein_coding	0.262939	4.53847	2.25718	0.0339552	0.980533	-3.79989	darkgrey	AMY5
ENSMUSG00000028906.17	ENSMUSG00000028906.17	ENSMUSG00000028906	Epb41	Epb41	4	-1	131923413	132075321	protein_coding	-0.80434	5.69505	-2.10658	0.046443	0.980533	-3.80093	darkred	AMY8
ENSMUSG00000041607.17	ENSMUSG00000041607.17	ENSMUSG00000041607	Mbp	Mbp	18	1	82475146	82585637	protein_coding	-0.24456	10.3439	-2.06347	0.0507098	0.980533	-3.80243	lightyellow	AMY14
ENSMUSG00000022507.6	ENSMUSG00000022507.6	ENSMUSG00000022507	1810013L24Rik	1810013L24Rik	16	1	8830100	8858922	protein_coding	0.101494	6.31046	2.07877	0.0491566	0.980533	-3.80394	grey60	AMY12
ENSMUSG00000032766.9	ENSMUSG00000032766.9	ENSMUSG00000032766	Gng11	Gng11	6	1	4003904	4008445	protein_coding	-0.606187	4.60668	-2.22614	0.0362462	0.980533	-3.80421	darkred	AMY8
ENSMUSG00000022175.9	ENSMUSG00000022175.9	ENSMUSG00000022175	Lrp10	Lrp10	14	1	54464137	54471497	protein_coding	0.269894	4.62752	2.23265	0.0357543	0.980533	-3.80545	paleturquoise	AMY17
ENSMUSG00000043683.4	ENSMUSG00000043683.4	ENSMUSG00000043683	Fem1a	Fem1a	17	1	56256810	56263610	protein_coding	0.230535	5.08739	2.16069	0.0415447	0.980533	-3.80578	greenyellow	AMY10
ENSMUSG00000032449.13	ENSMUSG00000032449.13	ENSMUSG00000032449	Slc25a36	Slc25a36	9	-1	97074961	97111157	protein_coding	-0.163006	4.40261	-2.26874	0.0331358	0.980533	-3.80633	lightcyan	AMY13
ENSMUSG00000022438.6	ENSMUSG00000022438.6	ENSMUSG00000022438	Parvb	Parvb	15	1	84232043	84315688	protein_coding	-0.316706	4.30799	-2.28825	0.0317945	0.980533	-3.8069	grey	AMY11
ENSMUSG00000044098.14	ENSMUSG00000044098.14	ENSMUSG00000044098	Rsbn1	Rsbn1	3	1	103914120	103966636	protein_coding	-0.169129	4.9157	-2.17413	0.0404025	0.980533	-3.80812	lightcyan	AMY13
ENSMUSG00000035226.5	ENSMUSG00000035226.5	ENSMUSG00000035226	Rims4	Rims4	2	-1	163859751	163918683	protein_coding	-0.167126	4.76871	-2.19577	0.0386235	0.980533	-3.80864	brown	AMY2
ENSMUSG00000070808.4	ENSMUSG00000070808.4	ENSMUSG00000070808	Bicra	Bicra	7	-1	15970672	16047921	protein_coding	0.291225	3.67492	2.51904	0.0192932	0.980533	-3.80918	grey	AMY11
ENSMUSG00000054808.15	ENSMUSG00000054808.15	ENSMUSG00000054808	Actn4	Actn4	7	-1	28893248	28962340	protein_coding	0.195034	5.96971	2.08701	0.0483384	0.980533	-3.80954	greenyellow	AMY10
ENSMUSG00000028756.12	ENSMUSG00000028756.12	ENSMUSG00000028756	Pink1	Pink1	4	-1	138313409	138326307	protein_coding	-0.120091	8.66655	-2.05122	0.0519844	0.980533	-3.80978	darkorange	AMY7
ENSMUSG00000060675.13	ENSMUSG00000060675.13	ENSMUSG00000060675	Plaat3	Plaat3	19	1	7557459	7588545	protein_coding	-0.163688	5.96632	-2.08452	0.0485838	0.980533	-3.81055	darkred	AMY8
ENSMUSG00000022425.16	ENSMUSG00000022425.16	ENSMUSG00000022425	Enpp2	Enpp2	15	-1	54838901	54952892	protein_coding	0.974129	7.19269	2.05776	0.0512999	0.980533	-3.81098	red	AMY20
ENSMUSG00000032641.18	ENSMUSG00000032641.18	ENSMUSG00000032641	Gpr19	Gpr19	6	-1	134869093	134898578	protein_coding	-0.239661	3.7126	-2.47299	0.0213474	0.980533	-3.81231	grey	AMY11
ENSMUSG00000041975.17	ENSMUSG00000041975.17	ENSMUSG00000041975	Mettl8	Mettl8	2	-1	70964561	71055583	protein_coding	-0.274496	3.79448	-2.43549	0.0231682	0.980533	-3.81648	darkred	AMY8
ENSMUSG00000044667.12	ENSMUSG00000044667.12	ENSMUSG00000044667	Plppr4	Plppr4	3	-1	117319139	117360876	protein_coding	0.150645	7.68956	2.0473	0.0523986	0.980533	-3.81722	cyan	AMY3
ENSMUSG00000079144.7	ENSMUSG00000079144.7	ENSMUSG00000079144	A130010J15Rik	A130010J15Rik	1	1	193168046	193177832	protein_coding	0.41718	2.94163	2.95616	0.00715416	0.980533	-3.81724	pink	AMY18
ENSMUSG00000068220.6	ENSMUSG00000068220.6	ENSMUSG00000068220	Lgals1	Lgals1	15	1	78926725	78930465	protein_coding	0.655331	3.09498	2.86708	0.00879396	0.980533	-3.81951	red	AMY20
ENSMUSG00000026932.14	ENSMUSG00000026932.14	ENSMUSG00000026932	Nacc2	Nacc2	2	-1	26055535	26123220	protein_coding	-0.155746	6.78303	-2.0538	0.0517135	0.980533	-3.82003	darkorange	AMY7
ENSMUSG00000050812.18	ENSMUSG00000050812.18	ENSMUSG00000050812	Ecpas	Ecpas	4	-1	58798911	58912749	protein_coding	-0.115671	5.83779	-2.08043	0.0489912	0.980533	-3.8219	grey60	AMY12
ENSMUSG00000046836.13	ENSMUSG00000046836.13	ENSMUSG00000046836	Brox	Brox	1	-1	183276352	183297269	protein_coding	0.159824	4.6577	2.20456	0.0379213	0.980533	-3.82283	magenta	AMY15
ENSMUSG00000051116.6	ENSMUSG00000051116.6	ENSMUSG00000051116	Gm8121	Gm8121	5	1	57608569	57609067	processed_pseudogene	0.283287	3.97096	2.38313	0.0259521	0.980533	-3.82292	grey	AMY11
ENSMUSG00000050390.12	ENSMUSG00000050390.12	ENSMUSG00000050390	C77080	C77080	4	-1	129219578	129261404	protein_coding	0.241418	4.61219	2.21494	0.0371069	0.980533	-3.82358	grey	AMY11
ENSMUSG00000030428.16	ENSMUSG00000030428.16	ENSMUSG00000030428	Ttyh1	Ttyh1	7	1	4119408	4136708	protein_coding	-0.0919803	8.50092	-2.03865	0.0533218	0.980533	-3.82619	blue	AMY1
ENSMUSG00000020728.17	ENSMUSG00000020728.17	ENSMUSG00000020728	Cep112	Cep112	11	1	108425192	108860615	protein_coding	-0.39073	3.74183	-2.43947	0.0229683	0.980533	-3.82622	darkorange	AMY7
ENSMUSG00000006362.16	ENSMUSG00000006362.16	ENSMUSG00000006362	Cbfa2t3	Cbfa2t3	8	-1	122625141	122699109	protein_coding	0.276982	5.33222	2.1136	0.0457794	0.980533	-3.8265	turquoise	AMY23
ENSMUSG00000049755.14	ENSMUSG00000049755.14	ENSMUSG00000049755	Zfp672	Zfp672	11	-1	58315114	58330339	protein_coding	0.199941	4.20368	2.30301	0.0308126	0.980533	-3.82786	grey	AMY11
ENSMUSG00000037747.9	ENSMUSG00000037747.9	ENSMUSG00000037747	Phyhipl	Phyhipl	10	-1	70557682	70655965	protein_coding	-0.123903	6.85343	-2.04465	0.0526803	0.980533	-3.82979	darkorange	AMY7
ENSMUSG00000027562.12	ENSMUSG00000027562.12	ENSMUSG00000027562	Car2	Car2	3	1	14886273	14900770	protein_coding	-0.204539	7.87084	-2.03417	0.0538064	0.980533	-3.83277	grey	AMY11
ENSMUSG00000032985.15	ENSMUSG00000032985.15	ENSMUSG00000032985	5730522E02Rik	5730522E02Rik	11	-1	25602763	26210763	protein_coding	0.260297	4.665	2.19569	0.0386301	0.980533	-3.83281	royalblue	AMY21
ENSMUSG00000079614.4	ENSMUSG00000079614.4	ENSMUSG00000079614	Seh1l	Seh1l	18	1	67774876	67795487	protein_coding	0.142863	4.85724	2.16057	0.0415549	0.980533	-3.8331	pink	AMY18
ENSMUSG00000044708.5	ENSMUSG00000044708.5	ENSMUSG00000044708	Kcnj10	Kcnj10	1	1	172341210	172374085	protein_coding	-0.198127	5.64961	-2.07949	0.0490844	0.980533	-3.83353	lightyellow	AMY14
ENSMUSG00000062127.11	ENSMUSG00000062127.11	ENSMUSG00000062127	Cttnbp2nl	Cttnbp2nl	3	-1	105001915	105053146	protein_coding	-0.229267	4.44557	-2.22626	0.0362374	0.980533	-3.83363	grey	AMY11
ENSMUSG00000031762.7	ENSMUSG00000031762.7	ENSMUSG00000031762	Mt2	Mt2	8	1	94172664	94173568	protein_coding	0.219327	7.02205	2.03557	0.0536549	0.980533	-3.83872	grey60	AMY12
ENSMUSG00000028410.13	ENSMUSG00000028410.13	ENSMUSG00000028410	Dnaja1	Dnaja1	4	1	40722150	40737149	protein_coding	-0.107224	7.38845	-2.03049	0.0542071	0.980533	-3.84036	brown	AMY2
ENSMUSG00000028412.17	ENSMUSG00000028412.17	ENSMUSG00000028412	Slc44a1	Slc44a1	4	1	53440413	53622478	protein_coding	-0.162183	5.8628	-2.05786	0.0512896	0.980533	-3.8452	lightyellow	AMY14
ENSMUSG00000001802.16	ENSMUSG00000001802.16	ENSMUSG00000001802	Lrp3	Lrp3	7	-1	35200027	35215498	protein_coding	-0.151229	5.40045	-2.08513	0.0485235	0.980533	-3.84553	brown	AMY2
ENSMUSG00000025352.6	ENSMUSG00000025352.6	ENSMUSG00000025352	Gdf11	Gdf11	10	-1	128882295	128891718	protein_coding	0.292472	3.96519	2.35557	0.0275379	0.980533	-3.84572	grey60	AMY12
ENSMUSG00000048537.16	ENSMUSG00000048537.16	ENSMUSG00000048537	Phldb1	Phldb1	9	-1	44686304	44735198	protein_coding	-0.239286	5.93488	-2.05372	0.0517222	0.980533	-3.84606	lightyellow	AMY14
ENSMUSG00000041354.16	ENSMUSG00000041354.16	ENSMUSG00000041354	Rgl2	Rgl2	17	1	33929543	33937687	protein_coding	0.184102	4.57576	2.19298	0.0388488	0.980533	-3.84728	grey60	AMY12
ENSMUSG00000045613.9	ENSMUSG00000045613.9	ENSMUSG00000045613	Chrm2	Chrm2	6	1	36388084	36528414	protein_coding	-0.242741	4.20069	-2.26501	0.033398	0.980533	-3.84854	lightyellow	AMY14
ENSMUSG00000040867.13	ENSMUSG00000040867.13	ENSMUSG00000040867	Begain	Begain	12	-1	109032187	109068217	protein_coding	-0.146858	6.07806	-2.04497	0.0526455	0.980533	-3.8501	brown	AMY2
ENSMUSG00000109536.1	ENSMUSG00000109536.1	ENSMUSG00000109536	9330162G02Rik	9330162G02Rik	7	-1	59223847	59254788	TEC	-0.172971	5.37832	-2.08042	0.0489922	0.980533	-3.85214	darkorange	AMY7
ENSMUSG00000035953.14	ENSMUSG00000035953.14	ENSMUSG00000035953	Pip4p1	Pip4p1	14	-1	50926068	50930856	protein_coding	-0.118406	5.95967	-2.04705	0.0524246	0.980533	-3.85275	darkorange	AMY7
ENSMUSG00000037649.10	ENSMUSG00000037649.10	ENSMUSG00000037649	H2-DMa	H2-DMa	17	1	34119541	34139101	protein_coding	0.322813	3.68999	2.45008	0.0224433	0.980533	-3.85353	cyan	AMY3
ENSMUSG00000040896.16	ENSMUSG00000040896.16	ENSMUSG00000040896	Kcnd3	Kcnd3	3	1	105452330	105674002	protein_coding	0.186942	6.12846	2.04113	0.053056	0.980533	-3.8539	turquoise	AMY23
ENSMUSG00000025037.6	ENSMUSG00000025037.6	ENSMUSG00000025037	Maoa	Maoa	X	1	16619698	16687818	protein_coding	-0.193345	4.61272	-2.17054	0.0407044	0.980533	-3.85473	grey	AMY11
ENSMUSG00000037321.17	ENSMUSG00000037321.17	ENSMUSG00000037321	Tap1	Tap1	17	1	34187553	34197225	protein_coding	1.01125	1.99701	4.14101	0.000406551	0.980533	-3.85503	paleturquoise	AMY17
ENSMUSG00000063087.15	ENSMUSG00000063087.15	ENSMUSG00000063087	Gm10125	Gm10125	18	-1	5491503	5593505	processed_transcript	-0.270294	3.57122	-2.4659	0.0216814	0.980533	-3.85671	darkgreen	AMY4
ENSMUSG00000051316.8	ENSMUSG00000051316.8	ENSMUSG00000051316	Taf7	Taf7	18	-1	37640491	37644204	protein_coding	-0.359751	3.31429	-2.58261	0.0167593	0.980533	-3.85891	darkred	AMY8
ENSMUSG00000040451.18	ENSMUSG00000040451.18	ENSMUSG00000040451	Sgms1	Sgms1	19	-1	32122727	32389714	protein_coding	0.162345	5.48194	2.06793	0.0502529	0.980533	-3.85974	grey	AMY11
ENSMUSG00000021583.7	ENSMUSG00000021583.7	ENSMUSG00000021583	Erap1	Erap1	13	1	74639568	74693201	protein_coding	0.668026	2.39636	3.41723	0.00239456	0.980533	-3.86037	red	AMY20
ENSMUSG00000055373.8	ENSMUSG00000055373.8	ENSMUSG00000055373	Fut9	Fut9	4	-1	25609332	25800244	protein_coding	-0.159054	7.41334	-2.01365	0.0560749	0.980533	-3.86101	darkgreen	AMY4
ENSMUSG00000073680.2	ENSMUSG00000073680.2	ENSMUSG00000073680	Tmem88b	Tmem88b	4	-1	155781591	155785874	protein_coding	-0.314925	5.36719	-2.06946	0.0500969	0.980533	-3.86359	lightyellow	AMY14
ENSMUSG00000020427.11	ENSMUSG00000020427.11	ENSMUSG00000020427	Igfbp3	Igfbp3	11	-1	7206086	7213923	protein_coding	0.468481	3.08412	2.76198	0.0111894	0.980533	-3.86481	turquoise	AMY23
ENSMUSG00000029386.15	ENSMUSG00000029386.15	ENSMUSG00000029386	Tctn2	Tctn2	5	1	124598749	124627738	protein_coding	0.282969	3.97708	2.32393	0.0294684	0.980533	-3.86513	turquoise	AMY23
ENSMUSG00000110841.1	ENSMUSG00000110841.1	ENSMUSG00000110841	Gpx4-ps2	Gpx4-ps2	10	1	45875291	45876086	transcribed_processed_pseudogene	-0.127226	7.2126	-2.01135	0.0563342	0.980533	-3.86546	grey	AMY11
ENSMUSG00000021179.8	ENSMUSG00000021179.8	ENSMUSG00000021179	Nrde2	Nrde2	12	-1	100125452	100159653	protein_coding	-0.254764	3.82176	-2.35392	0.0276357	0.980533	-3.8666	grey60	AMY12
ENSMUSG00000001786.14	ENSMUSG00000001786.14	ENSMUSG00000001786	Fbxo7	Fbxo7	10	1	86021972	86051873	protein_coding	-0.213846	4.72739	-2.13305	0.0439848	0.980533	-3.87123	grey60	AMY12
ENSMUSG00000086968.8	ENSMUSG00000086968.8	ENSMUSG00000086968	4933431E20Rik	4933431E20Rik	3	-1	107888850	107896213	antisense	-0.139728	5.29973	-2.0676	0.0502862	0.980533	-3.87176	lightyellow	AMY14
ENSMUSG00000050965.14	ENSMUSG00000050965.14	ENSMUSG00000050965	Prkca	Prkca	11	-1	107933387	108343928	protein_coding	0.273869	6.17311	2.0231	0.0550194	0.980533	-3.87303	red	AMY20
ENSMUSG00000031583.13	ENSMUSG00000031583.13	ENSMUSG00000031583	Wrn	Wrn	8	-1	33234384	33385527	protein_coding	0.299758	3.34362	2.57518	0.0170388	0.980533	-3.87515	grey60	AMY12
ENSMUSG00000063800.5	ENSMUSG00000063800.5	ENSMUSG00000063800	Prpf38a	Prpf38a	4	-1	108563172	108579336	protein_coding	0.211378	4.21401	2.23802	0.0353529	0.980533	-3.87655	grey	AMY11
ENSMUSG00000059895.13	ENSMUSG00000059895.13	ENSMUSG00000059895	Ptp4a3	Ptp4a3	15	1	73723145	73758766	protein_coding	-0.256971	4.92211	-2.09706	0.0473566	0.980533	-3.87984	darkred	AMY8
ENSMUSG00000028999.15	ENSMUSG00000028999.15	ENSMUSG00000028999	Rint1	Rint1	5	1	23787711	23820369	protein_coding	-0.185494	4.10954	-2.24863	0.0345729	0.980533	-3.88073	grey	AMY11
ENSMUSG00000041836.10	ENSMUSG00000041836.10	ENSMUSG00000041836	Ptpre	Ptpre	7	1	135537481	135686293	protein_coding	0.159922	5.66279	2.03577	0.0536334	0.980533	-3.88147	darkgrey	AMY5
ENSMUSG00000025609.15	ENSMUSG00000025609.15	ENSMUSG00000025609	Mkln1	Mkln1	6	1	31398735	31516811	protein_coding	-0.110848	6.45163	-2.00555	0.0569932	0.980533	-3.88384	brown	AMY2
ENSMUSG00000032114.9	ENSMUSG00000032114.9	ENSMUSG00000032114	Slc37a4	Slc37a4	9	1	44396852	44402968	protein_coding	0.272578	3.2899	2.58558	0.0166491	0.980533	-3.8841	grey	AMY11
ENSMUSG00000015943.11	ENSMUSG00000015943.11	ENSMUSG00000015943	Bola1	Bola1	3	-1	96196588	96219709	protein_coding	0.205683	4.23169	2.22343	0.0364527	0.980533	-3.88462	darkgrey	AMY5
ENSMUSG00000063888.7	ENSMUSG00000063888.7	ENSMUSG00000063888	Rpl7l1	Rpl7l1	17	-1	46773907	46782672	protein_coding	-0.161166	4.6822	-2.12379	0.0448315	0.980533	-3.88658	pink	AMY18
ENSMUSG00000040506.16	ENSMUSG00000040506.16	ENSMUSG00000040506	Ambra1	Ambra1	2	1	91730134	91918849	protein_coding	0.135431	5.15158	2.06747	0.050299	0.980533	-3.88794	grey60	AMY12
ENSMUSG00000022390.11	ENSMUSG00000022390.11	ENSMUSG00000022390	Zc3h7b	Zc3h7b	15	1	81745057	81796260	protein_coding	-0.170579	5.13623	-2.06581	0.0504691	0.980533	-3.88802	grey60	AMY12
ENSMUSG00000048696.11	ENSMUSG00000048696.11	ENSMUSG00000048696	Mex3d	Mex3d	10	-1	80380355	80387659	protein_coding	-0.291118	3.80568	-2.32775	0.029229	0.980533	-3.88845	brown	AMY2
ENSMUSG00000022528.8	ENSMUSG00000022528.8	ENSMUSG00000022528	Hes1	Hes1	16	1	30064384	30067796	protein_coding	0.386209	3.7949	2.35926	0.0273205	0.980533	-3.88855	red	AMY20
ENSMUSG00000034216.12	ENSMUSG00000034216.12	ENSMUSG00000034216	Vps18	Vps18	2	1	119288740	119298453	protein_coding	-0.136544	5.0981	-2.06878	0.0501663	0.980533	-3.88887	brown	AMY2
ENSMUSG00000023011.8	ENSMUSG00000023011.8	ENSMUSG00000023011	Faim2	Faim2	15	-1	99497012	99528165	protein_coding	-0.121444	7.88168	-1.98858	0.0589605	0.980533	-3.89058	brown	AMY2
ENSMUSG00000047067.7	ENSMUSG00000047067.7	ENSMUSG00000047067	Dusp28	Dusp28	1	1	92906981	92908435	protein_coding	-0.300437	3.76325	-2.33828	0.0285781	0.980533	-3.8914	grey	AMY11
ENSMUSG00000074872.3	ENSMUSG00000074872.3	ENSMUSG00000074872	Ctxn2	Ctxn2	2	1	125136633	125147841	protein_coding	-0.248658	4.96486	-2.07927	0.0491066	0.980533	-3.89178	darkorange	AMY7
ENSMUSG00000026798.10	ENSMUSG00000026798.10	ENSMUSG00000026798	Coq4	Coq4	2	1	29787493	29797935	protein_coding	-0.234192	4.10921	-2.23224	0.0357853	0.980533	-3.89258	purple	AMY19
ENSMUSG00000023961.16	ENSMUSG00000023961.16	ENSMUSG00000023961	Enpp4	Enpp4	17	-1	44096308	44105809	protein_coding	-0.205384	5.12493	-2.06061	0.0510051	0.980533	-3.89393	blue	AMY1
ENSMUSG00000030766.15	ENSMUSG00000030766.15	ENSMUSG00000030766	Arhgap17	Arhgap17	7	-1	123279218	123369915	protein_coding	0.343194	3.45133	2.48919	0.0206025	0.980533	-3.89525	darkolivegreen	AMY6
ENSMUSG00000027313.3	ENSMUSG00000027313.3	ENSMUSG00000027313	Chac1	Chac1	2	1	119351229	119354381	protein_coding	0.360242	3.25658	2.5838	0.016715	0.980533	-3.89933	red	AMY20
ENSMUSG00000014956.15	ENSMUSG00000014956.15	ENSMUSG00000014956	Ppp1cb	Ppp1cb	5	1	32458843	32517433	protein_coding	-0.232378	7.81141	-1.98116	0.0598399	0.980533	-3.89995	darkred	AMY8
ENSMUSG00000038759.15	ENSMUSG00000038759.15	ENSMUSG00000038759	Nup205	Nup205	6	1	35177421	35247596	protein_coding	-0.456432	2.84912	-2.78754	0.0105556	0.980533	-3.90007	grey	AMY11
ENSMUSG00000037204.7	ENSMUSG00000037204.7	ENSMUSG00000037204	Atg101	Atg101	15	1	101284272	101290945	protein_coding	0.150911	5.03841	2.06603	0.0504469	0.980533	-3.90046	turquoise	AMY23
ENSMUSG00000030707.15	ENSMUSG00000030707.15	ENSMUSG00000030707	Coro1a	Coro1a	7	-1	126699773	126707787	protein_coding	0.194957	5.97444	2.0034	0.0572385	0.980533	-3.90155	turquoise	AMY23
ENSMUSG00000049305.6	ENSMUSG00000049305.6	ENSMUSG00000049305	Ccdc71	Ccdc71	9	1	108460527	108465938	protein_coding	-0.333168	3.51123	-2.41992	0.0239658	0.980533	-3.90189	grey	AMY11
ENSMUSG00000079036.10	ENSMUSG00000079036.10	ENSMUSG00000079036	Alkbh1	Alkbh1	12	-1	87425840	87444017	protein_coding	-0.273555	3.51832	-2.41738	0.024098	0.980533	-3.90242	brown	AMY2
ENSMUSG00000025512.15	ENSMUSG00000025512.15	ENSMUSG00000025512	Chid1	Chid1	7	-1	141493136	141539857	protein_coding	0.129483	5.3445	2.0351	0.0537052	0.980533	-3.90317	turquoise	AMY23
ENSMUSG00000028803.18	ENSMUSG00000028803.18	ENSMUSG00000028803	Nipal3	Nipal3	4	-1	135445420	135495038	protein_coding	-0.151903	6.44433	-1.98868	0.0589483	0.980533	-3.90328	darkorange	AMY7
ENSMUSG00000005262.13	ENSMUSG00000005262.13	ENSMUSG00000005262	Ufd1	Ufd1	16	1	18811779	18835261	protein_coding	-0.116302	6.52846	-1.98664	0.0591891	0.980533	-3.90401	brown	AMY2
ENSMUSG00000032312.7	ENSMUSG00000032312.7	ENSMUSG00000032312	Csk	Csk	9	-1	57626646	57653631	protein_coding	-0.175132	4.34187	-2.16223	0.0414119	0.980533	-3.90567	pink	AMY18
ENSMUSG00000022972.10	ENSMUSG00000022972.10	ENSMUSG00000022972	Cfap298	Cfap298	16	-1	90925809	90935114	protein_coding	0.232551	4.28111	2.18366	0.0396105	0.980533	-3.90759	greenyellow	AMY10
ENSMUSG00000040258.6	ENSMUSG00000040258.6	ENSMUSG00000040258	Nxph4	Nxph4	10	-1	127525473	127534559	protein_coding	-0.76386	2.44102	-3.1047	0.00505061	0.980533	-3.90767	grey	AMY11
ENSMUSG00000048355.2	ENSMUSG00000048355.2	ENSMUSG00000048355	Arxes1	Arxes1	X	1	136033367	136034946	protein_coding	-0.202132	4.80558	-2.07914	0.0491199	0.980533	-3.9104	darkorange	AMY7
ENSMUSG00000091474.2	ENSMUSG00000091474.2	ENSMUSG00000091474	2610021A01Rik	2610021A01Rik	7	1	41599230	41628533	protein_coding	-0.270055	3.4571	-2.42253	0.0238303	0.980533	-3.91481	lightcyan	AMY13
ENSMUSG00000025175.12	ENSMUSG00000025175.12	ENSMUSG00000025175	Fn3k	Fn3k	11	1	121434913	121450491	protein_coding	-0.198744	5.06917	-2.04373	0.0527776	0.980533	-3.91533	lightcyan	AMY13
ENSMUSG00000026158.11	ENSMUSG00000026158.11	ENSMUSG00000026158	Ogfrl1	Ogfrl1	1	-1	23366424	23397772	protein_coding	0.130969	6.81892	1.97332	0.0607809	0.980533	-3.91547	turquoise	AMY23
ENSMUSG00000045690.8	ENSMUSG00000045690.8	ENSMUSG00000045690	Wdr89	Wdr89	12	-1	75630596	75669537	protein_coding	0.244804	4.3073	2.16738	0.040973	0.980533	-3.91589	orange	AMY16
ENSMUSG00000045822.4	ENSMUSG00000045822.4	ENSMUSG00000045822	Zswim3	Zswim3	2	1	164805098	164822130	protein_coding	-0.364477	3.25729	-2.51401	0.0195086	0.980533	-3.916	darkorange	AMY7
ENSMUSG00000038173.15	ENSMUSG00000038173.15	ENSMUSG00000038173	Enpp6	Enpp6	8	1	46986887	47096762	protein_coding	-0.545052	2.73109	-2.83673	0.00943038	0.980533	-3.91654	lightyellow	AMY14
ENSMUSG00000047141.5	ENSMUSG00000047141.5	ENSMUSG00000047141	Zfp654	Zfp654	16	-1	64780347	64851652	protein_coding	-0.176882	4.49339	-2.11783	0.0453833	0.980533	-3.91859	grey	AMY11
ENSMUSG00000024647.14	ENSMUSG00000024647.14	ENSMUSG00000024647	Cbln2	Cbln2	18	1	86711110	86718283	protein_coding	-0.429486	3.4975	-2.39705	0.0251833	0.980533	-3.91863	darkorange	AMY7
ENSMUSG00000028701.4	ENSMUSG00000028701.4	ENSMUSG00000028701	Lurap1	Lurap1	4	-1	116132406	116151338	protein_coding	-0.244157	3.89914	-2.25553	0.0340733	0.980533	-3.91902	grey	AMY11
ENSMUSG00000028780.13	ENSMUSG00000028780.13	ENSMUSG00000028780	Sema3c	Sema3c	5	1	17574281	17730268	protein_coding	-0.306939	4.77575	-2.07204	0.0498344	0.980533	-3.91975	darkorange	AMY7
ENSMUSG00000035246.16	ENSMUSG00000035246.16	ENSMUSG00000035246	Pcyt1b	Pcyt1b	X	1	93654863	93749951	protein_coding	-0.180984	4.7998	-2.06866	0.0501781	0.980533	-3.92079	grey60	AMY12
ENSMUSG00000027962.14	ENSMUSG00000027962.14	ENSMUSG00000027962	Vcam1	Vcam1	3	-1	116109949	116129688	protein_coding	0.350958	4.17903	2.19345	0.0388106	0.980533	-3.92109	red	AMY20
ENSMUSG00000079055.10	ENSMUSG00000079055.10	ENSMUSG00000079055	Slc8a3	Slc8a3	12	-1	81197915	81333180	protein_coding	-0.258177	4.77391	-2.06942	0.0501003	0.980533	-3.92264	darkgreen	AMY4
ENSMUSG00000031931.4	ENSMUSG00000031931.4	ENSMUSG00000031931	Ankrd49	Ankrd49	9	-1	14779618	14784856	protein_coding	0.200783	4.61137	2.09902	0.0471666	0.980533	-3.92357	greenyellow	AMY10
ENSMUSG00000026791.14	ENSMUSG00000026791.14	ENSMUSG00000026791	Slc2a8	Slc2a8	2	-1	32972990	32982083	protein_coding	0.265332	4.02863	2.22924	0.0360111	0.980533	-3.92358	grey	AMY11
ENSMUSG00000027346.15	ENSMUSG00000027346.15	ENSMUSG00000027346	Gpcpd1	Gpcpd1	2	-1	132529082	132587729	protein_coding	-0.195378	5.60865	-1.99564	0.058135	0.980533	-3.92446	royalblue	AMY21
ENSMUSG00000022044.14	ENSMUSG00000022044.14	ENSMUSG00000022044	Stmn4	Stmn4	14	1	66344296	66361680	protein_coding	-0.125255	6.53494	-1.96816	0.0614074	0.980533	-3.92514	darkred	AMY8
ENSMUSG00000014498.9	ENSMUSG00000014498.9	ENSMUSG00000014498	Ankrd52	Ankrd52	10	1	128377115	128408704	protein_coding	-0.155615	4.81993	-2.06059	0.0510066	0.980533	-3.92601	grey	AMY11
ENSMUSG00000046791.8	ENSMUSG00000046791.8	ENSMUSG00000046791	Riox1	Riox1	12	1	83950608	83952951	protein_coding	0.316438	3.18489	2.56834	0.0172996	0.980533	-3.92641	greenyellow	AMY10
ENSMUSG00000031376.15	ENSMUSG00000031376.15	ENSMUSG00000031376	Atp2b3	Atp2b3	X	1	73503086	73571005	protein_coding	0.276263	4.6573	2.09016	0.0480288	0.980533	-3.92644	red	AMY20
ENSMUSG00000049907.8	ENSMUSG00000049907.8	ENSMUSG00000049907	Rasl11b	Rasl11b	5	1	74195286	74199481	protein_coding	0.266723	4.79487	2.06883	0.0501609	0.980533	-3.92655	turquoise	AMY23
ENSMUSG00000028066.15	ENSMUSG00000028066.15	ENSMUSG00000028066	Pmf1	Pmf1	3	-1	88394143	88410331	protein_coding	-0.492725	2.4706	-3.02762	0.00605441	0.980533	-3.92659	grey	AMY11
ENSMUSG00000050192.8	ENSMUSG00000050192.8	ENSMUSG00000050192	Eif5a2	Eif5a2	3	1	28781276	28798846	protein_coding	-0.257075	4.05485	-2.2011	0.0381965	0.980533	-3.9267	grey	AMY11
ENSMUSG00000059316.2	ENSMUSG00000059316.2	ENSMUSG00000059316	Slc27a4	Slc27a4	2	1	29802634	29817522	protein_coding	-0.112084	6.12617	-1.974	0.0606988	0.980533	-3.92762	brown	AMY2
ENSMUSG00000003813.15	ENSMUSG00000003813.15	ENSMUSG00000003813	Rad23a	Rad23a	8	-1	84834019	84840665	protein_coding	-0.130623	5.82335	-1.98343	0.0595696	0.980533	-3.92773	grey	AMY11
ENSMUSG00000032640.10	ENSMUSG00000032640.10	ENSMUSG00000032640	Chsy1	Chsy1	7	1	66109515	66173798	protein_coding	0.227884	3.89632	2.25718	0.0339548	0.980533	-3.92888	royalblue	AMY21
ENSMUSG00000015217.11	ENSMUSG00000015217.11	ENSMUSG00000015217	Hmgb3	Hmgb3	X	1	71555918	71560676	protein_coding	-0.24985	4.85055	-2.05148	0.0519571	0.980533	-3.93016	darkgreen	AMY4
ENSMUSG00000031969.16	ENSMUSG00000031969.16	ENSMUSG00000031969	Acad8	Acad8	9	-1	26974135	26999566	protein_coding	0.301605	3.84568	2.27608	0.032625	0.980533	-3.9307	pink	AMY18
ENSMUSG00000052430.15	ENSMUSG00000052430.15	ENSMUSG00000052430	Bmpr1b	Bmpr1b	3	-1	141837136	142169425	protein_coding	0.251039	4.14385	2.18699	0.0393367	0.980533	-3.93117	grey	AMY11
ENSMUSG00000028991.15	ENSMUSG00000028991.15	ENSMUSG00000028991	Mtor	Mtor	4	1	148448611	148557683	protein_coding	-0.126043	5.66734	-1.98391	0.0595128	0.980533	-3.93407	brown	AMY2
ENSMUSG00000028799.15	ENSMUSG00000028799.15	ENSMUSG00000028799	Zfp362	Zfp362	4	-1	128773088	128806045	protein_coding	0.382316	2.86601	2.75122	0.011467	0.980533	-3.93644	grey	AMY11
ENSMUSG00000039620.17	ENSMUSG00000039620.17	ENSMUSG00000039620	Trmt9b	Trmt9b	8	1	36457548	36516570	protein_coding	-0.358033	3.46531	-2.38386	0.025911	0.980533	-3.93646	blue	AMY1
ENSMUSG00000020810.5	ENSMUSG00000020810.5	ENSMUSG00000020810	Cygb	Cygb	11	-1	116645595	116654313	protein_coding	-0.128755	7.04025	-1.95238	0.0633593	0.980533	-3.93782	darkorange	AMY7
ENSMUSG00000031575.18	ENSMUSG00000031575.18	ENSMUSG00000031575	Ash2l	Ash2l	8	-1	25815996	25847694	protein_coding	0.219051	4.38789	2.12213	0.0449843	0.980533	-3.93795	darkred	AMY8
ENSMUSG00000023032.12	ENSMUSG00000023032.12	ENSMUSG00000023032	Slc4a8	Slc4a8	15	1	100761747	100823968	protein_coding	-0.154357	4.9415	-2.03234	0.0540052	0.980533	-3.93894	darkorange	AMY7
ENSMUSG00000034345.14	ENSMUSG00000034345.14	ENSMUSG00000034345	Gtf2h5	Gtf2h5	17	1	6079786	6086517	protein_coding	0.149173	6.06851	1.96491	0.0618049	0.980533	-3.94018	turquoise	AMY23
ENSMUSG00000023328.14	ENSMUSG00000023328.14	ENSMUSG00000023328	Ache	Ache	5	1	137287519	137294466	protein_coding	-0.245804	6.3296	-1.95784	0.0626779	0.980533	-3.94047	lightyellow	AMY14
ENSMUSG00000020027.18	ENSMUSG00000020027.18	ENSMUSG00000020027	Socs2	Socs2	10	-1	95385362	95417180	protein_coding	0.274735	4.25301	2.14784	0.0426639	0.980533	-3.94135	red	AMY20
ENSMUSG00000087141.1	ENSMUSG00000087141.1	ENSMUSG00000087141	Plcxd2	Plcxd2	16	-1	45959263	46010218	protein_coding	-0.270893	5.42865	-1.98797	0.0590319	0.980533	-3.94231	darkorange	AMY7
ENSMUSG00000056014.15	ENSMUSG00000056014.15	ENSMUSG00000056014	A430033K04Rik	A430033K04Rik	5	1	138622859	138652414	protein_coding	-0.213424	4.05353	-2.18082	0.039845	0.980533	-3.94271	grey	AMY11
ENSMUSG00000029815.12	ENSMUSG00000029815.12	ENSMUSG00000029815	Malsu1	Malsu1	6	1	49073795	49086751	protein_coding	0.305247	3.30696	2.47247	0.0213717	0.980533	-3.94452	cyan	AMY3
ENSMUSG00000026341.16	ENSMUSG00000026341.16	ENSMUSG00000026341	Actr3	Actr3	1	-1	125392905	125435727	protein_coding	0.124632	5.81736	1.96833	0.0613863	0.980533	-3.94508	lightcyan	AMY13
ENSMUSG00000002475.16	ENSMUSG00000002475.16	ENSMUSG00000002475	Abhd3	Abhd3	18	-1	10642092	10706771	protein_coding	-0.211385	4.63924	-2.06111	0.0509528	0.980533	-3.9465	brown	AMY2
ENSMUSG00000031983.7	ENSMUSG00000031983.7	ENSMUSG00000031983	2310022B05Rik	2310022B05Rik	8	-1	124635756	124663369	protein_coding	-0.181236	5.88155	-1.9623	0.0621258	0.980533	-3.94791	grey	AMY11
ENSMUSG00000025008.15	ENSMUSG00000025008.15	ENSMUSG00000025008	Tctn3	Tctn3	19	-1	40596446	40612233	protein_coding	0.284909	3.54208	2.35736	0.0274325	0.980533	-3.94815	grey	AMY11
ENSMUSG00000000902.13	ENSMUSG00000000902.13	ENSMUSG00000000902	Smarcb1	Smarcb1	10	-1	75896769	75921617	protein_coding	0.136161	5.51426	1.97845	0.0601628	0.980533	-3.9492	grey	AMY11
ENSMUSG00000024588.9	ENSMUSG00000024588.9	ENSMUSG00000024588	Fech	Fech	18	-1	64452914	64490251	protein_coding	-0.697733	5.58624	-1.97245	0.0608857	0.980533	-3.94923	darkred	AMY8
ENSMUSG00000020388.12	ENSMUSG00000020388.12	ENSMUSG00000020388	Pdlim4	Pdlim4	11	-1	54054928	54069014	protein_coding	0.387673	3.65271	2.31801	0.0298431	0.980533	-3.9502	pink	AMY18
ENSMUSG00000018459.15	ENSMUSG00000018459.15	ENSMUSG00000018459	Slc13a3	Slc13a3	2	-1	165405028	165473230	protein_coding	-0.331479	2.9011	-2.64925	0.0144396	0.980533	-3.95047	grey	AMY11
ENSMUSG00000026547.15	ENSMUSG00000026547.15	ENSMUSG00000026547	Tagln2	Tagln2	1	1	172500047	172507380	protein_coding	-0.344057	3.36626	-2.40124	0.0249562	0.980533	-3.95058	grey	AMY11
ENSMUSG00000031925.17	ENSMUSG00000031925.17	ENSMUSG00000031925	Maml2	Maml2	9	1	13297957	13709388	protein_coding	0.277433	4.34834	2.11511	0.0456371	0.980533	-3.95172	red	AMY20
ENSMUSG00000079557.11	ENSMUSG00000079557.11	ENSMUSG00000079557	Marchf2	Marchf2	17	-1	33685692	33718670	protein_coding	-0.354416	6.11402	-1.95152	0.0634678	0.980533	-3.95228	darkred	AMY8
ENSMUSG00000021065.16	ENSMUSG00000021065.16	ENSMUSG00000021065	Fut8	Fut8	12	1	77238125	77476338	protein_coding	-0.131096	5.67878	-1.96542	0.0617421	0.980533	-3.95286	brown	AMY2
ENSMUSG00000040842.17	ENSMUSG00000040842.17	ENSMUSG00000040842	Szrd1	Szrd1	4	-1	141113001	141139775	protein_coding	0.192046	3.89562	2.21833	0.0368445	0.980533	-3.95535	grey60	AMY12
ENSMUSG00000104103.1	ENSMUSG00000104103.1	ENSMUSG00000104103	Gm9517	Gm9517	12	-1	113629994	113630867	processed_pseudogene	-0.212867	4.89302	-2.01936	0.0554351	0.980533	-3.95547	grey	AMY11
ENSMUSG00000029650.10	ENSMUSG00000029650.10	ENSMUSG00000029650	Slc46a3	Slc46a3	5	-1	147878437	147894815	protein_coding	0.465984	2.60402	2.91454	0.00788011	0.980533	-3.95613	paleturquoise	AMY17
ENSMUSG00000059183.12	ENSMUSG00000059183.12	ENSMUSG00000059183	Mtfmt	Mtfmt	9	1	65435782	65453054	protein_coding	0.394702	2.57749	2.9346	0.00752181	0.980533	-3.95618	grey	AMY11
ENSMUSG00000056966.7	ENSMUSG00000056966.7	ENSMUSG00000056966	Gjc3	Gjc3	5	-1	137953461	137963098	protein_coding	-0.220904	5.09528	-1.99815	0.0578436	0.980533	-3.95647	lightyellow	AMY14
ENSMUSG00000029203.16	ENSMUSG00000029203.16	ENSMUSG00000029203	Ube2k	Ube2k	5	1	65537233	65598988	protein_coding	0.114147	6.48581	1.9415	0.0647366	0.980533	-3.95673	grey60	AMY12
ENSMUSG00000029528.19	ENSMUSG00000029528.19	ENSMUSG00000029528	Pxn	Pxn	5	1	115506676	115555987	protein_coding	0.258038	4.07903	2.1675	0.0409626	0.980533	-3.95683	red	AMY20
ENSMUSG00000000881.12	ENSMUSG00000000881.12	ENSMUSG00000000881	Dlg3	Dlg3	X	1	100767722	100818410	protein_coding	0.134157	6.42634	1.93927	0.0650223	0.980533	-3.96026	greenyellow	AMY10
ENSMUSG00000063663.11	ENSMUSG00000063663.11	ENSMUSG00000063663	Brwd3	Brwd3	X	-1	108737016	108834372	protein_coding	0.302862	3.54478	2.33651	0.0286866	0.980533	-3.96055	red	AMY20
ENSMUSG00000006782.16	ENSMUSG00000006782.16	ENSMUSG00000006782	Cnp	Cnp	11	1	100574904	100591729	protein_coding	-0.236909	7.93391	-1.93164	0.0660082	0.980533	-3.96184	lightyellow	AMY14
ENSMUSG00000062995.12	ENSMUSG00000062995.12	ENSMUSG00000062995	Ica1	Ica1	6	-1	8630527	8778488	protein_coding	0.157897	5.26805	1.98062	0.0599035	0.980533	-3.96306	grey	AMY11
ENSMUSG00000024135.10	ENSMUSG00000024135.10	ENSMUSG00000024135	Srbd1	Srbd1	17	-1	85984665	86145175	protein_coding	-0.274871	3.26782	-2.42351	0.0237797	0.980533	-3.96499	lightcyan	AMY13
ENSMUSG00000002325.15	ENSMUSG00000002325.15	ENSMUSG00000002325	Irf9	Irf9	14	1	55603571	55610030	protein_coding	0.420771	2.99974	2.61229	0.0156862	0.980533	-3.96521	paleturquoise	AMY17
ENSMUSG00000000149.10	ENSMUSG00000000149.10	ENSMUSG00000000149	Gna12	Gna12	5	-1	140758408	140830431	protein_coding	-0.153543	5.13991	-1.98339	0.059574	0.980533	-3.96726	blue	AMY1
ENSMUSG00000056073.16	ENSMUSG00000056073.16	ENSMUSG00000056073	Grik2	Grik2	10	-1	49094833	49788766	protein_coding	-0.132121	7.04426	-1.9273	0.0665746	0.980533	-3.96742	blue	AMY1
ENSMUSG00000052942.13	ENSMUSG00000052942.13	ENSMUSG00000052942	Glis3	Glis3	19	-1	28258851	28680077	protein_coding	0.559885	2.83274	2.74292	0.0116853	0.980533	-3.96787	grey	AMY11
ENSMUSG00000067889.6	ENSMUSG00000067889.6	ENSMUSG00000067889	Sptbn2	Sptbn2	19	1	4711167	4752360	protein_coding	0.121466	7.57516	1.92556	0.0668031	0.980533	-3.96851	cyan	AMY3
ENSMUSG00000021759.14	ENSMUSG00000021759.14	ENSMUSG00000021759	Plpp1	Plpp1	13	1	112800792	112867894	protein_coding	0.164242	5.39336	1.96661	0.0615971	0.980533	-3.96855	grey	AMY11
ENSMUSG00000020120.15	ENSMUSG00000020120.15	ENSMUSG00000020120	Plek	Plek	11	-1	16971206	17052381	protein_coding	-0.439187	3.61555	-2.272	0.032908	0.980533	-3.96888	darkred	AMY8
ENSMUSG00000027577.14	ENSMUSG00000027577.14	ENSMUSG00000027577	Chrna4	Chrna4	2	-1	181018380	181043546	protein_coding	-0.202064	4.12066	-2.12907	0.044347	0.980533	-3.96912	grey	AMY11
ENSMUSG00000038485.6	ENSMUSG00000038485.6	ENSMUSG00000038485	Socs7	Socs7	11	1	97362435	97398542	protein_coding	0.166229	5.43826	1.96191	0.062174	0.980533	-3.97055	cyan	AMY3
ENSMUSG00000002342.17	ENSMUSG00000002342.17	ENSMUSG00000002342	Tmem161a	Tmem161a	8	1	70172356	70183681	protein_coding	-0.194244	4.20939	-2.10559	0.0465369	0.980533	-3.97242	grey	AMY11
ENSMUSG00000071708.11	ENSMUSG00000071708.11	ENSMUSG00000071708	Sms	Sms	X	-1	157443855	157492287	protein_coding	-0.113191	6.14757	-1.93149	0.0660271	0.980533	-3.97379	lightyellow	AMY14
ENSMUSG00000053730.15	ENSMUSG00000053730.15	ENSMUSG00000053730	Tmem39b	Tmem39b	4	-1	129676355	129696838	protein_coding	-0.415177	2.55939	-2.82604	0.00966457	0.980533	-3.97774	lightcyan	AMY13
ENSMUSG00000022051.15	ENSMUSG00000022051.15	ENSMUSG00000022051	Bnip3l	Bnip3l	14	-1	66985239	67008877	protein_coding	-0.466881	6.59535	-1.92061	0.0674563	0.980533	-3.97835	darkred	AMY8
ENSMUSG00000035047.9	ENSMUSG00000035047.9	ENSMUSG00000035047	Kri1	Kri1	9	-1	21273457	21287969	protein_coding	0.203995	3.65945	2.25749	0.033933	0.980533	-3.98024	grey	AMY11
ENSMUSG00000032936.13	ENSMUSG00000032936.13	ENSMUSG00000032936	Camkv	Camkv	9	1	107935674	107949691	protein_coding	0.114384	8.93113	1.92214	0.067253	0.980533	-3.98035	cyan	AMY3
ENSMUSG00000051504.18	ENSMUSG00000051504.18	ENSMUSG00000051504	Siglech	Siglech	7	1	55768178	55778925	protein_coding	0.333495	3.35452	2.38719	0.0257257	0.980533	-3.98109	royalblue	AMY21
ENSMUSG00000032172.8	ENSMUSG00000032172.8	ENSMUSG00000032172	Olfm2	Olfm2	9	-1	20667690	20746349	protein_coding	-0.228325	5.07967	-1.97206	0.0609332	0.980533	-3.98245	brown	AMY2
ENSMUSG00000021127.7	ENSMUSG00000021127.7	ENSMUSG00000021127	Zfp36l1	Zfp36l1	12	-1	80107754	80113013	protein_coding	0.243981	4.53022	2.04319	0.0528359	0.980533	-3.98263	paleturquoise	AMY17
ENSMUSG00000036390.8	ENSMUSG00000036390.8	ENSMUSG00000036390	Gadd45a	Gadd45a	6	-1	67035096	67037457	protein_coding	-0.735794	2.36027	-2.97471	0.00685158	0.980533	-3.98397	darkred	AMY8
ENSMUSG00000020263.14	ENSMUSG00000020263.14	ENSMUSG00000020263	Appl2	Appl2	10	-1	83600033	83648738	protein_coding	0.157615	5.61366	1.93945	0.0649993	0.980533	-3.98406	grey60	AMY12
ENSMUSG00000025921.7	ENSMUSG00000025921.7	ENSMUSG00000025921	Rdh10	Rdh10	1	1	16105774	16133734	protein_coding	0.399875	3.12572	2.49636	0.0202808	0.980533	-3.98525	red	AMY20
ENSMUSG00000022076.10	ENSMUSG00000022076.10	ENSMUSG00000022076	Klhl1	Klhl1	14	-1	96102736	96519102	protein_coding	-0.512432	3.30506	-2.36574	0.0269425	0.980533	-3.98617	darkorange	AMY7
ENSMUSG00000042523.12	ENSMUSG00000042523.12	ENSMUSG00000042523	Dnal1	Dnal1	12	1	84114366	84147498	protein_coding	0.131431	5.6431	1.93423	0.0656721	0.980533	-3.98787	turquoise	AMY23
ENSMUSG00000028124.15	ENSMUSG00000028124.15	ENSMUSG00000028124	Gclm	Gclm	3	1	122245557	122270732	protein_coding	-0.182265	5.73661	-1.92809	0.0664712	0.980533	-3.9892	darkred	AMY8
ENSMUSG00000002731.6	ENSMUSG00000002731.6	ENSMUSG00000002731	Prkra	Prkra	2	-1	76629898	76648015	protein_coding	-0.292103	3.61589	-2.24098	0.0351339	0.980533	-3.98953	brown	AMY2
ENSMUSG00000037242.8	ENSMUSG00000037242.8	ENSMUSG00000037242	Clic4	Clic4	4	-1	135213969	135272814	protein_coding	-0.246322	5.50937	-1.93613	0.0654262	0.980533	-3.99036	lightyellow	AMY14
ENSMUSG00000033282.14	ENSMUSG00000033282.14	ENSMUSG00000033282	Rpgrip1l	Rpgrip1l	8	-1	91217030	91313262	protein_coding	0.190579	4.30152	2.07143	0.0498962	0.980533	-3.9914	greenyellow	AMY10
ENSMUSG00000005102.13	ENSMUSG00000005102.13	ENSMUSG00000005102	Eif2ak4	Eif2ak4	2	1	118388618	118475234	protein_coding	-0.265918	3.6401	-2.22939	0.0359998	0.980533	-3.99244	lightcyan	AMY13
ENSMUSG00000063229.15	ENSMUSG00000063229.15	ENSMUSG00000063229	Ldha	Ldha	7	1	46841475	46855627	protein_coding	0.125768	7.89258	1.90579	0.0694447	0.980533	-3.99339	turquoise	AMY23
ENSMUSG00000030638.13	ENSMUSG00000030638.13	ENSMUSG00000030638	Sh3gl3	Sh3gl3	7	1	82173840	82307419	protein_coding	-0.144645	5.30935	-1.94341	0.0644936	0.980533	-3.99425	blue	AMY1
ENSMUSG00000043909.16	ENSMUSG00000043909.16	ENSMUSG00000043909	Trp53bp1	Trp53bp1	2	-1	121193281	121271407	protein_coding	-0.122953	6.29944	-1.90999	0.0688763	0.980533	-3.99445	darkorange	AMY7
ENSMUSG00000048022.11	ENSMUSG00000048022.11	ENSMUSG00000048022	Tmem229a	Tmem229a	6	-1	24951141	24956297	protein_coding	-0.190052	6.14446	-1.91228	0.0685681	0.980533	-3.99464	lightyellow	AMY14
ENSMUSG00000028944.14	ENSMUSG00000028944.14	ENSMUSG00000028944	Prkag2	Prkag2	5	-1	24862744	25100642	protein_coding	0.171066	6.1731	1.91235	0.0685586	0.980533	-3.99475	turquoise	AMY23
ENSMUSG00000031715.14	ENSMUSG00000031715.14	ENSMUSG00000031715	Smarca5	Smarca5	8	-1	80698507	80739497	protein_coding	0.134975	5.59741	1.92862	0.0664019	0.980533	-3.99556	grey60	AMY12
ENSMUSG00000026347.13	ENSMUSG00000026347.13	ENSMUSG00000026347	Tmem163	Tmem163	1	-1	127486546	127679548	protein_coding	-0.371258	3.54083	-2.25698	0.0339692	0.980533	-3.99566	grey	AMY11
ENSMUSG00000036181.2	ENSMUSG00000036181.2	ENSMUSG00000036181	H1f2	H1f2	13	1	23738808	23740367	protein_coding	0.354921	4.26622	2.07214	0.0498245	0.980533	-3.99996	darkolivegreen	AMY6
ENSMUSG00000107747.1	ENSMUSG00000107747.1	ENSMUSG00000107747	Gm5881	Gm5881	6	-1	96033003	96033369	processed_pseudogene	0.136164	6.04112	1.91018	0.0688507	0.980533	-3.99999	grey	AMY11
ENSMUSG00000109321.1	ENSMUSG00000109321.1	ENSMUSG00000109321	A330076H08Rik	A330076H08Rik	7	-1	61930137	61982358	processed_transcript	-0.212848	3.8966	-2.14209	0.0431733	0.980533	-4.00008	grey	AMY11
ENSMUSG00000097350.2	ENSMUSG00000097350.2	ENSMUSG00000097350	4732491K20Rik	4732491K20Rik	17	1	12318853	12327250	bidirectional_promoter_lncRNA	-0.40323	2.54444	-2.78118	0.0107101	0.980533	-4.0003	lightcyan	AMY13
ENSMUSG00000037465.10	ENSMUSG00000037465.10	ENSMUSG00000037465	Klf10	Klf10	15	-1	38291463	38300706	protein_coding	0.235272	4.37281	2.04616	0.0525194	0.980533	-4.00086	turquoise	AMY23
ENSMUSG00000109006.2	ENSMUSG00000109006.2	ENSMUSG00000109006	B230209E15Rik	B230209E15Rik	7	-1	61529871	61615327	lincRNA	-0.128713	6.55163	-1.90109	0.0700863	0.980533	-4.00109	darkorange	AMY7
ENSMUSG00000037112.16	ENSMUSG00000037112.16	ENSMUSG00000037112	Sik2	Sik2	9	-1	50892801	51009073	protein_coding	-0.245185	3.84597	-2.15398	0.0421255	0.980533	-4.00148	blue	AMY1
ENSMUSG00000060548.13	ENSMUSG00000060548.13	ENSMUSG00000060548	Tnfrsf19	Tnfrsf19	14	-1	60963875	61046490	protein_coding	0.192135	4.69244	1.99504	0.0582039	0.980533	-4.00276	blue	AMY1
ENSMUSG00000048109.10	ENSMUSG00000048109.10	ENSMUSG00000048109	Rbm15	Rbm15	3	-1	107325421	107333673	protein_coding	0.404615	2.91234	2.58381	0.0167147	0.980533	-4.00315	grey	AMY11
ENSMUSG00000030203.17	ENSMUSG00000030203.17	ENSMUSG00000030203	Dusp16	Dusp16	6	-1	134715468	134792625	protein_coding	-0.3292	3.29818	-2.33911	0.0285277	0.980533	-4.00445	grey	AMY11
ENSMUSG00000035770.8	ENSMUSG00000035770.8	ENSMUSG00000035770	Dync1li2	Dync1li2	8	-1	104417680	104443047	protein_coding	-0.114264	7.06934	-1.89422	0.0710333	0.980533	-4.00608	lightyellow	AMY14
ENSMUSG00000110027.1	ENSMUSG00000110027.1	ENSMUSG00000110027	C030029H02Rik	C030029H02Rik	7	1	136268324	136318513	lincRNA	-0.453319	3.12832	-2.41042	0.0244646	0.980533	-4.00677	lightyellow	AMY14
ENSMUSG00000048799.8	ENSMUSG00000048799.8	ENSMUSG00000048799	Cep120	Cep120	18	-1	53681723	53744608	protein_coding	-0.134145	5.48853	-1.91953	0.0675996	0.980533	-4.00829	brown	AMY2
ENSMUSG00000036138.16	ENSMUSG00000036138.16	ENSMUSG00000036138	Acaa1a	Acaa1a	9	1	119339676	119350299	protein_coding	0.26591	4.327	2.04584	0.0525533	0.980533	-4.00887	grey60	AMY12
ENSMUSG00000097736.8	ENSMUSG00000097736.8	ENSMUSG00000097736	9530059O14Rik	9530059O14Rik	9	1	122572499	122679596	lincRNA	-0.209868	5.25604	-1.93095	0.0660976	0.980533	-4.00939	blue	AMY1
ENSMUSG00000060988.12	ENSMUSG00000060988.12	ENSMUSG00000060988	Galnt13	Galnt13	2	1	54436317	55118309	protein_coding	-0.245466	5.94561	-1.90262	0.0698769	0.980533	-4.00942	blue	AMY1
ENSMUSG00000038181.16	ENSMUSG00000038181.16	ENSMUSG00000038181	Chpf2	Chpf2	5	1	24586741	24594556	protein_coding	0.138829	5.5238	1.91765	0.0678495	0.980533	-4.00997	turquoise	AMY23
ENSMUSG00000044365.15	ENSMUSG00000044365.15	ENSMUSG00000044365	Cxxc4	Cxxc4	3	1	134236484	134262161	protein_coding	-0.16396	5.66882	-1.91025	0.0688419	0.980533	-4.01015	darkorange	AMY7
ENSMUSG00000022142.8	ENSMUSG00000022142.8	ENSMUSG00000022142	Nup155	Nup155	15	1	8109273	8161247	protein_coding	-0.210123	3.68557	-2.18746	0.0392982	0.980533	-4.01061	lightcyan	AMY13
ENSMUSG00000031402.12	ENSMUSG00000031402.12	ENSMUSG00000031402	Mpp1	Mpp1	X	-1	75109733	75131016	protein_coding	-0.189567	4.8843	-1.95919	0.0625106	0.980533	-4.0108	blue	AMY1
ENSMUSG00000022601.11	ENSMUSG00000022601.11	ENSMUSG00000022601	Zbtb11	Zbtb11	16	1	55973883	56008913	protein_coding	-0.14702	5.8167	-1.90456	0.0696124	0.980533	-4.01112	darkorange	AMY7
ENSMUSG00000054072.12	ENSMUSG00000054072.12	ENSMUSG00000054072	Iigp1	Iigp1	18	1	60376027	60392634	protein_coding	0.985287	2.19443	3.25544	0.00353124	0.980533	-4.01487	paleturquoise	AMY17
ENSMUSG00000052387.16	ENSMUSG00000052387.16	ENSMUSG00000052387	Trpm3	Trpm3	19	1	22139046	22995410	protein_coding	0.317361	6.8396	1.88603	0.0721772	0.980533	-4.01646	red	AMY20
ENSMUSG00000117284.1	ENSMUSG00000117284.1	ENSMUSG00000117284	Gm7072	Gm7072	17	-1	22285871	22314837	protein_coding	0.241799	3.91055	2.12732	0.0445069	0.980533	-4.01667	grey	AMY11
ENSMUSG00000021226.7	ENSMUSG00000021226.7	ENSMUSG00000021226	Acot2	Acot2	12	1	83987861	83993873	protein_coding	0.470897	3.3392	2.33549	0.0287493	0.980533	-4.01841	turquoise	AMY23
ENSMUSG00000049804.9	ENSMUSG00000049804.9	ENSMUSG00000049804	Armcx4	Armcx4	X	1	134686519	134696757	protein_coding	-0.239223	4.59185	-1.9828	0.0596444	0.980533	-4.01891	turquoise	AMY23
ENSMUSG00000003154.15	ENSMUSG00000003154.15	ENSMUSG00000003154	Foxj2	Foxj2	6	1	122819914	122845366	protein_coding	-0.173288	4.76749	-1.96215	0.0621448	0.980533	-4.01898	darkorange	AMY7
ENSMUSG00000001998.15	ENSMUSG00000001998.15	ENSMUSG00000001998	Ap4e1	Ap4e1	2	1	127008717	127067909	protein_coding	-0.511074	2.54334	-2.73506	0.011896	0.980533	-4.01908	grey	AMY11
ENSMUSG00000096210.2	ENSMUSG00000096210.2	ENSMUSG00000096210	H1f0	H1f0	15	1	79028450	79030504	protein_coding	0.152519	5.65909	1.90193	0.0699717	0.980533	-4.02024	grey	AMY11
ENSMUSG00000041801.5	ENSMUSG00000041801.5	ENSMUSG00000041801	Phlda3	Phlda3	1	1	135766119	135769136	protein_coding	-0.30063	4.70108	-1.96622	0.061645	0.980533	-4.02131	darkorange	AMY7
ENSMUSG00000037685.15	ENSMUSG00000037685.15	ENSMUSG00000037685	Atp8a1	Atp8a1	5	-1	67618140	67847434	protein_coding	-0.0866371	7.69375	-1.88173	0.0727846	0.980533	-4.02183	lightyellow	AMY14
ENSMUSG00000034165.16	ENSMUSG00000034165.16	ENSMUSG00000034165	Ccnd3	Ccnd3	17	1	47505051	47599691	protein_coding	0.249853	4.12594	2.06704	0.0503437	0.980533	-4.02301	red	AMY20
ENSMUSG00000002308.16	ENSMUSG00000002308.16	ENSMUSG00000002308	Cd320	Cd320	17	1	33843091	33849774	protein_coding	0.276284	3.82073	2.14372	0.0430285	0.980533	-4.02358	grey	AMY11
ENSMUSG00000029570.5	ENSMUSG00000029570.5	ENSMUSG00000029570	Lfng	Lfng	5	1	140607320	140615545	protein_coding	-0.285025	3.98567	-2.08437	0.0485994	0.980533	-4.02439	grey	AMY11
ENSMUSG00000055491.14	ENSMUSG00000055491.14	ENSMUSG00000055491	Pprc1	Pprc1	19	1	46044886	46072915	protein_coding	0.296775	3.15909	2.39437	0.0253297	0.980533	-4.02451	lightcyan	AMY13
ENSMUSG00000059975.15	ENSMUSG00000059975.15	ENSMUSG00000059975	Zfp74	Zfp74	7	-1	29930815	29954089	protein_coding	0.214799	4.13718	2.06124	0.0509392	0.980533	-4.02498	pink	AMY18
ENSMUSG00000006589.8	ENSMUSG00000006589.8	ENSMUSG00000006589	Aprt	Aprt	8	-1	122574635	122576909	protein_coding	0.225641	5.35262	1.91104	0.0687349	0.980533	-4.02549	turquoise	AMY23
ENSMUSG00000032841.15	ENSMUSG00000032841.15	ENSMUSG00000032841	Prr5l	Prr5l	2	-1	101714285	101883027	protein_coding	-0.326099	4.59134	-1.97365	0.0607407	0.980533	-4.02634	lightyellow	AMY14
ENSMUSG00000046574.8	ENSMUSG00000046574.8	ENSMUSG00000046574	Prr12	Prr12	7	-1	45027563	45052881	protein_coding	-0.13666	5.40495	-1.90521	0.0695247	0.980533	-4.02637	royalblue	AMY21
ENSMUSG00000009741.15	ENSMUSG00000009741.15	ENSMUSG00000009741	Ubp1	Ubp1	9	1	113930934	113977202	protein_coding	0.128853	5.37139	1.90766	0.0691915	0.980533	-4.02716	red	AMY20
ENSMUSG00000034088.15	ENSMUSG00000034088.15	ENSMUSG00000034088	Hdlbp	Hdlbp	1	-1	93405940	93478815	protein_coding	0.173958	5.73938	1.89182	0.0713676	0.980533	-4.02782	grey60	AMY12
ENSMUSG00000015672.4	ENSMUSG00000015672.4	ENSMUSG00000015672	Mrpl32	Mrpl32	13	-1	14608184	14613165	protein_coding	-0.153	5.47368	-1.90001	0.0702355	0.980533	-4.02831	darkorange	AMY7
ENSMUSG00000075232.6	ENSMUSG00000075232.6	ENSMUSG00000075232	Amd1	Amd1	10	-1	40287458	40302188	protein_coding	0.341214	2.81247	2.58564	0.0166469	0.980533	-4.02836	grey60	AMY12
ENSMUSG00000090101.1	ENSMUSG00000090101.1	ENSMUSG00000090101	Snhg9	Snhg9	17	-1	24719531	24719965	antisense	0.651185	2.11788	3.21961	0.00384615	0.980533	-4.0284	grey60	AMY12
ENSMUSG00000040472.15	ENSMUSG00000040472.15	ENSMUSG00000040472	Rabggta	Rabggta	14	-1	55715416	55722263	protein_coding	-0.215943	4.26918	-2.02139	0.0552093	0.980533	-4.02867	blue	AMY1
ENSMUSG00000073418.4	ENSMUSG00000073418.4	ENSMUSG00000073418	C4b	C4b	17	-1	34728380	34743882	protein_coding	0.779241	2.69889	2.71837	0.012355	0.980533	-4.03046	grey60	AMY12
ENSMUSG00000069227.4	ENSMUSG00000069227.4	ENSMUSG00000069227	Gprin1	Gprin1	13	-1	54736671	54749874	protein_coding	0.229711	6.31172	1.87533	0.0736952	0.980533	-4.03279	turquoise	AMY23
ENSMUSG00000021993.10	ENSMUSG00000021993.10	ENSMUSG00000021993	Mipep	Mipep	14	1	60784573	60905478	protein_coding	0.319993	3.39845	2.27756	0.0325232	0.980533	-4.03292	grey60	AMY12
ENSMUSG00000032064.17	ENSMUSG00000032064.17	ENSMUSG00000032064	Dixdc1	Dixdc1	9	-1	50662752	50739517	protein_coding	-0.130813	6.04251	-1.87818	0.0732888	0.980533	-4.03337	lightyellow	AMY14
ENSMUSG00000022779.16	ENSMUSG00000022779.16	ENSMUSG00000022779	Top3b	Top3b	16	1	16870736	16892990	protein_coding	0.274953	3.63592	2.18446	0.0395439	0.980533	-4.03339	grey60	AMY12
ENSMUSG00000022472.16	ENSMUSG00000022472.16	ENSMUSG00000022472	Desi1	Desi1	15	-1	81992523	82033862	protein_coding	-0.123865	6.34382	-1.87122	0.074286	0.980533	-4.03639	lightyellow	AMY14
ENSMUSG00000063362.13	ENSMUSG00000063362.13	ENSMUSG00000063362	Alg11	Alg11	8	1	22060721	22071627	protein_coding	-0.142193	4.66663	-1.95278	0.0633088	0.980533	-4.03716	purple	AMY19
ENSMUSG00000005656.9	ENSMUSG00000005656.9	ENSMUSG00000005656	Snx6	Snx6	12	-1	54746349	54795703	protein_coding	0.166507	4.5218	1.97519	0.0605549	0.980533	-4.03772	grey	AMY11
ENSMUSG00000025626.16	ENSMUSG00000025626.16	ENSMUSG00000025626	Phf6	Phf6	X	1	52912266	52956943	protein_coding	-0.177455	4.56501	-1.96414	0.0618993	0.980533	-4.03791	brown	AMY2
ENSMUSG00000090386.10	ENSMUSG00000090386.10	ENSMUSG00000090386	Mir99ahg	Mir99ahg	16	1	77236317	77773427	processed_transcript	0.178121	5.15961	1.90842	0.0690889	0.980533	-4.0391	turquoise	AMY23
ENSMUSG00000041577.5	ENSMUSG00000041577.5	ENSMUSG00000041577	Prelp	Prelp	1	-1	133910304	133921414	protein_coding	0.516228	4.15976	2.04504	0.0526387	0.980533	-4.03939	red	AMY20
ENSMUSG00000029030.14	ENSMUSG00000029030.14	ENSMUSG00000029030	Tprgl	Tprgl	4	-1	154157485	154160666	protein_coding	-0.087212	7.16311	-1.86518	0.0751621	0.980533	-4.03984	brown	AMY2
ENSMUSG00000048142.9	ENSMUSG00000048142.9	ENSMUSG00000048142	Nat8l	Nat8l	5	1	33995984	34005916	protein_coding	-0.121926	7.00105	-1.86478	0.0752198	0.980533	-4.04023	darkgreen	AMY4
ENSMUSG00000060012.9	ENSMUSG00000060012.9	ENSMUSG00000060012	Kif13b	Kif13b	14	1	64647265	64809617	protein_coding	-0.203402	4.83408	-1.92922	0.0663231	0.980533	-4.04171	lightyellow	AMY14
ENSMUSG00000029723.16	ENSMUSG00000029723.16	ENSMUSG00000029723	Tsc22d4	Tsc22d4	5	1	137745730	137768450	protein_coding	-0.156803	6.26083	-1.86575	0.0750793	0.980533	-4.04329	lightyellow	AMY14
ENSMUSG00000033152.13	ENSMUSG00000033152.13	ENSMUSG00000033152	Podxl2	Podxl2	6	-1	88842558	88875044	protein_coding	-0.610069	4.22313	-2.00736	0.0567864	0.980533	-4.04431	grey60	AMY12
ENSMUSG00000061313.8	ENSMUSG00000061313.8	ENSMUSG00000061313	Ddhd2	Ddhd2	8	-1	25725346	25754596	protein_coding	0.134027	5.66791	1.87692	0.0734687	0.980533	-4.04507	brown	AMY2
ENSMUSG00000024604.7	ENSMUSG00000024604.7	ENSMUSG00000024604	Rbm22	Rbm22	18	1	60560736	60572810	protein_coding	0.217595	4.27394	2.00605	0.0569357	0.980533	-4.04542	grey60	AMY12
ENSMUSG00000022180.7	ENSMUSG00000022180.7	ENSMUSG00000022180	Slc7a8	Slc7a8	14	-1	54722209	54781946	protein_coding	0.263322	4.88545	1.92456	0.0669348	0.980533	-4.0455	turquoise	AMY23
ENSMUSG00000046417.14	ENSMUSG00000046417.14	ENSMUSG00000046417	Lrrc75a	Lrrc75a	11	-1	62604884	62648523	protein_coding	-0.288037	3.14777	-2.33067	0.0290473	0.980533	-4.04554	darkorange	AMY7
ENSMUSG00000028773.8	ENSMUSG00000028773.8	ENSMUSG00000028773	Fabp3	Fabp3	4	1	130308595	130315463	protein_coding	0.42946	3.75683	2.13562	0.0437525	0.980533	-4.04701	grey60	AMY12
ENSMUSG00000097431.2	ENSMUSG00000097431.2	ENSMUSG00000097431	Gm26782	Gm26782	14	1	50870324	50880603	antisense	-0.267423	4.36778	-1.98015	0.0599602	0.980533	-4.04739	darkorange	AMY7
ENSMUSG00000010307.7	ENSMUSG00000010307.7	ENSMUSG00000010307	Tmem86a	Tmem86a	7	1	47050601	47054777	protein_coding	0.267627	3.50834	2.19877	0.0383827	0.980533	-4.05049	purple	AMY19
ENSMUSG00000064329.13	ENSMUSG00000064329.13	ENSMUSG00000064329	Scn1a	Scn1a	2	-1	66270778	66440840	protein_coding	-0.192931	6.63421	-1.85613	0.0764894	0.980533	-4.05084	lightyellow	AMY14
ENSMUSG00000055430.4	ENSMUSG00000055430.4	ENSMUSG00000055430	Nap1l5	Nap1l5	6	-1	58905233	58907076	protein_coding	-0.203891	8.56005	-1.86376	0.075369	0.980533	-4.05096	darkorange	AMY7
ENSMUSG00000021962.9	ENSMUSG00000021962.9	ENSMUSG00000021962	Dcp1a	Dcp1a	14	1	30479535	30527063	protein_coding	-0.248082	3.7907	-2.09465	0.0475898	0.980533	-4.05136	brown	AMY2
ENSMUSG00000052921.13	ENSMUSG00000052921.13	ENSMUSG00000052921	Arhgef15	Arhgef15	11	-1	68943155	68957480	protein_coding	-0.395604	3.68283	-2.12246	0.0449542	0.980533	-4.05154	blue	AMY1
ENSMUSG00000027291.15	ENSMUSG00000027291.15	ENSMUSG00000027291	Vps39	Vps39	2	-1	120316461	120353137	protein_coding	-0.131826	5.79332	-1.8652	0.0751586	0.980533	-4.05248	grey	AMY11
ENSMUSG00000039313.14	ENSMUSG00000039313.14	ENSMUSG00000039313	Minar1	Minar1	9	-1	89587216	89623125	protein_coding	-0.546266	2.46764	-2.70289	0.0127955	0.980533	-4.05328	darkorange	AMY7
ENSMUSG00000037541.21	NA	NA	NA	NA	NA	NA	NA	NA	NA	0.179965	6.19976	1.85699	0.0763627	0.980533	-4.05395	#N/A	#N/A
ENSMUSG00000037286.15	ENSMUSG00000037286.15	ENSMUSG00000037286	Stag1	Stag1	9	1	100597798	100959375	protein_coding	-0.139461	5.83903	-1.86216	0.0756021	0.980533	-4.05448	blue	AMY1
ENSMUSG00000036104.12	ENSMUSG00000036104.12	ENSMUSG00000036104	Rab3gap1	Rab3gap1	1	1	127868773	127943868	protein_coding	0.115667	6.34455	1.85465	0.0767088	0.980533	-4.05469	turquoise	AMY23
ENSMUSG00000017550.14	ENSMUSG00000017550.14	ENSMUSG00000017550	Atad5	Atad5	11	1	80089400	80135794	protein_coding	-0.310252	2.90626	-2.42991	0.0234512	0.980533	-4.05491	grey	AMY11
ENSMUSG00000036879.15	ENSMUSG00000036879.15	ENSMUSG00000036879	Phkb	Phkb	8	1	85840959	86061376	protein_coding	0.163006	4.65969	1.93588	0.0654591	0.980533	-4.05529	grey	AMY11
ENSMUSG00000034248.7	ENSMUSG00000034248.7	ENSMUSG00000034248	Slc25a37	Slc25a37	14	-1	69241848	69285112	protein_coding	-0.968639	3.99082	-2.04167	0.0529986	0.980533	-4.05534	darkred	AMY8
ENSMUSG00000030890.16	ENSMUSG00000030890.16	ENSMUSG00000030890	Ilk	Ilk	7	1	105736592	105742925	protein_coding	-0.129269	5.22761	-1.88276	0.0726382	0.980533	-4.05714	grey	AMY11
ENSMUSG00000117939.1	ENSMUSG00000117939.1	ENSMUSG00000117939	Gm9067	Gm9067	19	1	37784266	37785584	processed_pseudogene	-0.253184	3.60316	-2.13934	0.0434187	0.980533	-4.05727	brown	AMY2
ENSMUSG00000054034.10	ENSMUSG00000054034.10	ENSMUSG00000054034	Tceal5	Tceal5	X	-1	136200948	136203876	protein_coding	0.101833	6.81805	1.84961	0.0774599	0.980533	-4.0577	greenyellow	AMY10
ENSMUSG00000024548.11	ENSMUSG00000024548.11	ENSMUSG00000024548	Setbp1	Setbp1	18	-1	78750380	79109391	protein_coding	0.168955	5.63203	1.86563	0.075096	0.980533	-4.05785	turquoise	AMY23
ENSMUSG00000100826.6	ENSMUSG00000100826.6	ENSMUSG00000100826	Snhg14	Snhg14	7	-1	59307924	59975759	processed_transcript	-0.100925	7.14398	-1.84954	0.0774697	0.980533	-4.0579	brown	AMY2
ENSMUSG00000066643.12	ENSMUSG00000066643.12	ENSMUSG00000066643	Wdr35	Wdr35	12	1	8973892	9028847	protein_coding	0.157767	4.48849	1.95355	0.0632126	0.980533	-4.05903	red	AMY20
ENSMUSG00000001785.13	ENSMUSG00000001785.13	ENSMUSG00000001785	Pwp1	Pwp1	10	1	85829494	85889096	protein_coding	-0.208336	3.78503	-2.08403	0.0486327	0.980533	-4.05976	brown	AMY2
ENSMUSG00000025575.14	ENSMUSG00000025575.14	ENSMUSG00000025575	Cant1	Cant1	11	-1	118406289	118419086	protein_coding	-0.178162	4.85641	-1.90662	0.0693331	0.980533	-4.05986	violet	AMY24
ENSMUSG00000025375.15	ENSMUSG00000025375.15	ENSMUSG00000025375	Aatk	Aatk	11	-1	120007313	120047167	protein_coding	-0.140855	6.50068	-1.8486	0.0776109	0.980533	-4.05988	grey60	AMY12
ENSMUSG00000070056.6	ENSMUSG00000070056.6	ENSMUSG00000070056	Mfhas1	Mfhas1	8	1	35587798	35679449	protein_coding	-0.120923	5.25525	-1.8778	0.0733433	0.980533	-4.06035	grey	AMY11
ENSMUSG00000041679.9	ENSMUSG00000041679.9	ENSMUSG00000041679	Lrrc29	Lrrc29	8	-1	105312265	105326278	protein_coding	-0.350226	2.54235	-2.63247	0.0149937	0.980533	-4.06137	grey	AMY11
ENSMUSG00000044763.8	ENSMUSG00000044763.8	ENSMUSG00000044763	Trmt10c	Trmt10c	16	-1	56032609	56037819	protein_coding	0.322486	3.17371	2.31714	0.0298988	0.980533	-4.06143	grey	AMY11
ENSMUSG00000023945.7	ENSMUSG00000023945.7	ENSMUSG00000023945	Slc5a7	Slc5a7	17	-1	54273590	54299034	protein_coding	-0.829348	3.96741	-2.03522	0.0536931	0.980533	-4.06164	darkgreen	AMY4
ENSMUSG00000030844.11	ENSMUSG00000030844.11	ENSMUSG00000030844	Rgs10	Rgs10	7	-1	128373621	128418758	protein_coding	-0.204426	5.95377	-1.85189	0.0771188	0.980533	-4.06262	darkgreen	AMY4
ENSMUSG00000053024.14	ENSMUSG00000053024.14	ENSMUSG00000053024	Cntn2	Cntn2	1	-1	132509427	132543256	protein_coding	-0.209872	5.48659	-1.86376	0.0753694	0.980533	-4.06335	lightyellow	AMY14
ENSMUSG00000026857.9	ENSMUSG00000026857.9	ENSMUSG00000026857	Ntmt1	Ntmt1	2	1	30807826	30823033	protein_coding	0.163141	5.17607	1.8811	0.0728729	0.980533	-4.06335	turquoise	AMY23
ENSMUSG00000046480.6	ENSMUSG00000046480.6	ENSMUSG00000046480	Scn4b	Scn4b	9	1	45138395	45154152	protein_coding	-1.20423	5.90894	-1.8522	0.0770732	0.980533	-4.06342	blue	AMY1
ENSMUSG00000026442.14	ENSMUSG00000026442.14	ENSMUSG00000026442	Nfasc	Nfasc	1	-1	132564690	132741797	protein_coding	-0.0941225	6.90683	-1.84385	0.0783248	0.980533	-4.06412	lightyellow	AMY14
ENSMUSG00000039131.15	ENSMUSG00000039131.15	ENSMUSG00000039131	Gipc2	Gipc2	3	-1	152093533	152166230	protein_coding	-0.6196	2.26255	-2.83049	0.00956648	0.980533	-4.06465	blue	AMY1
ENSMUSG00000024360.8	ENSMUSG00000024360.8	ENSMUSG00000024360	Etf1	Etf1	18	-1	34902785	34932007	protein_coding	-0.136292	5.8146	-1.85226	0.0770645	0.980533	-4.06521	grey60	AMY12
ENSMUSG00000028089.5	ENSMUSG00000028089.5	ENSMUSG00000028089	Chd1l	Chd1l	3	-1	97560742	97610203	protein_coding	0.355966	2.75037	2.53161	0.0187657	0.980533	-4.06548	darkgrey	AMY5
ENSMUSG00000022041.10	ENSMUSG00000022041.10	ENSMUSG00000022041	Chrna2	Chrna2	14	1	66135039	66152948	protein_coding	-1.10905	1.92905	-3.15966	0.00443504	0.980533	-4.06604	darkorange	AMY7
ENSMUSG00000020955.9	ENSMUSG00000020955.9	ENSMUSG00000020955	Ap4s1	Ap4s1	12	1	51691033	51744786	protein_coding	-0.125634	5.85422	-1.85059	0.0773131	0.980533	-4.06607	darkorange	AMY7
ENSMUSG00000087385.8	ENSMUSG00000087385.8	ENSMUSG00000087385	Frg2f1	Frg2f1	4	-1	119530308	119539529	protein_coding	0.340298	3.51169	2.17418	0.0403985	0.980533	-4.06615	turquoise	AMY23
ENSMUSG00000027878.11	ENSMUSG00000027878.11	ENSMUSG00000027878	Notch2	Notch2	3	1	98013527	98150361	protein_coding	0.430294	3.14358	2.32906	0.0291473	0.980533	-4.06706	grey	AMY11
ENSMUSG00000029875.5	ENSMUSG00000029875.5	ENSMUSG00000029875	Ccdc184	Ccdc184	15	1	98167158	98170134	protein_coding	-0.236303	4.82984	-1.89943	0.0703151	0.980533	-4.06797	darkorange	AMY7
ENSMUSG00000027394.13	ENSMUSG00000027394.13	ENSMUSG00000027394	Ttl	Ttl	2	1	129065942	129096283	protein_coding	-0.208835	5.09597	-1.87879	0.0732011	0.980533	-4.06812	blue	AMY1
ENSMUSG00000015087.14	ENSMUSG00000015087.14	ENSMUSG00000015087	Rabl6	Rabl6	2	-1	25583018	25608521	protein_coding	-0.0780607	7.37892	-1.84135	0.0787031	0.980533	-4.06821	blue	AMY1
ENSMUSG00000039410.16	ENSMUSG00000039410.16	ENSMUSG00000039410	Prdm16	Prdm16	4	-1	154316125	154636873	protein_coding	0.183786	5.10458	1.87949	0.0731024	0.980533	-4.06922	paleturquoise	AMY17
ENSMUSG00000085526.1	ENSMUSG00000085526.1	ENSMUSG00000085526	Gm16083	Gm16083	1	1	130462576	130557075	antisense	-0.670916	1.87381	-3.18845	0.00414214	0.980533	-4.07004	grey	AMY11
ENSMUSG00000044876.15	ENSMUSG00000044876.15	ENSMUSG00000044876	Zfp444	Zfp444	7	1	6172226	6193811	protein_coding	-0.146967	5.04258	-1.88048	0.0729608	0.980533	-4.07004	grey	AMY11
ENSMUSG00000018476.7	ENSMUSG00000018476.7	ENSMUSG00000018476	Kdm6b	Kdm6b	11	-1	69398508	69413675	protein_coding	0.214343	3.78365	2.07921	0.049113	0.980533	-4.07063	grey60	AMY12
ENSMUSG00000049148.8	ENSMUSG00000049148.8	ENSMUSG00000049148	Plcxd3	Plcxd3	15	1	4375491	4575553	protein_coding	-0.197382	4.75627	-1.90231	0.0699203	0.980533	-4.0717	brown	AMY2
ENSMUSG00000036097.8	ENSMUSG00000036097.8	ENSMUSG00000036097	Slf2	Slf2	19	1	44931151	44983299	protein_coding	-0.111533	5.29709	-1.86304	0.0754746	0.980533	-4.0723	grey	AMY11
ENSMUSG00000026103.14	ENSMUSG00000026103.14	ENSMUSG00000026103	Gls	Gls	1	-1	52163448	52233232	protein_coding	0.120726	6.99924	1.83645	0.0794492	0.980533	-4.07257	turquoise	AMY23
ENSMUSG00000047547.14	ENSMUSG00000047547.14	ENSMUSG00000047547	Cltb	Cltb	13	-1	54592401	54611344	protein_coding	-0.110097	7.25698	-1.83689	0.0793828	0.980533	-4.07288	darkorange	AMY7
ENSMUSG00000053754.14	ENSMUSG00000053754.14	ENSMUSG00000053754	Chd8	Chd8	14	-1	52198151	52257780	protein_coding	0.0905932	6.19269	1.8384	0.0791515	0.980533	-4.0737	pink	AMY18
ENSMUSG00000057863.6	ENSMUSG00000057863.6	ENSMUSG00000057863	Rpl36	Rpl36	17	1	56613416	56614243	protein_coding	-0.221388	4.45621	-1.9339	0.0657146	0.980533	-4.07387	royalblue	AMY21
ENSMUSG00000024798.15	ENSMUSG00000024798.15	ENSMUSG00000024798	Htr7	Htr7	19	-1	35958734	36057507	protein_coding	-0.34436	3.19522	-2.25113	0.0343909	0.980533	-4.07615	brown	AMY2
ENSMUSG00000003585.13	ENSMUSG00000003585.13	ENSMUSG00000003585	Sec14l2	Sec14l2	11	-1	4097039	4123415	protein_coding	0.203205	4.39662	1.94226	0.0646396	0.980533	-4.0786	paleturquoise	AMY17
ENSMUSG00000067369.12	ENSMUSG00000067369.12	ENSMUSG00000067369	Trmt2b	Trmt2b	X	-1	134222339	134276984	protein_coding	0.270344	3.40049	2.19246	0.0388907	0.980533	-4.07929	pink	AMY18
ENSMUSG00000050272.10	ENSMUSG00000050272.10	ENSMUSG00000050272	Dscam	Dscam	16	-1	96590840	97170752	protein_coding	-0.196926	5.81113	-1.83751	0.0792871	0.980533	-4.08025	brown	AMY2
ENSMUSG00000087260.5	ENSMUSG00000087260.5	ENSMUSG00000087260	Lamtor5	Lamtor5	3	1	107278858	107284082	protein_coding	-0.171043	4.44604	-1.92676	0.0666458	0.980533	-4.0813	blue	AMY1
ENSMUSG00000049295.17	ENSMUSG00000049295.17	ENSMUSG00000049295	Zfp219	Zfp219	14	-1	52006077	52020733	protein_coding	-0.258606	3.52355	-2.12336	0.0448707	0.980533	-4.08226	darkturquoise	AMY9
ENSMUSG00000027951.16	ENSMUSG00000027951.16	ENSMUSG00000027951	Adar	Adar	3	1	89715022	89753446	protein_coding	-0.105116	6.34389	-1.8289	0.0806106	0.980533	-4.08231	darkorange	AMY7
ENSMUSG00000021809.10	ENSMUSG00000021809.10	ENSMUSG00000021809	Nudt13	Nudt13	14	1	20294697	20317578	protein_coding	0.166877	4.07035	1.99381	0.0583483	0.980533	-4.08258	darkolivegreen	AMY6
ENSMUSG00000061461.11	ENSMUSG00000061461.11	ENSMUSG00000061461	Smim20	Smim20	5	1	53267083	53278540	protein_coding	-0.206635	4.22024	-1.95829	0.0626225	0.980533	-4.08287	blue	AMY1
ENSMUSG00000072704.6	ENSMUSG00000072704.6	ENSMUSG00000072704	Smim10l1	Smim10l1	6	1	133104909	133110899	protein_coding	-0.108657	7.15839	-1.82722	0.0808717	0.980533	-4.0836	lightyellow	AMY14
ENSMUSG00000016200.14	ENSMUSG00000016200.14	ENSMUSG00000016200	Syt14	Syt14	1	-1	192891233	193035775	protein_coding	-0.194885	4.59612	-1.90408	0.0696785	0.980533	-4.0845	blue	AMY1
ENSMUSG00000071359.13	ENSMUSG00000071359.13	ENSMUSG00000071359	Tbpl1	Tbpl1	10	-1	22703879	22731938	protein_coding	0.146428	5.49638	1.84251	0.0785285	0.980533	-4.08503	turquoise	AMY23
ENSMUSG00000025728.16	ENSMUSG00000025728.16	ENSMUSG00000025728	Pigq	Pigq	17	-1	25926421	25944936	protein_coding	0.112399	5.92103	1.83094	0.0802955	0.980533	-4.08543	lightcyan	AMY13
ENSMUSG00000044024.16	ENSMUSG00000044024.16	ENSMUSG00000044024	Rell2	Rell2	18	1	37955079	37959179	protein_coding	-0.12484	6.72024	-1.824	0.0813724	0.980533	-4.0864	lightcyan	AMY13
ENSMUSG00000029416.17	ENSMUSG00000029416.17	ENSMUSG00000029416	Slc15a4	Slc15a4	5	-1	127595664	127632897	protein_coding	-0.231722	3.93603	-2.00697	0.0568311	0.980533	-4.0871	magenta	AMY15
ENSMUSG00000021215.15	ENSMUSG00000021215.15	ENSMUSG00000021215	Net1	Net1	13	-1	3882018	3918220	protein_coding	-0.252889	3.60358	-2.08909	0.0481336	0.980533	-4.08835	grey60	AMY12
ENSMUSG00000045045.7	ENSMUSG00000045045.7	ENSMUSG00000045045	Lrfn4	Lrfn4	19	-1	4611785	4615667	protein_coding	-0.151189	4.67823	-1.89062	0.0715345	0.980533	-4.08838	grey	AMY11
ENSMUSG00000029610.13	ENSMUSG00000029610.13	ENSMUSG00000029610	Aimp2	Aimp2	5	-1	143902704	143909847	protein_coding	-0.163977	4.6743	-1.89062	0.0715351	0.980533	-4.08851	grey60	AMY12
ENSMUSG00000038563.14	ENSMUSG00000038563.14	ENSMUSG00000038563	Efl1	Efl1	7	1	82648614	82777852	protein_coding	-0.184059	3.91816	-2.00846	0.0566613	0.980533	-4.08935	grey	AMY11
ENSMUSG00000031224.6	ENSMUSG00000031224.6	ENSMUSG00000031224	Magee2	Magee2	X	-1	104854952	104857267	protein_coding	0.742256	1.76717	3.41524	0.00240609	0.980533	-4.09072	greenyellow	AMY10
ENSMUSG00000027067.16	ENSMUSG00000027067.16	ENSMUSG00000027067	Ssrp1	Ssrp1	2	1	85037234	85047109	protein_coding	0.112642	5.90014	1.82542	0.0811519	0.980533	-4.09147	lightcyan	AMY13
ENSMUSG00000024902.5	ENSMUSG00000024902.5	ENSMUSG00000024902	Mrpl11	Mrpl11	19	1	4962147	4966999	protein_coding	0.161173	5.56242	1.83336	0.0799228	0.980533	-4.09181	grey60	AMY12
ENSMUSG00000026771.14	ENSMUSG00000026771.14	ENSMUSG00000026771	Spopl	Spopl	2	-1	23506220	23572106	protein_coding	-0.167258	4.10392	-1.9654	0.0617444	0.980533	-4.09326	darkturquoise	AMY9
ENSMUSG00000032840.7	ENSMUSG00000032840.7	ENSMUSG00000032840	2410131K14Rik	2410131K14Rik	5	1	118245227	118266093	protein_coding	-0.209441	3.90028	-2.00588	0.0569555	0.980533	-4.09365	magenta	AMY15
ENSMUSG00000009030.14	ENSMUSG00000009030.14	ENSMUSG00000009030	Pdcl	Pdcl	2	-1	37350074	37359332	protein_coding	-0.274898	3.7222	-2.04652	0.0524808	0.980533	-4.09393	grey	AMY11
ENSMUSG00000019297.9	ENSMUSG00000019297.9	ENSMUSG00000019297	Nop9	Nop9	14	1	55745693	55755500	protein_coding	-0.270306	3.17337	-2.22698	0.0361828	0.980533	-4.09437	lightcyan	AMY13
ENSMUSG00000057672.16	ENSMUSG00000057672.16	ENSMUSG00000057672	Pkn1	Pkn1	8	-1	83666536	83699179	protein_coding	-0.156719	4.68738	-1.88224	0.0727127	0.980533	-4.09454	lightcyan	AMY13
ENSMUSG00000027286.16	ENSMUSG00000027286.16	ENSMUSG00000027286	Lrrc57	Lrrc57	2	-1	120604238	120609520	protein_coding	0.262012	3.7621	2.04762	0.0523649	0.980533	-4.09481	turquoise	AMY23
ENSMUSG00000034361.10	ENSMUSG00000034361.10	ENSMUSG00000034361	Cpne2	Cpne2	8	1	94532990	94570531	protein_coding	0.267633	4.78371	1.8762	0.0735705	0.980533	-4.09502	turquoise	AMY23
ENSMUSG00000043079.17	ENSMUSG00000043079.17	ENSMUSG00000043079	Synpo	Synpo	18	-1	60593973	60660142	protein_coding	0.159516	6.42551	1.81666	0.0825246	0.980533	-4.0952	turquoise	AMY23
ENSMUSG00000041629.7	ENSMUSG00000041629.7	ENSMUSG00000041629	Fam104a	Fam104a	11	-1	113661319	113684155	protein_coding	-0.114049	5.28247	-1.83946	0.0789913	0.980533	-4.09524	blue	AMY1
ENSMUSG00000030591.17	ENSMUSG00000030591.17	ENSMUSG00000030591	Psmd8	Psmd8	7	-1	29174188	29180701	protein_coding	0.09493	6.13125	1.81855	0.0822268	0.980533	-4.09531	grey	AMY11
ENSMUSG00000019715.14	ENSMUSG00000019715.14	ENSMUSG00000019715	Gle1	Gle1	2	1	29935426	29960371	protein_coding	-0.157174	4.98852	-1.85549	0.0765853	0.980533	-4.09588	brown	AMY2
ENSMUSG00000022244.7	ENSMUSG00000022244.7	ENSMUSG00000022244	Amacr	Amacr	15	1	10981756	10996626	protein_coding	0.256727	3.71372	2.05938	0.0511318	0.980533	-4.09611	pink	AMY18
ENSMUSG00000024338.15	ENSMUSG00000024338.15	ENSMUSG00000024338	Psmb8	Psmb8	17	1	34197721	34201454	protein_coding	1.08277	1.64282	3.67317	0.00128581	0.980533	-4.09632	darkgrey	AMY5
ENSMUSG00000001864.13	ENSMUSG00000001864.13	ENSMUSG00000001864	Aif1l	Aif1l	2	1	31950139	31973442	protein_coding	-0.557477	2.46231	-2.59343	0.0163606	0.980533	-4.09654	lightcyan	AMY13
ENSMUSG00000033364.13	ENSMUSG00000033364.13	ENSMUSG00000033364	Usp37	Usp37	1	-1	74435511	74544284	protein_coding	-0.129268	4.89907	-1.861	0.075773	0.980533	-4.09687	lightcyan	AMY13
ENSMUSG00000039001.12	ENSMUSG00000039001.12	ENSMUSG00000039001	Rps21	Rps21	2	1	180257377	180258445	protein_coding	0.247573	4.28628	1.93674	0.065348	0.980533	-4.09722	grey60	AMY12
ENSMUSG00000020486.19	ENSMUSG00000020486.19	ENSMUSG00000020486	Septin4	Septin4	11	1	87566653	87590539	protein_coding	-0.245191	6.10406	-1.81654	0.0825433	0.980533	-4.09736	lightyellow	AMY14
ENSMUSG00000059361.6	ENSMUSG00000059361.6	ENSMUSG00000059361	Nrsn2	Nrsn2	2	-1	152368755	152376638	protein_coding	-0.152657	7.21774	-1.81537	0.0827295	0.980533	-4.09747	darkorange	AMY7
ENSMUSG00000018442.13	ENSMUSG00000018442.13	ENSMUSG00000018442	Derl2	Derl2	11	-1	71007164	71019841	protein_coding	0.178306	4.26605	1.93694	0.0653226	0.980533	-4.09793	grey	AMY11
ENSMUSG00000050821.14	ENSMUSG00000050821.14	ENSMUSG00000050821	Fam131a	Fam131a	16	1	20693241	20703048	protein_coding	0.253125	6.98265	1.81364	0.0830037	0.980533	-4.09826	turquoise	AMY23
ENSMUSG00000061808.4	ENSMUSG00000061808.4	ENSMUSG00000061808	Ttr	Ttr	18	1	20665280	20674321	protein_coding	3.11738	6.05181	1.84233	0.0785551	0.980533	-4.09837	red	AMY20
ENSMUSG00000044164.2	ENSMUSG00000044164.2	ENSMUSG00000044164	Rnf182	Rnf182	13	1	43615710	43670945	protein_coding	0.378588	3.44722	2.14527	0.0428902	0.980533	-4.09907	red	AMY20
ENSMUSG00000022420.16	ENSMUSG00000022420.16	ENSMUSG00000022420	Dnal4	Dnal4	15	-1	79761453	79777849	protein_coding	0.138971	5.11312	1.84353	0.0783735	0.980533	-4.10111	magenta	AMY15
ENSMUSG00000051951.5	ENSMUSG00000051951.5	ENSMUSG00000051951	Xkr4	Xkr4	1	-1	3205901	3671498	protein_coding	0.173579	6.09702	1.81316	0.0830793	0.980533	-4.1014	turquoise	AMY23
ENSMUSG00000028982.9	ENSMUSG00000028982.9	ENSMUSG00000028982	Slc25a33	Slc25a33	4	-1	149744036	149774277	protein_coding	-0.175646	5.027	-1.84568	0.0780487	0.980533	-4.10219	darkred	AMY8
ENSMUSG00000025277.14	ENSMUSG00000025277.14	ENSMUSG00000025277	Abhd6	Abhd6	14	1	8002902	8056763	protein_coding	0.134228	5.6248	1.82073	0.0818837	0.980533	-4.10227	turquoise	AMY23
ENSMUSG00000043885.14	ENSMUSG00000043885.14	ENSMUSG00000043885	Slc36a4	Slc36a4	9	1	15709738	15743361	protein_coding	-0.153088	5.52085	-1.82232	0.0816354	0.980533	-4.10276	darkorange	AMY7
ENSMUSG00000034000.15	ENSMUSG00000034000.15	ENSMUSG00000034000	Neu4	Neu4	1	1	94020451	94028334	protein_coding	-0.334208	2.9571	-2.30142	0.0309169	0.980533	-4.10363	brown	AMY2
ENSMUSG00000028992.13	ENSMUSG00000028992.13	ENSMUSG00000028992	Nmnat1	Nmnat1	4	-1	149467572	149485202	protein_coding	-0.351724	2.94296	-2.30781	0.0304995	0.980533	-4.10394	grey	AMY11
ENSMUSG00000038388.14	ENSMUSG00000038388.14	ENSMUSG00000038388	Mpp6	Mpp6	6	1	50110241	50198939	protein_coding	-0.190714	5.17673	-1.83466	0.0797237	0.980533	-4.10429	blue	AMY1
ENSMUSG00000044991.10	ENSMUSG00000044991.10	ENSMUSG00000044991	Shld1	Shld1	2	1	132686931	132751055	protein_coding	-0.266108	3.39849	-2.12519	0.0447025	0.980533	-4.10446	grey	AMY11
ENSMUSG00000036644.15	ENSMUSG00000036644.15	ENSMUSG00000036644	Tbc1d9b	Tbc1d9b	11	1	50131396	50172785	protein_coding	0.0886843	6.63391	1.80708	0.0840512	0.980533	-4.10509	grey	AMY11
ENSMUSG00000046314.16	ENSMUSG00000046314.16	ENSMUSG00000046314	Stxbp6	Stxbp6	12	-1	44852484	45074709	protein_coding	-0.160407	5.86903	-1.81173	0.0833077	0.980533	-4.10547	darkorange	AMY7
ENSMUSG00000039929.14	ENSMUSG00000039929.14	ENSMUSG00000039929	Urb1	Urb1	16	-1	90751527	90810413	protein_coding	-0.343436	2.60207	-2.48372	0.0208515	0.980533	-4.10638	blue	AMY1
ENSMUSG00000091475.3	NA	NA	NA	NA	NA	NA	NA	NA	NA	-0.245999	4.91263	-1.84812	0.0776829	0.980533	-4.1068	#N/A	#N/A
ENSMUSG00000047606.4	ENSMUSG00000047606.4	ENSMUSG00000047606	Ankrd34c	Ankrd34c	9	-1	89725245	89738475	protein_coding	-0.553935	2.25332	-2.71498	0.0124502	0.980533	-4.10695	grey	AMY11
ENSMUSG00000070348.5	ENSMUSG00000070348.5	ENSMUSG00000070348	Ccnd1	Ccnd1	7	-1	144929931	144939925	protein_coding	0.300987	6.01578	1.80859	0.083809	0.980533	-4.10732	turquoise	AMY23
ENSMUSG00000025203.6	ENSMUSG00000025203.6	ENSMUSG00000025203	Scd2	Scd2	19	1	44293674	44306864	protein_coding	-0.108474	9.74341	-1.83208	0.0801206	0.980533	-4.10741	lightyellow	AMY14
ENSMUSG00000020623.11	ENSMUSG00000020623.11	ENSMUSG00000020623	Map2k6	Map2k6	11	1	110399122	110525522	protein_coding	0.175806	5.03242	1.84032	0.0788604	0.980533	-4.10886	greenyellow	AMY10
ENSMUSG00000053965.10	ENSMUSG00000053965.10	ENSMUSG00000053965	Pde5a	Pde5a	3	1	122728947	122859374	protein_coding	0.672817	2.19108	2.85934	0.00895219	0.980533	-4.10901	turquoise	AMY23
ENSMUSG00000043614.13	ENSMUSG00000043614.13	ENSMUSG00000043614	Vps37d	Vps37d	5	-1	135072900	135078266	protein_coding	-0.173756	4.4586	-1.88939	0.0717062	0.980533	-4.10924	darkorange	AMY7
ENSMUSG00000043463.6	ENSMUSG00000043463.6	ENSMUSG00000043463	Rab9b	Rab9b	X	-1	136858147	136868755	protein_coding	-0.185728	5.27195	-1.82348	0.0814534	0.980533	-4.11037	darkorange	AMY7
ENSMUSG00000022416.15	ENSMUSG00000022416.15	ENSMUSG00000022416	Cacna1i	Cacna1i	15	1	80287238	80398279	protein_coding	-0.190058	4.72035	-1.85793	0.0762244	0.980533	-4.11198	royalblue	AMY21
ENSMUSG00000027820.12	ENSMUSG00000027820.12	ENSMUSG00000027820	Mme	Mme	3	1	63241537	63386030	protein_coding	-0.737608	2.97804	-2.27041	0.0330193	0.980533	-4.11261	blue	AMY1
ENSMUSG00000001119.7	ENSMUSG00000001119.7	ENSMUSG00000001119	Col6a1	Col6a1	10	-1	76708792	76726168	protein_coding	0.26693	4.62974	1.87069	0.0743627	0.980533	-4.11341	cyan	AMY3
ENSMUSG00000039115.13	ENSMUSG00000039115.13	ENSMUSG00000039115	Itga9	Itga9	9	1	118606690	118901003	protein_coding	-0.300584	3.38502	-2.11253	0.0458797	0.980533	-4.11397	blue	AMY1
ENSMUSG00000024181.9	ENSMUSG00000024181.9	ENSMUSG00000024181	Mrpl28	Mrpl28	17	1	26123500	26126613	protein_coding	0.164654	5.31057	1.81932	0.0821052	0.980533	-4.11418	grey	AMY11
ENSMUSG00000020128.15	ENSMUSG00000020128.15	ENSMUSG00000020128	Vps54	Vps54	11	1	21239281	21321136	protein_coding	-0.210811	4.14132	-1.92817	0.0664613	0.980533	-4.11468	lightcyan	AMY13
ENSMUSG00000026135.17	ENSMUSG00000026135.17	ENSMUSG00000026135	Zfp142	Zfp142	1	-1	74565127	74588246	protein_coding	-0.265593	3.99813	-1.95247	0.063348	0.980533	-4.1155	darkorange	AMY7
ENSMUSG00000006301.17	ENSMUSG00000006301.17	ENSMUSG00000006301	Tmbim1	Tmbim1	1	-1	74288247	74305622	protein_coding	-0.203469	4.74456	-1.85096	0.0772575	0.980533	-4.11605	lightyellow	AMY14
ENSMUSG00000026185.8	ENSMUSG00000026185.8	ENSMUSG00000026185	Igfbp5	Igfbp5	1	-1	72857932	72874884	protein_coding	-0.185479	5.57787	-1.80686	0.0840859	0.980533	-4.11615	lightcyan	AMY13
ENSMUSG00000017344.4	ENSMUSG00000017344.4	ENSMUSG00000017344	Vtn	Vtn	11	1	78499091	78502324	protein_coding	0.188167	5.45932	1.81099	0.0834244	0.980533	-4.1167	orange	AMY16
ENSMUSG00000080989.1	ENSMUSG00000080989.1	ENSMUSG00000080989	Gm14048	Gm14048	2	1	130880866	130882133	processed_pseudogene	-0.18198	4.54803	-1.86948	0.0745368	0.980533	-4.11687	brown	AMY2
ENSMUSG00000045176.3	ENSMUSG00000045176.3	ENSMUSG00000045176	Borcs6	Borcs6	11	1	69059717	69061578	protein_coding	-0.311227	3.50454	-2.06806	0.0502397	0.980533	-4.1181	grey60	AMY12
ENSMUSG00000025377.14	ENSMUSG00000025377.14	ENSMUSG00000025377	Tepsin	Tepsin	11	-1	120090531	120098731	protein_coding	0.27893	3.40071	2.11857	0.0453142	0.980533	-4.11812	greenyellow	AMY10
ENSMUSG00000019039.14	ENSMUSG00000019039.14	ENSMUSG00000019039	Dalrd3	Dalrd3	9	1	108569886	108572774	protein_coding	0.203995	5.18677	1.82096	0.0818484	0.980533	-4.11825	grey60	AMY12
ENSMUSG00000039323.18	ENSMUSG00000039323.18	ENSMUSG00000039323	Igfbp2	Igfbp2	1	1	72824503	72852474	protein_coding	0.934921	3.72561	2.05219	0.0518828	0.980533	-4.11839	red	AMY20
ENSMUSG00000037190.12	ENSMUSG00000037190.12	ENSMUSG00000037190	Cyb561d2	Cyb561d2	9	-1	107539007	107542193	protein_coding	0.185515	3.94237	1.96846	0.0613705	0.980533	-4.11863	grey	AMY11
ENSMUSG00000052305.6	ENSMUSG00000052305.6	ENSMUSG00000052305	Hbb-bs	Hbb-bs	7	-1	103826534	103828096	protein_coding	-1.1535	2.88488	-2.31188	0.0302358	0.980533	-4.11872	darkred	AMY8
ENSMUSG00000046402.10	ENSMUSG00000046402.10	ENSMUSG00000046402	Rbp1	Rbp1	9	1	98422961	98446575	protein_coding	0.642475	3.37078	2.1477	0.0426757	0.980533	-4.11916	red	AMY20
ENSMUSG00000067028.11	ENSMUSG00000067028.11	ENSMUSG00000067028	Cntnap5b	Cntnap5b	1	1	99772765	100485942	protein_coding	-0.213103	4.36282	-1.8885	0.0718311	0.980533	-4.11921	brown	AMY2
ENSMUSG00000032531.15	ENSMUSG00000032531.15	ENSMUSG00000032531	Amotl2	Amotl2	9	1	102716672	102733418	protein_coding	-0.266397	3.60736	-2.03654	0.0535494	0.980533	-4.11979	brown	AMY2
ENSMUSG00000003955.8	ENSMUSG00000003955.8	ENSMUSG00000003955	Fam162a	Fam162a	16	-1	36043761	36071594	protein_coding	0.17361	3.98929	1.9565	0.0628448	0.980533	-4.12012	darkolivegreen	AMY6
ENSMUSG00000041556.8	ENSMUSG00000041556.8	ENSMUSG00000041556	Fbxo2	Fbxo2	4	1	148160621	148166424	protein_coding	-0.158023	6.33176	-1.7935	0.0862542	0.980533	-4.1202	darkorange	AMY7
ENSMUSG00000022680.14	ENSMUSG00000022680.14	ENSMUSG00000022680	Pdxdc1	Pdxdc1	16	-1	13833148	13903131	protein_coding	-0.115621	5.98826	-1.79565	0.0859019	0.980533	-4.12033	brown	AMY2
ENSMUSG00000032528.5	ENSMUSG00000032528.5	ENSMUSG00000032528	Vipr1	Vipr1	9	1	121642716	121672954	protein_coding	0.541952	2.80997	2.40154	0.02494	0.980533	-4.12096	cyan	AMY3
ENSMUSG00000036840.5	ENSMUSG00000036840.5	ENSMUSG00000036840	Siah1a	Siah1a	8	-1	86724007	86745934	protein_coding	0.15924	4.46571	1.87792	0.0733256	0.980533	-4.12107	grey	AMY11
ENSMUSG00000066150.12	ENSMUSG00000066150.12	ENSMUSG00000066150	Slc31a1	Slc31a1	4	1	62360727	62391769	protein_coding	0.385483	4.22901	1.91531	0.0681613	0.980533	-4.12112	red	AMY20
ENSMUSG00000031937.7	ENSMUSG00000031937.7	ENSMUSG00000031937	Vstm5	Vstm5	9	1	15239045	15259416	protein_coding	-0.161982	4.12515	-1.92242	0.0672168	0.980533	-4.12138	lightyellow	AMY14
ENSMUSG00000008226.14	ENSMUSG00000008226.14	ENSMUSG00000008226	Scrn3	Scrn3	2	1	73312601	73337818	protein_coding	0.194523	4.11393	1.93121	0.0660644	0.980533	-4.12144	grey60	AMY12
ENSMUSG00000003072.15	ENSMUSG00000003072.15	ENSMUSG00000003072	Atp5d	Atp5d	10	1	80138632	80145818	protein_coding	0.0649496	8.59784	1.80609	0.0842089	0.980533	-4.12227	darkolivegreen	AMY6
ENSMUSG00000063358.17	ENSMUSG00000063358.17	ENSMUSG00000063358	Mapk1	Mapk1	16	1	16983382	17047453	protein_coding	0.0993804	8.20846	1.80166	0.0849238	0.980533	-4.12238	cyan	AMY3
ENSMUSG00000026904.17	ENSMUSG00000026904.17	ENSMUSG00000026904	Slc4a10	Slc4a10	2	1	62046462	62326730	protein_coding	0.148235	6.92789	1.79149	0.0865846	0.980533	-4.12285	turquoise	AMY23
ENSMUSG00000034194.17	NA	NA	NA	NA	NA	NA	NA	NA	NA	-0.190352	3.82082	-1.978	0.0602171	0.980533	-4.12376	#N/A	#N/A
ENSMUSG00000030082.14	ENSMUSG00000030082.14	ENSMUSG00000030082	Sec61a1	Sec61a1	6	-1	88503579	88518905	protein_coding	0.122583	5.33051	1.8077	0.0839515	0.980533	-4.12403	grey	AMY11
ENSMUSG00000022454.17	ENSMUSG00000022454.17	ENSMUSG00000022454	Nell2	Nell2	15	-1	95075230	95528559	protein_coding	0.215398	7.86411	1.79673	0.0857262	0.980533	-4.12404	turquoise	AMY23
ENSMUSG00000030760.14	ENSMUSG00000030760.14	ENSMUSG00000030760	Acer3	Acer3	7	-1	98206389	98321208	protein_coding	0.163619	4.54291	1.86362	0.0753893	0.980533	-4.1251	purple	AMY19
ENSMUSG00000046138.15	ENSMUSG00000046138.15	ENSMUSG00000046138	9930021J03Rik	9930021J03Rik	19	-1	29714402	29805989	protein_coding	-0.0953374	6.54504	-1.78855	0.0870701	0.980533	-4.12521	brown	AMY2
ENSMUSG00000020432.12	ENSMUSG00000020432.12	ENSMUSG00000020432	Tcn2	Tcn2	11	-1	3917192	3932159	protein_coding	0.286859	3.5976	2.04587	0.0525497	0.980533	-4.12577	red	AMY20
ENSMUSG00000024382.13	ENSMUSG00000024382.13	ENSMUSG00000024382	Ercc3	Ercc3	18	1	32240300	32270151	protein_coding	-0.1709	3.76	-1.98757	0.0590794	0.980533	-4.12726	grey	AMY11
ENSMUSG00000059970.7	ENSMUSG00000059970.7	ENSMUSG00000059970	Hspa2	Hspa2	12	1	76404176	76406938	protein_coding	0.202521	5.42908	1.80076	0.0850698	0.980533	-4.12745	turquoise	AMY23
ENSMUSG00000040123.17	ENSMUSG00000040123.17	ENSMUSG00000040123	Zmym5	Zmym5	14	-1	56790585	56811716	protein_coding	-0.138056	5.03758	-1.8168	0.0825033	0.980533	-4.12749	brown	AMY2
ENSMUSG00000042211.7	ENSMUSG00000042211.7	ENSMUSG00000042211	Fbxo38	Fbxo38	18	-1	62504155	62548695	protein_coding	-0.172902	4.37835	-1.87596	0.0736062	0.980533	-4.12758	grey	AMY11
ENSMUSG00000042903.8	ENSMUSG00000042903.8	ENSMUSG00000042903	Foxo4	Foxo4	X	1	101254528	101260873	protein_coding	-0.375676	3.12	-2.17867	0.0400232	0.980533	-4.12883	grey	AMY11
ENSMUSG00000044147.8	ENSMUSG00000044147.8	ENSMUSG00000044147	Arf6	Arf6	12	1	69372150	69373783	protein_coding	0.162321	4.23871	1.89839	0.0704575	0.980533	-4.129	turquoise	AMY23
ENSMUSG00000079215.8	ENSMUSG00000079215.8	ENSMUSG00000079215	Zfp664	Zfp664	5	1	124862691	124902693	protein_coding	-0.11188	5.69247	-1.79126	0.0866224	0.980533	-4.12909	lightcyan	AMY13
ENSMUSG00000021241.7	ENSMUSG00000021241.7	ENSMUSG00000021241	Isca2	Isca2	12	1	84773251	84775088	protein_coding	-0.131908	4.91547	-1.82267	0.0815802	0.980533	-4.12914	brown	AMY2
ENSMUSG00000042396.10	ENSMUSG00000042396.10	ENSMUSG00000042396	Rbm7	Rbm7	9	-1	48488701	48495299	protein_coding	-0.238467	3.6601	-2.00742	0.0567791	0.980533	-4.12949	grey	AMY11
ENSMUSG00000060681.15	ENSMUSG00000060681.15	ENSMUSG00000060681	Slc9a6	Slc9a6	X	1	56609757	56664230	protein_coding	-0.0970913	6.42194	-1.78406	0.0878169	0.980533	-4.13008	darkorange	AMY7
ENSMUSG00000027570.15	ENSMUSG00000027570.15	ENSMUSG00000027570	Col9a3	Col9a3	2	1	180597790	180622189	protein_coding	0.728461	3.72498	2.02084	0.0552705	0.980533	-4.13089	red	AMY20
ENSMUSG00000038695.13	ENSMUSG00000038695.13	ENSMUSG00000038695	Josd2	Josd2	7	1	44467980	44471662	protein_coding	-0.192011	4.79108	-1.82936	0.0805396	0.980533	-4.13091	lightyellow	AMY14
ENSMUSG00000059208.15	ENSMUSG00000059208.15	ENSMUSG00000059208	Hnrnpm	Hnrnpm	17	-1	33646233	33686860	protein_coding	-0.0940988	6.46973	-1.78146	0.0882512	0.980533	-4.13283	royalblue	AMY21
ENSMUSG00000043964.14	ENSMUSG00000043964.14	ENSMUSG00000043964	Orai3	Orai3	7	1	127769815	127775150	protein_coding	0.233848	4.25234	1.89125	0.0714473	0.980533	-4.13335	turquoise	AMY23
ENSMUSG00000019785.14	ENSMUSG00000019785.14	ENSMUSG00000019785	Clvs2	Clvs2	10	-1	33512286	33624769	protein_coding	-0.152413	4.56992	-1.84663	0.0779072	0.980533	-4.13351	brown	AMY2
ENSMUSG00000027822.16	ENSMUSG00000027822.16	ENSMUSG00000027822	Slc33a1	Slc33a1	3	-1	63933507	63964768	protein_coding	-0.154327	4.58574	-1.84476	0.0781885	0.980533	-4.13357	purple	AMY19
ENSMUSG00000056612.7	ENSMUSG00000056612.7	ENSMUSG00000056612	Ppp1r14b	Ppp1r14b	19	1	6974968	6977324	protein_coding	-0.246176	3.73061	-1.97984	0.0599974	0.980533	-4.13576	brown	AMY2
ENSMUSG00000045031.18	ENSMUSG00000045031.18	ENSMUSG00000045031	Cetn4	Cetn4	3	-1	37307749	37312708	protein_coding	0.313726	3.19847	2.15899	0.0416908	0.980533	-4.13652	paleturquoise	AMY17
ENSMUSG00000039208.15	ENSMUSG00000039208.15	ENSMUSG00000039208	Metrnl	Metrnl	11	1	121701544	121716306	protein_coding	0.441484	3.11959	2.19553	0.0386432	0.980533	-4.13663	turquoise	AMY23
ENSMUSG00000079020.9	ENSMUSG00000079020.9	ENSMUSG00000079020	Slc45a4	Slc45a4	15	-1	73577424	73645762	protein_coding	0.225914	4.45152	1.85898	0.07607	0.980533	-4.13809	turquoise	AMY23
ENSMUSG00000056608.14	ENSMUSG00000056608.14	ENSMUSG00000056608	Chd9	Chd9	8	1	90828352	91054516	protein_coding	-0.103371	6.3386	-1.77642	0.0890971	0.980533	-4.13828	grey60	AMY12
ENSMUSG00000023966.8	ENSMUSG00000023966.8	ENSMUSG00000023966	Rsph9	Rsph9	17	-1	46122035	46144216	protein_coding	0.424763	3.08153	2.2095	0.0375318	0.980533	-4.13864	turquoise	AMY23
ENSMUSG00000030612.6	ENSMUSG00000030612.6	ENSMUSG00000030612	Mrpl46	Mrpl46	7	-1	78775236	78783531	protein_coding	-0.109183	5.30551	-1.79031	0.0867804	0.980533	-4.14011	grey	AMY11
ENSMUSG00000008393.9	ENSMUSG00000008393.9	ENSMUSG00000008393	Carhsp1	Carhsp1	16	-1	8658580	8672155	protein_coding	-0.27345	4.90435	-1.80971	0.083629	0.980533	-4.14053	lightyellow	AMY14
ENSMUSG00000028743.7	ENSMUSG00000028743.7	ENSMUSG00000028743	Akr7a5	Akr7a5	4	1	139310744	139318426	protein_coding	0.176628	4.60549	1.83578	0.0795519	0.980533	-4.14203	brown	AMY2
ENSMUSG00000041617.10	ENSMUSG00000041617.10	ENSMUSG00000041617	Ccdc74a	Ccdc74a	16	1	17646470	17650738	protein_coding	0.27866	4.13624	1.8984	0.0704558	0.980533	-4.14232	turquoise	AMY23
ENSMUSG00000053093.16	ENSMUSG00000053093.16	ENSMUSG00000053093	Myh7	Myh7	14	-1	54970684	54994626	protein_coding	0.691095	2.18979	2.75273	0.0114276	0.980533	-4.14273	greenyellow	AMY10
ENSMUSG00000000214.11	ENSMUSG00000000214.11	ENSMUSG00000000214	Th	Th	7	-1	142892752	142931128	protein_coding	-0.618984	2.62819	-2.37549	0.0263832	0.980533	-4.14309	darkgreen	AMY4
ENSMUSG00000042804.13	ENSMUSG00000042804.13	ENSMUSG00000042804	Gpr153	Gpr153	4	1	152274232	152285337	protein_coding	-0.305686	4.46842	-1.84379	0.0783343	0.980533	-4.14349	darkorange	AMY7
ENSMUSG00000041229.15	ENSMUSG00000041229.15	ENSMUSG00000041229	Phf8	Phf8	X	1	151520672	151633859	protein_coding	-0.170369	3.88931	-1.93362	0.0657516	0.980533	-4.14379	grey	AMY11
ENSMUSG00000030717.9	ENSMUSG00000030717.9	ENSMUSG00000030717	Nupr1	Nupr1	7	-1	126623249	126630861	protein_coding	-0.43969	2.37463	-2.52552	0.0190197	0.980533	-4.14419	lightcyan	AMY13
ENSMUSG00000024413.14	ENSMUSG00000024413.14	ENSMUSG00000024413	Npc1	Npc1	18	-1	12189692	12236400	protein_coding	-0.149144	5.15149	-1.7921	0.0864851	0.980533	-4.14423	lightyellow	AMY14
ENSMUSG00000039703.15	ENSMUSG00000039703.15	ENSMUSG00000039703	Nploc4	Nploc4	11	-1	120380370	120437708	protein_coding	0.129202	5.48464	1.7804	0.0884275	0.980533	-4.14481	turquoise	AMY23
ENSMUSG00000028894.18	ENSMUSG00000028894.18	ENSMUSG00000028894	Inpp5b	Inpp5b	4	1	124741850	124801511	protein_coding	-0.236736	3.92137	-1.92344	0.0670822	0.980533	-4.14542	brown	AMY2
ENSMUSG00000031556.6	ENSMUSG00000031556.6	ENSMUSG00000031556	Tm2d2	Tm2d2	8	1	25017211	25023260	protein_coding	0.114119	5.81763	1.77274	0.0897209	0.980533	-4.14583	pink	AMY18
ENSMUSG00000022949.9	ENSMUSG00000022949.9	ENSMUSG00000022949	Clic6	Clic6	16	1	92485736	92541243	protein_coding	0.674339	4.0029	1.93084	0.0661122	0.980533	-4.14601	red	AMY20
ENSMUSG00000030588.12	ENSMUSG00000030588.12	ENSMUSG00000030588	Yif1b	Yif1b	7	1	29238329	29247597	protein_coding	-0.16034	4.84592	-1.80555	0.0842971	0.980533	-4.14777	grey	AMY11
ENSMUSG00000075225.14	NA	NA	NA	NA	NA	NA	NA	NA	NA	0.753336	1.90752	3.02381	0.00610863	0.980533	-4.14824	#N/A	#N/A
ENSMUSG00000040852.6	ENSMUSG00000040852.6	ENSMUSG00000040852	Plekhh2	Plekhh2	17	1	84511895	84622138	protein_coding	-0.335701	2.89296	-2.23421	0.0356378	0.980533	-4.14851	grey	AMY11
ENSMUSG00000036120.10	ENSMUSG00000036120.10	ENSMUSG00000036120	Rfxank	Rfxank	8	-1	70130794	70139154	protein_coding	-0.35461	2.41897	-2.484	0.0208385	0.980533	-4.14936	grey60	AMY12
ENSMUSG00000112343.1	ENSMUSG00000112343.1	ENSMUSG00000112343	Sfta3-ps	Sfta3-ps	12	-1	56488321	56529427	processed_transcript	-0.899764	1.58086	-3.20263	0.00400484	0.980533	-4.14952	lightyellow	AMY14
ENSMUSG00000060427.15	ENSMUSG00000060427.15	ENSMUSG00000060427	Zfp868	Zfp868	8	-1	69610857	69625548	protein_coding	-0.287525	3.38089	-2.05047	0.0520631	0.980533	-4.15003	darkorange	AMY7
ENSMUSG00000031347.12	ENSMUSG00000031347.12	ENSMUSG00000031347	Cetn2	Cetn2	X	-1	72913532	72918411	protein_coding	0.132149	5.56127	1.77245	0.0897692	0.980533	-4.15057	turquoise	AMY23
ENSMUSG00000020451.17	ENSMUSG00000020451.17	ENSMUSG00000020451	Limk2	Limk2	11	-1	3344256	3409189	protein_coding	-0.14739	5.77961	-1.76432	0.0911594	0.980533	-4.15428	darkorange	AMY7
ENSMUSG00000013833.15	ENSMUSG00000013833.15	ENSMUSG00000013833	Med16	Med16	10	-1	79894708	79908923	protein_coding	0.132035	5.05772	1.78602	0.0874893	0.980533	-4.15495	turquoise	AMY23
ENSMUSG00000018821.3	ENSMUSG00000018821.3	ENSMUSG00000018821	Avpi1	Avpi1	19	-1	42123273	42129059	protein_coding	0.204208	4.51742	1.82846	0.0806795	0.980533	-4.15551	blue	AMY1
ENSMUSG00000021846.9	ENSMUSG00000021846.9	ENSMUSG00000021846	Peli2	Peli2	14	1	48120823	48281575	protein_coding	-0.25936	4.40089	-1.8358	0.0795494	0.980533	-4.15564	blue	AMY1
ENSMUSG00000022332.8	ENSMUSG00000022332.8	ENSMUSG00000022332	Khdrbs3	Khdrbs3	15	1	68928420	69101211	protein_coding	0.231936	5.93181	1.76108	0.0917184	0.980533	-4.1563	turquoise	AMY23
ENSMUSG00000015476.6	ENSMUSG00000015476.6	ENSMUSG00000015476	Prrt1	Prrt1	17	1	34629533	34633126	protein_coding	0.132543	6.23744	1.75896	0.0920858	0.980533	-4.15676	turquoise	AMY23
ENSMUSG00000026767.12	ENSMUSG00000026767.12	ENSMUSG00000026767	Mindy3	Mindy3	2	-1	12347263	12419470	protein_coding	0.181486	5.1457	1.7799	0.0885123	0.980533	-4.15678	turquoise	AMY23
ENSMUSG00000022022.3	ENSMUSG00000022022.3	ENSMUSG00000022022	Mtrf1	Mtrf1	14	1	79397772	79423587	protein_coding	-0.347757	2.53678	-2.39474	0.0253094	0.980533	-4.15694	brown	AMY2
ENSMUSG00000070327.14	ENSMUSG00000070327.14	ENSMUSG00000070327	Rnf213	Rnf213	11	1	119393100	119487418	protein_coding	0.456232	2.31745	2.59083	0.0164556	0.980533	-4.15702	grey	AMY11
ENSMUSG00000048148.18	ENSMUSG00000048148.18	ENSMUSG00000048148	Nwd1	Nwd1	8	1	72646711	72717876	protein_coding	0.145035	5.38685	1.76999	0.0901889	0.980533	-4.1573	red	AMY20
ENSMUSG00000024640.9	ENSMUSG00000024640.9	ENSMUSG00000024640	Psat1	Psat1	19	-1	15904678	15947337	protein_coding	-0.15888	6.05223	-1.75858	0.0921532	0.980533	-4.15769	lightyellow	AMY14
ENSMUSG00000021548.10	ENSMUSG00000021548.10	ENSMUSG00000021548	Ccnh	Ccnh	13	1	85189408	85223469	protein_coding	0.125423	5.59578	1.76362	0.0912806	0.980533	-4.15831	royalblue	AMY21
ENSMUSG00000023224.12	ENSMUSG00000023224.12	ENSMUSG00000023224	Serping1	Serping1	2	-1	84765387	84775444	protein_coding	0.464027	2.86219	2.26139	0.0336545	0.980533	-4.15935	red	AMY20
ENSMUSG00000055737.12	ENSMUSG00000055737.12	ENSMUSG00000055737	Ghr	Ghr	15	-1	3317760	3583492	protein_coding	0.27959	4.30872	1.84967	0.0774511	0.980533	-4.15948	orange	AMY16
ENSMUSG00000008575.17	ENSMUSG00000008575.17	ENSMUSG00000008575	Nfib	Nfib	4	-1	82290173	82705750	protein_coding	0.270307	6.97354	1.75788	0.092275	0.980533	-4.16017	turquoise	AMY23
ENSMUSG00000042595.7	ENSMUSG00000042595.7	ENSMUSG00000042595	Fam199x	Fam199x	X	1	137049594	137082503	protein_coding	-0.169178	4.35979	-1.83531	0.079624	0.980533	-4.16023	brown	AMY2
ENSMUSG00000044176.12	ENSMUSG00000044176.12	ENSMUSG00000044176	Spink10	Spink10	18	1	62548911	62668070	protein_coding	-0.216848	3.80064	-1.92497	0.0668806	0.980533	-4.16063	purple	AMY19
ENSMUSG00000097616.7	ENSMUSG00000097616.7	ENSMUSG00000097616	1110019D14Rik	1110019D14Rik	6	1	13871526	14044385	lincRNA	-0.41747	2.36441	-2.4858	0.0207564	0.980533	-4.1614	magenta	AMY15
ENSMUSG00000045767.9	ENSMUSG00000045767.9	ENSMUSG00000045767	B230219D22Rik	B230219D22Rik	13	1	55693124	55703500	protein_coding	0.0986547	6.55299	1.75458	0.0928494	0.980533	-4.16162	cyan	AMY3
ENSMUSG00000074622.4	ENSMUSG00000074622.4	ENSMUSG00000074622	Mafb	Mafb	2	-1	160363703	160367065	protein_coding	0.18261	4.22955	1.85563	0.0765647	0.980533	-4.16168	turquoise	AMY23
ENSMUSG00000028521.17	ENSMUSG00000028521.17	ENSMUSG00000028521	Slc35d1	Slc35d1	4	-1	103170649	103215164	protein_coding	0.198211	3.62345	1.975	0.0605776	0.980533	-4.162	grey60	AMY12
ENSMUSG00000031109.16	ENSMUSG00000031109.16	ENSMUSG00000031109	Enox2	Enox2	X	-1	49009707	49288259	protein_coding	-0.231453	3.97928	-1.88674	0.0720778	0.980533	-4.1631	red	AMY20
ENSMUSG00000050052.12	ENSMUSG00000050052.12	ENSMUSG00000050052	Tdrp	Tdrp	8	-1	13952008	13975032	protein_coding	-0.278975	3.65514	-1.95281	0.0633051	0.980533	-4.16319	blue	AMY1
ENSMUSG00000028174.12	ENSMUSG00000028174.12	ENSMUSG00000028174	Rpe65	Rpe65	3	1	159599175	159625321	protein_coding	-0.793523	1.65618	-3.05811	0.00563634	0.980533	-4.16383	blue	AMY1
ENSMUSG00000026235.14	ENSMUSG00000026235.14	ENSMUSG00000026235	Epha4	Epha4	1	-1	77367185	77515088	protein_coding	0.207745	6.96971	1.7545	0.0928629	0.980533	-4.1639	cyan	AMY3
ENSMUSG00000053898.12	ENSMUSG00000053898.12	ENSMUSG00000053898	Ech1	Ech1	7	1	28825217	28832247	protein_coding	0.20548	4.25888	1.84844	0.0776354	0.980533	-4.16411	magenta	AMY15
ENSMUSG00000031728.10	ENSMUSG00000031728.10	ENSMUSG00000031728	Zfp821	Zfp821	8	1	109705546	109724932	protein_coding	0.142171	4.58869	1.80899	0.0837442	0.980533	-4.16423	grey	AMY11
ENSMUSG00000027194.16	ENSMUSG00000027194.16	ENSMUSG00000027194	Ttc17	Ttc17	2	-1	94300767	94406689	protein_coding	-0.151593	4.85299	-1.7854	0.0875928	0.980533	-4.16443	grey	AMY11
ENSMUSG00000039860.19	ENSMUSG00000039860.19	ENSMUSG00000039860	Srrm3	Srrm3	5	1	135806890	135874772	protein_coding	-0.146204	5.64095	-1.75491	0.0927923	0.980533	-4.1654	grey60	AMY12
ENSMUSG00000028273.15	ENSMUSG00000028273.15	ENSMUSG00000028273	Pdlim5	Pdlim5	3	-1	142239590	142395696	protein_coding	0.16642	4.56222	1.81028	0.0835382	0.980533	-4.16549	grey	AMY11
ENSMUSG00000062078.15	ENSMUSG00000062078.15	ENSMUSG00000062078	Qk	Qk	17	-1	10202601	10319854	protein_coding	-0.116391	7.99949	-1.76289	0.0914071	0.980533	-4.16587	lightyellow	AMY14
ENSMUSG00000040651.9	ENSMUSG00000040651.9	ENSMUSG00000040651	Tasor	Tasor	14	1	27428834	27483555	protein_coding	-0.133675	5.27743	-1.76264	0.091449	0.980533	-4.16642	grey	AMY11
ENSMUSG00000030282.14	ENSMUSG00000030282.14	ENSMUSG00000030282	Cmas	Cmas	6	1	142756686	142775714	protein_coding	-0.119394	6.62255	-1.75003	0.0936476	0.980533	-4.16686	brown	AMY2
ENSMUSG00000026134.11	ENSMUSG00000026134.11	ENSMUSG00000026134	Prim2	Prim2	1	-1	33453810	33669795	protein_coding	-0.298715	3.0665	-2.12466	0.0447508	0.980533	-4.16718	grey	AMY11
ENSMUSG00000025724.12	ENSMUSG00000025724.12	ENSMUSG00000025724	Sec11a	Sec11a	7	-1	80904889	80947780	protein_coding	0.139701	5.09755	1.76999	0.0901882	0.980533	-4.16735	darkgreen	AMY4
ENSMUSG00000035283.5	ENSMUSG00000035283.5	ENSMUSG00000035283	Adrb1	Adrb1	19	1	56722199	56733113	protein_coding	-0.121865	5.38561	-1.75772	0.0923016	0.980533	-4.16795	violet	AMY24
ENSMUSG00000002771.12	ENSMUSG00000002771.12	ENSMUSG00000002771	Grin2d	Grin2d	7	-1	45831883	45878378	protein_coding	-0.284782	3.52523	-1.97628	0.0604234	0.980533	-4.16867	grey	AMY11
ENSMUSG00000037013.17	ENSMUSG00000037013.17	ENSMUSG00000037013	Ss18	Ss18	18	-1	14624198	14682914	protein_coding	0.223597	3.71385	1.94148	0.0647399	0.980533	-4.16876	grey	AMY11
ENSMUSG00000069874.7	ENSMUSG00000069874.7	ENSMUSG00000069874	Irgm2	Irgm2	11	1	58199618	58222782	protein_coding	0.786267	1.45322	3.47103	0.00210254	0.980533	-4.16881	grey	AMY11
ENSMUSG00000024900.5	ENSMUSG00000024900.5	ENSMUSG00000024900	Cpt1a	Cpt1a	19	1	3322334	3385733	protein_coding	0.26735	3.89286	1.90337	0.0697753	0.980533	-4.16891	paleturquoise	AMY17
ENSMUSG00000031139.15	NA	NA	NA	NA	NA	NA	NA	NA	NA	-0.318525	2.84844	-2.20916	0.0375585	0.980533	-4.1692	#N/A	#N/A
ENSMUSG00000018858.15	ENSMUSG00000018858.15	ENSMUSG00000018858	Mrpl58	Mrpl58	11	1	115403752	115412674	protein_coding	0.149964	4.98713	1.77339	0.0896096	0.980533	-4.16939	grey60	AMY12
ENSMUSG00000055717.13	ENSMUSG00000055717.13	ENSMUSG00000055717	Slain1	Slain1	14	1	103650228	103704907	protein_coding	-0.171894	5.46667	-1.75314	0.0931026	0.980533	-4.17023	lightyellow	AMY14
ENSMUSG00000036275.13	ENSMUSG00000036275.13	ENSMUSG00000036275	9530068E07Rik	9530068E07Rik	11	1	52396428	52408728	protein_coding	0.150437	5.1433	1.76459	0.0911132	0.980533	-4.17034	red	AMY20
ENSMUSG00000115431.1	ENSMUSG00000115431.1	ENSMUSG00000115431	Gm3219	Gm3219	14	1	34345281	34345583	processed_pseudogene	-0.21261	3.93845	-1.88295	0.0726114	0.980533	-4.17048	darkorange	AMY7
ENSMUSG00000042558.16	ENSMUSG00000042558.16	ENSMUSG00000042558	Adprhl2	Adprhl2	4	-1	126316047	126321703	protein_coding	-0.152947	4.38347	-1.81776	0.0823515	0.980533	-4.17144	blue	AMY1
ENSMUSG00000048310.8	ENSMUSG00000048310.8	ENSMUSG00000048310	Pskh1	Pskh1	8	1	105900441	105931778	protein_coding	0.343193	2.7453	2.28821	0.0317972	0.980533	-4.17237	grey	AMY11
ENSMUSG00000030126.17	ENSMUSG00000030126.17	ENSMUSG00000030126	Tmcc1	Tmcc1	6	-1	116018611	116193486	protein_coding	-0.101362	6.275	-1.74339	0.0948239	0.980533	-4.17285	lightyellow	AMY14
ENSMUSG00000042507.15	ENSMUSG00000042507.15	ENSMUSG00000042507	Elmsan1	Elmsan1	12	-1	84149176	84218881	protein_coding	-0.249579	3.15912	-2.0798	0.0490533	0.980533	-4.17315	grey	AMY11
ENSMUSG00000076258.1	ENSMUSG00000076258.1	ENSMUSG00000076258	Gm23935	Gm23935	16	1	11144125	11144181	miRNA	-0.874327	2.45427	-2.39736	0.0251665	0.980533	-4.17492	grey60	AMY12
ENSMUSG00000067942.6	ENSMUSG00000067942.6	ENSMUSG00000067942	Zfp160	Zfp160	17	1	21008903	21043070	protein_coding	-0.20389	3.94734	-1.87465	0.0737926	0.980533	-4.17545	grey	AMY11
ENSMUSG00000035158.15	ENSMUSG00000035158.15	ENSMUSG00000035158	Mitf	Mitf	6	1	97807052	98021349	protein_coding	0.288358	3.62171	1.95474	0.0630644	0.980533	-4.17587	darkgrey	AMY5
ENSMUSG00000024347.16	ENSMUSG00000024347.16	ENSMUSG00000024347	Psd2	Psd2	18	1	35964830	36014715	protein_coding	-0.18582	5.18816	-1.75499	0.0927776	0.980533	-4.17604	darkorange	AMY7
ENSMUSG00000024410.15	ENSMUSG00000024410.15	ENSMUSG00000024410	Rmc1	Rmc1	18	1	12168717	12190658	protein_coding	-0.180928	4.09843	-1.84827	0.0776608	0.980533	-4.17654	brown	AMY2
ENSMUSG00000040097.16	ENSMUSG00000040097.16	ENSMUSG00000040097	Flywch1	Flywch1	17	-1	23752793	23771602	protein_coding	-0.0982107	8.11561	-1.75484	0.0928033	0.980533	-4.17692	lightyellow	AMY14
ENSMUSG00000028127.10	ENSMUSG00000028127.10	ENSMUSG00000028127	Abcd3	Abcd3	3	-1	121758774	121815302	protein_coding	0.110954	6.19379	1.73871	0.0956602	0.980533	-4.17766	grey	AMY11
ENSMUSG00000001300.16	ENSMUSG00000001300.16	ENSMUSG00000001300	Efnb2	Efnb2	8	-1	8617434	8661242	protein_coding	-0.174582	4.15824	-1.83591	0.0795316	0.980533	-4.17898	grey	AMY11
ENSMUSG00000046010.7	ENSMUSG00000046010.7	ENSMUSG00000046010	Zfp830	Zfp830	11	1	82764345	82765935	protein_coding	0.276897	3.17496	2.07947	0.0490865	0.980533	-4.17976	magenta	AMY15
ENSMUSG00000020848.7	ENSMUSG00000020848.7	ENSMUSG00000020848	Doc2b	Doc2b	11	-1	75768966	75796049	protein_coding	0.135194	5.62344	1.74019	0.0953957	0.980533	-4.18022	lightcyan	AMY13
ENSMUSG00000002831.14	ENSMUSG00000002831.14	ENSMUSG00000002831	Plin4	Plin4	17	-1	56100591	56109803	protein_coding	-0.838339	2.52816	-2.33489	0.0287863	0.980533	-4.18109	darkorange	AMY7
ENSMUSG00000068290.11	ENSMUSG00000068290.11	ENSMUSG00000068290	Ddrgk1	Ddrgk1	2	-1	130653960	130664659	protein_coding	-0.114049	5.80061	-1.73674	0.0960139	0.980533	-4.1812	pink	AMY18
ENSMUSG00000058488.7	ENSMUSG00000058488.7	ENSMUSG00000058488	Kl	Kl	5	1	150952607	150993817	protein_coding	1.86278	2.87721	2.37712	0.0262904	0.980533	-4.18157	red	AMY20
ENSMUSG00000020377.15	ENSMUSG00000020377.15	ENSMUSG00000020377	Ltc4s	Ltc4s	11	-1	50236461	50238616	protein_coding	1.2326	1.67447	3.23791	0.00368203	0.980533	-4.18175	grey60	AMY12
ENSMUSG00000008475.13	ENSMUSG00000008475.13	ENSMUSG00000008475	Arpc5	Arpc5	1	1	152766542	152775597	protein_coding	0.114126	5.79705	1.73573	0.0961958	0.980533	-4.18243	turquoise	AMY23
ENSMUSG00000044149.7	ENSMUSG00000044149.7	ENSMUSG00000044149	Nkrf	Nkrf	X	-1	36887540	36903513	protein_coding	-0.166081	4.37993	-1.8015	0.0849503	0.980533	-4.18386	brown	AMY2
ENSMUSG00000042613.9	ENSMUSG00000042613.9	ENSMUSG00000042613	Pbxip1	Pbxip1	3	1	89436706	89450952	protein_coding	0.245493	5.58046	1.73669	0.0960229	0.980533	-4.1845	paleturquoise	AMY17
ENSMUSG00000036882.7	ENSMUSG00000036882.7	ENSMUSG00000036882	Arhgap33	Arhgap33	7	-1	30522226	30535060	protein_coding	0.152435	5.84381	1.7328	0.0967245	0.980533	-4.18494	blue	AMY1
ENSMUSG00000040028.10	ENSMUSG00000040028.10	ENSMUSG00000040028	Elavl1	Elavl1	8	-1	4285382	4325413	protein_coding	-0.116282	5.6389	-1.7341	0.0964893	0.980533	-4.18544	lightcyan	AMY13
ENSMUSG00000036552.19	ENSMUSG00000036552.19	ENSMUSG00000036552	Ermard	Ermard	17	1	15041208	15090044	protein_coding	0.355086	2.57074	2.34253	0.0283194	0.980533	-4.18548	pink	AMY18
ENSMUSG00000024841.8	ENSMUSG00000024841.8	ENSMUSG00000024841	Eif1ad	Eif1ad	19	1	5366741	5371526	protein_coding	0.206181	4.10618	1.83998	0.078911	0.980533	-4.18595	grey	AMY11
ENSMUSG00000021840.17	ENSMUSG00000021840.17	ENSMUSG00000021840	Mapk1ip1l	Mapk1ip1l	14	1	47298266	47323204	protein_coding	0.197139	3.57656	1.94423	0.0643894	0.980533	-4.18654	grey	AMY11
ENSMUSG00000027200.17	ENSMUSG00000027200.17	ENSMUSG00000027200	Sema6d	Sema6d	2	1	124089969	124667770	protein_coding	-0.22963	5.26479	-1.73995	0.0954374	0.980533	-4.18723	darkgreen	AMY4
ENSMUSG00000029436.9	ENSMUSG00000029436.9	ENSMUSG00000029436	Mmp17	Mmp17	5	1	129584169	129611099	protein_coding	0.157851	6.73361	1.73136	0.0969861	0.980533	-4.18732	turquoise	AMY23
ENSMUSG00000034403.16	ENSMUSG00000034403.16	ENSMUSG00000034403	Pja1	Pja1	X	-1	99465734	99471273	protein_coding	-0.108528	6.83244	-1.7317	0.096925	0.980533	-4.18795	brown	AMY2
ENSMUSG00000022525.13	ENSMUSG00000022525.13	ENSMUSG00000022525	Plaat1	Plaat1	16	1	29209695	29230531	protein_coding	-0.175614	4.58824	-1.77565	0.0892271	0.980533	-4.18834	grey	AMY11
ENSMUSG00000029364.15	ENSMUSG00000029364.15	ENSMUSG00000029364	Wsb2	Wsb2	5	1	117357304	117378601	protein_coding	-0.100745	6.18312	-1.72803	0.0975919	0.980533	-4.18857	brown	AMY2
ENSMUSG00000025939.18	NA	NA	NA	NA	NA	NA	NA	NA	NA	0.1181	6.1333	1.72777	0.0976398	0.980533	-4.18882	#N/A	#N/A
ENSMUSG00000086191.1	ENSMUSG00000086191.1	ENSMUSG00000086191	Zfp652os	Zfp652os	11	-1	95700106	95712754	antisense	0.492968	2.37105	2.45745	0.0220855	0.980533	-4.18896	turquoise	AMY23
ENSMUSG00000090086.7	ENSMUSG00000090086.7	ENSMUSG00000090086	AI480526	AI480526	5	-1	123133723	123141666	lincRNA	-0.226432	3.36209	-1.98443	0.0594504	0.980533	-4.18929	grey	AMY11
ENSMUSG00000018677.9	ENSMUSG00000018677.9	ENSMUSG00000018677	Slc25a39	Slc25a39	11	-1	102402985	102407946	protein_coding	-0.29003	6.49882	-1.72825	0.0975516	0.980533	-4.18942	darkred	AMY8
ENSMUSG00000060510.14	ENSMUSG00000060510.14	ENSMUSG00000060510	Zfp266	Zfp266	9	-1	20495068	20521417	protein_coding	0.174393	4.62287	1.77447	0.0894269	0.980533	-4.18943	grey	AMY11
ENSMUSG00000028341.9	ENSMUSG00000028341.9	ENSMUSG00000028341	Nr4a3	Nr4a3	4	1	48045153	48086447	protein_coding	0.272006	4.58593	1.77803	0.0888266	0.980533	-4.18964	turquoise	AMY23
ENSMUSG00000019929.16	ENSMUSG00000019929.16	ENSMUSG00000019929	Dcn	Dcn	10	1	97479609	97518143	protein_coding	0.510059	4.34461	1.8065	0.0841434	0.980533	-4.18986	red	AMY20
ENSMUSG00000056888.11	ENSMUSG00000056888.11	ENSMUSG00000056888	Glipr1	Glipr1	10	-1	111985448	112002631	protein_coding	0.903043	1.63177	3.13388	0.00471421	0.980533	-4.19139	red	AMY20
ENSMUSG00000061607.15	ENSMUSG00000061607.15	ENSMUSG00000061607	Mdc1	Mdc1	17	1	35841515	35859670	protein_coding	0.320894	3.26419	2.02597	0.0547024	0.980533	-4.19202	darkgrey	AMY5
ENSMUSG00000022555.12	ENSMUSG00000022555.12	ENSMUSG00000022555	Dgat1	Dgat1	15	-1	76502015	76511953	protein_coding	-0.162471	4.65671	-1.76487	0.091065	0.980533	-4.19254	brown	AMY2
ENSMUSG00000039159.16	ENSMUSG00000039159.16	ENSMUSG00000039159	Ube2h	Ube2h	6	-1	30211289	30304539	protein_coding	-0.109943	6.21625	-1.72382	0.0983623	0.980533	-4.19291	grey	AMY11
ENSMUSG00000020231.15	ENSMUSG00000020231.15	ENSMUSG00000020231	Dip2a	Dip2a	10	-1	76259429	76345291	protein_coding	-0.116305	5.54984	-1.72711	0.0977608	0.980533	-4.1933	darkorange	AMY7
ENSMUSG00000032966.14	ENSMUSG00000032966.14	ENSMUSG00000032966	Fkbp1a	Fkbp1a	2	1	151542483	151561692	protein_coding	0.100968	9.1025	1.7544	0.0928815	0.980533	-4.19344	cyan	AMY3
ENSMUSG00000040782.12	ENSMUSG00000040782.12	ENSMUSG00000040782	Cop1	Cop1	1	1	159232320	159347640	protein_coding	0.125657	4.63546	1.76753	0.0906088	0.980533	-4.19348	grey	AMY11
ENSMUSG00000032741.9	ENSMUSG00000032741.9	ENSMUSG00000032741	Tpcn1	Tpcn1	5	-1	120534153	120588673	protein_coding	0.147641	4.87522	1.75074	0.0935236	0.980533	-4.19384	paleturquoise	AMY17
ENSMUSG00000022788.16	ENSMUSG00000022788.16	ENSMUSG00000022788	Fgd4	Fgd4	16	-1	16416917	16600549	protein_coding	0.219723	4.61165	1.76974	0.0902306	0.980533	-4.19413	turquoise	AMY23
ENSMUSG00000087088.2	ENSMUSG00000087088.2	ENSMUSG00000087088	Gm16638	Gm16638	7	-1	83597048	83631880	antisense	-0.327093	2.58747	-2.27164	0.0329332	0.980533	-4.19493	magenta	AMY15
ENSMUSG00000058486.11	ENSMUSG00000058486.11	ENSMUSG00000058486	Wdr91	Wdr91	6	-1	34880426	34910876	protein_coding	-0.273867	3.27006	-1.99924	0.0577174	0.980533	-4.19541	lightcyan	AMY13
ENSMUSG00000009733.9	ENSMUSG00000009733.9	ENSMUSG00000009733	Tfcp2	Tfcp2	15	-1	100498012	100552008	protein_coding	-0.229258	3.65156	-1.90056	0.0701594	0.980533	-4.19568	pink	AMY18
ENSMUSG00000022329.15	ENSMUSG00000022329.15	ENSMUSG00000022329	Stk3	Stk3	15	-1	34875496	35178921	protein_coding	0.202219	4.45774	1.78177	0.0881982	0.980533	-4.19571	turquoise	AMY23
ENSMUSG00000023169.15	ENSMUSG00000023169.15	ENSMUSG00000023169	Slc38a1	Slc38a1	15	-1	96571418	96642913	protein_coding	-0.0959957	6.81887	-1.72437	0.0982629	0.980533	-4.19573	darkturquoise	AMY9
ENSMUSG00000021743.6	ENSMUSG00000021743.6	ENSMUSG00000021743	Fezf2	Fezf2	14	-1	12342094	12348189	protein_coding	0.532399	4.04669	1.8396	0.07897	0.980533	-4.19584	turquoise	AMY23
ENSMUSG00000020319.9	ENSMUSG00000020319.9	ENSMUSG00000020319	Wdpcp	Wdpcp	11	1	21572235	21898989	protein_coding	0.262778	2.94308	2.13315	0.0439757	0.980533	-4.19597	red	AMY20
ENSMUSG00000047205.12	ENSMUSG00000047205.12	ENSMUSG00000047205	Dusp18	Dusp18	11	1	3895240	3901296	protein_coding	0.270157	4.87118	1.74916	0.0938012	0.980533	-4.19601	turquoise	AMY23
ENSMUSG00000021629.10	ENSMUSG00000021629.10	ENSMUSG00000021629	Slc30a5	Slc30a5	13	-1	100802648	100833427	protein_coding	0.163254	4.46697	1.77999	0.0884971	0.980533	-4.1961	grey	AMY11
ENSMUSG00000066113.16	ENSMUSG00000066113.16	ENSMUSG00000066113	Adamtsl1	Adamtsl1	4	1	85514172	86428385	protein_coding	0.284907	4.24455	1.80607	0.0842128	0.980533	-4.19626	turquoise	AMY23
ENSMUSG00000051950.10	ENSMUSG00000051950.10	ENSMUSG00000051950	B3glct	B3glct	5	1	149678230	149762599	protein_coding	0.204058	3.86439	1.86528	0.0751469	0.980533	-4.19675	grey	AMY11
ENSMUSG00000014748.13	ENSMUSG00000014748.13	ENSMUSG00000014748	Tex261	Tex261	6	-1	83768885	83775813	protein_coding	0.139197	5.46413	1.72464	0.0982125	0.980533	-4.19745	darkolivegreen	AMY6
ENSMUSG00000036885.14	ENSMUSG00000036885.14	ENSMUSG00000036885	Arhgef26	Arhgef26	3	1	62338344	62462221	protein_coding	0.179208	4.49644	1.77364	0.0895673	0.980533	-4.19854	turquoise	AMY23
ENSMUSG00000015127.14	ENSMUSG00000015127.14	ENSMUSG00000015127	Unkl	Unkl	17	1	25188397	25234443	protein_coding	-0.52173	2.05438	-2.58089	0.0168237	0.980533	-4.19855	blue	AMY1
ENSMUSG00000039706.11	ENSMUSG00000039706.11	ENSMUSG00000039706	Ldb2	Ldb2	5	-1	44472132	44799680	protein_coding	0.202492	6.31475	1.71766	0.0995006	0.980533	-4.19939	turquoise	AMY23
ENSMUSG00000021532.11	ENSMUSG00000021532.11	ENSMUSG00000021532	Fastkd3	Fastkd3	13	1	68582234	68592338	protein_coding	-0.247532	3.41579	-1.95031	0.063619	0.980533	-4.19986	darkorange	AMY7
ENSMUSG00000032854.12	ENSMUSG00000032854.12	ENSMUSG00000032854	Ugt8a	Ugt8a	3	-1	125865271	125938619	protein_coding	-0.317124	5.00864	-1.73462	0.0963956	0.980533	-4.19992	grey	AMY11
ENSMUSG00000040136.10	ENSMUSG00000040136.10	ENSMUSG00000040136	Abcc8	Abcc8	7	-1	46104523	46180033	protein_coding	-0.559115	1.98685	-2.62487	0.0152508	0.980533	-4.20029	lightyellow	AMY14
ENSMUSG00000018822.7	ENSMUSG00000018822.7	ENSMUSG00000018822	Sfrp5	Sfrp5	19	-1	42197971	42202252	protein_coding	-0.760652	2.13946	-2.51603	0.0194217	0.980533	-4.20092	grey	AMY11
ENSMUSG00000075595.9	ENSMUSG00000075595.9	ENSMUSG00000075595	Zfp652	Zfp652	11	1	95712673	95835115	protein_coding	-0.137214	5.11366	-1.72961	0.0973042	0.980533	-4.20102	lightcyan	AMY13
ENSMUSG00000079084.10	ENSMUSG00000079084.10	ENSMUSG00000079084	Ccdc82	Ccdc82	9	1	13246955	13292520	protein_coding	-0.171176	4.45322	-1.77125	0.0899744	0.980533	-4.20104	darkorange	AMY7
ENSMUSG00000041180.13	ENSMUSG00000041180.13	ENSMUSG00000041180	Hectd2	Hectd2	19	1	36554639	36621135	protein_coding	-0.276528	3.02326	-2.0704	0.0500007	0.980533	-4.20111	brown	AMY2
ENSMUSG00000025666.16	ENSMUSG00000025666.16	ENSMUSG00000025666	Tmem47	Tmem47	X	1	81070698	81097872	protein_coding	-0.116347	6.62265	-1.71775	0.0994829	0.980533	-4.2012	lightyellow	AMY14
ENSMUSG00000030199.16	ENSMUSG00000030199.16	ENSMUSG00000030199	Etv6	Etv6	6	1	134035700	134270158	protein_coding	-0.198486	3.96292	-1.83258	0.0800424	0.980533	-4.20122	darkred	AMY8
ENSMUSG00000031485.15	ENSMUSG00000031485.15	ENSMUSG00000031485	Plpbp	Plpbp	8	1	27042555	27056132	protein_coding	-0.141526	5.08877	-1.73005	0.097225	0.980533	-4.20151	grey	AMY11
ENSMUSG00000021302.10	ENSMUSG00000021302.10	ENSMUSG00000021302	Ggps1	Ggps1	13	-1	14050659	14063488	protein_coding	-0.100249	6.0416	-1.71519	0.0999592	0.980533	-4.20151	grey	AMY11
ENSMUSG00000112237.1	ENSMUSG00000112237.1	ENSMUSG00000112237	D630033A02Rik	D630033A02Rik	10	-1	122985074	122986555	transcribed_processed_pseudogene	-0.467119	2.34956	-2.37989	0.0261337	0.980533	-4.20159	lightyellow	AMY14
ENSMUSG00000038264.8	ENSMUSG00000038264.8	ENSMUSG00000038264	Sema7a	Sema7a	9	1	57940112	57962865	protein_coding	-0.190224	5.2861	-1.72317	0.098482	0.980533	-4.20185	blue	AMY1
ENSMUSG00000078974.10	ENSMUSG00000078974.10	ENSMUSG00000078974	Sec61g	Sec61g	11	-1	16500530	16508484	protein_coding	-0.127208	5.76198	-1.7154	0.0999196	0.980533	-4.20224	darkorange	AMY7
ENSMUSG00000021725.9	ENSMUSG00000021725.9	ENSMUSG00000021725	Parp8	Parp8	13	-1	116854820	117025537	protein_coding	0.209089	4.28681	1.79129	0.0866187	0.980533	-4.20285	pink	AMY18
ENSMUSG00000035509.17	ENSMUSG00000035509.17	ENSMUSG00000035509	Fbxl21	Fbxl21	13	1	56522472	56537898	protein_coding	-0.603114	1.33947	-3.22721	0.00377715	0.980533	-4.20304	grey	AMY11
ENSMUSG00000030921.17	ENSMUSG00000030921.17	ENSMUSG00000030921	Trim30a	Trim30a	7	-1	104409025	104465193	protein_coding	0.653175	1.69971	2.98826	0.00663833	0.980533	-4.20333	grey	AMY11
ENSMUSG00000036402.13	ENSMUSG00000036402.13	ENSMUSG00000036402	Gng12	Gng12	6	1	66896397	67021350	protein_coding	-0.117555	5.33964	-1.72014	0.0990417	0.980533	-4.20351	brown	AMY2
ENSMUSG00000060429.12	ENSMUSG00000060429.12	ENSMUSG00000060429	Sntb1	Sntb1	15	-1	55636388	55906949	protein_coding	0.470563	2.78915	2.19265	0.0388759	0.980533	-4.20396	red	AMY20
ENSMUSG00000033066.15	NA	NA	NA	NA	NA	NA	NA	NA	NA	0.122547	7.02196	1.71825	0.0993909	0.980533	-4.20407	#N/A	#N/A
ENSMUSG00000014177.10	ENSMUSG00000014177.10	ENSMUSG00000014177	Tvp23b	Tvp23b	11	1	62879455	62916780	protein_coding	0.164735	4.42523	1.77208	0.0898318	0.980533	-4.20482	grey	AMY11
ENSMUSG00000025200.7	ENSMUSG00000025200.7	ENSMUSG00000025200	Cwf19l1	Cwf19l1	19	-1	44108637	44135876	protein_coding	0.250035	3.36922	1.96733	0.0615088	0.980533	-4.2049	grey	AMY11
ENSMUSG00000001098.15	ENSMUSG00000001098.15	ENSMUSG00000001098	Kctd10	Kctd10	5	-1	114363567	114380508	protein_coding	-0.120655	5.27483	-1.71945	0.0991678	0.980533	-4.20555	pink	AMY18
ENSMUSG00000075224.10	ENSMUSG00000075224.10	ENSMUSG00000075224	Lrrc55	Lrrc55	2	-1	85162334	85197197	protein_coding	-0.487603	2.64974	-2.21062	0.0374437	0.980533	-4.20611	darkgreen	AMY4
ENSMUSG00000032010.15	ENSMUSG00000032010.15	ENSMUSG00000032010	Usp2	Usp2	9	1	44067021	44095627	protein_coding	0.215809	6.00492	1.71055	0.100826	0.980533	-4.20618	cyan	AMY3
ENSMUSG00000030498.15	ENSMUSG00000030498.15	ENSMUSG00000030498	Gas2	Gas2	7	1	51862015	51994975	protein_coding	0.283675	3.47526	1.93786	0.0652035	0.980533	-4.20633	brown	AMY2
ENSMUSG00000115729.1	ENSMUSG00000115729.1	ENSMUSG00000115729	Gm48957	Gm48957	15	1	25415022	25464362	processed_transcript	-0.611883	1.56426	-2.96882	0.00694623	0.980533	-4.20651	brown	AMY2
ENSMUSG00000039735.16	ENSMUSG00000039735.16	ENSMUSG00000039735	Fnbp1l	Fnbp1l	3	-1	122538719	122619715	protein_coding	-0.0920173	6.46044	-1.71033	0.100867	0.980533	-4.20784	lightcyan	AMY13
ENSMUSG00000034755.18	ENSMUSG00000034755.18	ENSMUSG00000034755	Pcdh11x	Pcdh11x	X	1	120290259	120910619	protein_coding	-0.221336	5.28574	-1.71639	0.099736	0.980533	-4.20793	darkorange	AMY7
ENSMUSG00000057894.10	ENSMUSG00000057894.10	ENSMUSG00000057894	Zfp329	Zfp329	7	-1	12804977	12818858	protein_coding	-0.128195	5.14822	-1.72052	0.0989711	0.980533	-4.20794	lightyellow	AMY14
ENSMUSG00000045962.16	ENSMUSG00000045962.16	ENSMUSG00000045962	Wnk1	Wnk1	6	-1	119923969	120038672	protein_coding	-0.0999856	6.74148	-1.71216	0.100525	0.980533	-4.20812	lightyellow	AMY14
ENSMUSG00000027375.14	ENSMUSG00000027375.14	ENSMUSG00000027375	Mal	Mal	2	-1	127633226	127656695	protein_coding	-0.25223	7.6523	-1.72186	0.0987244	0.980533	-4.2084	lightyellow	AMY14
ENSMUSG00000072949.6	ENSMUSG00000072949.6	ENSMUSG00000072949	Acot1	Acot1	12	1	84009490	84018371	protein_coding	0.308627	3.60298	1.90267	0.0698712	0.980533	-4.20856	red	AMY20
ENSMUSG00000041488.16	ENSMUSG00000041488.16	ENSMUSG00000041488	Stx3	Stx3	19	-1	11775118	11819403	protein_coding	0.22174	3.95894	1.82834	0.0806975	0.980533	-4.20913	turquoise	AMY23
ENSMUSG00000037426.18	ENSMUSG00000037426.18	ENSMUSG00000037426	Depdc5	Depdc5	5	1	32863701	32994236	protein_coding	-0.14755	5.0794	-1.72138	0.0988126	0.980533	-4.20928	brown	AMY2
ENSMUSG00000031479.9	ENSMUSG00000031479.9	ENSMUSG00000031479	Vps36	Vps36	8	1	22192809	22220843	protein_coding	0.167561	4.18	1.79473	0.086053	0.980533	-4.2094	grey	AMY11
ENSMUSG00000060206.11	ENSMUSG00000060206.11	ENSMUSG00000060206	Zfp462	Zfp462	4	1	54945048	55083563	protein_coding	-0.129785	5.48984	-1.71017	0.100898	0.980533	-4.20998	blue	AMY1
ENSMUSG00000043257.15	ENSMUSG00000043257.15	ENSMUSG00000043257	Pigv	Pigv	4	-1	133660387	133672647	protein_coding	0.478789	2.00657	2.65061	0.0143957	0.980533	-4.21012	red	AMY20
ENSMUSG00000045287.6	ENSMUSG00000045287.6	ENSMUSG00000045287	Rtn4rl1	Rtn4rl1	11	1	75193783	75267769	protein_coding	0.259122	5.05847	1.72303	0.0985091	0.980533	-4.21018	greenyellow	AMY10
ENSMUSG00000041035.9	ENSMUSG00000041035.9	ENSMUSG00000041035	Gm17018	Gm17018	19	1	45560615	45579763	protein_coding	0.153264	5.38152	1.71179	0.100594	0.980533	-4.21082	grey60	AMY12
ENSMUSG00000001988.9	ENSMUSG00000001988.9	ENSMUSG00000001988	Npas1	Npas1	7	-1	16455721	16477728	protein_coding	-0.395726	2.659	-2.19495	0.0386896	0.980533	-4.21108	grey	AMY11
ENSMUSG00000021598.9	ENSMUSG00000021598.9	ENSMUSG00000021598	Med10	Med10	13	1	69802395	69816104	protein_coding	0.163408	4.88006	1.72922	0.0973754	0.980533	-4.21156	pink	AMY18
ENSMUSG00000089633.2	ENSMUSG00000089633.2	ENSMUSG00000089633	A230009B12Rik	A230009B12Rik	17	1	10456216	10493057	antisense	-0.581274	1.66196	-2.85267	0.00909071	0.980533	-4.21205	grey	AMY11
ENSMUSG00000089809.9	ENSMUSG00000089809.9	ENSMUSG00000089809	Rasgef1b	Rasgef1b	5	-1	99217426	99729065	protein_coding	-0.300302	5.20302	-1.71356	0.100264	0.980533	-4.21229	blue	AMY1
ENSMUSG00000002496.10	ENSMUSG00000002496.10	ENSMUSG00000002496	Tsc2	Tsc2	17	-1	24595816	24632630	protein_coding	0.189417	4.84197	1.73037	0.0971663	0.980533	-4.21254	grey60	AMY12
ENSMUSG00000036285.10	ENSMUSG00000036285.10	ENSMUSG00000036285	Noa1	Noa1	5	-1	77294182	77310084	protein_coding	0.200271	3.74443	1.86167	0.075675	0.980533	-4.21279	grey	AMY11
ENSMUSG00000059486.11	ENSMUSG00000059486.11	ENSMUSG00000059486	Kbtbd2	Kbtbd2	6	-1	56777524	56797813	protein_coding	-0.129221	5.12422	-1.71488	0.100018	0.980533	-4.21357	grey	AMY11
ENSMUSG00000041423.16	ENSMUSG00000041423.16	ENSMUSG00000041423	Paqr6	Paqr6	3	1	88364584	88368541	protein_coding	-0.680613	2.01164	-2.56201	0.0175444	0.980533	-4.2137	darkorange	AMY7
ENSMUSG00000083440.1	ENSMUSG00000083440.1	ENSMUSG00000083440	Rpl7a-ps12	Rpl7a-ps12	X	-1	152908778	152910296	processed_pseudogene	-0.26113	3.1637	-1.99809	0.0578503	0.980533	-4.21379	grey	AMY11
ENSMUSG00000042271.13	ENSMUSG00000042271.13	ENSMUSG00000042271	Nxt2	Nxt2	X	1	142226770	142239692	protein_coding	-0.173462	4.15406	-1.78595	0.0875023	0.980533	-4.21426	darkorange	AMY7
ENSMUSG00000027007.16	ENSMUSG00000027007.16	ENSMUSG00000027007	Itprid2	Itprid2	2	1	79635352	79672966	protein_coding	0.220118	4.23018	1.78136	0.0882673	0.980533	-4.21469	pink	AMY18
ENSMUSG00000049285.4	ENSMUSG00000049285.4	ENSMUSG00000049285	Mblac1	Mblac1	5	1	138194314	138195621	protein_coding	0.418814	2.12202	2.54122	0.0183713	0.980533	-4.21594	paleturquoise	AMY17
ENSMUSG00000007603.9	ENSMUSG00000007603.9	ENSMUSG00000007603	Dus3l	Dus3l	17	1	56764757	56770093	protein_coding	0.115464	4.7291	1.73228	0.0968195	0.980533	-4.21597	grey	AMY11
ENSMUSG00000092060.4	ENSMUSG00000092060.4	ENSMUSG00000092060	Bend4	Bend4	5	-1	67392147	67428310	protein_coding	-0.329407	2.53823	-2.24173	0.0350784	0.980533	-4.21599	blue	AMY1
ENSMUSG00000004099.16	ENSMUSG00000004099.16	ENSMUSG00000004099	Dnmt1	Dnmt1	9	-1	20907209	20959888	protein_coding	-0.172671	4.45539	-1.75086	0.0935014	0.980533	-4.21615	purple	AMY19
ENSMUSG00000038506.13	ENSMUSG00000038506.13	ENSMUSG00000038506	Dcun1d2	Dcun1d2	8	-1	13255963	13288131	protein_coding	-0.145125	5.03583	-1.71454	0.100081	0.980533	-4.21659	lightcyan	AMY13
ENSMUSG00000037815.7	ENSMUSG00000037815.7	ENSMUSG00000037815	Ctnna1	Ctnna1	18	1	35118859	35254779	protein_coding	0.131299	5.84799	1.6996	0.102898	0.980533	-4.21724	darkolivegreen	AMY6
ENSMUSG00000029123.8	ENSMUSG00000029123.8	ENSMUSG00000029123	Stk32b	Stk32b	5	-1	37446825	37717171	protein_coding	-0.678162	1.63496	-2.85539	0.00903407	0.980533	-4.2173	darkorange	AMY7
ENSMUSG00000039904.9	ENSMUSG00000039904.9	ENSMUSG00000039904	Gpr37	Gpr37	6	-1	25665878	25690729	protein_coding	-0.255173	4.98071	-1.71396	0.100189	0.980533	-4.21871	lightyellow	AMY14
ENSMUSG00000056306.5	ENSMUSG00000056306.5	ENSMUSG00000056306	Sertm1	Sertm1	3	-1	54897068	54915887	protein_coding	0.286108	4.16959	1.78343	0.087922	0.980533	-4.21928	red	AMY20
ENSMUSG00000033703.9	ENSMUSG00000033703.9	ENSMUSG00000033703	Fcsk	Fcsk	8	-1	110882456	110902488	protein_coding	0.267635	3.36495	1.94065	0.0648451	0.980533	-4.21933	grey	AMY11
ENSMUSG00000041837.4	ENSMUSG00000041837.4	ENSMUSG00000041837	Pdcd7	Pdcd7	9	1	65346104	65359643	protein_coding	-0.151071	5.16801	-1.7068	0.101531	0.980533	-4.21934	royalblue	AMY21
ENSMUSG00000028454.16	ENSMUSG00000028454.16	ENSMUSG00000028454	Pigo	Pigo	4	-1	43017635	43025819	protein_coding	-0.243663	3.31726	-1.94125	0.0647691	0.980533	-4.21942	grey	AMY11
ENSMUSG00000027858.13	ENSMUSG00000027858.13	ENSMUSG00000027858	Tspan2	Tspan2	3	1	102734529	102801513	protein_coding	-0.215048	6.00788	-1.696	0.103587	0.980533	-4.22058	lightyellow	AMY14
ENSMUSG00000014932.15	ENSMUSG00000014932.15	ENSMUSG00000014932	Yes1	Yes1	5	1	32611171	32687057	protein_coding	-0.188958	3.59062	-1.87112	0.0743007	0.980533	-4.22138	grey	AMY11
ENSMUSG00000026571.12	ENSMUSG00000026571.12	ENSMUSG00000026571	Dcaf6	Dcaf6	1	-1	165328698	165460475	protein_coding	0.108661	5.76187	1.69444	0.103888	0.980533	-4.22252	purple	AMY19
ENSMUSG00000020889.11	ENSMUSG00000020889.11	ENSMUSG00000020889	Nr1d1	Nr1d1	11	-1	98767932	98775333	protein_coding	0.171013	5.66485	1.69496	0.103787	0.980533	-4.22266	darkgrey	AMY5
ENSMUSG00000023286.16	ENSMUSG00000023286.16	ENSMUSG00000023286	Ube2j2	Ube2j2	4	1	155943831	155959604	protein_coding	0.111711	5.5159	1.69533	0.103716	0.980533	-4.22369	grey	AMY11
ENSMUSG00000027546.15	ENSMUSG00000027546.15	ENSMUSG00000027546	Atp9a	Atp9a	2	-1	168634438	168742409	protein_coding	-0.0795603	7.49235	-1.70599	0.101685	0.980533	-4.22372	greenyellow	AMY10
ENSMUSG00000058152.8	ENSMUSG00000058152.8	ENSMUSG00000058152	Chsy3	Chsy3	18	1	59175401	59535999	protein_coding	-0.27612	4.81241	-1.71569	0.0998662	0.980533	-4.22378	darkgreen	AMY4
ENSMUSG00000024044.19	ENSMUSG00000024044.19	ENSMUSG00000024044	Epb41l3	Epb41l3	17	1	69075683	69289989	protein_coding	-0.135881	6.63642	-1.69637	0.103517	0.980533	-4.22386	lightyellow	AMY14
ENSMUSG00000018585.9	ENSMUSG00000018585.9	ENSMUSG00000018585	Atox1	Atox1	11	-1	55446641	55461239	protein_coding	0.134292	5.66834	1.69259	0.104244	0.980533	-4.22485	turquoise	AMY23
ENSMUSG00000042148.8	ENSMUSG00000042148.8	ENSMUSG00000042148	Cox10	Cox10	11	-1	63962627	64079468	protein_coding	-0.117534	5.05912	-1.70365	0.102128	0.980533	-4.2252	grey	AMY11
ENSMUSG00000024142.15	ENSMUSG00000024142.15	ENSMUSG00000024142	Mlst8	Mlst8	17	-1	24473551	24479078	protein_coding	0.194719	4.03587	1.79201	0.0865002	0.980533	-4.22521	cyan	AMY3
ENSMUSG00000019872.13	ENSMUSG00000019872.13	ENSMUSG00000019872	Smpdl3a	Smpdl3a	10	1	57794335	57811830	protein_coding	0.228918	4.05103	1.78742	0.0872573	0.980533	-4.22679	blue	AMY1
ENSMUSG00000020840.10	ENSMUSG00000020840.10	ENSMUSG00000020840	Blmh	Blmh	11	1	76924809	76987379	protein_coding	-0.116313	5.45925	-1.69218	0.104323	0.980533	-4.22698	blue	AMY1
ENSMUSG00000021224.15	ENSMUSG00000021224.15	ENSMUSG00000021224	Numb	Numb	12	-1	83794034	83921934	protein_coding	-0.145231	4.80988	-1.71202	0.10055	0.980533	-4.22717	blue	AMY1
ENSMUSG00000003500.13	ENSMUSG00000003500.13	ENSMUSG00000003500	Impdh1	Impdh1	6	-1	29200434	29216364	protein_coding	-0.161148	5.13973	-1.69829	0.103148	0.980533	-4.22749	lightyellow	AMY14
ENSMUSG00000023272.4	ENSMUSG00000023272.4	ENSMUSG00000023272	Creld2	Creld2	15	1	88819646	88826683	protein_coding	0.230362	3.50083	1.88938	0.0717082	0.980533	-4.22761	grey	AMY11
ENSMUSG00000030513.14	ENSMUSG00000030513.14	ENSMUSG00000030513	Pcsk6	Pcsk6	7	1	65861734	66050386	protein_coding	-0.492763	1.82598	-2.64869	0.014458	0.980533	-4.22872	grey	AMY11
ENSMUSG00000032046.15	ENSMUSG00000032046.15	ENSMUSG00000032046	Abhd12	Abhd12	2	-1	150832493	150904741	protein_coding	-0.0653583	8.10617	-1.71006	0.100918	0.980533	-4.22877	darkorange	AMY7
ENSMUSG00000081534.3	ENSMUSG00000081534.3	ENSMUSG00000081534	Slc48a1	Slc48a1	15	1	97778520	97792692	protein_coding	-0.117449	7.04199	-1.69571	0.103643	0.980533	-4.22903	darkred	AMY8
ENSMUSG00000018239.9	ENSMUSG00000018239.9	ENSMUSG00000018239	Zcchc10	Zcchc10	11	1	53324679	53333301	protein_coding	-0.208532	3.46969	-1.88464	0.0723734	0.980533	-4.22905	grey	AMY11
ENSMUSG00000025270.13	ENSMUSG00000025270.13	ENSMUSG00000025270	Alas2	Alas2	X	1	150547375	150570638	protein_coding	-2.72973	3.22745	-2.06551	0.0504999	0.980533	-4.22943	darkred	AMY8
ENSMUSG00000031767.13	ENSMUSG00000031767.13	ENSMUSG00000031767	Nudt7	Nudt7	8	1	114133557	114154739	protein_coding	0.43195	2.85627	2.10006	0.0470669	0.980533	-4.22966	orange	AMY16
ENSMUSG00000015711.8	ENSMUSG00000015711.8	ENSMUSG00000015711	Prune1	Prune1	3	-1	95253674	95282076	protein_coding	-0.2673	3.37334	-1.90549	0.0694862	0.980533	-4.23008	brown	AMY2
ENSMUSG00000024610.15	ENSMUSG00000024610.15	ENSMUSG00000024610	Cd74	Cd74	18	1	60803848	60812652	protein_coding	1.09289	3.19689	2.01769	0.0556212	0.980533	-4.23049	darkgrey	AMY5
ENSMUSG00000117924.1	ENSMUSG00000117924.1	ENSMUSG00000117924	Tmem223	Tmem223	19	1	8770996	8772475	protein_coding	-0.420211	2.29999	-2.32448	0.0294339	0.980533	-4.23088	lightcyan	AMY13
ENSMUSG00000023277.13	ENSMUSG00000023277.13	ENSMUSG00000023277	Twf2	Twf2	9	1	106203108	106215389	protein_coding	0.135984	4.826	1.70784	0.101336	0.980533	-4.23109	brown	AMY2
ENSMUSG00000032425.15	ENSMUSG00000032425.15	ENSMUSG00000032425	Zfp949	Zfp949	9	1	88548020	88571061	protein_coding	-0.188879	3.83198	-1.80755	0.083975	0.980533	-4.23117	darkred	AMY8
ENSMUSG00000034610.14	ENSMUSG00000034610.14	ENSMUSG00000034610	Tut4	Tut4	4	1	108459426	108559421	protein_coding	-0.130094	5.56531	-1.68633	0.105457	0.980533	-4.23126	grey	AMY11
ENSMUSG00000056383.10	ENSMUSG00000056383.10	ENSMUSG00000056383	AI987944	AI987944	7	-1	41372923	41393379	protein_coding	0.267154	3.10251	1.99733	0.0579383	0.980533	-4.23147	paleturquoise	AMY17
ENSMUSG00000003437.14	ENSMUSG00000003437.14	ENSMUSG00000003437	Paf1	Paf1	7	1	28392951	28399388	protein_coding	0.093875	5.66843	1.68521	0.105676	0.980533	-4.23176	grey	AMY11
ENSMUSG00000032411.15	ENSMUSG00000032411.15	ENSMUSG00000032411	Tfdp2	Tfdp2	9	1	96196275	96323646	protein_coding	-0.331997	4.59491	-1.71831	0.0993803	0.980533	-4.23195	darkred	AMY8
ENSMUSG00000073139.9	ENSMUSG00000073139.9	ENSMUSG00000073139	Tmem185a	Tmem185a	X	-1	70459753	70477180	protein_coding	-0.188708	4.32514	-1.74092	0.0952639	0.980533	-4.2325	grey	AMY11
ENSMUSG00000030763.7	ENSMUSG00000030763.7	ENSMUSG00000030763	Lcmt1	Lcmt1	7	1	123369784	123430358	protein_coding	0.117242	5.8472	1.68305	0.106099	0.980533	-4.2332	grey60	AMY12
ENSMUSG00000003134.10	ENSMUSG00000003134.10	ENSMUSG00000003134	Tbc1d8	Tbc1d8	1	-1	39371492	39478755	protein_coding	-0.411826	4.48933	-1.72372	0.0983818	0.980533	-4.23369	blue	AMY1
ENSMUSG00000060147.15	ENSMUSG00000060147.15	ENSMUSG00000060147	Serpinb6a	Serpinb6a	13	-1	33917918	34002794	protein_coding	0.143208	5.50864	1.68425	0.105863	0.980533	-4.234	grey	AMY11
ENSMUSG00000021484.8	ENSMUSG00000021484.8	ENSMUSG00000021484	Lman2	Lman2	13	-1	55343833	55362783	protein_coding	0.107955	5.47402	1.68433	0.105848	0.980533	-4.23426	darkgrey	AMY5
ENSMUSG00000018068.13	ENSMUSG00000018068.13	ENSMUSG00000018068	Ints2	Ints2	11	-1	86210681	86257575	protein_coding	0.212316	3.69525	1.8359	0.0795338	0.980533	-4.23429	darkorange	AMY7
ENSMUSG00000002900.16	NA	NA	NA	NA	NA	NA	NA	NA	NA	0.361125	3.6078	1.85876	0.0761021	0.980533	-4.23433	#N/A	#N/A
ENSMUSG00000036676.14	ENSMUSG00000036676.14	ENSMUSG00000036676	Tmtc3	Tmtc3	10	-1	100443902	100487350	protein_coding	-0.356742	2.62967	-2.15049	0.0424307	0.980533	-4.23453	lightcyan	AMY13
ENSMUSG00000064302.13	ENSMUSG00000064302.13	ENSMUSG00000064302	Clasp1	Clasp1	1	1	118389058	118612678	protein_coding	-0.0869018	6.00261	-1.68169	0.106366	0.980533	-4.23466	purple	AMY19
ENSMUSG00000073664.11	ENSMUSG00000073664.11	ENSMUSG00000073664	Nbeal1	Nbeal1	1	1	60180599	60338328	protein_coding	-0.131806	4.58896	-1.7153	0.0999382	0.980533	-4.23534	magenta	AMY15
ENSMUSG00000047793.13	ENSMUSG00000047793.13	ENSMUSG00000047793	Sned1	Sned1	1	1	93235841	93301065	protein_coding	0.484126	2.54898	2.23144	0.0358454	0.980533	-4.23561	grey	AMY11
ENSMUSG00000011306.7	ENSMUSG00000011306.7	ENSMUSG00000011306	Sugp1	Sugp1	8	1	70042813	70072347	protein_coding	0.133179	5.00233	1.69385	0.104	0.980533	-4.23611	lightyellow	AMY14
ENSMUSG00000060487.7	ENSMUSG00000060487.7	ENSMUSG00000060487	Samd5	Samd5	10	-1	9622936	9675208	protein_coding	-0.199248	5.18238	-1.68589	0.105544	0.980533	-4.23722	lightyellow	AMY14
ENSMUSG00000021500.17	ENSMUSG00000021500.17	ENSMUSG00000021500	Ddx46	Ddx46	13	1	55635027	55681256	protein_coding	0.135732	5.24803	1.68426	0.105863	0.980533	-4.23797	cyan	AMY3
ENSMUSG00000026739.13	ENSMUSG00000026739.13	ENSMUSG00000026739	Bmi1	Bmi1	2	1	18677018	18686629	protein_coding	-0.192446	3.7612	-1.80821	0.0838699	0.980533	-4.23821	pink	AMY18
ENSMUSG00000021823.10	ENSMUSG00000021823.10	ENSMUSG00000021823	Vcl	Vcl	14	1	20929398	21033676	protein_coding	0.210056	3.93592	1.78665	0.0873851	0.980533	-4.23827	grey	AMY11
ENSMUSG00000031641.14	ENSMUSG00000031641.14	ENSMUSG00000031641	Cbr4	Cbr4	8	1	61487734	61506694	protein_coding	0.178684	3.95859	1.78194	0.0881706	0.980533	-4.2386	grey	AMY11
ENSMUSG00000000751.13	ENSMUSG00000000751.13	ENSMUSG00000000751	Rpa1	Rpa1	11	-1	75298166	75348324	protein_coding	0.12619	5.24818	1.68321	0.106068	0.980533	-4.23879	turquoise	AMY23
ENSMUSG00000030545.9	ENSMUSG00000030545.9	ENSMUSG00000030545	Pex11a	Pex11a	7	-1	79735957	79743131	protein_coding	0.217094	3.53167	1.86375	0.0753702	0.980533	-4.23882	pink	AMY18
ENSMUSG00000051351.14	ENSMUSG00000051351.14	ENSMUSG00000051351	Zfp46	Zfp46	4	1	136284683	136293942	protein_coding	0.179651	3.9159	1.78761	0.0872268	0.980533	-4.23908	turquoise	AMY23
ENSMUSG00000034320.14	ENSMUSG00000034320.14	ENSMUSG00000034320	Slc26a2	Slc26a2	18	-1	61192919	61211612	protein_coding	0.429593	2.684	2.15047	0.0424324	0.980533	-4.23942	grey60	AMY12
ENSMUSG00000029381.16	ENSMUSG00000029381.16	ENSMUSG00000029381	Shroom3	Shroom3	5	1	92683435	92965318	protein_coding	0.739439	1.83708	2.71675	0.0124002	0.980533	-4.23999	paleturquoise	AMY17
ENSMUSG00000019970.15	ENSMUSG00000019970.15	ENSMUSG00000019970	Sgk1	Sgk1	10	1	21882184	21999903	protein_coding	-0.205965	6.26784	-1.67743	0.107204	0.980533	-4.24028	grey	AMY11
ENSMUSG00000093930.2	ENSMUSG00000093930.2	ENSMUSG00000093930	Hmgcs1	Hmgcs1	13	1	119690379	119708260	protein_coding	0.147972	6.73161	1.68126	0.106449	0.980533	-4.24038	turquoise	AMY23
ENSMUSG00000097971.3	NA	NA	NA	NA	NA	NA	NA	NA	NA	-0.136564	5.80142	-1.67548	0.107589	0.980533	-4.24047	#N/A	#N/A
ENSMUSG00000100147.2	ENSMUSG00000100147.2	ENSMUSG00000100147	1700047M11Rik	1700047M11Rik	1	1	182287990	182303325	lincRNA	-0.307011	3.28484	-1.90797	0.0691501	0.980533	-4.2406	lightyellow	AMY14
ENSMUSG00000025597.13	ENSMUSG00000025597.13	ENSMUSG00000025597	Klhl4	Klhl4	X	1	114474333	114560829	protein_coding	-0.349885	3.1902	-1.9318	0.0659878	0.980533	-4.2416	lightyellow	AMY14
ENSMUSG00000039943.16	ENSMUSG00000039943.16	ENSMUSG00000039943	Plcb4	Plcb4	2	1	135659011	136014593	protein_coding	-0.175758	5.30017	-1.6784	0.107013	0.980533	-4.24161	darkorange	AMY7
ENSMUSG00000074896.3	ENSMUSG00000074896.3	ENSMUSG00000074896	Ifit3	Ifit3	19	1	34583531	34588731	protein_coding	0.493098	2.60852	2.19053	0.0390475	0.980533	-4.24168	grey	AMY11
ENSMUSG00000047238.4	ENSMUSG00000047238.4	ENSMUSG00000047238	Mageh1	Mageh1	X	-1	153036166	153037575	protein_coding	0.126417	4.92907	1.68993	0.104759	0.980533	-4.24171	pink	AMY18
ENSMUSG00000036327.18	ENSMUSG00000036327.18	ENSMUSG00000036327	Qsox2	Qsox2	2	-1	26208637	26237525	protein_coding	0.134849	4.28113	1.73555	0.0962285	0.980533	-4.24178	darkgrey	AMY5
ENSMUSG00000036699.12	ENSMUSG00000036699.12	ENSMUSG00000036699	Zcchc12	Zcchc12	X	1	36195904	36199158	protein_coding	-0.240279	6.70431	-1.67957	0.106781	0.980533	-4.24229	darkorange	AMY7
ENSMUSG00000025255.18	ENSMUSG00000025255.18	ENSMUSG00000025255	Zfhx4	Zfhx4	3	1	5218526	5415857	protein_coding	-0.347045	4.77812	-1.69371	0.104029	0.980533	-4.24284	darkgreen	AMY4
ENSMUSG00000035505.14	ENSMUSG00000035505.14	ENSMUSG00000035505	Cox18	Cox18	5	-1	90214724	90224001	protein_coding	0.191495	3.39727	1.88536	0.0722719	0.980533	-4.24323	grey	AMY11
ENSMUSG00000009731.4	ENSMUSG00000009731.4	ENSMUSG00000009731	Kcnd1	Kcnd1	X	1	7822289	7838280	protein_coding	-0.252175	3.11163	-1.95255	0.0633386	0.980533	-4.24382	darkgreen	AMY4
ENSMUSG00000004815.12	ENSMUSG00000004815.12	ENSMUSG00000004815	Dgkq	Dgkq	5	-1	108646693	108669672	protein_coding	0.157781	4.57495	1.705	0.101873	0.980533	-4.2454	red	AMY20
ENSMUSG00000021713.9	ENSMUSG00000021713.9	ENSMUSG00000021713	Ppwd1	Ppwd1	13	-1	104205124	104228843	protein_coding	-0.389954	3.0724	-1.95656	0.0628367	0.980533	-4.24618	brown	AMY2
ENSMUSG00000020074.7	ENSMUSG00000020074.7	ENSMUSG00000020074	Ccar1	Ccar1	10	-1	62743928	62792286	protein_coding	-0.0947573	5.90062	-1.66946	0.108788	0.980533	-4.24632	purple	AMY19
ENSMUSG00000000120.6	ENSMUSG00000000120.6	ENSMUSG00000000120	Ngfr	Ngfr	11	-1	95568818	95587735	protein_coding	-0.772875	2.93296	-2.00153	0.0574539	0.980533	-4.24635	lightyellow	AMY14
ENSMUSG00000035711.5	ENSMUSG00000035711.5	ENSMUSG00000035711	Dok3	Dok3	13	-1	55523231	55529296	protein_coding	-0.417664	2.1526	-2.36256	0.0271276	0.980533	-4.2465	pink	AMY18
ENSMUSG00000061838.7	ENSMUSG00000061838.7	ENSMUSG00000061838	Suclg2	Suclg2	6	-1	95473009	95718800	protein_coding	0.340684	2.77915	2.08949	0.0480939	0.980533	-4.24659	cyan	AMY3
ENSMUSG00000086013.1	ENSMUSG00000086013.1	ENSMUSG00000086013	Gm15706	Gm15706	6	1	145250529	145251849	lincRNA	0.357992	2.77304	2.08872	0.0481698	0.980533	-4.24693	grey	AMY11
ENSMUSG00000039968.9	ENSMUSG00000039968.9	ENSMUSG00000039968	Rsbn1l	Rsbn1l	5	-1	20893028	20956398	protein_coding	-0.13723	4.95797	-1.68106	0.106489	0.980533	-4.24722	grey	AMY11
ENSMUSG00000079317.10	ENSMUSG00000079317.10	ENSMUSG00000079317	Trappc2	Trappc2	X	1	166440574	166453140	protein_coding	0.225229	3.41271	1.87483	0.073767	0.980533	-4.24743	pink	AMY18
ENSMUSG00000024098.6	ENSMUSG00000024098.6	ENSMUSG00000024098	Twsg1	Twsg1	17	-1	65921972	65951226	protein_coding	0.149658	4.16886	1.73948	0.0955231	0.980533	-4.24762	red	AMY20
ENSMUSG00000024082.5	ENSMUSG00000024082.5	ENSMUSG00000024082	Ndufaf7	Ndufaf7	17	1	78937136	78948052	protein_coding	-0.146907	4.90868	-1.68187	0.10633	0.980533	-4.24805	brown	AMY2
ENSMUSG00000030138.8	ENSMUSG00000030138.8	ENSMUSG00000030138	Bms1	Bms1	6	-1	118383381	118419474	protein_coding	-0.135193	4.90443	-1.68176	0.106351	0.980533	-4.24832	brown	AMY2
ENSMUSG00000007682.6	ENSMUSG00000007682.6	ENSMUSG00000007682	Dio2	Dio2	12	-1	90724552	90738438	protein_coding	0.166565	4.90706	1.68307	0.106095	0.980533	-4.24838	blue	AMY1
ENSMUSG00000027238.17	ENSMUSG00000027238.17	ENSMUSG00000027238	Frmd5	Frmd5	2	-1	121545529	121807087	protein_coding	-0.167691	5.414	-1.66851	0.108979	0.980533	-4.24896	lightyellow	AMY14
ENSMUSG00000021098.14	ENSMUSG00000021098.14	ENSMUSG00000021098	4930447C04Rik	4930447C04Rik	12	-1	72881109	72940774	protein_coding	-0.407616	3.29465	-1.88852	0.0718287	0.980533	-4.249	darkgreen	AMY4
ENSMUSG00000053553.11	ENSMUSG00000053553.11	ENSMUSG00000053553	3110082I17Rik	3110082I17Rik	5	-1	139359739	139460527	protein_coding	0.30952	3.08457	1.97011	0.0611695	0.980533	-4.24902	skyblue	AMY22
ENSMUSG00000013419.7	ENSMUSG00000013419.7	ENSMUSG00000013419	Zfp651	Zfp651	9	1	121759330	121771742	protein_coding	-0.12268	5.61952	-1.66634	0.109414	0.980533	-4.2495	royalblue	AMY21
ENSMUSG00000006498.16	ENSMUSG00000006498.16	ENSMUSG00000006498	Ptbp1	Ptbp1	10	1	79854427	79864771	protein_coding	0.205968	3.53434	1.84271	0.0784978	0.980533	-4.24967	grey60	AMY12
ENSMUSG00000025466.19	ENSMUSG00000025466.19	ENSMUSG00000025466	Fuom	Fuom	7	-1	140096770	140102441	protein_coding	0.189877	4.21585	1.73184	0.0968995	0.980533	-4.24988	grey60	AMY12
ENSMUSG00000040688.16	ENSMUSG00000040688.16	ENSMUSG00000040688	Tbl3	Tbl3	17	-1	24697949	24707660	protein_coding	0.330255	2.79896	2.07221	0.0498174	0.980533	-4.24993	grey	AMY11
ENSMUSG00000029769.16	ENSMUSG00000029769.16	ENSMUSG00000029769	Ccdc136	Ccdc136	6	1	29396309	29426994	protein_coding	-0.161831	5.52478	-1.66569	0.109546	0.980533	-4.25058	turquoise	AMY23
ENSMUSG00000116564.1	ENSMUSG00000116564.1	ENSMUSG00000116564	Riok2	Riok2	17	1	17374309	17394899	protein_coding	0.18294	3.91953	1.7686	0.0904263	0.980533	-4.25105	grey	AMY11
ENSMUSG00000027301.7	ENSMUSG00000027301.7	ENSMUSG00000027301	Oxt	Oxt	2	1	130576173	130577054	protein_coding	-2.30302	1.74186	-2.79726	0.0103236	0.980533	-4.25179	darkred	AMY8
ENSMUSG00000025351.14	ENSMUSG00000025351.14	ENSMUSG00000025351	Cd63	Cd63	10	1	128900989	128912822	protein_coding	0.471024	3.65522	1.82158	0.0817507	0.980533	-4.25235	grey60	AMY12
ENSMUSG00000052798.13	ENSMUSG00000052798.13	ENSMUSG00000052798	Nup107	Nup107	10	-1	117750621	117792705	protein_coding	-0.188584	3.58464	-1.81721	0.0824376	0.980533	-4.25275	blue	AMY1
ENSMUSG00000033420.12	ENSMUSG00000033420.12	ENSMUSG00000033420	Antxr1	Antxr1	6	-1	87133853	87335821	protein_coding	0.29268	3.34788	1.88296	0.0726103	0.980533	-4.25312	pink	AMY18
ENSMUSG00000038866.15	ENSMUSG00000038866.15	ENSMUSG00000038866	Zcchc2	Zcchc2	1	1	105990406	106034074	protein_coding	0.197413	3.848	1.77503	0.0893323	0.980533	-4.25335	grey	AMY11
ENSMUSG00000056515.9	ENSMUSG00000056515.9	ENSMUSG00000056515	Rab31	Rab31	17	-1	65651729	65772752	protein_coding	-0.130285	5.5406	-1.66208	0.110273	0.980533	-4.25381	blue	AMY1
ENSMUSG00000082456.1	ENSMUSG00000082456.1	ENSMUSG00000082456	Gm11598	Gm11598	11	1	100243273	100243629	processed_pseudogene	-0.331852	2.9374	-1.98333	0.0595811	0.980533	-4.25432	darkorange	AMY7
ENSMUSG00000040740.7	ENSMUSG00000040740.7	ENSMUSG00000040740	Slc25a34	Slc25a34	4	-1	141618824	141623821	protein_coding	-0.332094	3.20727	-1.90244	0.0699013	0.980533	-4.25433	darkorange	AMY7
ENSMUSG00000019373.11	ENSMUSG00000019373.11	ENSMUSG00000019373	Cops3	Cops3	11	-1	59817795	59839838	protein_coding	0.117568	4.97739	1.67264	0.108153	0.980533	-4.25439	paleturquoise	AMY17
ENSMUSG00000038622.8	ENSMUSG00000038622.8	ENSMUSG00000038622	Med30	Med30	15	1	52712408	52730564	protein_coding	-0.212058	4.30059	-1.71198	0.100558	0.980533	-4.25453	grey	AMY11
ENSMUSG00000073147.3	ENSMUSG00000073147.3	ENSMUSG00000073147	5031425E22Rik	5031425E22Rik	5	-1	23382308	23434269	lincRNA	-0.158295	4.34259	-1.70751	0.101399	0.980533	-4.25533	grey	AMY11
ENSMUSG00000037070.10	ENSMUSG00000037070.10	ENSMUSG00000037070	Rbmxl1	Rbmxl1	8	-1	78505269	78508898	protein_coding	-0.193011	3.81915	-1.77004	0.09018	0.980533	-4.25555	grey	AMY11
ENSMUSG00000028719.8	ENSMUSG00000028719.8	ENSMUSG00000028719	Cmpk1	Cmpk1	4	-1	114959336	114987241	protein_coding	-0.118258	5.972	-1.6596	0.110776	0.980533	-4.25611	darkorange	AMY7
ENSMUSG00000049928.15	ENSMUSG00000049928.15	ENSMUSG00000049928	Glp2r	Glp2r	11	-1	67661502	67771153	protein_coding	0.2055	3.4464	1.84867	0.0775997	0.980533	-4.2564	darkgrey	AMY5
ENSMUSG00000032925.16	ENSMUSG00000032925.16	ENSMUSG00000032925	Itgbl1	Itgbl1	14	1	123659971	123975618	protein_coding	1.01014	1.34647	3.15494	0.00448491	0.980533	-4.257	turquoise	AMY23
ENSMUSG00000017417.14	ENSMUSG00000017417.14	ENSMUSG00000017417	Plxdc1	Plxdc1	11	-1	97923238	97986444	protein_coding	-0.306174	3.93995	-1.74887	0.0938524	0.980533	-4.25703	lightcyan	AMY13
ENSMUSG00000115529.1	ENSMUSG00000115529.1	ENSMUSG00000115529	9630013A20Rik	9630013A20Rik	14	-1	84458639	84476424	antisense	-1.00308	1.1662	-3.13522	0.00469923	0.980533	-4.2572	lightyellow	AMY14
ENSMUSG00000038900.17	ENSMUSG00000038900.17	ENSMUSG00000038900	Rpl12	Rpl12	2	1	32961559	32965345	protein_coding	-0.218993	3.38879	-1.85042	0.0773389	0.980533	-4.25771	darkorange	AMY7
ENSMUSG00000052373.14	ENSMUSG00000052373.14	ENSMUSG00000052373	Mpp3	Mpp3	11	-1	101999652	102028461	protein_coding	0.169405	4.74208	1.67902	0.106891	0.980533	-4.25772	grey	AMY11
ENSMUSG00000085793.2	ENSMUSG00000085793.2	ENSMUSG00000085793	Lin52	Lin52	12	1	84451422	84546145	protein_coding	0.161054	4.165	1.72532	0.0980873	0.980533	-4.25774	grey	AMY11
ENSMUSG00000027466.15	ENSMUSG00000027466.15	ENSMUSG00000027466	Rbck1	Rbck1	2	-1	152316334	152332653	protein_coding	-0.123786	5.41837	-1.65839	0.111022	0.980533	-4.25803	darkgreen	AMY4
ENSMUSG00000050708.16	ENSMUSG00000050708.16	ENSMUSG00000050708	Ftl1	Ftl1	7	-1	45457944	45459884	protein_coding	-0.145014	6.47329	-1.66141	0.11041	0.980533	-4.2584	darkred	AMY8
ENSMUSG00000023074.11	ENSMUSG00000023074.11	ENSMUSG00000023074	Mospd1	Mospd1	X	-1	53344598	53370502	protein_coding	-0.255341	3.36489	-1.85449	0.0767332	0.980533	-4.25848	pink	AMY18
ENSMUSG00000024160.16	ENSMUSG00000024160.16	ENSMUSG00000024160	Spsb3	Spsb3	17	1	24886643	24892152	protein_coding	-0.151647	4.444	-1.69477	0.103824	0.980533	-4.25858	darkorange	AMY7
ENSMUSG00000043259.15	ENSMUSG00000043259.15	ENSMUSG00000043259	Fam13c	Fam13c	10	1	70440481	70558736	protein_coding	0.152767	5.61937	1.65662	0.111384	0.980533	-4.2586	turquoise	AMY23
ENSMUSG00000070639.5	ENSMUSG00000070639.5	ENSMUSG00000070639	Lrrc8b	Lrrc8b	5	1	105415775	105490074	protein_coding	0.108125	5.40002	1.65761	0.111183	0.980533	-4.25915	blue	AMY1
ENSMUSG00000019917.10	ENSMUSG00000019917.10	ENSMUSG00000019917	Septin10	Septin10	10	-1	59141627	59221847	protein_coding	0.525222	2.43646	2.22774	0.0361248	0.980533	-4.2595	skyblue	AMY22
ENSMUSG00000031938.15	ENSMUSG00000031938.15	ENSMUSG00000031938	4931406C07Rik	4931406C07Rik	9	-1	15283337	15306448	protein_coding	0.189578	4.35195	1.70455	0.101957	0.980533	-4.25958	grey	AMY11
ENSMUSG00000039178.9	ENSMUSG00000039178.9	ENSMUSG00000039178	Tbc1d19	Tbc1d19	5	1	53809606	53903965	protein_coding	0.231739	4.09401	1.73134	0.0969897	0.980533	-4.25974	red	AMY20
ENSMUSG00000040928.15	ENSMUSG00000040928.15	ENSMUSG00000040928	S100pbp	S100pbp	4	-1	129148005	129189727	protein_coding	-0.172185	5.37683	-1.65687	0.111333	0.980533	-4.25975	blue	AMY1
ENSMUSG00000025510.14	ENSMUSG00000025510.14	ENSMUSG00000025510	Cd151	Cd151	7	1	141467392	141471473	protein_coding	-0.195594	4.47089	-1.69049	0.104649	0.980533	-4.26004	darkorange	AMY7
ENSMUSG00000020134.13	ENSMUSG00000020134.13	ENSMUSG00000020134	Peli1	Peli1	11	1	21091291	21150323	protein_coding	0.133536	5.55418	1.65507	0.1117	0.980533	-4.26029	grey	AMY11
ENSMUSG00000038079.14	ENSMUSG00000038079.14	ENSMUSG00000038079	Tmem237	Tmem237	1	-1	59100590	59120408	protein_coding	0.235959	4.77915	1.67334	0.108015	0.980533	-4.26086	turquoise	AMY23
ENSMUSG00000036599.10	ENSMUSG00000036599.10	ENSMUSG00000036599	Chst12	Chst12	5	1	140505550	140525724	protein_coding	-0.154789	3.82782	-1.7591	0.0920629	0.980533	-4.2618	grey	AMY11
ENSMUSG00000020102.15	ENSMUSG00000020102.15	ENSMUSG00000020102	Slc16a7	Slc16a7	10	-1	125219270	125389465	protein_coding	0.183079	4.41526	1.69423	0.103927	0.980533	-4.2626	greenyellow	AMY10
ENSMUSG00000036822.6	ENSMUSG00000036822.6	ENSMUSG00000036822	Topors	Topors	4	-1	40259601	40269850	protein_coding	0.118852	4.91398	1.66484	0.109716	0.980533	-4.26265	grey60	AMY12
ENSMUSG00000004562.16	ENSMUSG00000004562.16	ENSMUSG00000004562	Arhgef40	Arhgef40	14	1	51984719	52006251	protein_coding	-0.203645	4.03749	-1.72812	0.0975752	0.980533	-4.26269	brown	AMY2
ENSMUSG00000038252.13	ENSMUSG00000038252.13	ENSMUSG00000038252	Ncapd2	Ncapd2	6	-1	125168007	125191701	protein_coding	-0.340417	2.70486	-2.0475	0.0523768	0.980533	-4.2632	brown	AMY2
ENSMUSG00000066151.11	NA	NA	NA	NA	NA	NA	NA	NA	NA	0.133659	4.86586	1.66586	0.10951	0.980533	-4.26338	#N/A	#N/A
ENSMUSG00000014846.12	ENSMUSG00000014846.12	ENSMUSG00000014846	Tppp3	Tppp3	8	-1	105467493	105471526	protein_coding	-0.171039	5.4898	-1.65168	0.112395	0.980533	-4.26354	grey	AMY11
ENSMUSG00000033355.6	ENSMUSG00000033355.6	ENSMUSG00000033355	Rtp4	Rtp4	16	1	23520291	23614222	protein_coding	1.05381	1.23537	3.24249	0.00364209	0.980533	-4.26405	grey60	AMY12
ENSMUSG00000053929.17	ENSMUSG00000053929.17	ENSMUSG00000053929	Cyhr1	Cyhr1	15	-1	76643395	76660117	protein_coding	-0.0749217	6.54431	-1.65626	0.111457	0.980533	-4.2644	grey	AMY11
ENSMUSG00000024811.11	ENSMUSG00000024811.11	ENSMUSG00000024811	Tnks2	Tnks2	19	1	36834232	36893477	protein_coding	-0.0945365	6.21062	-1.65275	0.112176	0.980533	-4.26444	grey60	AMY12
ENSMUSG00000058173.12	ENSMUSG00000058173.12	ENSMUSG00000058173	Smco4	Smco4	9	1	15493432	15545260	protein_coding	-0.244897	2.7342	-2.03427	0.0537955	0.980533	-4.26449	grey	AMY11
ENSMUSG00000046178.3	ENSMUSG00000046178.3	ENSMUSG00000046178	Nxph1	Nxph1	6	1	8948431	9249032	protein_coding	-0.167214	5.73924	-1.6501	0.11272	0.980533	-4.26449	brown	AMY2
ENSMUSG00000049811.17	ENSMUSG00000049811.17	ENSMUSG00000049811	Fam161a	Fam161a	11	1	23007531	23030788	protein_coding	0.714884	2.13351	2.40729	0.0246313	0.980533	-4.26452	greenyellow	AMY10
ENSMUSG00000002658.9	ENSMUSG00000002658.9	ENSMUSG00000002658	Gtf2f1	Gtf2f1	17	-1	57003405	57011288	protein_coding	-0.132645	5.06729	-1.65681	0.111344	0.980533	-4.26463	grey	AMY11
ENSMUSG00000036941.2	ENSMUSG00000036941.2	ENSMUSG00000036941	Elac1	Elac1	18	-1	73735038	73754479	protein_coding	-0.186244	4.10187	-1.71804	0.0994293	0.980533	-4.2648	brown	AMY2
ENSMUSG00000022545.13	ENSMUSG00000022545.13	ENSMUSG00000022545	Ercc4	Ercc4	16	1	13109684	13150617	protein_coding	-0.194994	3.77066	-1.76277	0.0914263	0.980533	-4.265	darkturquoise	AMY9
ENSMUSG00000062270.14	ENSMUSG00000062270.14	ENSMUSG00000062270	Morf4l1	Morf4l1	9	-1	90091665	90114774	protein_coding	-0.18074	4.20575	-1.70621	0.101644	0.980533	-4.26506	brown	AMY2
ENSMUSG00000019907.10	ENSMUSG00000019907.10	ENSMUSG00000019907	Ppp1r12a	Ppp1r12a	10	1	108162193	108284475	protein_coding	0.0971039	6.76103	1.65751	0.111203	0.980533	-4.26561	cyan	AMY3
ENSMUSG00000074890.4	ENSMUSG00000074890.4	ENSMUSG00000074890	Lcmt2	Lcmt2	2	-1	121128307	121140653	protein_coding	0.267666	3.03923	1.9441	0.0644052	0.980533	-4.26587	grey	AMY11
ENSMUSG00000027490.17	ENSMUSG00000027490.17	ENSMUSG00000027490	E2f1	E2f1	2	-1	154559407	154569892	protein_coding	0.324043	3.02838	1.95052	0.0635928	0.980533	-4.26595	turquoise	AMY23
ENSMUSG00000027669.14	ENSMUSG00000027669.14	ENSMUSG00000027669	Gnb4	Gnb4	3	-1	32580332	32616585	protein_coding	-0.14287	4.73849	-1.66672	0.109338	0.980533	-4.26616	magenta	AMY15
ENSMUSG00000046793.8	ENSMUSG00000046793.8	ENSMUSG00000046793	Gpr61	Gpr61	3	-1	108148321	108154882	protein_coding	0.287885	2.71056	2.06592	0.0504583	0.980533	-4.26616	turquoise	AMY23
ENSMUSG00000047213.14	ENSMUSG00000047213.14	ENSMUSG00000047213	Ythdf3	Ythdf3	3	1	16183212	16217037	protein_coding	0.107769	5.42199	1.64909	0.112928	0.980533	-4.26651	magenta	AMY15
ENSMUSG00000039652.16	ENSMUSG00000039652.16	ENSMUSG00000039652	Cpeb3	Cpeb3	19	-1	37021291	37208601	protein_coding	-0.103081	6.3379	-1.65191	0.112348	0.980533	-4.26651	grey	AMY11
ENSMUSG00000042761.14	ENSMUSG00000042761.14	ENSMUSG00000042761	Mrap2	Mrap2	9	1	87144306	87184045	protein_coding	-0.231841	4.79967	-1.66313	0.110062	0.980533	-4.26656	darkorange	AMY7
ENSMUSG00000031431.13	ENSMUSG00000031431.13	ENSMUSG00000031431	Tsc22d3	Tsc22d3	X	-1	140539528	140600659	protein_coding	-0.174908	6.10745	-1.64964	0.112815	0.980533	-4.2667	darkorange	AMY7
ENSMUSG00000055323.5	ENSMUSG00000055323.5	ENSMUSG00000055323	Gm9967	Gm9967	7	-1	126768082	126776818	processed_transcript	0.694151	1.68993	2.72651	0.012129	0.980533	-4.2668	grey	AMY11
ENSMUSG00000021785.8	ENSMUSG00000021785.8	ENSMUSG00000021785	Ngly1	Ngly1	14	1	16249280	16311926	protein_coding	0.165115	4.17884	1.70987	0.100954	0.980533	-4.26691	blue	AMY1
ENSMUSG00000021748.9	ENSMUSG00000021748.9	ENSMUSG00000021748	Pdhb	Pdhb	14	-1	8165996	8173025	protein_coding	-0.101115	5.9821	-1.64786	0.113183	0.980533	-4.26751	grey	AMY11
ENSMUSG00000023912.10	ENSMUSG00000023912.10	ENSMUSG00000023912	Slc25a27	Slc25a27	17	-1	43641891	43667214	protein_coding	-0.153371	4.82721	-1.66093	0.110507	0.980533	-4.26768	grey	AMY11
ENSMUSG00000038354.13	ENSMUSG00000038354.13	ENSMUSG00000038354	Ankrd35	Ankrd35	3	1	96670131	96691032	protein_coding	-0.441037	1.96251	-2.40666	0.024665	0.980533	-4.26845	grey	AMY11
ENSMUSG00000047098.18	ENSMUSG00000047098.18	ENSMUSG00000047098	Rnf31	Rnf31	14	1	55591708	55603693	protein_coding	0.293715	2.9939	1.95324	0.063251	0.980533	-4.26905	grey	AMY11
ENSMUSG00000046637.3	ENSMUSG00000046637.3	ENSMUSG00000046637	Ttc34	Ttc34	4	1	154837459	154867127	protein_coding	0.707644	1.60472	2.77734	0.0108044	0.980533	-4.2696	cyan	AMY3
ENSMUSG00000078515.4	ENSMUSG00000078515.4	ENSMUSG00000078515	Ddi2	Ddi2	4	-1	141677549	141723419	protein_coding	0.112617	5.39559	1.64574	0.113622	0.980533	-4.26973	turquoise	AMY23
ENSMUSG00000029376.8	ENSMUSG00000029376.8	ENSMUSG00000029376	Mthfd2l	Mthfd2l	5	1	90931117	91021368	protein_coding	-0.240743	3.19536	-1.87234	0.074125	0.980533	-4.2707	darkorange	AMY7
ENSMUSG00000035164.8	ENSMUSG00000035164.8	ENSMUSG00000035164	Zc3h12c	Zc3h12c	9	-1	52111344	52168572	protein_coding	-0.218139	3.50532	-1.80076	0.0850707	0.980533	-4.27078	blue	AMY1
ENSMUSG00000058246.8	ENSMUSG00000058246.8	ENSMUSG00000058246	Gm10037	Gm10037	13	1	67831106	67844035	protein_coding	0.446243	1.83793	2.54837	0.0180827	0.980533	-4.27119	pink	AMY18
ENSMUSG00000035064.17	ENSMUSG00000035064.17	ENSMUSG00000035064	Eef2k	Eef2k	7	1	120842831	120907450	protein_coding	0.120261	4.50116	1.6744	0.107805	0.980533	-4.27189	magenta	AMY15
ENSMUSG00000062908.12	ENSMUSG00000062908.12	ENSMUSG00000062908	Acadm	Acadm	3	-1	153922357	153944632	protein_coding	0.158545	3.80908	1.75087	0.0935007	0.980533	-4.27192	grey60	AMY12
ENSMUSG00000043866.11	ENSMUSG00000043866.11	ENSMUSG00000043866	Taf10	Taf10	7	-1	105739393	105744361	protein_coding	0.186032	4.43631	1.67955	0.106787	0.980533	-4.27198	grey60	AMY12
ENSMUSG00000038290.15	ENSMUSG00000038290.15	ENSMUSG00000038290	Smg6	Smg6	11	1	74925823	75164448	protein_coding	-0.122629	5.54236	-1.64216	0.114367	0.980533	-4.27198	darkorange	AMY7
ENSMUSG00000029153.11	ENSMUSG00000029153.11	ENSMUSG00000029153	Ociad2	Ociad2	5	-1	73322199	73341028	protein_coding	0.152492	6.34908	1.64496	0.113785	0.980533	-4.27329	turquoise	AMY23
ENSMUSG00000051768.9	ENSMUSG00000051768.9	ENSMUSG00000051768	Xrcc1	Xrcc1	7	1	24546289	24573440	protein_coding	-0.201382	3.72446	-1.75592	0.0926148	0.980533	-4.27331	grey	AMY11
ENSMUSG00000021969.8	ENSMUSG00000021969.8	ENSMUSG00000021969	Zdhhc20	Zdhhc20	14	-1	57832703	57890276	protein_coding	-0.128614	5.85948	-1.6408	0.114652	0.980533	-4.27363	darkorange	AMY7
ENSMUSG00000020087.5	ENSMUSG00000020087.5	ENSMUSG00000020087	Tysnd1	Tysnd1	10	1	61695514	61702773	protein_coding	0.175936	3.96598	1.72487	0.09817	0.980533	-4.2738	grey	AMY11
ENSMUSG00000049092.11	ENSMUSG00000049092.11	ENSMUSG00000049092	Gpr137c	Gpr137c	14	1	45219717	45282725	protein_coding	-0.187159	4.74319	-1.65557	0.111597	0.980533	-4.27458	darkgreen	AMY4
ENSMUSG00000034593.16	ENSMUSG00000034593.16	ENSMUSG00000034593	Myo5a	Myo5a	9	1	75071015	75223688	protein_coding	-0.0894896	7.97112	-1.66758	0.109165	0.980533	-4.27469	blue	AMY1
ENSMUSG00000005125.13	ENSMUSG00000005125.13	ENSMUSG00000005125	Ndrg1	Ndrg1	15	-1	66929318	66969640	protein_coding	-0.190748	6.06774	-1.64066	0.11468	0.980533	-4.27516	lightyellow	AMY14
ENSMUSG00000044768.16	ENSMUSG00000044768.16	ENSMUSG00000044768	D1Ertd622e	D1Ertd622e	1	-1	97606318	97662074	protein_coding	0.135728	4.90549	1.64954	0.112837	0.980533	-4.27522	brown	AMY2
ENSMUSG00000055932.15	ENSMUSG00000055932.15	ENSMUSG00000055932	Fto	Fto	8	1	91313525	91668439	protein_coding	-0.0822643	6.65086	-1.64669	0.113426	0.980533	-4.27559	brown	AMY2
ENSMUSG00000057497.8	ENSMUSG00000057497.8	ENSMUSG00000057497	Fam136a	Fam136a	6	1	86365646	86370058	protein_coding	0.150146	4.45841	1.67225	0.108232	0.980533	-4.27565	grey	AMY11
ENSMUSG00000017493.12	ENSMUSG00000017493.12	ENSMUSG00000017493	Igfbp4	Igfbp4	11	1	99041244	99054392	protein_coding	0.226127	5.46637	1.63852	0.115129	0.980533	-4.27572	red	AMY20
ENSMUSG00000014599.10	ENSMUSG00000014599.10	ENSMUSG00000014599	Csf1	Csf1	3	-1	107741048	107760469	protein_coding	0.329721	3.22052	1.86971	0.0745047	0.980533	-4.27634	paleturquoise	AMY17
ENSMUSG00000022462.7	ENSMUSG00000022462.7	ENSMUSG00000022462	Slc38a2	Slc38a2	15	-1	96687392	96699730	protein_coding	-0.168148	4.86192	-1.6479	0.113174	0.980533	-4.27694	grey	AMY11
ENSMUSG00000060149.7	ENSMUSG00000060149.7	ENSMUSG00000060149	BC002059	BC002059	17	1	16951539	16974157	lincRNA	-0.256477	3.30238	-1.83373	0.0798657	0.980533	-4.27699	skyblue	AMY22
ENSMUSG00000105843.1	ENSMUSG00000105843.1	ENSMUSG00000105843	Gm19439	Gm19439	3	1	88030878	88033150	TEC	-0.352752	3.50973	-1.78685	0.0873525	0.980533	-4.2773	lightyellow	AMY14
ENSMUSG00000040929.17	ENSMUSG00000040929.17	ENSMUSG00000040929	Rfx3	Rfx3	19	-1	27761721	28011166	protein_coding	0.142743	5.50362	1.63648	0.115558	0.980533	-4.27734	turquoise	AMY23
ENSMUSG00000075010.5	ENSMUSG00000075010.5	ENSMUSG00000075010	AW112010	AW112010	19	-1	11047612	11055808	lincRNA	0.752764	1.11146	3.23338	0.00372203	0.980533	-4.27784	grey	AMY11
ENSMUSG00000005371.15	ENSMUSG00000005371.15	ENSMUSG00000005371	Fbxo11	Fbxo11	17	-1	87990859	88065291	protein_coding	-0.0897778	6.25946	-1.63925	0.114976	0.980533	-4.2783	purple	AMY19
ENSMUSG00000024479.3	ENSMUSG00000024479.3	ENSMUSG00000024479	Mal2	Mal2	15	1	54571192	54602847	protein_coding	0.135632	6.66882	1.6432	0.11415	0.980533	-4.2791	turquoise	AMY23
ENSMUSG00000025272.16	ENSMUSG00000025272.16	ENSMUSG00000025272	Tro	Tro	X	-1	150645304	150657583	protein_coding	-0.116262	6.94821	-1.64668	0.113427	0.980533	-4.27998	brown	AMY2
ENSMUSG00000022940.17	ENSMUSG00000022940.17	ENSMUSG00000022940	Pigp	Pigp	16	-1	94358763	94371842	protein_coding	-0.159072	4.22372	-1.68296	0.106115	0.980533	-4.27999	lightyellow	AMY14
ENSMUSG00000037727.6	ENSMUSG00000037727.6	ENSMUSG00000037727	Avp	Avp	2	-1	130580620	130582554	protein_coding	-1.28951	1.89581	-2.44405	0.0227406	0.980533	-4.2801	grey	AMY11
ENSMUSG00000024287.8	ENSMUSG00000024287.8	ENSMUSG00000024287	Thoc1	Thoc1	18	1	9957906	9995489	protein_coding	-0.159908	4.46022	-1.66361	0.109964	0.980533	-4.28037	lightcyan	AMY13
ENSMUSG00000041658.12	ENSMUSG00000041658.12	ENSMUSG00000041658	Rragb	Rragb	X	1	153139981	153171943	protein_coding	-0.224668	4.20181	-1.68348	0.106014	0.980533	-4.28083	greenyellow	AMY10
ENSMUSG00000001576.15	ENSMUSG00000001576.15	ENSMUSG00000001576	Ergic1	Ergic1	17	1	26561489	26656934	protein_coding	0.143484	5.68432	1.63202	0.116501	0.980533	-4.28118	grey60	AMY12
ENSMUSG00000024053.11	ENSMUSG00000024053.11	ENSMUSG00000024053	Emilin2	Emilin2	17	-1	71252172	71311978	protein_coding	-0.654002	1.72536	-2.5193	0.0192823	0.980533	-4.2814	brown	AMY2
ENSMUSG00000058441.7	ENSMUSG00000058441.7	ENSMUSG00000058441	Panx2	Panx2	15	1	89059734	89073567	protein_coding	-0.144854	5.39734	-1.63143	0.116624	0.980533	-4.28218	grey60	AMY12
ENSMUSG00000049536.5	ENSMUSG00000049536.5	ENSMUSG00000049536	Tceal1	Tceal1	X	1	136707982	136711478	protein_coding	-0.189441	4.76784	-1.64444	0.113893	0.980533	-4.28242	brown	AMY2
ENSMUSG00000024862.16	ENSMUSG00000024862.16	ENSMUSG00000024862	Klc2	Klc2	19	-1	5107746	5118560	protein_coding	-0.186775	5.93019	-1.63175	0.116557	0.980533	-4.28268	grey60	AMY12
ENSMUSG00000052384.14	ENSMUSG00000052384.14	ENSMUSG00000052384	Nrros	Nrros	16	-1	32142785	32165594	protein_coding	0.240654	3.16305	1.86813	0.0747334	0.980533	-4.2829	grey	AMY11
ENSMUSG00000082536.1	ENSMUSG00000082536.1	ENSMUSG00000082536	Gm13456	Gm13456	2	1	40555752	40557116	processed_pseudogene	0.309638	2.53929	2.09014	0.0480307	0.980533	-4.28358	grey	AMY11
ENSMUSG00000054901.7	ENSMUSG00000054901.7	ENSMUSG00000054901	Arhgef33	Arhgef33	17	1	80307407	80400081	protein_coding	0.437687	1.93177	2.43785	0.0230497	0.980533	-4.28359	grey	AMY11
ENSMUSG00000030846.15	ENSMUSG00000030846.15	ENSMUSG00000030846	Tial1	Tial1	7	-1	128439777	128461717	protein_coding	-0.0862912	6.19258	-1.63206	0.116491	0.980533	-4.28467	darkorange	AMY7
ENSMUSG00000013921.15	ENSMUSG00000013921.15	ENSMUSG00000013921	Clip3	Clip3	7	1	30291728	30308367	protein_coding	-0.0845511	8.0613	-1.65988	0.11072	0.980533	-4.2851	brown	AMY2
ENSMUSG00000005087.17	ENSMUSG00000005087.17	ENSMUSG00000005087	Cd44	Cd44	2	-1	102811141	102901665	protein_coding	-0.528049	2.59664	-2.03173	0.054072	0.980533	-4.28519	blue	AMY1
ENSMUSG00000081151.1	ENSMUSG00000081151.1	ENSMUSG00000081151	Gm11448	Gm11448	2	1	161287220	161287669	processed_pseudogene	-0.581306	1.61443	-2.58494	0.0166727	0.980533	-4.28553	grey	AMY11
ENSMUSG00000038257.9	NA	NA	NA	NA	NA	NA	NA	NA	NA	-0.255537	4.39897	-1.65988	0.11072	0.980533	-4.28576	#N/A	#N/A
ENSMUSG00000029033.16	ENSMUSG00000029033.16	ENSMUSG00000029033	Acap3	Acap3	4	1	155891822	155907251	protein_coding	0.118076	6.57209	1.63513	0.115842	0.980533	-4.28602	turquoise	AMY23
ENSMUSG00000019814.5	ENSMUSG00000019814.5	ENSMUSG00000019814	Ltv1	Ltv1	10	-1	13178140	13193168	protein_coding	-0.230932	3.38858	-1.79624	0.0858061	0.980533	-4.2862	lightcyan	AMY13
ENSMUSG00000034936.2	ENSMUSG00000034936.2	ENSMUSG00000034936	Arl4d	Arl4d	11	1	101665541	101667832	protein_coding	-0.348023	4.24216	-1.67055	0.10857	0.980533	-4.28684	darkgreen	AMY4
ENSMUSG00000042675.15	ENSMUSG00000042675.15	ENSMUSG00000042675	Ypel3	Ypel3	7	1	126776955	126780514	protein_coding	-0.0966209	7.31745	-1.64583	0.113604	0.980533	-4.28688	brown	AMY2
ENSMUSG00000030237.14	ENSMUSG00000030237.14	ENSMUSG00000030237	Slco1a4	Slco1a4	6	-1	141805440	141856199	protein_coding	0.13594	5.11615	1.6296	0.117014	0.980533	-4.28702	darkgrey	AMY5
ENSMUSG00000090112.8	ENSMUSG00000090112.8	ENSMUSG00000090112	Shprh	Shprh	10	1	11149427	11217595	protein_coding	-0.140646	4.77397	-1.63826	0.115184	0.980533	-4.28717	grey	AMY11
ENSMUSG00000030270.11	ENSMUSG00000030270.11	ENSMUSG00000030270	Cpne9	Cpne9	6	1	113282307	113305627	protein_coding	-0.354222	2.30015	-2.15689	0.0418724	0.980533	-4.28729	grey	AMY11
ENSMUSG00000033628.15	ENSMUSG00000033628.15	ENSMUSG00000033628	Pik3c3	Pik3c3	18	1	30272747	30348126	protein_coding	0.101062	5.30033	1.62563	0.11786	0.980533	-4.2881	lightyellow	AMY14
ENSMUSG00000066829.7	ENSMUSG00000066829.7	ENSMUSG00000066829	Zfp810	Zfp810	9	-1	22276748	22307648	protein_coding	0.179447	3.82259	1.72209	0.0986813	0.980533	-4.28819	grey	AMY11
ENSMUSG00000086228.2	NA	NA	NA	NA	NA	NA	NA	NA	NA	-0.531033	2.22922	-2.18667	0.0393632	0.980533	-4.28853	#N/A	#N/A
ENSMUSG00000020694.17	ENSMUSG00000020694.17	ENSMUSG00000020694	Tlk2	Tlk2	11	1	105178807	105283959	protein_coding	-0.117967	5.42006	-1.62401	0.118207	0.980533	-4.28865	darkturquoise	AMY9
ENSMUSG00000009863.14	ENSMUSG00000009863.14	ENSMUSG00000009863	Sdhb	Sdhb	4	1	140961203	140979193	protein_coding	0.110037	6.55853	1.63232	0.116436	0.980533	-4.28868	grey60	AMY12
ENSMUSG00000028047.11	ENSMUSG00000028047.11	ENSMUSG00000028047	Thbs3	Thbs3	3	1	89215180	89226837	protein_coding	0.246811	3.39555	1.79977	0.0852309	0.980533	-4.28888	grey	AMY11
ENSMUSG00000063108.15	ENSMUSG00000063108.15	ENSMUSG00000063108	Zfp26	Zfp26	9	-1	20428449	20460162	protein_coding	-0.217518	3.56455	-1.75466	0.0928355	0.980533	-4.28986	darkorange	AMY7
ENSMUSG00000098188.1	ENSMUSG00000098188.1	ENSMUSG00000098188	Sowahc	Sowahc	10	1	59221953	59226434	protein_coding	0.411529	2.77858	1.97981	0.0600011	0.980533	-4.29055	red	AMY20
ENSMUSG00000041309.17	ENSMUSG00000041309.17	ENSMUSG00000041309	Nkx6-2	Nkx6-2	7	-1	139579376	139582797	protein_coding	-0.36426	3.51512	-1.76119	0.0916993	0.980533	-4.29057	lightyellow	AMY14
ENSMUSG00000028099.8	ENSMUSG00000028099.8	ENSMUSG00000028099	Polr3c	Polr3c	3	-1	96711490	96727628	protein_coding	0.225524	3.68918	1.73968	0.0954865	0.980533	-4.29067	grey	AMY11
ENSMUSG00000020459.14	ENSMUSG00000020459.14	ENSMUSG00000020459	Mtif2	Mtif2	11	1	29526408	29545279	protein_coding	-0.159204	4.74201	-1.63431	0.116016	0.980533	-4.29124	lightyellow	AMY14
ENSMUSG00000022191.16	ENSMUSG00000022191.16	ENSMUSG00000022191	Drosha	Drosha	15	1	12824815	12935291	protein_coding	0.112276	5.31926	1.62159	0.118728	0.980533	-4.29145	grey60	AMY12
ENSMUSG00000031023.5	ENSMUSG00000031023.5	ENSMUSG00000031023	Akip1	Akip1	7	1	109703690	109712189	protein_coding	0.649493	1.3315	2.91881	0.00780254	0.980533	-4.29181	grey	AMY11
ENSMUSG00000030714.14	ENSMUSG00000030714.14	ENSMUSG00000030714	Sgf29	Sgf29	7	1	126649309	126672925	protein_coding	-0.267821	2.99394	-1.88252	0.0726727	0.980533	-4.29207	grey	AMY11
ENSMUSG00000032633.12	ENSMUSG00000032633.12	ENSMUSG00000032633	Flcn	Flcn	11	-1	59791408	59810016	protein_coding	-0.135465	4.51502	-1.64403	0.113977	0.980533	-4.29222	darkorange	AMY7
ENSMUSG00000055320.17	NA	NA	NA	NA	NA	NA	NA	NA	NA	0.251584	4.08849	1.68212	0.106281	0.980533	-4.29253	#N/A	#N/A
ENSMUSG00000039103.12	ENSMUSG00000039103.12	ENSMUSG00000039103	Nexn	Nexn	3	-1	152236982	152266350	protein_coding	-0.936992	4.01428	-1.68349	0.106012	0.980533	-4.29296	blue	AMY1
ENSMUSG00000034820.4	ENSMUSG00000034820.4	ENSMUSG00000034820	Cpsf7	Cpsf7	19	1	10525266	10547653	protein_coding	-0.157478	4.60011	-1.63826	0.115184	0.980533	-4.29297	darkorange	AMY7
ENSMUSG00000096433.2	ENSMUSG00000096433.2	ENSMUSG00000096433	Zfp994	Zfp994	17	-1	22197265	22225616	protein_coding	-0.29727	2.93065	-1.89817	0.0704872	0.980533	-4.29325	grey	AMY11
ENSMUSG00000022419.16	ENSMUSG00000022419.16	ENSMUSG00000022419	Deptor	Deptor	15	1	55112317	55259271	protein_coding	-0.154697	4.79956	-1.62889	0.117165	0.980533	-4.29375	blue	AMY1
ENSMUSG00000044562.12	ENSMUSG00000044562.12	ENSMUSG00000044562	Rasip1	Rasip1	7	1	45627488	45639093	protein_coding	0.324349	2.39872	2.12088	0.0451002	0.980533	-4.29395	grey60	AMY12
ENSMUSG00000073940.3	ENSMUSG00000073940.3	ENSMUSG00000073940	Hbb-bt	Hbb-bt	7	-1	103812524	103813996	protein_coding	-2.04289	1.1243	-3.0718	0.00545778	0.980533	-4.29401	darkred	AMY8
ENSMUSG00000044786.6	ENSMUSG00000044786.6	ENSMUSG00000044786	Zfp36	Zfp36	7	-1	28376784	28380253	protein_coding	0.624302	1.48729	2.76031	0.0112321	0.980533	-4.29427	grey	AMY11
ENSMUSG00000024663.20	ENSMUSG00000024663.20	ENSMUSG00000024663	Rab3il1	Rab3il1	19	1	10001669	10038380	protein_coding	0.377787	2.73047	1.98512	0.0593692	0.980533	-4.29434	grey	AMY11
ENSMUSG00000035078.6	ENSMUSG00000035078.6	ENSMUSG00000035078	Mtmr9	Mtmr9	14	-1	63519651	63543982	protein_coding	-0.0781127	6.47938	-1.62576	0.117832	0.980533	-4.29449	brown	AMY2
ENSMUSG00000018167.10	ENSMUSG00000018167.10	ENSMUSG00000018167	Stard3	Stard3	11	1	98358368	98381112	protein_coding	0.170748	4.37044	1.65171	0.11239	0.980533	-4.2952	grey	AMY11
ENSMUSG00000040761.16	ENSMUSG00000040761.16	ENSMUSG00000040761	Spen	Spen	4	-1	141467890	141538597	protein_coding	0.105797	5.34452	1.61671	0.119783	0.980533	-4.29551	turquoise	AMY23
ENSMUSG00000045053.2	ENSMUSG00000045053.2	ENSMUSG00000045053	Kcng3	Kcng3	17	-1	83585957	83631895	protein_coding	-0.698859	1.11868	-2.96408	0.00702344	0.980533	-4.29594	lightyellow	AMY14
ENSMUSG00000039069.19	ENSMUSG00000039069.19	ENSMUSG00000039069	Mtg2	Mtg2	2	1	180070588	180085902	protein_coding	-0.185391	3.39297	-1.77288	0.0896974	0.980533	-4.2981	grey	AMY11
ENSMUSG00000038605.11	ENSMUSG00000038605.11	ENSMUSG00000038605	Samd10	Samd10	2	-1	181595218	181599212	protein_coding	-0.189149	4.37742	-1.64337	0.114115	0.980533	-4.2988	darkorange	AMY7
ENSMUSG00000030092.14	ENSMUSG00000030092.14	ENSMUSG00000030092	Cntn6	Cntn6	6	1	104492790	104863406	protein_coding	-0.19227	3.98087	-1.67883	0.106929	0.980533	-4.29888	brown	AMY2
ENSMUSG00000068329.12	ENSMUSG00000068329.12	ENSMUSG00000068329	Htra2	Htra2	6	-1	83051266	83055273	protein_coding	0.144148	4.4363	1.64147	0.114511	0.980533	-4.29899	lightcyan	AMY13
ENSMUSG00000025810.9	ENSMUSG00000025810.9	ENSMUSG00000025810	Nrp1	Nrp1	8	1	128358604	128503363	protein_coding	0.294872	4.16763	1.6645	0.109785	0.980533	-4.29922	red	AMY20
ENSMUSG00000004895.9	ENSMUSG00000004895.9	ENSMUSG00000004895	Prcc	Prcc	3	-1	87858903	87885608	protein_coding	0.193533	3.98556	1.68151	0.1064	0.980533	-4.29939	grey60	AMY12
ENSMUSG00000019826.11	ENSMUSG00000019826.11	ENSMUSG00000019826	Zbtb24	Zbtb24	10	1	41450383	41465574	protein_coding	0.223981	3.18317	1.82893	0.0806061	0.980533	-4.29944	magenta	AMY15
ENSMUSG00000031065.14	ENSMUSG00000031065.14	ENSMUSG00000031065	Cdk16	Cdk16	X	1	20687954	20699880	protein_coding	-0.136024	5.36573	-1.61159	0.120897	0.980533	-4.29973	grey60	AMY12
ENSMUSG00000063952.16	ENSMUSG00000063952.16	ENSMUSG00000063952	Brpf3	Brpf3	17	1	28801090	28839949	protein_coding	-0.162987	3.96325	-1.67831	0.107031	0.980533	-4.30058	blue	AMY1
ENSMUSG00000058407.12	ENSMUSG00000058407.12	ENSMUSG00000058407	Txndc9	Txndc9	1	-1	37985189	37997893	protein_coding	-0.104784	4.87471	-1.618	0.119503	0.980533	-4.30058	magenta	AMY15
ENSMUSG00000026872.18	ENSMUSG00000026872.18	ENSMUSG00000026872	Zeb2	Zeb2	2	-1	44983632	45117395	protein_coding	0.196199	6.63643	1.62149	0.11875	0.980533	-4.30067	turquoise	AMY23
ENSMUSG00000047495.15	ENSMUSG00000047495.15	ENSMUSG00000047495	Dlgap2	Dlgap2	8	1	14095865	14847680	protein_coding	0.124884	6.63399	1.62069	0.118922	0.980533	-4.30154	cyan	AMY3
ENSMUSG00000024037.13	ENSMUSG00000024037.13	ENSMUSG00000024037	Wdr4	Wdr4	17	-1	31494322	31519980	protein_coding	-0.180081	4.05829	-1.66401	0.109884	0.980533	-4.30303	darkorange	AMY7
ENSMUSG00000021747.12	ENSMUSG00000021747.12	ENSMUSG00000021747	4930452B06Rik	4930452B06Rik	14	-1	8431192	8666240	protein_coding	-0.221606	4.00103	-1.66907	0.108867	0.980533	-4.30348	darkorange	AMY7
ENSMUSG00000033792.12	ENSMUSG00000033792.12	ENSMUSG00000033792	Atp7a	Atp7a	X	1	106027276	106124926	protein_coding	0.291861	3.01294	1.86654	0.0749638	0.980533	-4.30354	darkolivegreen	AMY6
ENSMUSG00000020133.8	ENSMUSG00000020133.8	ENSMUSG00000020133	2310011J03Rik	2310011J03Rik	10	-1	80318254	80320537	protein_coding	0.104872	4.87072	1.61409	0.120352	0.980533	-4.30423	grey	AMY11
ENSMUSG00000063145.10	ENSMUSG00000063145.10	ENSMUSG00000063145	Bbs5	Bbs5	2	1	69647171	69667571	protein_coding	0.190122	4.13637	1.65738	0.111228	0.980533	-4.30444	turquoise	AMY23
ENSMUSG00000045201.6	ENSMUSG00000045201.6	ENSMUSG00000045201	Lrrc3b	Lrrc3b	14	-1	15357515	15438987	protein_coding	-0.280065	3.18188	-1.80552	0.0843007	0.980533	-4.3045	darkgreen	AMY4
ENSMUSG00000032259.8	ENSMUSG00000032259.8	ENSMUSG00000032259	Drd2	Drd2	9	1	49340627	49408177	protein_coding	-0.820918	3.86309	-1.68167	0.106369	0.980533	-4.30496	blue	AMY1
ENSMUSG00000051703.14	ENSMUSG00000051703.14	ENSMUSG00000051703	Tmem198	Tmem198	1	1	75479532	75485705	protein_coding	0.33506	3.10323	1.84173	0.0786464	0.980533	-4.30514	grey60	AMY12
ENSMUSG00000020883.18	ENSMUSG00000020883.18	ENSMUSG00000020883	Fbxl20	Fbxl20	11	-1	98082556	98150403	protein_coding	-0.126411	5.13491	-1.60687	0.121932	0.980533	-4.30535	lightcyan	AMY13
ENSMUSG00000028029.11	ENSMUSG00000028029.11	ENSMUSG00000028029	Aimp1	Aimp1	3	-1	132660481	132684370	protein_coding	0.138187	4.99515	1.6094	0.121378	0.980533	-4.3056	grey60	AMY12
ENSMUSG00000085030.1	ENSMUSG00000085030.1	ENSMUSG00000085030	2810455O05Rik	2810455O05Rik	8	-1	123838553	123840785	lincRNA	0.2431	3.57221	1.73254	0.0967716	0.980533	-4.30573	grey	AMY11
ENSMUSG00000024330.17	ENSMUSG00000024330.17	ENSMUSG00000024330	Col11a2	Col11a2	17	1	34039437	34066685	protein_coding	-0.47944	2.52538	-2.00347	0.0572313	0.980533	-4.30611	blue	AMY1
ENSMUSG00000033326.15	ENSMUSG00000033326.15	ENSMUSG00000033326	Kdm4a	Kdm4a	4	-1	118136957	118180043	protein_coding	0.313826	2.94876	1.88236	0.0726951	0.980533	-4.30614	grey60	AMY12
ENSMUSG00000028820.13	ENSMUSG00000028820.13	ENSMUSG00000028820	Sfpq	Sfpq	4	1	127021324	127037013	protein_coding	-0.085648	6.876	-1.61929	0.119223	0.980533	-4.3073	purple	AMY19
ENSMUSG00000031782.15	ENSMUSG00000031782.15	ENSMUSG00000031782	Coq9	Coq9	8	1	94838321	94854895	protein_coding	-0.137302	5.00882	-1.6062	0.12208	0.980533	-4.30751	darkorange	AMY7
ENSMUSG00000089941.1	ENSMUSG00000089941.1	ENSMUSG00000089941	Gm16168	Gm16168	17	1	10496446	10569396	antisense	-0.374125	2.72817	-1.9284	0.0664301	0.980533	-4.30758	lightyellow	AMY14
ENSMUSG00000041143.16	ENSMUSG00000041143.16	ENSMUSG00000041143	Tmco4	Tmco4	4	1	138972888	139059171	protein_coding	0.403247	1.9476	2.32885	0.0291605	0.980533	-4.30785	darkolivegreen	AMY6
ENSMUSG00000014074.17	ENSMUSG00000014074.17	ENSMUSG00000014074	Rnf168	Rnf168	16	1	32277459	32301434	protein_coding	-0.123995	5.01145	-1.60533	0.122273	0.980533	-4.30817	grey	AMY11
ENSMUSG00000026988.15	ENSMUSG00000026988.15	ENSMUSG00000026988	Wdsub1	Wdsub1	2	-1	59852364	59882591	protein_coding	0.232116	3.29534	1.78248	0.0880805	0.980533	-4.30827	grey	AMY11
ENSMUSG00000041245.13	ENSMUSG00000041245.13	ENSMUSG00000041245	Wnk3	Wnk3	X	1	151198078	151320152	protein_coding	-0.110786	4.54438	-1.62055	0.118953	0.980533	-4.30832	grey	AMY11
ENSMUSG00000021919.8	ENSMUSG00000021919.8	ENSMUSG00000021919	Chat	Chat	14	-1	32408203	32465989	protein_coding	-0.752276	3.15428	-1.8009	0.0850477	0.980533	-4.30885	darkgreen	AMY4
ENSMUSG00000058402.14	ENSMUSG00000058402.14	ENSMUSG00000058402	Zfp420	Zfp420	7	1	29859979	29877292	protein_coding	0.258257	3.15137	1.81608	0.0826164	0.980533	-4.30903	purple	AMY19
ENSMUSG00000033595.7	ENSMUSG00000033595.7	ENSMUSG00000033595	Lgi3	Lgi3	14	1	70530685	70538324	protein_coding	-0.170614	5.84096	-1.60283	0.122824	0.980533	-4.30921	lightyellow	AMY14
ENSMUSG00000041540.16	ENSMUSG00000041540.16	ENSMUSG00000041540	Sox5	Sox5	6	-1	143828425	144781977	protein_coding	0.187197	5.64566	1.60079	0.123277	0.980533	-4.30949	turquoise	AMY23
ENSMUSG00000001751.9	ENSMUSG00000001751.9	ENSMUSG00000001751	Naglu	Naglu	11	1	101070012	101077672	protein_coding	0.30755	2.69614	1.95372	0.0631922	0.980533	-4.30956	grey60	AMY12
ENSMUSG00000070697.4	ENSMUSG00000070697.4	ENSMUSG00000070697	Utp3	Utp3	5	1	88554462	88556090	protein_coding	-0.145642	5.25862	-1.60051	0.123339	0.980533	-4.30974	purple	AMY19
ENSMUSG00000009281.6	ENSMUSG00000009281.6	ENSMUSG00000009281	Rarres2	Rarres2	6	-1	48569696	48572789	protein_coding	0.547164	2.4588	2.06156	0.0509065	0.980533	-4.31024	red	AMY20
ENSMUSG00000020864.13	ENSMUSG00000020864.13	ENSMUSG00000020864	Ankrd40	Ankrd40	11	1	94328001	94341841	protein_coding	-0.104978	6.71699	-1.61377	0.120422	0.980533	-4.31034	lightyellow	AMY14
ENSMUSG00000074575.4	ENSMUSG00000074575.4	ENSMUSG00000074575	Kcng1	Kcng1	2	-1	168260117	168281736	protein_coding	0.331128	5.54375	1.59928	0.123613	0.980533	-4.31046	turquoise	AMY23
ENSMUSG00000025354.5	ENSMUSG00000025354.5	ENSMUSG00000025354	Dnajc14	Dnajc14	10	1	128804062	128819446	protein_coding	-0.497676	1.57754	-2.50477	0.0199094	0.980533	-4.31074	grey	AMY11
ENSMUSG00000036256.13	ENSMUSG00000036256.13	ENSMUSG00000036256	Igfbp7	Igfbp7	5	-1	77349240	77408041	protein_coding	0.187371	5.11711	1.60054	0.123332	0.980533	-4.31115	paleturquoise	AMY17
ENSMUSG00000054675.5	ENSMUSG00000054675.5	ENSMUSG00000054675	Tmem119	Tmem119	5	-1	113793729	113800516	protein_coding	0.128865	4.88876	1.60485	0.122379	0.980533	-4.31117	grey	AMY11
ENSMUSG00000039539.13	ENSMUSG00000039539.13	ENSMUSG00000039539	Sgcz	Sgcz	8	-1	37522298	38661508	protein_coding	-0.289974	6.23285	-1.60545	0.122245	0.980533	-4.31137	darkgreen	AMY4
ENSMUSG00000003037.16	ENSMUSG00000003037.16	ENSMUSG00000003037	Rab8a	Rab8a	8	1	72161200	72183904	protein_coding	0.128416	4.89537	1.60447	0.122462	0.980533	-4.31138	grey60	AMY12
ENSMUSG00000042662.16	ENSMUSG00000042662.16	ENSMUSG00000042662	Dusp15	Dusp15	2	-1	152940997	152951698	protein_coding	-0.216727	3.24398	-1.77663	0.0890621	0.980533	-4.31179	blue	AMY1
ENSMUSG00000097375.3	ENSMUSG00000097375.3	ENSMUSG00000097375	6720427I07Rik	6720427I07Rik	13	-1	48532905	48546500	lincRNA	-0.189351	3.32496	-1.75906	0.0920687	0.980533	-4.31203	brown	AMY2
ENSMUSG00000032040.15	ENSMUSG00000032040.15	ENSMUSG00000032040	Dcps	Dcps	9	-1	35124408	35176061	protein_coding	-0.180879	3.75653	-1.68485	0.105746	0.980533	-4.3121	lightcyan	AMY13
ENSMUSG00000048307.8	ENSMUSG00000048307.8	ENSMUSG00000048307	Ankrd46	Ankrd46	15	-1	36477668	36496820	protein_coding	-0.0747212	6.91684	-1.61501	0.120153	0.980533	-4.31242	brown	AMY2
ENSMUSG00000040396.12	ENSMUSG00000040396.12	ENSMUSG00000040396	Abhd13	Abhd13	8	1	9977707	9992155	protein_coding	0.171843	4.91523	1.60277	0.122839	0.980533	-4.31242	cyan	AMY3
ENSMUSG00000039384.8	ENSMUSG00000039384.8	ENSMUSG00000039384	Dusp10	Dusp10	1	1	184013302	184075636	protein_coding	-0.427266	2.03792	-2.20804	0.0376466	0.980533	-4.31249	grey	AMY11
ENSMUSG00000063696.7	ENSMUSG00000063696.7	ENSMUSG00000063696	Gm8730	Gm8730	8	-1	102864845	102865798	processed_pseudogene	-0.224034	3.18899	-1.78776	0.0872017	0.980533	-4.31257	darkorange	AMY7
ENSMUSG00000001366.14	ENSMUSG00000001366.14	ENSMUSG00000001366	Fbxo9	Fbxo9	9	-1	78081499	78109065	protein_coding	-0.109137	6.23594	-1.60401	0.122564	0.980533	-4.31264	darkorange	AMY7
ENSMUSG00000021432.15	ENSMUSG00000021432.15	ENSMUSG00000021432	Slc35b3	Slc35b3	13	-1	38932136	38960875	protein_coding	-0.289769	2.59934	-1.96072	0.0623214	0.980533	-4.31268	pink	AMY18
ENSMUSG00000037017.15	ENSMUSG00000037017.15	ENSMUSG00000037017	Zscan21	Zscan21	5	1	138116903	138134265	protein_coding	0.23028	3.45908	1.73978	0.0954692	0.980533	-4.31276	grey	AMY11
ENSMUSG00000004044.9	ENSMUSG00000004044.9	ENSMUSG00000004044	Cavin1	Cavin1	11	-1	100956733	100970887	protein_coding	0.211015	4.15725	1.64334	0.114122	0.980533	-4.31283	darkolivegreen	AMY6
ENSMUSG00000055013.16	ENSMUSG00000055013.16	ENSMUSG00000055013	Agap1	Agap1	1	1	89454806	89897617	protein_coding	-0.106774	7.4319	-1.62347	0.118325	0.980533	-4.31295	lightyellow	AMY14
ENSMUSG00000024963.12	ENSMUSG00000024963.12	ENSMUSG00000024963	Dnajc4	Dnajc4	19	-1	6987911	6992572	protein_coding	0.209967	3.52089	1.72686	0.0978052	0.980533	-4.31309	grey	AMY11
ENSMUSG00000074925.4	ENSMUSG00000074925.4	ENSMUSG00000074925	Ptar1	Ptar1	19	1	23687429	23731668	protein_coding	0.138841	4.74563	1.60612	0.122099	0.980533	-4.31357	darkgrey	AMY5
ENSMUSG00000035735.10	ENSMUSG00000035735.10	ENSMUSG00000035735	Dagla	Dagla	19	-1	10245265	10304877	protein_coding	-0.123122	5.11335	-1.59664	0.124203	0.980533	-4.31407	blue	AMY1
ENSMUSG00000102252.5	ENSMUSG00000102252.5	ENSMUSG00000102252	Snrpn	Snrpn	7	-1	59982495	60140219	protein_coding	-0.313254	2.64804	-1.93735	0.0652691	0.980533	-4.3145	brown	AMY2
ENSMUSG00000030310.10	ENSMUSG00000030310.10	ENSMUSG00000030310	Slc6a1	Slc6a1	6	1	114282635	114317532	protein_coding	-0.109003	7.71519	-1.62695	0.117578	0.980533	-4.31473	darkorange	AMY7
ENSMUSG00000050822.11	ENSMUSG00000050822.11	ENSMUSG00000050822	Slc29a4	Slc29a4	5	1	142692512	142722490	protein_coding	0.449057	3.76528	1.68984	0.104775	0.980533	-4.31493	red	AMY20
ENSMUSG00000025142.18	ENSMUSG00000025142.18	ENSMUSG00000025142	Aspscr1	Aspscr1	11	1	120672973	120709447	protein_coding	-0.202261	3.55577	-1.7097	0.100985	0.980533	-4.31514	grey	AMY11
ENSMUSG00000020641.16	ENSMUSG00000020641.16	ENSMUSG00000020641	Rsad2	Rsad2	12	-1	26442746	26456452	protein_coding	-1.93566	3.11559	-1.8354	0.0796107	0.980533	-4.31538	darkred	AMY8
ENSMUSG00000029911.14	ENSMUSG00000029911.14	ENSMUSG00000029911	Ssbp1	Ssbp1	6	1	40471352	40484700	protein_coding	-0.232756	3.29051	-1.75815	0.0922267	0.980533	-4.31594	grey	AMY11
ENSMUSG00000039770.6	ENSMUSG00000039770.6	ENSMUSG00000039770	Ypel5	Ypel5	17	1	72836453	72851195	protein_coding	-0.12251	6.46178	-1.60357	0.122662	0.980533	-4.31647	blue	AMY1
ENSMUSG00000028949.13	ENSMUSG00000028949.13	ENSMUSG00000028949	Smarcd3	Smarcd3	5	-1	24590818	24624411	protein_coding	-0.13787	5.6595	-1.59307	0.125004	0.980533	-4.31675	grey60	AMY12
ENSMUSG00000060216.15	ENSMUSG00000060216.15	ENSMUSG00000060216	Arrb2	Arrb2	11	1	70432635	70440828	protein_coding	0.158423	4.72804	1.602	0.12301	0.980533	-4.31714	turquoise	AMY23
ENSMUSG00000026956.15	ENSMUSG00000026956.15	ENSMUSG00000026956	Uap1l1	Uap1l1	2	-1	25359889	25365682	protein_coding	0.307169	2.87992	1.87434	0.073838	0.980533	-4.31727	darkolivegreen	AMY6
ENSMUSG00000000957.11	ENSMUSG00000000957.11	ENSMUSG00000000957	Mmp14	Mmp14	14	1	54431612	54445364	protein_coding	0.456387	2.49952	2.01548	0.055869	0.980533	-4.31756	purple	AMY19
ENSMUSG00000023186.14	ENSMUSG00000023186.14	ENSMUSG00000023186	Vwa5a	Vwa5a	9	1	38718268	38743337	protein_coding	0.360581	2.33975	2.07784	0.0492501	0.980533	-4.31778	grey60	AMY12
ENSMUSG00000049690.15	ENSMUSG00000049690.15	ENSMUSG00000049690	Nckap5	Nckap5	1	-1	125913620	126830799	protein_coding	0.181617	3.87101	1.66484	0.109717	0.980533	-4.31798	turquoise	AMY23
ENSMUSG00000046093.9	ENSMUSG00000046093.9	ENSMUSG00000046093	Hpcal4	Hpcal4	4	1	123183227	123194701	protein_coding	0.169198	9.25914	1.65296	0.112132	0.980533	-4.318	turquoise	AMY23
ENSMUSG00000047021.14	ENSMUSG00000047021.14	ENSMUSG00000047021	Cfap65	Cfap65	1	-1	74902071	74935599	protein_coding	0.790237	1.83066	2.38506	0.0258442	0.980533	-4.31844	turquoise	AMY23
ENSMUSG00000022969.13	ENSMUSG00000022969.13	ENSMUSG00000022969	Il10rb	Il10rb	16	1	91406164	91425834	protein_coding	0.354748	2.54386	1.98759	0.0590765	0.980533	-4.31881	grey	AMY11
ENSMUSG00000047139.9	ENSMUSG00000047139.9	ENSMUSG00000047139	Cd24a	Cd24a	10	1	43578284	43584265	protein_coding	-1.25638	3.17874	-1.78659	0.0873951	0.980533	-4.31888	darkred	AMY8
ENSMUSG00000037400.17	ENSMUSG00000037400.17	ENSMUSG00000037400	Atp11b	Atp11b	3	1	35754106	35856276	protein_coding	-0.130887	5.1068	-1.59084	0.125506	0.980533	-4.3189	brown	AMY2
ENSMUSG00000080875.4	ENSMUSG00000080875.4	ENSMUSG00000080875	Gm7332	Gm7332	5	-1	9260935	9261388	processed_pseudogene	-0.41085	1.85231	-2.29102	0.0316079	0.980533	-4.31898	grey	AMY11
ENSMUSG00000041671.13	ENSMUSG00000041671.13	ENSMUSG00000041671	Pyroxd1	Pyroxd1	6	1	142345654	142363257	protein_coding	-0.199653	3.26612	-1.75644	0.0925241	0.980533	-4.31953	grey	AMY11
ENSMUSG00000028619.15	ENSMUSG00000028619.15	ENSMUSG00000028619	Tceanc2	Tceanc2	4	-1	107134155	107179116	protein_coding	-0.163214	3.85811	-1.65953	0.110791	0.980533	-4.31958	grey	AMY11
ENSMUSG00000052456.9	ENSMUSG00000052456.9	ENSMUSG00000052456	Asna1	Asna1	8	-1	85017931	85025281	protein_coding	-0.233191	4.64914	-1.59999	0.123456	0.980533	-4.31979	grey60	AMY12
ENSMUSG00000061086.12	ENSMUSG00000061086.12	ENSMUSG00000061086	Myl4	Myl4	11	1	104550663	104595753	protein_coding	0.65218	2.21312	2.15678	0.041882	0.980533	-4.31984	turquoise	AMY23
ENSMUSG00000028902.4	ENSMUSG00000028902.4	ENSMUSG00000028902	Sf3a3	Sf3a3	4	1	124714776	124732460	protein_coding	-0.187606	3.55052	-1.70131	0.102572	0.980533	-4.32014	purple	AMY19
ENSMUSG00000047260.4	ENSMUSG00000047260.4	ENSMUSG00000047260	Emc6	Emc6	11	-1	73175519	73177037	protein_coding	-0.109919	5.47001	-1.58805	0.126136	0.980533	-4.3203	darkorange	AMY7
ENSMUSG00000004667.18	ENSMUSG00000004667.18	ENSMUSG00000004667	Polr2e	Polr2e	10	-1	80035949	80039795	protein_coding	0.109475	6.11137	1.59395	0.124806	0.980533	-4.32033	grey60	AMY12
ENSMUSG00000006931.15	ENSMUSG00000006931.15	ENSMUSG00000006931	P3h4	P3h4	11	-1	100408456	100414836	protein_coding	-0.2218	3.52102	-1.70464	0.101941	0.980533	-4.32081	brown	AMY2
ENSMUSG00000001248.15	ENSMUSG00000001248.15	ENSMUSG00000001248	Gramd1a	Gramd1a	7	-1	31130127	31155896	protein_coding	0.100998	5.88358	1.59026	0.125636	0.980533	-4.32104	brown	AMY2
ENSMUSG00000034422.14	ENSMUSG00000034422.14	ENSMUSG00000034422	Parp14	Parp14	16	-1	35832874	35871544	protein_coding	0.703168	1.33247	2.7628	0.0111685	0.980533	-4.32166	grey	AMY11
ENSMUSG00000031375.17	ENSMUSG00000031375.17	ENSMUSG00000031375	Bgn	Bgn	X	1	73483602	73495933	protein_coding	0.377926	3.53332	1.71123	0.100698	0.980533	-4.32191	red	AMY20
ENSMUSG00000033475.15	ENSMUSG00000033475.15	ENSMUSG00000033475	Tomm6	Tomm6	17	-1	47686646	47688386	protein_coding	0.976944	0.854281	3.29125	0.00324145	0.980533	-4.32275	greenyellow	AMY10
ENSMUSG00000111219.1	ENSMUSG00000111219.1	ENSMUSG00000111219	Gm38642	Gm38642	9	1	120179038	120279171	processed_transcript	-0.342398	3.9962	-1.63722	0.115402	0.980533	-4.32344	blue	AMY1
ENSMUSG00000111088.1	ENSMUSG00000111088.1	ENSMUSG00000111088	9430081H08Rik	9430081H08Rik	9	-1	44378633	44379450	TEC	-0.448428	2.46675	-1.97732	0.0602989	0.980533	-4.32394	lightyellow	AMY14
ENSMUSG00000029207.16	ENSMUSG00000029207.16	ENSMUSG00000029207	Apbb2	Apbb2	5	-1	66298703	66618784	protein_coding	-0.0881909	5.97682	-1.58842	0.126053	0.980533	-4.32409	grey	AMY11
ENSMUSG00000102805.5	ENSMUSG00000102805.5	ENSMUSG00000102805	Gm37240	Gm37240	3	-1	84496426	85887518	protein_coding	0.210361	3.49846	1.71021	0.100891	0.980533	-4.32412	grey60	AMY12
ENSMUSG00000029022.18	ENSMUSG00000029022.18	ENSMUSG00000029022	Miip	Miip	4	-1	147860778	147868816	protein_coding	0.362987	2.32923	2.06555	0.0504965	0.980533	-4.32422	blue	AMY1
ENSMUSG00000024580.8	ENSMUSG00000024580.8	ENSMUSG00000024580	Grpel2	Grpel2	18	-1	61712424	61726325	protein_coding	0.156625	3.77001	1.66705	0.109271	0.980533	-4.32427	turquoise	AMY23
ENSMUSG00000032564.16	ENSMUSG00000032564.16	ENSMUSG00000032564	Cpne4	Cpne4	9	1	104547286	105034544	protein_coding	0.218326	6.03447	1.58847	0.126042	0.980533	-4.32434	turquoise	AMY23
ENSMUSG00000031787.8	ENSMUSG00000031787.8	ENSMUSG00000031787	Katnb1	Katnb1	8	1	95081186	95103149	protein_coding	0.120694	4.80351	1.58817	0.126109	0.980533	-4.32583	grey	AMY11
ENSMUSG00000000766.18	ENSMUSG00000000766.18	ENSMUSG00000000766	Oprm1	Oprm1	10	1	6758506	7038198	protein_coding	-0.177307	4.69026	-1.5906	0.12556	0.980533	-4.32593	darkred	AMY8
ENSMUSG00000053931.11	ENSMUSG00000053931.11	ENSMUSG00000053931	Cnn3	Cnn3	3	1	121426497	121458207	protein_coding	0.153615	5.13625	1.58202	0.127509	0.980533	-4.32616	paleturquoise	AMY17
ENSMUSG00000038893.12	ENSMUSG00000038893.12	ENSMUSG00000038893	Fam117a	Fam117a	11	1	95337018	95381872	protein_coding	-0.467173	3.80055	-1.65286	0.112154	0.980533	-4.32657	darkred	AMY8
ENSMUSG00000005674.9	ENSMUSG00000005674.9	ENSMUSG00000005674	Tomm40l	Tomm40l	1	-1	171216011	171222514	protein_coding	-0.0833465	5.82512	-1.58383	0.127095	0.980533	-4.3266	lightcyan	AMY13
ENSMUSG00000014767.17	ENSMUSG00000014767.17	ENSMUSG00000014767	Tbp	Tbp	17	1	15499888	15528379	protein_coding	-0.179062	3.58205	-1.68434	0.105846	0.980533	-4.32661	grey	AMY11
ENSMUSG00000031398.13	ENSMUSG00000031398.13	ENSMUSG00000031398	Plxna3	Plxna3	X	1	74329066	74344689	protein_coding	-0.23393	3.66644	-1.66981	0.10872	0.980533	-4.32745	brown	AMY2
ENSMUSG00000023192.12	ENSMUSG00000023192.12	ENSMUSG00000023192	Grm2	Grm2	9	-1	106643095	106656082	protein_coding	0.416832	3.43549	1.71837	0.0993681	0.980533	-4.32755	turquoise	AMY23
ENSMUSG00000062031.13	ENSMUSG00000062031.13	ENSMUSG00000062031	Pgghg	Pgghg	7	1	140941391	140947664	protein_coding	0.539462	1.70638	2.41686	0.0241257	0.980533	-4.32779	red	AMY20
ENSMUSG00000042570.14	ENSMUSG00000042570.14	ENSMUSG00000042570	Mier2	Mier2	10	-1	79540245	79555199	protein_coding	0.128746	4.31095	1.60754	0.121787	0.980533	-4.32803	pink	AMY18
ENSMUSG00000041817.14	ENSMUSG00000041817.14	ENSMUSG00000041817	Fam169a	Fam169a	13	1	97067286	97131013	protein_coding	-0.154413	5.08457	-1.57988	0.127997	0.980533	-4.32804	brown	AMY2
ENSMUSG00000030022.14	ENSMUSG00000030022.14	ENSMUSG00000030022	Adamts9	Adamts9	6	-1	92772699	92943492	protein_coding	0.405099	2.13201	2.14893	0.042568	0.980533	-4.32819	grey	AMY11
ENSMUSG00000025340.14	ENSMUSG00000025340.14	ENSMUSG00000025340	Rabgef1	Rabgef1	5	1	130171798	130214342	protein_coding	-0.124465	5.69309	-1.58067	0.127816	0.980533	-4.32822	brown	AMY2
ENSMUSG00000026484.13	ENSMUSG00000026484.13	ENSMUSG00000026484	Rnf2	Rnf2	1	-1	151458004	151500955	protein_coding	0.180089	3.99226	1.63403	0.116074	0.980533	-4.3284	grey	AMY11
ENSMUSG00000036501.7	ENSMUSG00000036501.7	ENSMUSG00000036501	Fam13b	Fam13b	18	-1	34442351	34506831	protein_coding	-0.193288	4.30885	-1.60369	0.122635	0.980533	-4.32935	grey	AMY11
ENSMUSG00000032232.14	ENSMUSG00000032232.14	ENSMUSG00000032232	Cgnl1	Cgnl1	9	-1	71626509	71771602	protein_coding	0.397131	3.62629	1.68231	0.106244	0.980533	-4.32941	red	AMY20
ENSMUSG00000026427.16	ENSMUSG00000026427.16	ENSMUSG00000026427	Eif2d	Eif2d	1	1	131153181	131187658	protein_coding	-0.190933	3.9128	-1.63633	0.115589	0.980533	-4.32953	grey	AMY11
ENSMUSG00000051146.2	ENSMUSG00000051146.2	ENSMUSG00000051146	Camk2n2	Camk2n2	16	-1	20619215	20621287	protein_coding	-0.169959	7.00942	-1.59992	0.123471	0.980533	-4.32986	darkorange	AMY7
ENSMUSG00000021555.15	ENSMUSG00000021555.15	ENSMUSG00000021555	Naa35	Naa35	13	1	59585259	59635922	protein_coding	0.100078	5.67982	1.57772	0.128494	0.980533	-4.33055	red	AMY20
ENSMUSG00000075415.13	ENSMUSG00000075415.13	ENSMUSG00000075415	Fnbp1	Fnbp1	2	-1	31026206	31142008	protein_coding	-0.130381	6.34015	-1.58713	0.126345	0.980533	-4.3307	lightyellow	AMY14
ENSMUSG00000021910.15	ENSMUSG00000021910.15	ENSMUSG00000021910	Nisch	Nisch	14	-1	31170930	31216946	protein_coding	0.0795332	7.61216	1.60925	0.121411	0.980533	-4.33138	turquoise	AMY23
ENSMUSG00000032309.15	ENSMUSG00000032309.15	ENSMUSG00000032309	Fbxo22	Fbxo22	9	1	55208925	55224433	protein_coding	-0.132387	4.86504	-1.57874	0.128259	0.980533	-4.33152	blue	AMY1
ENSMUSG00000041378.2	ENSMUSG00000041378.2	ENSMUSG00000041378	Cldn5	Cldn5	16	1	18776847	18778262	protein_coding	-0.211505	3.71065	-1.65676	0.111356	0.980533	-4.33158	grey60	AMY12
ENSMUSG00000054715.11	ENSMUSG00000054715.11	ENSMUSG00000054715	Zscan22	Zscan22	7	1	12897815	12909083	protein_coding	-0.240877	3.02247	-1.7849	0.0876755	0.980533	-4.33166	grey	AMY11
ENSMUSG00000021770.11	ENSMUSG00000021770.11	ENSMUSG00000021770	Samd8	Samd8	14	1	21750531	21798726	protein_coding	0.0984472	6.05653	1.58094	0.127753	0.980533	-4.33191	grey	AMY11
ENSMUSG00000044117.12	ENSMUSG00000044117.12	ENSMUSG00000044117	Bmerb1	Bmerb1	16	1	13986604	14101500	protein_coding	-0.0853049	7.43729	-1.6054	0.122257	0.980533	-4.3323	darkorange	AMY7
ENSMUSG00000021567.15	ENSMUSG00000021567.15	ENSMUSG00000021567	Nkd2	Nkd2	13	-1	73818534	73847631	protein_coding	0.569207	2.00329	2.21328	0.0372366	0.980533	-4.33236	red	AMY20
ENSMUSG00000032299.10	ENSMUSG00000032299.10	ENSMUSG00000032299	Commd4	Commd4	9	-1	57155035	57158331	protein_coding	0.133063	5.13525	1.57354	0.129457	0.980533	-4.33309	darkorange	AMY7
ENSMUSG00000034765.6	ENSMUSG00000034765.6	ENSMUSG00000034765	Dusp5	Dusp5	19	1	53529109	53542431	protein_coding	0.350104	2.54118	1.95168	0.0634467	0.980533	-4.33317	darkgrey	AMY5
ENSMUSG00000022150.16	ENSMUSG00000022150.16	ENSMUSG00000022150	Dab2	Dab2	15	1	6299788	6440712	protein_coding	0.403904	2.67103	1.9054	0.0694977	0.980533	-4.3332	red	AMY20
ENSMUSG00000035275.14	ENSMUSG00000035275.14	ENSMUSG00000035275	Raver2	Raver2	4	1	101068983	101152370	protein_coding	0.319453	3.51784	1.69058	0.104631	0.980533	-4.33403	royalblue	AMY21
ENSMUSG00000022668.10	ENSMUSG00000022668.10	ENSMUSG00000022668	Gtpbp8	Gtpbp8	16	-1	44736768	44746363	protein_coding	0.14383	4.18642	1.60697	0.121912	0.980533	-4.33434	grey	AMY11
ENSMUSG00000072889.9	ENSMUSG00000072889.9	ENSMUSG00000072889	Nfxl1	Nfxl1	5	-1	72513301	72559684	protein_coding	0.345103	2.67961	1.89634	0.0707406	0.980533	-4.3345	grey	AMY11
ENSMUSG00000038806.7	ENSMUSG00000038806.7	ENSMUSG00000038806	Sde2	Sde2	1	1	180851127	180868113	protein_coding	0.113834	4.67	1.58044	0.127869	0.980533	-4.3346	grey	AMY11
ENSMUSG00000020818.16	ENSMUSG00000020818.16	ENSMUSG00000020818	Mfsd11	Mfsd11	11	1	116852440	116875635	protein_coding	0.176927	3.99213	1.6239	0.118232	0.980533	-4.33467	grey	AMY11
ENSMUSG00000028626.5	ENSMUSG00000028626.5	ENSMUSG00000028626	Col9a2	Col9a2	4	1	121039385	121055322	protein_coding	-0.24408	3.09988	-1.75986	0.0919301	0.980533	-4.33471	lightyellow	AMY14
ENSMUSG00000042359.18	ENSMUSG00000042359.18	ENSMUSG00000042359	Osbpl6	Osbpl6	2	1	76406508	76600647	protein_coding	-0.102144	5.92404	-1.5763	0.128819	0.980533	-4.33474	brown	AMY2
ENSMUSG00000028572.13	ENSMUSG00000028572.13	ENSMUSG00000028572	Hook1	Hook1	4	1	95967240	96025413	protein_coding	0.129609	5.22721	1.57072	0.130111	0.980533	-4.33501	lightcyan	AMY13
ENSMUSG00000029790.16	ENSMUSG00000029790.16	ENSMUSG00000029790	Cep41	Cep41	6	-1	30653457	30693749	protein_coding	0.262191	2.77354	1.86176	0.0756606	0.980533	-4.3352	grey	AMY11
ENSMUSG00000029538.14	ENSMUSG00000029538.14	ENSMUSG00000029538	Srsf9	Srsf9	5	1	115327177	115333080	protein_coding	0.128237	5.76155	1.57326	0.129521	0.980533	-4.33532	grey	AMY11
ENSMUSG00000054893.15	ENSMUSG00000054893.15	ENSMUSG00000054893	Zfp667	Zfp667	7	1	6286579	6307883	protein_coding	0.147122	4.27572	1.59901	0.123674	0.980533	-4.33544	grey	AMY11
ENSMUSG00000046613.19	ENSMUSG00000046613.19	ENSMUSG00000046613	Vwa5b2	Vwa5b2	16	1	20589471	20605377	protein_coding	-0.221276	3.83221	-1.63518	0.115832	0.980533	-4.33546	darkorange	AMY7
ENSMUSG00000104784.1	ENSMUSG00000104784.1	ENSMUSG00000104784	Gm42984	Gm42984	5	1	44226587	44243548	antisense	-0.231292	3.13808	-1.74999	0.093655	0.980533	-4.33547	blue	AMY1
ENSMUSG00000020674.17	ENSMUSG00000020674.17	ENSMUSG00000020674	Pxdn	Pxdn	12	1	29937608	30017658	protein_coding	0.136741	4.95249	1.57239	0.129723	0.980533	-4.33563	turquoise	AMY23
ENSMUSG00000038593.18	ENSMUSG00000038593.18	ENSMUSG00000038593	Tctn1	Tctn1	5	-1	122237848	122264460	protein_coding	-0.333458	2.73277	-1.85482	0.0766836	0.980533	-4.33584	darkred	AMY8
ENSMUSG00000020091.15	ENSMUSG00000020091.15	ENSMUSG00000020091	Eif4ebp2	Eif4ebp2	10	-1	61428491	61452661	protein_coding	-0.107789	4.61622	-1.57967	0.128046	0.980533	-4.33596	pink	AMY18
ENSMUSG00000089945.13	ENSMUSG00000089945.13	ENSMUSG00000089945	Pakap	Pakap	4	1	57568179	57896982	protein_coding	-0.152611	5.28044	-1.56846	0.130637	0.980533	-4.33683	brown	AMY2
ENSMUSG00000067367.9	ENSMUSG00000067367.9	ENSMUSG00000067367	Lyar	Lyar	5	1	38220470	38234306	protein_coding	-0.186564	3.4906	-1.68009	0.10668	0.980533	-4.33691	grey	AMY11
ENSMUSG00000022749.8	ENSMUSG00000022749.8	ENSMUSG00000022749	Tbc1d23	Tbc1d23	16	-1	57168862	57231504	protein_coding	-0.123214	4.95765	-1.57027	0.130215	0.980533	-4.33693	blue	AMY1
ENSMUSG00000040274.11	ENSMUSG00000040274.11	ENSMUSG00000040274	Cdk6	Cdk6	5	1	3341485	3531008	protein_coding	0.498303	1.46929	2.53425	0.0186566	0.980533	-4.33713	paleturquoise	AMY17
ENSMUSG00000071647.5	ENSMUSG00000071647.5	ENSMUSG00000071647	Eml3	Eml3	19	1	8929552	8941582	protein_coding	-0.441563	1.88755	-2.2008	0.0382206	0.980533	-4.33726	darkred	AMY8
ENSMUSG00000032349.13	ENSMUSG00000032349.13	ENSMUSG00000032349	Elovl5	Elovl5	9	1	77917364	77984519	protein_coding	-0.153631	5.90076	-1.57211	0.129789	0.980533	-4.33838	lightyellow	AMY14
ENSMUSG00000084799.7	ENSMUSG00000084799.7	ENSMUSG00000084799	Ino80dos	Ino80dos	1	1	63113078	63158290	lincRNA	-0.220882	3.09093	-1.754	0.0929518	0.980533	-4.33855	lightcyan	AMY13
ENSMUSG00000087687.3	ENSMUSG00000087687.3	ENSMUSG00000087687	Pet100	Pet100	8	1	3621548	3625848	protein_coding	-0.127922	5.33119	-1.56617	0.131173	0.980533	-4.33884	royalblue	AMY21
ENSMUSG00000080896.5	ENSMUSG00000080896.5	ENSMUSG00000080896	Gm14567	Gm14567	X	1	38969817	38969990	processed_pseudogene	0.26252	2.73759	1.86271	0.0755228	0.980533	-4.33902	pink	AMY18
ENSMUSG00000026126.15	ENSMUSG00000026126.15	ENSMUSG00000026126	Ptpn18	Ptpn18	1	1	34459762	34475733	protein_coding	0.644848	1.02753	2.92383	0.00771216	0.980533	-4.33924	cyan	AMY3
ENSMUSG00000031104.2	ENSMUSG00000031104.2	ENSMUSG00000031104	Rab33a	Rab33a	X	1	48519285	48530232	protein_coding	0.177523	4.00757	1.61404	0.120364	0.980533	-4.33953	turquoise	AMY23
ENSMUSG00000025417.8	ENSMUSG00000025417.8	ENSMUSG00000025417	Pip4k2c	Pip4k2c	10	-1	127197067	127211585	protein_coding	0.122505	6.01118	1.57202	0.129811	0.980533	-4.33962	turquoise	AMY23
ENSMUSG00000006191.17	ENSMUSG00000006191.17	ENSMUSG00000006191	Cdkal1	Cdkal1	13	-1	29191746	29855674	protein_coding	-0.139836	4.39757	-1.58365	0.127136	0.980533	-4.33976	blue	AMY1
ENSMUSG00000036814.13	ENSMUSG00000036814.13	ENSMUSG00000036814	Slc6a20a	Slc6a20a	9	-1	123634770	123678885	protein_coding	0.331348	2.84458	1.82928	0.0805523	0.980533	-4.34018	red	AMY20
ENSMUSG00000086587.7	ENSMUSG00000086587.7	ENSMUSG00000086587	Gm11837	Gm11837	4	1	14929908	14953030	antisense	0.550633	1.5878	2.43966	0.022959	0.980533	-4.3402	grey	AMY11
ENSMUSG00000095325.3	ENSMUSG00000095325.3	ENSMUSG00000095325	Zfp870	Zfp870	17	-1	32879219	32891642	protein_coding	-0.351131	2.40724	-1.95298	0.0632837	0.980533	-4.34043	lightyellow	AMY14
ENSMUSG00000025885.18	ENSMUSG00000025885.18	ENSMUSG00000025885	Myo5b	Myo5b	18	1	74440936	74771493	protein_coding	0.180033	5.25891	1.56408	0.131662	0.980533	-4.3405	turquoise	AMY23
ENSMUSG00000107096.3	ENSMUSG00000107096.3	ENSMUSG00000107096	Gm43597	Gm43597	5	-1	150599932	150607003	lincRNA	-0.200637	3.34888	-1.69617	0.103556	0.980533	-4.34093	grey	AMY11
ENSMUSG00000047507.12	ENSMUSG00000047507.12	ENSMUSG00000047507	Baiap3	Baiap3	17	-1	25242659	25256364	protein_coding	-0.33107	6.72986	-1.58393	0.127071	0.980533	-4.34112	darkorange	AMY7
ENSMUSG00000038583.13	ENSMUSG00000038583.13	ENSMUSG00000038583	Pln	Pln	10	1	53337667	53345987	protein_coding	-0.809169	0.989957	-2.81521	0.00990778	0.980533	-4.3413	darkorange	AMY7
ENSMUSG00000033382.15	ENSMUSG00000033382.15	ENSMUSG00000033382	Trappc8	Trappc8	18	-1	20817223	20896093	protein_coding	-0.144691	3.9623	-1.6123	0.120743	0.980533	-4.34143	grey	AMY11
ENSMUSG00000072572.9	ENSMUSG00000072572.9	ENSMUSG00000072572	Slc39a2	Slc39a2	14	1	51892889	51896745	protein_coding	-0.607812	2.15831	-2.04966	0.0521486	0.980533	-4.34152	darkorange	AMY7
ENSMUSG00000095115.2	ENSMUSG00000095115.2	ENSMUSG00000095115	Itpripl2	Itpripl2	7	-1	118485111	118491975	protein_coding	0.30528	2.37461	1.98682	0.0591677	0.980533	-4.34168	pink	AMY18
ENSMUSG00000037419.9	ENSMUSG00000037419.9	ENSMUSG00000037419	Endod1	Endod1	9	-1	14353990	14381507	protein_coding	-0.144106	6.37658	-1.57573	0.128952	0.980533	-4.34246	darkorange	AMY7
ENSMUSG00000064368.1	ENSMUSG00000064368.1	ENSMUSG00000064368	mt-Nd6	mt-Nd6	MT	-1	13552	14070	protein_coding	-0.131329	5.89371	-1.56755	0.13085	0.980533	-4.34247	grey	AMY11
ENSMUSG00000022090.10	ENSMUSG00000022090.10	ENSMUSG00000022090	Pdlim2	Pdlim2	14	-1	70164218	70177681	protein_coding	-0.240173	3.91758	-1.61416	0.120338	0.980533	-4.34247	grey	AMY11
ENSMUSG00000058444.8	ENSMUSG00000058444.8	ENSMUSG00000058444	Map2k5	Map2k5	9	-1	63163768	63377902	protein_coding	0.139386	4.79467	1.56606	0.131197	0.980533	-4.34285	magenta	AMY15
ENSMUSG00000028226.15	ENSMUSG00000028226.15	ENSMUSG00000028226	Mmp16	Mmp16	4	1	17852893	18119145	protein_coding	-0.12985	5.20282	-1.56125	0.132327	0.980533	-4.34286	darkred	AMY8
ENSMUSG00000022893.14	ENSMUSG00000022893.14	ENSMUSG00000022893	Adamts1	Adamts1	16	-1	85793827	85803113	protein_coding	0.591077	1.76046	2.31676	0.0299231	0.980533	-4.34294	paleturquoise	AMY17
ENSMUSG00000021890.6	ENSMUSG00000021890.6	ENSMUSG00000021890	Eaf1	Eaf1	14	1	31494399	31509858	protein_coding	-0.283008	2.91304	-1.78575	0.0875343	0.980533	-4.34317	lightcyan	AMY13
ENSMUSG00000026239.14	ENSMUSG00000026239.14	ENSMUSG00000026239	Pde6d	Pde6d	1	-1	86542994	86582629	protein_coding	-0.127359	5.01861	-1.56119	0.13234	0.980533	-4.3436	grey	AMY11
ENSMUSG00000045534.4	ENSMUSG00000045534.4	ENSMUSG00000045534	Kcna5	Kcna5	6	-1	126532551	126535412	protein_coding	-0.435813	3.59983	-1.6491	0.112927	0.980533	-4.34364	blue	AMY1
ENSMUSG00000028643.11	ENSMUSG00000028643.11	ENSMUSG00000028643	Svbp	Svbp	4	1	119195306	119201298	protein_coding	-0.149348	4.06663	-1.5987	0.123743	0.980533	-4.34401	blue	AMY1
ENSMUSG00000063760.9	ENSMUSG00000063760.9	ENSMUSG00000063760	Rnf217	Rnf217	10	-1	31493193	31609184	protein_coding	-0.194076	4.25255	-1.58516	0.126792	0.980533	-4.34403	brown	AMY2
ENSMUSG00000066191.12	ENSMUSG00000066191.12	ENSMUSG00000066191	Anks6	Anks6	4	-1	47015669	47057427	protein_coding	0.350464	2.45277	1.94994	0.0636667	0.980533	-4.34407	grey	AMY11
ENSMUSG00000022553.16	ENSMUSG00000022553.16	ENSMUSG00000022553	Maf1	Maf1	15	1	76351294	76354380	protein_coding	0.107783	5.89404	1.56532	0.131372	0.980533	-4.34418	grey60	AMY12
ENSMUSG00000057156.10	ENSMUSG00000057156.10	ENSMUSG00000057156	Homez	Homez	14	-1	54852736	54870961	protein_coding	0.203198	3.43568	1.67943	0.106809	0.980533	-4.34498	turquoise	AMY23
ENSMUSG00000097239.7	ENSMUSG00000097239.7	ENSMUSG00000097239	Gm27029	Gm27029	11	-1	101406664	101424796	protein_coding	0.407759	1.89668	2.20897	0.0375731	0.980533	-4.34556	grey60	AMY12
ENSMUSG00000021188.14	ENSMUSG00000021188.14	ENSMUSG00000021188	Trip11	Trip11	12	-1	101834043	101913267	protein_coding	-0.108373	5.94598	-1.5643	0.131611	0.980533	-4.3462	grey	AMY11
ENSMUSG00000029575.17	ENSMUSG00000029575.17	ENSMUSG00000029575	Mmab	Mmab	5	-1	114431034	114444060	protein_coding	0.137858	4.48411	1.5716	0.129906	0.980533	-4.34623	grey	AMY11
ENSMUSG00000025408.15	ENSMUSG00000025408.15	ENSMUSG00000025408	Ddit3	Ddit3	10	1	127290774	127296288	protein_coding	-0.16252	4.10984	-1.59119	0.125427	0.980533	-4.34658	blue	AMY1
ENSMUSG00000003279.17	ENSMUSG00000003279.17	ENSMUSG00000003279	Dlgap1	Dlgap1	17	1	69969073	70821413	protein_coding	0.18942	8.85591	1.62017	0.119033	0.980533	-4.34672	turquoise	AMY23
ENSMUSG00000028878.11	ENSMUSG00000028878.11	ENSMUSG00000028878	Fam76a	Fam76a	4	-1	132899213	132922558	protein_coding	0.109925	5.56022	1.55826	0.133033	0.980533	-4.34677	turquoise	AMY23
ENSMUSG00000081485.5	ENSMUSG00000081485.5	ENSMUSG00000081485	Gm12338	Gm12338	11	-1	75599763	75599954	processed_pseudogene	-0.128467	5.42489	-1.55702	0.133326	0.980533	-4.34703	lightyellow	AMY14
ENSMUSG00000044751.5	ENSMUSG00000044751.5	ENSMUSG00000044751	Atp5pb-ps	Atp5pb-ps	11	-1	55118101	55118795	processed_pseudogene	-0.141227	5.23958	-1.55606	0.133554	0.980533	-4.34717	darkorange	AMY7
ENSMUSG00000033751.5	ENSMUSG00000033751.5	ENSMUSG00000033751	Gadd45gip1	Gadd45gip1	8	1	84831522	84835482	protein_coding	-0.0988189	5.53441	-1.55728	0.133266	0.980533	-4.34761	brown	AMY2
ENSMUSG00000037624.15	ENSMUSG00000037624.15	ENSMUSG00000037624	Kcnk2	Kcnk2	1	-1	189207930	189402273	protein_coding	-0.265282	5.76153	-1.55989	0.132647	0.980533	-4.34785	blue	AMY1
ENSMUSG00000018599.5	ENSMUSG00000018599.5	ENSMUSG00000018599	Mief2	Mief2	11	1	60728398	60732951	protein_coding	0.200562	3.85955	1.61496	0.120163	0.980533	-4.34814	grey	AMY11
ENSMUSG00000022715.3	ENSMUSG00000022715.3	ENSMUSG00000022715	Tmem114	Tmem114	16	-1	8409275	8425136	protein_coding	-0.594747	1.03722	-2.73534	0.0118885	0.980533	-4.34841	grey	AMY11
ENSMUSG00000000078.7	ENSMUSG00000000078.7	ENSMUSG00000000078	Klf6	Klf6	13	1	5861482	5870394	protein_coding	-0.133231	5.54072	-1.55627	0.133505	0.980533	-4.34857	turquoise	AMY23
ENSMUSG00000055541.17	ENSMUSG00000055541.17	ENSMUSG00000055541	Lair1	Lair1	7	-1	4003402	4063204	protein_coding	0.244836	3.09148	1.74182	0.0951039	0.980533	-4.349	grey	AMY11
ENSMUSG00000001986.16	ENSMUSG00000001986.16	ENSMUSG00000001986	Gria3	Gria3	X	1	41400854	41678601	protein_coding	0.135432	7.41685	1.58873	0.125982	0.980533	-4.349	turquoise	AMY23
ENSMUSG00000021257.14	ENSMUSG00000021257.14	ENSMUSG00000021257	Angel1	Angel1	12	-1	86700502	86726460	protein_coding	-0.319588	2.46073	-1.90815	0.0691248	0.980533	-4.3491	grey	AMY11
ENSMUSG00000085213.1	ENSMUSG00000085213.1	ENSMUSG00000085213	Gm13091	Gm13091	4	-1	150566869	150568544	antisense	0.326022	2.56056	1.89725	0.0706149	0.980533	-4.34913	grey	AMY11
ENSMUSG00000039842.15	ENSMUSG00000039842.15	ENSMUSG00000039842	Mcph1	Mcph1	8	1	18595131	18803189	protein_coding	-0.170545	4.31941	-1.5737	0.12942	0.980533	-4.34923	brown	AMY2
ENSMUSG00000001507.16	ENSMUSG00000001507.16	ENSMUSG00000001507	Itga3	Itga3	11	-1	95044474	95076801	protein_coding	-0.188356	3.70587	-1.62604	0.117772	0.980533	-4.34939	grey	AMY11
ENSMUSG00000000901.17	ENSMUSG00000000901.17	ENSMUSG00000000901	Mmp11	Mmp11	10	-1	75923222	75936496	protein_coding	0.709863	0.961638	2.92075	0.00776753	0.980533	-4.34981	grey	AMY11
ENSMUSG00000021451.16	ENSMUSG00000021451.16	ENSMUSG00000021451	Sema4d	Sema4d	13	-1	51685529	51793747	protein_coding	-0.146668	4.97562	-1.5537	0.134117	0.980533	-4.34984	darkorange	AMY7
ENSMUSG00000079179.9	ENSMUSG00000079179.9	ENSMUSG00000079179	Rab10os	Rab10os	12	1	3235504	3250377	antisense	-0.144887	4.41656	-1.56801	0.130743	0.980533	-4.34984	darkorange	AMY7
ENSMUSG00000022802.2	ENSMUSG00000022802.2	ENSMUSG00000022802	Lmln	Lmln	16	1	33062521	33127695	protein_coding	-0.226055	3.82558	-1.61082	0.121067	0.980533	-4.35013	brown	AMY2
ENSMUSG00000028070.7	ENSMUSG00000028070.7	ENSMUSG00000028070	Naxe	Naxe	3	-1	88056520	88058495	protein_coding	0.116638	5.16602	1.55094	0.134775	0.980533	-4.35138	grey60	AMY12
ENSMUSG00000035673.10	ENSMUSG00000035673.10	ENSMUSG00000035673	Sbno2	Sbno2	10	-1	80056992	80105571	protein_coding	0.237661	3.16513	1.71972	0.0991194	0.980533	-4.35148	darkolivegreen	AMY6
ENSMUSG00000087165.7	ENSMUSG00000087165.7	ENSMUSG00000087165	2010001A14Rik	2010001A14Rik	11	-1	57795499	57801417	processed_transcript	-0.323006	2.76077	-1.80605	0.0842155	0.980533	-4.35165	lightyellow	AMY14
ENSMUSG00000025400.11	ENSMUSG00000025400.11	ENSMUSG00000025400	Tac2	Tac2	10	1	127724478	127731768	protein_coding	-0.433296	4.15593	-1.57889	0.128225	0.980533	-4.35179	grey	AMY11
ENSMUSG00000031217.8	ENSMUSG00000031217.8	ENSMUSG00000031217	Efnb1	Efnb1	X	1	99136130	99148991	protein_coding	0.20471	3.61889	1.63887	0.115057	0.980533	-4.3518	turquoise	AMY23
ENSMUSG00000009687.14	ENSMUSG00000009687.14	ENSMUSG00000009687	Fxyd5	Fxyd5	7	-1	31032722	31042481	protein_coding	0.399335	2.32405	1.98662	0.0591911	0.980533	-4.35184	turquoise	AMY23
ENSMUSG00000054484.14	ENSMUSG00000054484.14	ENSMUSG00000054484	Tmem62	Tmem62	2	1	120977017	121007852	protein_coding	-0.23345	3.57145	-1.63774	0.115292	0.980533	-4.35222	grey	AMY11
ENSMUSG00000027086.16	ENSMUSG00000027086.16	ENSMUSG00000027086	Fastkd1	Fastkd1	2	-1	69686815	69713516	protein_coding	-0.169192	3.55996	-1.63964	0.114894	0.980533	-4.35238	brown	AMY2
ENSMUSG00000006403.13	ENSMUSG00000006403.13	ENSMUSG00000006403	Adamts4	Adamts4	1	1	171250421	171260637	protein_coding	-0.27051	3.94758	-1.59435	0.124715	0.980533	-4.35262	lightyellow	AMY14
ENSMUSG00000046157.13	ENSMUSG00000046157.13	ENSMUSG00000046157	Tmem229b	Tmem229b	12	-1	78961795	79007627	protein_coding	-0.180685	3.42503	-1.65916	0.110867	0.980533	-4.35279	grey	AMY11
ENSMUSG00000030788.16	ENSMUSG00000030788.16	ENSMUSG00000030788	Rnf141	Rnf141	7	-1	110800432	110844457	protein_coding	0.103757	5.36051	1.54934	0.135158	0.980533	-4.35309	grey	AMY11
ENSMUSG00000057315.14	ENSMUSG00000057315.14	ENSMUSG00000057315	Arhgap24	Arhgap24	5	1	102481391	102897937	protein_coding	-0.281363	3.26196	-1.68528	0.105663	0.980533	-4.35357	grey	AMY11
ENSMUSG00000030341.17	ENSMUSG00000030341.17	ENSMUSG00000030341	Tnfrsf1a	Tnfrsf1a	6	1	125349362	125362484	protein_coding	0.252185	3.00232	1.75123	0.0934364	0.980533	-4.35421	grey	AMY11
ENSMUSG00000050079.10	ENSMUSG00000050079.10	ENSMUSG00000050079	Rspry1	Rspry1	8	1	94601937	94660275	protein_coding	-0.126561	5.06982	-1.54667	0.135799	0.980533	-4.35496	brown	AMY2
ENSMUSG00000073805.5	ENSMUSG00000073805.5	ENSMUSG00000073805	Insyn2a	Insyn2a	7	-1	134881926	134938430	protein_coding	-0.173318	3.49293	-1.64382	0.114021	0.980533	-4.35532	lightyellow	AMY14
ENSMUSG00000022337.7	ENSMUSG00000022337.7	ENSMUSG00000022337	Emc2	Emc2	15	1	43477229	43527763	protein_coding	0.0994562	5.70762	1.55002	0.134995	0.980533	-4.35558	pink	AMY18
ENSMUSG00000028634.17	ENSMUSG00000028634.17	ENSMUSG00000028634	Hivep3	Hivep3	4	1	119733784	120138045	protein_coding	0.140787	6.11714	1.55631	0.133496	0.980533	-4.35597	turquoise	AMY23
ENSMUSG00000028883.17	ENSMUSG00000028883.17	ENSMUSG00000028883	Sema3a	Sema3a	5	1	13125414	13602565	protein_coding	-0.23824	4.43639	-1.55627	0.133505	0.980533	-4.35721	grey	AMY11
ENSMUSG00000018995.12	ENSMUSG00000018995.12	ENSMUSG00000018995	Nars2	Nars2	7	1	96951505	97064758	protein_coding	0.234268	3.28444	1.68218	0.10627	0.980533	-4.35744	darkturquoise	AMY9
ENSMUSG00000022012.9	ENSMUSG00000022012.9	ENSMUSG00000022012	Enox1	Enox1	14	1	77156763	77721760	protein_coding	0.0966396	6.05983	1.55362	0.134135	0.980533	-4.35756	grey	AMY11
ENSMUSG00000110069.1	ENSMUSG00000110069.1	ENSMUSG00000110069	Gm45422	Gm45422	8	1	102534645	102534890	processed_pseudogene	0.767023	1.17262	2.6894	0.0131914	0.980533	-4.35801	grey60	AMY12
ENSMUSG00000030095.10	ENSMUSG00000030095.10	ENSMUSG00000030095	Tmem43	Tmem43	6	1	91473703	91488463	protein_coding	-0.161301	4.31259	-1.55919	0.132813	0.980533	-4.35909	darkorange	AMY7
ENSMUSG00000026650.15	ENSMUSG00000026650.15	ENSMUSG00000026650	Meig1	Meig1	2	-1	3409043	3422648	protein_coding	0.470395	2.21016	2.00933	0.0565624	0.980533	-4.35942	pink	AMY18
ENSMUSG00000026707.15	ENSMUSG00000026707.15	ENSMUSG00000026707	Nsun6	Nsun6	2	-1	14995131	15055069	protein_coding	-0.198282	3.7895	-1.59868	0.123747	0.980533	-4.35943	lightyellow	AMY14
ENSMUSG00000001632.16	ENSMUSG00000001632.16	ENSMUSG00000001632	Brpf1	Brpf1	6	1	113307137	113324860	protein_coding	0.133639	4.36908	1.55647	0.133458	0.980533	-4.36004	grey	AMY11
ENSMUSG00000060601.13	ENSMUSG00000060601.13	ENSMUSG00000060601	Nr1h2	Nr1h2	7	-1	44549616	44553951	protein_coding	-0.128598	4.86605	-1.54153	0.137043	0.980533	-4.36017	darkorange	AMY7
ENSMUSG00000021018.8	ENSMUSG00000021018.8	ENSMUSG00000021018	Polr2h	Polr2h	16	1	20717665	20722267	protein_coding	0.140789	3.96714	1.58246	0.127408	0.980533	-4.36067	grey	AMY11
ENSMUSG00000034327.17	ENSMUSG00000034327.17	ENSMUSG00000034327	Kctd9	Kctd9	14	1	67715937	67742310	protein_coding	-0.241395	3.81267	-1.59353	0.124899	0.980533	-4.36082	lightyellow	AMY14
ENSMUSG00000048489.12	ENSMUSG00000048489.12	ENSMUSG00000048489	Depp1	Depp1	6	1	116650609	116652794	protein_coding	0.859578	0.745474	3.08022	0.00535061	0.980533	-4.36092	grey	AMY11
ENSMUSG00000023249.15	ENSMUSG00000023249.15	ENSMUSG00000023249	Parp3	Parp3	9	-1	106470322	106476949	protein_coding	-0.432193	1.83923	-2.1347	0.0438362	0.980533	-4.36127	grey	AMY11
ENSMUSG00000044468.14	ENSMUSG00000044468.14	ENSMUSG00000044468	Tent5c	Tent5c	3	-1	100451628	100489324	protein_coding	-1.90259	3.72876	-1.62123	0.118805	0.980533	-4.36136	darkred	AMY8
ENSMUSG00000038496.16	ENSMUSG00000038496.16	ENSMUSG00000038496	Slc19a3	Slc19a3	1	-1	83012523	83038448	protein_coding	-1.01021	0.560331	-3.08603	0.00527798	0.980533	-4.36154	grey	AMY11
ENSMUSG00000042380.8	ENSMUSG00000042380.8	ENSMUSG00000042380	Smim12	Smim12	4	1	127243784	127247809	protein_coding	-0.0944693	5.96705	-1.54788	0.135509	0.980533	-4.36168	grey	AMY11
ENSMUSG00000034993.7	ENSMUSG00000034993.7	ENSMUSG00000034993	Vat1	Vat1	11	-1	101458745	101466230	protein_coding	-0.180315	5.92461	-1.54725	0.135661	0.980533	-4.36169	darkorange	AMY7
ENSMUSG00000052337.15	ENSMUSG00000052337.15	ENSMUSG00000052337	Immt	Immt	6	1	71831331	71877388	protein_coding	0.0893609	5.97351	1.54752	0.135594	0.980533	-4.36178	grey	AMY11
ENSMUSG00000075316.11	ENSMUSG00000075316.11	ENSMUSG00000075316	Scn9a	Scn9a	2	-1	66480080	66634962	protein_coding	-0.345386	3.41041	-1.64232	0.114335	0.980533	-4.36184	darkorange	AMY7
ENSMUSG00000057342.15	ENSMUSG00000057342.15	ENSMUSG00000057342	Sphk2	Sphk2	7	-1	45709467	45718002	protein_coding	-0.149953	4.652	-1.54222	0.136874	0.980533	-4.36238	brown	AMY2
ENSMUSG00000025184.10	ENSMUSG00000025184.10	ENSMUSG00000025184	R3hcc1l	R3hcc1l	19	1	42518759	42592343	protein_coding	0.187654	3.64373	1.61503	0.120147	0.980533	-4.36242	pink	AMY18
ENSMUSG00000068617.5	ENSMUSG00000068617.5	ENSMUSG00000068617	Efcab1	Efcab1	16	1	14906606	14981371	protein_coding	0.15703	4.21693	1.56092	0.132406	0.980533	-4.36258	red	AMY20
ENSMUSG00000043279.9	ENSMUSG00000043279.9	ENSMUSG00000043279	Trim56	Trim56	5	-1	137105644	137116209	protein_coding	0.251963	3.17936	1.6915	0.104454	0.980533	-4.36275	paleturquoise	AMY17
ENSMUSG00000039239.14	ENSMUSG00000039239.14	ENSMUSG00000039239	Tgfb2	Tgfb2	1	-1	186622792	186705989	protein_coding	0.344074	4.73901	1.54032	0.137335	0.980533	-4.36328	red	AMY20
ENSMUSG00000032269.8	ENSMUSG00000032269.8	ENSMUSG00000032269	Htr3a	Htr3a	9	-1	48899213	48911099	protein_coding	0.969493	1.32701	2.59043	0.0164702	0.980533	-4.3634	pink	AMY18
ENSMUSG00000095567.8	ENSMUSG00000095567.8	ENSMUSG00000095567	Noc2l	Noc2l	4	1	156235919	156247616	protein_coding	0.123334	5.76301	1.54206	0.136914	0.980533	-4.3634	darkorange	AMY7
ENSMUSG00000063558.4	ENSMUSG00000063558.4	ENSMUSG00000063558	Aox1	Aox1	1	1	58029931	58106413	protein_coding	0.526875	1.54377	2.35484	0.0275815	0.980533	-4.36341	paleturquoise	AMY17
ENSMUSG00000002768.8	ENSMUSG00000002768.8	ENSMUSG00000002768	Mea1	Mea1	17	1	46678793	46683111	protein_coding	-0.12069	6.39727	-1.55435	0.133961	0.980533	-4.36354	brown	AMY2
ENSMUSG00000046519.15	ENSMUSG00000046519.15	ENSMUSG00000046519	Golph3l	Golph3l	3	1	95588934	95619247	protein_coding	-0.150533	4.02294	-1.56982	0.13032	0.980533	-4.36396	brown	AMY2
ENSMUSG00000061898.10	ENSMUSG00000061898.10	ENSMUSG00000061898	Rbak	Rbak	5	-1	143172186	143180775	protein_coding	-0.305137	2.47783	-1.85773	0.0762538	0.980533	-4.36412	grey	AMY11
ENSMUSG00000043388.8	ENSMUSG00000043388.8	ENSMUSG00000043388	Tmem130	Tmem130	5	-1	144735915	144761818	protein_coding	-0.163727	8.11302	-1.58952	0.125803	0.980533	-4.3644	darkorange	AMY7
ENSMUSG00000034930.16	ENSMUSG00000034930.16	ENSMUSG00000034930	Rtkn	Rtkn	6	1	83135463	83152579	protein_coding	-0.141581	5.22659	-1.5348	0.138683	0.980533	-4.3647	blue	AMY1
ENSMUSG00000048106.6	ENSMUSG00000048106.6	ENSMUSG00000048106	4632415L05Rik	4632415L05Rik	3	1	19894886	19901033	transcribed_unprocessed_pseudogene	0.143334	4.53686	1.54284	0.136724	0.980533	-4.36492	brown	AMY2
ENSMUSG00000039179.13	ENSMUSG00000039179.13	ENSMUSG00000039179	Tekt5	Tekt5	16	-1	10357948	10395490	protein_coding	-0.405797	3.23971	-1.66409	0.109867	0.980533	-4.36503	darkgreen	AMY4
ENSMUSG00000074093.4	ENSMUSG00000074093.4	ENSMUSG00000074093	Svip	Svip	7	-1	51997171	52006018	protein_coding	-0.157157	4.93175	-1.53439	0.138783	0.980533	-4.36517	lightyellow	AMY14
ENSMUSG00000041343.19	ENSMUSG00000041343.19	ENSMUSG00000041343	Ankrd42	Ankrd42	7	-1	92581723	92637142	protein_coding	0.177554	3.606	1.61358	0.120463	0.980533	-4.36563	pink	AMY18
ENSMUSG00000037151.8	ENSMUSG00000037151.8	ENSMUSG00000037151	Lrrc20	Lrrc20	10	1	61475801	61582791	protein_coding	0.145282	4.60877	1.53947	0.137543	0.980533	-4.36579	darkolivegreen	AMY6
ENSMUSG00000027255.14	ENSMUSG00000027255.14	ENSMUSG00000027255	Arfgap2	Arfgap2	2	1	91264974	91276931	protein_coding	0.129619	4.70923	1.53676	0.138203	0.980533	-4.36592	grey	AMY11
ENSMUSG00000050600.5	ENSMUSG00000050600.5	ENSMUSG00000050600	Zfp831	Zfp831	2	1	174643534	174710832	protein_coding	0.223621	4.07621	1.56593	0.131227	0.980533	-4.36596	pink	AMY18
ENSMUSG00000036295.5	ENSMUSG00000036295.5	ENSMUSG00000036295	Lrrn3	Lrrn3	12	-1	41451668	41486431	protein_coding	0.161413	5.22734	1.53284	0.139163	0.980533	-4.3662	greenyellow	AMY10
ENSMUSG00000049191.12	ENSMUSG00000049191.12	ENSMUSG00000049191	Rtl5	Rtl5	X	-1	102066544	102071304	protein_coding	-0.314698	3.05247	-1.69775	0.103252	0.980533	-4.36645	grey	AMY11
ENSMUSG00000019998.6	ENSMUSG00000019998.6	ENSMUSG00000019998	Stx7	Stx7	10	1	24149302	24190222	protein_coding	-0.0874515	6.58515	-1.55464	0.133893	0.980533	-4.36701	brown	AMY2
ENSMUSG00000056941.17	ENSMUSG00000056941.17	ENSMUSG00000056941	Commd7	Commd7	2	-1	153616933	153632781	protein_coding	0.180875	4.77985	1.53405	0.138867	0.980533	-4.36708	pink	AMY18
ENSMUSG00000039210.16	ENSMUSG00000039210.16	ENSMUSG00000039210	Gpatch2	Gpatch2	1	1	187215508	187351704	protein_coding	0.142985	4.60884	1.53757	0.138005	0.980533	-4.36711	grey60	AMY12
ENSMUSG00000093565.1	ENSMUSG00000093565.1	ENSMUSG00000093565	Rab26os	Rab26os	17	1	24528248	24528744	antisense	-0.146105	4.08013	-1.55984	0.13266	0.980533	-4.3676	brown	AMY2
ENSMUSG00000074235.4	ENSMUSG00000074235.4	ENSMUSG00000074235	Gm10649	Gm10649	8	-1	76605226	76900621	bidirectional_promoter_lncRNA	-0.254438	2.85512	-1.74138	0.0951823	0.980533	-4.36763	darkturquoise	AMY9
ENSMUSG00000038349.10	ENSMUSG00000038349.10	ENSMUSG00000038349	Plcl1	Plcl1	1	1	55405921	55754285	protein_coding	-0.157893	5.63118	-1.53551	0.138508	0.980533	-4.36775	lightyellow	AMY14
ENSMUSG00000041120.6	ENSMUSG00000041120.6	ENSMUSG00000041120	Nbl1	Nbl1	4	-1	139082284	139092993	protein_coding	0.215702	4.22178	1.55246	0.134411	0.980533	-4.36808	turquoise	AMY23
ENSMUSG00000044783.16	ENSMUSG00000044783.16	ENSMUSG00000044783	Hjurp	Hjurp	1	-1	88262471	88277633	protein_coding	-0.117053	5.09229	-1.53012	0.139834	0.980533	-4.36817	darkorange	AMY7
ENSMUSG00000010066.15	ENSMUSG00000010066.15	ENSMUSG00000010066	Cacna2d2	Cacna2d2	9	1	107399612	107529343	protein_coding	-0.215365	5.60738	-1.53455	0.138743	0.980533	-4.36834	darkgreen	AMY4
ENSMUSG00000032009.8	ENSMUSG00000032009.8	ENSMUSG00000032009	Sesn3	Sesn3	9	1	14275067	14333101	protein_coding	-0.117596	6.82701	-1.55804	0.133086	0.980533	-4.36872	darkgreen	AMY4
ENSMUSG00000047419.5	ENSMUSG00000047419.5	ENSMUSG00000047419	Cmya5	Cmya5	13	-1	93040713	93144724	protein_coding	-0.370275	2.13231	-1.97139	0.0610146	0.980533	-4.36873	grey	AMY11
ENSMUSG00000034445.8	ENSMUSG00000034445.8	ENSMUSG00000034445	Cyb561a3	Cyb561a3	19	1	10577172	10595961	protein_coding	0.322651	2.38641	1.89505	0.070919	0.980533	-4.36942	grey	AMY11
ENSMUSG00000026173.15	ENSMUSG00000026173.15	ENSMUSG00000026173	Plcd4	Plcd4	1	1	74542888	74567794	protein_coding	0.310505	2.88233	1.74754	0.0940871	0.980533	-4.36962	turquoise	AMY23
ENSMUSG00000020681.14	ENSMUSG00000020681.14	ENSMUSG00000020681	Ace	Ace	11	1	105967945	105989964	protein_coding	0.509551	3.87986	1.57857	0.128298	0.980533	-4.36993	red	AMY20
ENSMUSG00000044496.6	ENSMUSG00000044496.6	ENSMUSG00000044496	2510039O18Rik	2510039O18Rik	4	1	147940895	147947314	protein_coding	0.142464	4.28925	1.5455	0.136081	0.980533	-4.36996	grey	AMY11
ENSMUSG00000020121.15	ENSMUSG00000020121.15	ENSMUSG00000020121	Srgap1	Srgap1	10	-1	121780991	122047315	protein_coding	-0.274479	4.82518	-1.52878	0.140162	0.980533	-4.37011	blue	AMY1
ENSMUSG00000024613.16	ENSMUSG00000024613.16	ENSMUSG00000024613	Tcof1	Tcof1	18	-1	60813755	60848971	protein_coding	-0.146949	4.31302	-1.54268	0.136763	0.980533	-4.37019	grey	AMY11
ENSMUSG00000029246.14	ENSMUSG00000029246.14	ENSMUSG00000029246	Ppat	Ppat	5	-1	76913249	76951578	protein_coding	0.157631	3.39288	1.63439	0.115998	0.980533	-4.37036	grey	AMY11
ENSMUSG00000062949.13	ENSMUSG00000062949.13	ENSMUSG00000062949	Atp11c	Atp11c	X	-1	60223290	60592698	protein_coding	0.225884	3.3457	1.64283	0.114228	0.980533	-4.37058	grey	AMY11
ENSMUSG00000051043.16	ENSMUSG00000051043.16	ENSMUSG00000051043	Gprc5c	Gprc5c	11	1	114851152	114872617	protein_coding	1.19747	0.759258	3.05753	0.00564404	0.980533	-4.37106	red	AMY20
ENSMUSG00000060961.16	ENSMUSG00000060961.16	ENSMUSG00000060961	Slc4a4	Slc4a4	5	1	88886486	89239653	protein_coding	-0.163061	6.84485	-1.55598	0.133575	0.980533	-4.37126	blue	AMY1
ENSMUSG00000034292.13	ENSMUSG00000034292.13	ENSMUSG00000034292	Traf3ip1	Traf3ip1	1	1	91494647	91529307	protein_coding	-0.236301	3.47588	-1.61427	0.120314	0.980533	-4.37128	grey	AMY11
ENSMUSG00000041440.18	ENSMUSG00000041440.18	ENSMUSG00000041440	Gk5	Gk5	9	1	96119362	96184608	protein_coding	0.480254	1.92087	2.09719	0.0473439	0.980533	-4.37129	turquoise	AMY23
ENSMUSG00000060519.11	ENSMUSG00000060519.11	ENSMUSG00000060519	Tor3a	Tor3a	1	-1	156653617	156674356	protein_coding	0.336363	2.64947	1.8045	0.0844663	0.980533	-4.37131	grey	AMY11
ENSMUSG00000017485.11	ENSMUSG00000017485.11	ENSMUSG00000017485	Top2b	Top2b	14	1	16365179	16435462	protein_coding	0.0974724	5.75716	1.53303	0.139117	0.980533	-4.37141	cyan	AMY3
ENSMUSG00000049971.17	ENSMUSG00000049971.17	ENSMUSG00000049971	Glt1d1	Glt1d1	5	1	127632262	127709374	protein_coding	0.149198	4.51757	1.53411	0.138852	0.980533	-4.37142	skyblue	AMY22
ENSMUSG00000002633.4	ENSMUSG00000002633.4	ENSMUSG00000002633	Shh	Shh	5	-1	28456815	28467256	protein_coding	-0.884398	1.17089	-2.49518	0.0203336	0.980533	-4.37159	grey	AMY11
ENSMUSG00000103715.1	ENSMUSG00000103715.1	ENSMUSG00000103715	4933431K14Rik	4933431K14Rik	9	1	85749078	85750429	TEC	-0.471791	1.6017	-2.21842	0.0368373	0.980533	-4.37175	grey	AMY11
ENSMUSG00000044933.3	ENSMUSG00000044933.3	ENSMUSG00000044933	Sstr3	Sstr3	15	-1	78537008	78544685	protein_coding	0.320227	3.40742	1.63174	0.11656	0.980533	-4.37175	turquoise	AMY23
ENSMUSG00000041012.4	ENSMUSG00000041012.4	ENSMUSG00000041012	Cmtm8	Cmtm8	9	-1	114789345	114844156	protein_coding	0.594128	1.41138	2.40751	0.0246192	0.980533	-4.37198	red	AMY20
ENSMUSG00000039835.16	ENSMUSG00000039835.16	ENSMUSG00000039835	Nhsl1	Nhsl1	10	1	18318985	18533892	protein_coding	-0.20297	4.06363	-1.55296	0.134293	0.980533	-4.37232	grey	AMY11
ENSMUSG00000074825.4	ENSMUSG00000074825.4	ENSMUSG00000074825	Itpripl1	Itpripl1	2	-1	127138772	127143442	protein_coding	0.67451	1.38843	2.43475	0.0232057	0.980533	-4.37233	red	AMY20
ENSMUSG00000025878.16	ENSMUSG00000025878.16	ENSMUSG00000025878	Uimc1	Uimc1	13	-1	55027880	55100300	protein_coding	0.199239	3.62871	1.59752	0.124007	0.980533	-4.37254	turquoise	AMY23
ENSMUSG00000026676.7	ENSMUSG00000026676.7	ENSMUSG00000026676	Ccdc3	Ccdc3	2	1	5137776	5230878	protein_coding	0.473679	3.14429	1.68172	0.106359	0.980533	-4.3727	turquoise	AMY23
ENSMUSG00000027900.15	ENSMUSG00000027900.15	ENSMUSG00000027900	Dram2	Dram2	3	1	106547798	106575890	protein_coding	0.178297	4.04486	1.55606	0.133554	0.980533	-4.37285	grey	AMY11
ENSMUSG00000020866.17	ENSMUSG00000020866.17	ENSMUSG00000020866	Cacna1g	Cacna1g	11	-1	94408391	94474198	protein_coding	-0.223691	4.65425	-1.52751	0.140476	0.980533	-4.37292	brown	AMY2
ENSMUSG00000030350.8	ENSMUSG00000030350.8	ENSMUSG00000030350	Prmt8	Prmt8	6	-1	127689011	127769472	protein_coding	0.148304	5.47562	1.52663	0.140696	0.980533	-4.37314	blue	AMY1
ENSMUSG00000054814.14	ENSMUSG00000054814.14	ENSMUSG00000054814	Usp46	Usp46	5	-1	73998453	74068431	protein_coding	0.151169	6.44593	1.5447	0.136275	0.980533	-4.37323	turquoise	AMY23
ENSMUSG00000042589.18	ENSMUSG00000042589.18	ENSMUSG00000042589	Cux2	Cux2	5	-1	121856366	122050102	protein_coding	0.151163	5.04477	1.52365	0.141435	0.980533	-4.37328	turquoise	AMY23
ENSMUSG00000046470.5	ENSMUSG00000046470.5	ENSMUSG00000046470	Sox18	Sox18	2	-1	181669836	181671640	protein_coding	0.431581	1.85689	2.11789	0.0453775	0.980533	-4.37328	grey	AMY11
ENSMUSG00000048758.14	ENSMUSG00000048758.14	ENSMUSG00000048758	Rpl29	Rpl29	9	1	106429454	106431568	protein_coding	0.200586	3.60047	1.59995	0.123465	0.980533	-4.3734	magenta	AMY15
ENSMUSG00000059248.13	ENSMUSG00000059248.13	ENSMUSG00000059248	Septin9	Septin9	11	1	117199661	117362325	protein_coding	0.299125	4.66591	1.52739	0.140506	0.980533	-4.3736	turquoise	AMY23
ENSMUSG00000007338.10	ENSMUSG00000007338.10	ENSMUSG00000007338	Mrpl49	Mrpl49	19	-1	6053622	6057785	protein_coding	0.127995	4.70893	1.52521	0.141047	0.980533	-4.37435	grey	AMY11
ENSMUSG00000018425.18	ENSMUSG00000018425.18	ENSMUSG00000018425	Dhx40	Dhx40	11	-1	86768846	86807746	protein_coding	-0.143713	4.59767	-1.52679	0.140656	0.980533	-4.37441	grey60	AMY12
ENSMUSG00000031209.14	ENSMUSG00000031209.14	ENSMUSG00000031209	Heph	Heph	X	1	96455359	96574485	protein_coding	0.545698	1.89568	2.10959	0.0461572	0.980533	-4.37446	darkolivegreen	AMY6
ENSMUSG00000023274.14	ENSMUSG00000023274.14	ENSMUSG00000023274	Cd4	Cd4	6	-1	124864692	124888221	protein_coding	-0.931802	3.77794	-1.57155	0.12992	0.980533	-4.37487	blue	AMY1
ENSMUSG00000020630.9	ENSMUSG00000020630.9	ENSMUSG00000020630	Rnaseh1	Rnaseh1	12	1	28649602	28659589	protein_coding	-0.296077	2.63405	-1.77845	0.0887558	0.980533	-4.37537	darkorange	AMY7
ENSMUSG00000032458.6	ENSMUSG00000032458.6	ENSMUSG00000032458	Copb2	Copb2	9	1	98563721	98588382	protein_coding	0.0793464	6.13956	1.53591	0.138411	0.980533	-4.37557	purple	AMY19
ENSMUSG00000025584.17	ENSMUSG00000025584.17	ENSMUSG00000025584	Pde8a	Pde8a	7	1	81213596	81334533	protein_coding	-0.302195	3.49857	-1.60223	0.122959	0.980533	-4.37563	lightyellow	AMY14
ENSMUSG00000050063.18	ENSMUSG00000050063.18	ENSMUSG00000050063	Klk6	Klk6	7	1	43824499	43832030	protein_coding	-0.531558	2.27349	-1.89111	0.0714668	0.980533	-4.37564	lightyellow	AMY14
ENSMUSG00000022711.16	ENSMUSG00000022711.16	ENSMUSG00000022711	Pmm2	Pmm2	16	1	8637674	8662467	protein_coding	-0.195085	3.94147	-1.55639	0.133477	0.980533	-4.37581	blue	AMY1
ENSMUSG00000022876.18	ENSMUSG00000022876.18	ENSMUSG00000022876	Samsn1	Samsn1	16	-1	75858793	76022281	protein_coding	0.55568	1.56009	2.27633	0.032608	0.980533	-4.37655	grey	AMY11
ENSMUSG00000021709.14	ENSMUSG00000021709.14	ENSMUSG00000021709	Erbin	Erbin	13	-1	103818787	103920514	protein_coding	-0.156361	5.72492	-1.52706	0.140588	0.980533	-4.37659	lightyellow	AMY14
ENSMUSG00000026509.15	ENSMUSG00000026509.15	ENSMUSG00000026509	Capn2	Capn2	1	-1	182467260	182517608	protein_coding	0.115747	5.37204	1.52099	0.142099	0.980533	-4.37693	grey	AMY11
ENSMUSG00000029512.11	ENSMUSG00000029512.11	ENSMUSG00000029512	Ulk1	Ulk1	5	-1	110784488	110810097	protein_coding	0.143398	4.54558	1.52442	0.141243	0.980533	-4.37746	turquoise	AMY23
ENSMUSG00000017561.16	ENSMUSG00000017561.16	ENSMUSG00000017561	Crlf3	Crlf3	11	-1	80046493	80080991	protein_coding	-0.197981	3.6863	-1.57696	0.128669	0.980533	-4.37751	magenta	AMY15
ENSMUSG00000032816.15	ENSMUSG00000032816.15	ENSMUSG00000032816	Igdcc4	Igdcc4	9	1	65101486	65137940	protein_coding	-0.15731	4.54971	-1.52318	0.141553	0.980533	-4.3777	brown	AMY2
ENSMUSG00000039166.16	ENSMUSG00000039166.16	ENSMUSG00000039166	Akap7	Akap7	10	-1	25169090	25307870	protein_coding	-0.109212	5.47891	-1.52174	0.141913	0.980533	-4.37771	brown	AMY2
ENSMUSG00000041380.13	ENSMUSG00000041380.13	ENSMUSG00000041380	Htr2c	Htr2c	X	1	146962513	147197277	protein_coding	0.168712	6.18084	1.53414	0.138844	0.980533	-4.37782	red	AMY20
ENSMUSG00000031099.16	ENSMUSG00000031099.16	ENSMUSG00000031099	Smarca1	Smarca1	X	-1	47809368	47892974	protein_coding	-0.111733	5.5525	-1.52261	0.141695	0.980533	-4.37788	blue	AMY1
ENSMUSG00000041712.7	ENSMUSG00000041712.7	ENSMUSG00000041712	Ubr7	Ubr7	12	1	102757967	102777707	protein_coding	0.134453	4.60029	1.52259	0.1417	0.980533	-4.37789	grey	AMY11
ENSMUSG00000097415.2	ENSMUSG00000097415.2	ENSMUSG00000097415	AU020206	AU020206	7	-1	75769038	75782099	lincRNA	0.818929	1.01629	2.71046	0.0125783	0.980533	-4.37799	grey	AMY11
ENSMUSG00000030518.17	ENSMUSG00000030518.17	ENSMUSG00000030518	Fam189a1	Fam189a1	7	-1	64756091	65156570	protein_coding	0.180689	5.77568	1.52554	0.140966	0.980533	-4.37819	turquoise	AMY23
ENSMUSG00000037536.14	ENSMUSG00000037536.14	ENSMUSG00000037536	Fbxo34	Fbxo34	14	1	47450421	47531962	protein_coding	0.126583	4.68714	1.52024	0.142287	0.980533	-4.37822	turquoise	AMY23
ENSMUSG00000030532.6	ENSMUSG00000030532.6	ENSMUSG00000030532	Hddc3	Hddc3	7	1	80343104	80350547	protein_coding	0.176724	3.65146	1.58369	0.127127	0.980533	-4.37825	pink	AMY18
ENSMUSG00000116995.1	ENSMUSG00000116995.1	ENSMUSG00000116995	Gm21926	Gm21926	17	-1	3103175	3114795	transcribed_processed_pseudogene	-0.415335	2.24078	-1.89459	0.0709821	0.980533	-4.37838	grey	AMY11
ENSMUSG00000117011.1	ENSMUSG00000117011.1	ENSMUSG00000117011	E130008D07Rik	E130008D07Rik	17	-1	43146041	43158291	lincRNA	-0.456881	2.33656	-1.86073	0.0758123	0.980533	-4.37851	darkgreen	AMY4
ENSMUSG00000046952.9	ENSMUSG00000046952.9	ENSMUSG00000046952	Gm5815	Gm5815	17	1	58593614	58594840	processed_pseudogene	-0.314119	2.99406	-1.68213	0.106279	0.980533	-4.37862	lightyellow	AMY14
ENSMUSG00000035413.8	ENSMUSG00000035413.8	ENSMUSG00000035413	Tmem98	Tmem98	11	1	80810175	80822033	protein_coding	0.313106	3.39015	1.61985	0.119104	0.980533	-4.37877	red	AMY20
ENSMUSG00000097881.7	ENSMUSG00000097881.7	ENSMUSG00000097881	Celrr	Celrr	1	1	121087405	121178441	lincRNA	0.274725	2.89266	1.71741	0.0995472	0.980533	-4.3788	grey60	AMY12
ENSMUSG00000078958.9	ENSMUSG00000078958.9	ENSMUSG00000078958	Atp6ap1l	Atp6ap1l	13	-1	90883433	90905355	protein_coding	-0.54304	2.16652	-1.9199	0.0675499	0.980533	-4.37926	blue	AMY1
ENSMUSG00000020801.8	ENSMUSG00000020801.8	ENSMUSG00000020801	Med31	Med31	11	-1	72211724	72215592	protein_coding	0.145751	3.79298	1.56583	0.131253	0.980533	-4.37928	grey	AMY11
ENSMUSG00000054309.9	ENSMUSG00000054309.9	ENSMUSG00000054309	Cpsf3	Cpsf3	12	1	21285391	21315056	protein_coding	0.169433	4.50438	1.52309	0.141575	0.980533	-4.37932	grey60	AMY12
ENSMUSG00000002489.16	ENSMUSG00000002489.16	ENSMUSG00000002489	Tiam1	Tiam1	16	-1	89787111	90143769	protein_coding	0.133986	6.34515	1.53573	0.138456	0.980533	-4.37971	cyan	AMY3
ENSMUSG00000041431.16	ENSMUSG00000041431.16	ENSMUSG00000041431	Ccnb1	Ccnb1	13	-1	100778650	100786570	protein_coding	-1.05055	0.643628	-2.86673	0.008801	0.980533	-4.37978	grey	AMY11
ENSMUSG00000043024.6	ENSMUSG00000043024.6	ENSMUSG00000043024	Gm16433	Gm16433	6	-1	108563605	108565588	processed_pseudogene	-0.536602	1.64674	-2.15679	0.0418813	0.980533	-4.38	grey	AMY11
ENSMUSG00000036863.12	ENSMUSG00000036863.12	ENSMUSG00000036863	Syde2	Syde2	3	1	145987870	146021720	protein_coding	-1.15623	0.39921	-3.10096	0.00509536	0.980533	-4.3801	purple	AMY19
ENSMUSG00000016494.9	ENSMUSG00000016494.9	ENSMUSG00000016494	Cd34	Cd34	1	1	194938819	194961279	protein_coding	0.197541	3.46376	1.60359	0.122656	0.980533	-4.38027	red	AMY20
ENSMUSG00000022724.15	ENSMUSG00000022724.15	ENSMUSG00000022724	Riox2	Riox2	16	1	59471775	59492461	protein_coding	0.327252	3.10687	1.67047	0.108588	0.980533	-4.38035	grey	AMY11
ENSMUSG00000031358.17	ENSMUSG00000031358.17	ENSMUSG00000031358	Msl3	Msl3	X	-1	168654117	168673898	protein_coding	-0.190228	4.09639	-1.53798	0.137905	0.980533	-4.38041	purple	AMY19
ENSMUSG00000078607.5	NA	NA	NA	NA	NA	NA	NA	NA	NA	0.598361	1.49921	2.30258	0.0308408	0.980533	-4.38062	#N/A	#N/A
ENSMUSG00000039841.14	ENSMUSG00000039841.14	ENSMUSG00000039841	Zfp800	Zfp800	6	-1	28239927	28398005	protein_coding	-0.157037	4.03386	-1.54148	0.137053	0.980533	-4.38064	lightcyan	AMY13
ENSMUSG00000040280.10	ENSMUSG00000040280.10	ENSMUSG00000040280	Ndufa4l2	Ndufa4l2	10	1	127514967	127517154	protein_coding	-0.393504	1.73896	-2.10752	0.0463528	0.980533	-4.38078	grey	AMY11
ENSMUSG00000048483.6	ENSMUSG00000048483.6	ENSMUSG00000048483	Zdhhc22	Zdhhc22	12	-1	86980763	86990430	protein_coding	-0.201078	5.31693	-1.5158	0.1434	0.980533	-4.381	darkorange	AMY7
ENSMUSG00000031883.13	ENSMUSG00000031883.13	ENSMUSG00000031883	Car7	Car7	8	1	104534689	104550343	protein_coding	0.241331	3.1077	1.66386	0.109915	0.980533	-4.381	greenyellow	AMY10
ENSMUSG00000040913.11	ENSMUSG00000040913.11	ENSMUSG00000040913	Fbxw4	Fbxw4	19	-1	45578254	45660312	protein_coding	0.123506	4.58622	1.51769	0.142926	0.980533	-4.38148	pink	AMY18
ENSMUSG00000028019.9	ENSMUSG00000028019.9	ENSMUSG00000028019	Pdgfc	Pdgfc	3	1	81036416	81214040	protein_coding	-0.261369	2.8975	-1.69624	0.103542	0.980533	-4.38151	grey	AMY11
ENSMUSG00000072875.2	ENSMUSG00000072875.2	ENSMUSG00000072875	Gpr27	Gpr27	6	1	99692679	99695066	protein_coding	-0.0912487	5.94847	-1.5256	0.14095	0.980533	-4.38172	violet	AMY24
ENSMUSG00000022773.19	ENSMUSG00000022773.19	ENSMUSG00000022773	Ypel1	Ypel1	16	1	17069696	17087045	protein_coding	0.26215	3.68509	1.57173	0.129877	0.980533	-4.3828	turquoise	AMY23
ENSMUSG00000049502.17	ENSMUSG00000049502.17	ENSMUSG00000049502	Dtx3l	Dtx3l	16	-1	35926511	35939151	protein_coding	0.361453	2.35982	1.86566	0.0750913	0.980533	-4.38308	darkolivegreen	AMY6
ENSMUSG00000039763.10	ENSMUSG00000039763.10	ENSMUSG00000039763	Dnajc28	Dnajc28	16	-1	91614254	91619026	protein_coding	-0.169357	3.591	-1.57691	0.128681	0.980533	-4.38322	grey	AMY11
ENSMUSG00000038286.11	ENSMUSG00000038286.11	ENSMUSG00000038286	Bphl	Bphl	13	1	34037597	34074074	protein_coding	0.137914	4.70658	1.51283	0.144149	0.980533	-4.3833	grey	AMY11
ENSMUSG00000053297.14	ENSMUSG00000053297.14	ENSMUSG00000053297	AI854703	AI854703	6	1	48626764	48633689	protein_coding	-0.152648	4.52047	-1.51573	0.143418	0.980533	-4.38343	darkorange	AMY7
ENSMUSG00000044986.10	ENSMUSG00000044986.10	ENSMUSG00000044986	Tst	Tst	15	-1	78399556	78405907	protein_coding	-0.159609	4.43384	-1.51794	0.142864	0.980533	-4.38355	lightcyan	AMY13
ENSMUSG00000113743.1	ENSMUSG00000113743.1	ENSMUSG00000113743	Gm8712	Gm8712	13	1	96376930	96377630	processed_pseudogene	-0.648504	1.08096	-2.49064	0.0205374	0.980533	-4.38359	darkorange	AMY7
ENSMUSG00000019792.8	ENSMUSG00000019792.8	ENSMUSG00000019792	Trmt11	Trmt11	10	-1	30534225	30600749	protein_coding	-0.190707	3.41222	-1.59842	0.123805	0.980533	-4.38378	lightcyan	AMY13
ENSMUSG00000024013.15	ENSMUSG00000024013.15	ENSMUSG00000024013	Fgd2	Fgd2	17	1	29360914	29379661	protein_coding	0.321704	2.53931	1.80131	0.0849807	0.980533	-4.38387	grey	AMY11
ENSMUSG00000028086.15	ENSMUSG00000028086.15	ENSMUSG00000028086	Fbxw7	Fbxw7	3	1	84815268	84979198	protein_coding	0.159763	7.5347	1.55787	0.133126	0.980533	-4.38387	turquoise	AMY23
ENSMUSG00000109118.1	ENSMUSG00000109118.1	ENSMUSG00000109118	Gm32031	Gm32031	7	1	47008083	47009008	bidirectional_promoter_lncRNA	0.399394	2.06371	1.97971	0.060013	0.980533	-4.38388	grey	AMY11
ENSMUSG00000113504.1	ENSMUSG00000113504.1	ENSMUSG00000113504	Selenok-ps5	Selenok-ps5	13	1	62125729	62126006	processed_pseudogene	-0.402568	1.85928	-2.03457	0.0537628	0.980533	-4.3839	grey	AMY11
ENSMUSG00000038760.14	ENSMUSG00000038760.14	ENSMUSG00000038760	Trhr	Trhr	15	1	44196135	44235912	protein_coding	0.503599	2.72606	1.75734	0.0923678	0.980533	-4.38412	turquoise	AMY23
ENSMUSG00000030671.9	ENSMUSG00000030671.9	ENSMUSG00000030671	Pde3b	Pde3b	7	1	114415281	114539251	protein_coding	0.186337	3.70914	1.56637	0.131125	0.980533	-4.38446	grey	AMY11
ENSMUSG00000025981.13	ENSMUSG00000025981.13	ENSMUSG00000025981	Coq10b	Coq10b	1	1	55052770	55072702	protein_coding	-0.15544	4.05411	-1.5338	0.138929	0.980533	-4.38451	blue	AMY1
ENSMUSG00000006127.9	ENSMUSG00000006127.9	ENSMUSG00000006127	Inpp5k	Inpp5k	11	1	75630988	75648871	protein_coding	-0.110487	4.44093	-1.51619	0.143302	0.980533	-4.38464	darkorange	AMY7
ENSMUSG00000030772.6	ENSMUSG00000030772.6	ENSMUSG00000030772	Dkk3	Dkk3	7	-1	112116017	112159057	protein_coding	0.243452	6.5911	1.53581	0.138436	0.980533	-4.38466	turquoise	AMY23
ENSMUSG00000073627.7	ENSMUSG00000073627.7	ENSMUSG00000073627	C130036L24Rik	C130036L24Rik	1	1	86359574	86373791	processed_transcript	-0.154667	3.3484	-1.60616	0.12209	0.980533	-4.38469	grey	AMY11
ENSMUSG00000068747.14	ENSMUSG00000068747.14	ENSMUSG00000068747	Sort1	Sort1	3	1	108284082	108361511	protein_coding	0.108723	7.15855	1.54888	0.135268	0.980533	-4.38469	greenyellow	AMY10
ENSMUSG00000107994.1	ENSMUSG00000107994.1	ENSMUSG00000107994	D830050J10Rik	D830050J10Rik	6	1	115675968	115677780	bidirectional_promoter_lncRNA	0.72793	1.16613	2.52257	0.0191437	0.980533	-4.38526	paleturquoise	AMY17
ENSMUSG00000024427.7	ENSMUSG00000024427.7	ENSMUSG00000024427	Spry4	Spry4	18	-1	38586247	38601415	protein_coding	-0.182068	3.03931	-1.65784	0.111134	0.980533	-4.38549	grey	AMY11
ENSMUSG00000035851.14	ENSMUSG00000035851.14	ENSMUSG00000035851	Ythdc1	Ythdc1	5	1	86804221	86836659	protein_coding	-0.10797	5.1861	-1.50839	0.145277	0.980533	-4.38592	darkgreen	AMY4
ENSMUSG00000000263.15	ENSMUSG00000000263.15	ENSMUSG00000000263	Glra1	Glra1	11	-1	55514238	55608198	protein_coding	-0.60175	2.62675	-1.74862	0.0938967	0.980533	-4.38599	brown	AMY2
ENSMUSG00000097683.2	ENSMUSG00000097683.2	ENSMUSG00000097683	Gm26644	Gm26644	19	-1	44685811	44695460	lincRNA	1.09919	2.12249	1.98204	0.0597349	0.980533	-4.3862	turquoise	AMY23
ENSMUSG00000078652.9	ENSMUSG00000078652.9	ENSMUSG00000078652	Psme3	Psme3	11	1	101316213	101323537	protein_coding	-0.113045	6.57725	-1.53463	0.138725	0.980533	-4.38644	darkred	AMY8
ENSMUSG00000052331.14	ENSMUSG00000052331.14	ENSMUSG00000052331	Ankrd44	Ankrd44	1	-1	54645340	54926387	protein_coding	0.238869	3.31242	1.61505	0.120144	0.980533	-4.38644	grey	AMY11
ENSMUSG00000026895.7	ENSMUSG00000026895.7	ENSMUSG00000026895	Ndufa8	Ndufa8	2	-1	36036326	36049406	protein_coding	0.093021	5.7976	1.51667	0.143181	0.980533	-4.38658	pink	AMY18
ENSMUSG00000041740.16	ENSMUSG00000041740.16	ENSMUSG00000041740	Rnf10	Rnf10	5	-1	115241412	115272898	protein_coding	-0.242066	5.34753	-1.50874	0.145188	0.980533	-4.3872	darkred	AMY8
ENSMUSG00000001052.15	ENSMUSG00000001052.15	ENSMUSG00000001052	Sec24b	Sec24b	3	-1	129982759	130061553	protein_coding	-0.124874	5.62086	-1.5129	0.144132	0.980533	-4.38731	brown	AMY2
ENSMUSG00000091050.1	ENSMUSG00000091050.1	ENSMUSG00000091050	9330020H09Rik	9330020H09Rik	15	1	98567324	98569583	antisense	0.289214	2.73863	1.73295	0.096698	0.980533	-4.38753	grey	AMY11
ENSMUSG00000024387.13	ENSMUSG00000024387.13	ENSMUSG00000024387	Csnk2b	Csnk2b	17	-1	35116196	35122053	protein_coding	0.106936	5.88044	1.51725	0.143035	0.980533	-4.38758	red	AMY20
ENSMUSG00000067212.8	ENSMUSG00000067212.8	ENSMUSG00000067212	H2-T23	H2-T23	17	-1	36029773	36032855	protein_coding	0.49521	1.54027	2.23844	0.035322	0.980533	-4.38768	paleturquoise	AMY17
ENSMUSG00000024999.7	ENSMUSG00000024999.7	ENSMUSG00000024999	Noc3l	Noc3l	19	-1	38788128	38819237	protein_coding	0.198225	3.51869	1.58199	0.127514	0.980533	-4.38778	grey	AMY11
ENSMUSG00000039601.16	ENSMUSG00000039601.16	ENSMUSG00000039601	Rcan2	Rcan2	17	1	43801351	44039516	protein_coding	-0.239837	7.1655	-1.54666	0.135802	0.980533	-4.38791	darkgreen	AMY4
ENSMUSG00000026447.16	NA	NA	NA	NA	NA	NA	NA	NA	NA	-0.351987	3.37252	-1.59415	0.124761	0.980533	-4.38809	#N/A	#N/A
ENSMUSG00000068141.5	ENSMUSG00000068141.5	ENSMUSG00000068141	Gm10232	Gm10232	17	-1	3044014	3044733	processed_pseudogene	-0.999495	0.195542	-3.22808	0.00376937	0.980533	-4.38832	purple	AMY19
ENSMUSG00000034557.14	ENSMUSG00000034557.14	ENSMUSG00000034557	Zfyve9	Zfyve9	4	-1	108637466	108780798	protein_coding	-0.0990116	6.33657	-1.52679	0.140656	0.980533	-4.3886	grey	AMY11
ENSMUSG00000028360.10	ENSMUSG00000028360.10	ENSMUSG00000028360	Slc44a5	Slc44a5	3	1	153973436	154271722	protein_coding	0.296964	3.51021	1.58209	0.127491	0.980533	-4.38868	turquoise	AMY23
ENSMUSG00000016552.13	ENSMUSG00000016552.13	ENSMUSG00000016552	Foxred2	Foxred2	15	-1	77940522	77956722	protein_coding	-0.229518	3.04828	-1.6471	0.11334	0.980533	-4.38878	grey	AMY11
ENSMUSG00000026848.14	ENSMUSG00000026848.14	ENSMUSG00000026848	Tor1b	Tor1b	2	1	30952959	30959015	protein_coding	0.148752	5.01961	1.50363	0.146491	0.980533	-4.38882	purple	AMY19
ENSMUSG00000027963.14	ENSMUSG00000027963.14	ENSMUSG00000027963	Extl2	Extl2	3	1	116007462	116029017	protein_coding	-0.135416	6.00398	-1.5191	0.142573	0.980533	-4.38883	blue	AMY1
ENSMUSG00000025737.5	ENSMUSG00000025737.5	ENSMUSG00000025737	Wdr24	Wdr24	17	1	25823627	25828730	protein_coding	0.149655	3.97972	1.53331	0.139047	0.980533	-4.38904	cyan	AMY3
ENSMUSG00000000223.13	ENSMUSG00000000223.13	ENSMUSG00000000223	Drp2	Drp2	X	1	134404551	134456573	protein_coding	0.130367	4.50851	1.50829	0.1453	0.980533	-4.38926	greenyellow	AMY10
ENSMUSG00000038495.14	ENSMUSG00000038495.14	ENSMUSG00000038495	Otud7b	Otud7b	3	1	96104527	96161129	protein_coding	-0.166493	5.59499	-1.51007	0.14485	0.980533	-4.38941	lightyellow	AMY14
ENSMUSG00000022554.7	ENSMUSG00000022554.7	ENSMUSG00000022554	Hgh1	Hgh1	15	1	76368898	76371437	protein_coding	0.286907	3.08368	1.64866	0.113018	0.980533	-4.38962	turquoise	AMY23
ENSMUSG00000026004.15	ENSMUSG00000026004.15	ENSMUSG00000026004	Kansl1l	Kansl1l	1	-1	66719248	66817562	protein_coding	0.173796	3.91938	1.53692	0.138165	0.980533	-4.38984	magenta	AMY15
ENSMUSG00000024241.7	ENSMUSG00000024241.7	ENSMUSG00000024241	Sos1	Sos1	17	-1	80393751	80480453	protein_coding	-0.116559	5.78161	-1.513	0.144107	0.980533	-4.38998	darkorange	AMY7
ENSMUSG00000029219.10	ENSMUSG00000029219.10	ENSMUSG00000029219	Slc10a4	Slc10a4	5	1	73006883	73012955	protein_coding	-0.490619	3.7691	-1.54475	0.136263	0.980533	-4.39005	darkgreen	AMY4
ENSMUSG00000032338.9	ENSMUSG00000032338.9	ENSMUSG00000032338	Hcn4	Hcn4	9	1	58823412	58863175	protein_coding	-0.297082	3.56863	-1.56405	0.131668	0.980533	-4.39059	darkorange	AMY7
ENSMUSG00000039130.18	ENSMUSG00000039130.18	ENSMUSG00000039130	Zc3hc1	Zc3hc1	6	-1	30366380	30391028	protein_coding	0.226689	3.79213	1.5473	0.13565	0.980533	-4.39062	pink	AMY18
ENSMUSG00000021287.12	ENSMUSG00000021287.12	ENSMUSG00000021287	Xrcc3	Xrcc3	12	-1	111803192	111813873	protein_coding	-0.348361	2.87894	-1.67664	0.107361	0.980533	-4.39063	blue	AMY1
ENSMUSG00000000275.16	ENSMUSG00000000275.16	ENSMUSG00000000275	Trim25	Trim25	11	1	88999376	89020293	protein_coding	0.455125	1.71514	2.11662	0.0454963	0.980533	-4.3909	grey	AMY11
ENSMUSG00000045482.16	ENSMUSG00000045482.16	ENSMUSG00000045482	Trrap	Trrap	5	1	144767732	144859778	protein_coding	-0.0951683	5.63296	-1.50872	0.145192	0.980533	-4.39109	grey	AMY11
ENSMUSG00000028960.20	ENSMUSG00000028960.20	ENSMUSG00000028960	Ube4b	Ube4b	4	-1	149328416	149426749	protein_coding	-0.0950628	5.77794	-1.51155	0.144473	0.980533	-4.39114	magenta	AMY15
ENSMUSG00000040687.16	ENSMUSG00000040687.16	ENSMUSG00000040687	Madd	Madd	2	-1	91137360	91183837	protein_coding	0.0859618	6.41698	1.52547	0.140982	0.980533	-4.39118	turquoise	AMY23
ENSMUSG00000074733.14	ENSMUSG00000074733.14	ENSMUSG00000074733	Zfp950	Zfp950	19	-1	61053840	61140840	protein_coding	-0.126744	5.44404	-1.50525	0.146076	0.980533	-4.39122	blue	AMY1
ENSMUSG00000038305.15	ENSMUSG00000038305.15	ENSMUSG00000038305	Spats2l	Spats2l	1	1	57774162	57948394	protein_coding	-0.125353	4.26595	-1.51222	0.144304	0.980533	-4.39137	darkorange	AMY7
ENSMUSG00000000184.12	ENSMUSG00000000184.12	ENSMUSG00000000184	Ccnd2	Ccnd2	6	-1	127125162	127152193	protein_coding	0.196126	6.59545	1.52896	0.140119	0.980533	-4.39152	darkgrey	AMY5
ENSMUSG00000031226.13	ENSMUSG00000031226.13	ENSMUSG00000031226	Pbdc1	Pbdc1	X	1	105079756	105117090	protein_coding	-0.144662	4.69423	-1.50056	0.147279	0.980533	-4.39199	turquoise	AMY23
ENSMUSG00000053552.14	ENSMUSG00000053552.14	ENSMUSG00000053552	Ebf4	Ebf4	2	1	130295169	130370481	protein_coding	-0.270422	3.12049	-1.62559	0.117869	0.980533	-4.39207	brown	AMY2
ENSMUSG00000058748.9	ENSMUSG00000058748.9	ENSMUSG00000058748	Zfp958	Zfp958	8	1	4613167	4630231	protein_coding	0.216555	3.00563	1.65663	0.111382	0.980533	-4.39245	grey60	AMY12
ENSMUSG00000097623.7	ENSMUSG00000097623.7	ENSMUSG00000097623	B230323A14Rik	B230323A14Rik	9	1	69758740	69830845	antisense	-1.32574	0.184738	-3.19198	0.00410751	0.980533	-4.39248	lightyellow	AMY14
ENSMUSG00000031551.12	ENSMUSG00000031551.12	ENSMUSG00000031551	Ido1	Ido1	8	-1	24584136	24597009	protein_coding	-1.24067	2.54093	-1.75814	0.0922282	0.980533	-4.39277	blue	AMY1
ENSMUSG00000073538.10	ENSMUSG00000073538.10	ENSMUSG00000073538	E330020D12Rik	E330020D12Rik	1	-1	153404827	153414233	processed_transcript	-0.741678	0.782844	-2.65262	0.0143309	0.980533	-4.393	grey	AMY11
ENSMUSG00000031546.6	ENSMUSG00000031546.6	ENSMUSG00000031546	Gins4	Gins4	8	-1	23226616	23237659	protein_coding	0.239125	2.96727	1.66362	0.109963	0.980533	-4.39316	grey	AMY11
ENSMUSG00000044807.13	ENSMUSG00000044807.13	ENSMUSG00000044807	Zfp354c	Zfp354c	11	-1	50811086	50827724	protein_coding	0.131529	4.70435	1.49915	0.147641	0.980533	-4.39317	grey60	AMY12
ENSMUSG00000034987.4	ENSMUSG00000034987.4	ENSMUSG00000034987	Hrh2	Hrh2	13	1	54192129	54236180	protein_coding	-0.26915	2.58124	-1.74385	0.0947426	0.980533	-4.3933	lightyellow	AMY14
ENSMUSG00000005360.14	ENSMUSG00000005360.14	ENSMUSG00000005360	Slc1a3	Slc1a3	15	-1	8634124	8710764	protein_coding	0.0789152	8.68351	1.5752	0.129073	0.980533	-4.39351	grey60	AMY12
ENSMUSG00000084898.1	ENSMUSG00000084898.1	ENSMUSG00000084898	Gm12371	Gm12371	4	1	36952966	36988032	lincRNA	-0.468084	1.55912	-2.14421	0.0429845	0.980533	-4.39355	darkorange	AMY7
ENSMUSG00000039634.12	ENSMUSG00000039634.12	ENSMUSG00000039634	Zfp189	Zfp189	4	1	49521176	49531517	protein_coding	0.361908	2.52155	1.77695	0.0890074	0.980533	-4.39428	purple	AMY19
ENSMUSG00000036197.16	ENSMUSG00000036197.16	ENSMUSG00000036197	Gxylt1	Gxylt1	15	-1	93239742	93275179	protein_coding	0.197559	3.53557	1.56602	0.131207	0.980533	-4.39469	grey60	AMY12
ENSMUSG00000030189.15	ENSMUSG00000030189.15	ENSMUSG00000030189	Ybx3	Ybx3	6	-1	131364855	131388476	protein_coding	-0.278267	4.10381	-1.51366	0.143939	0.980533	-4.39481	darkred	AMY8
ENSMUSG00000034007.10	ENSMUSG00000034007.10	ENSMUSG00000034007	Scaper	Scaper	9	-1	55549879	55938119	protein_coding	-0.095012	5.98148	-1.51167	0.144443	0.980533	-4.39506	turquoise	AMY23
ENSMUSG00000096370.8	ENSMUSG00000096370.8	ENSMUSG00000096370	Gm21992	Gm21992	19	-1	4742913	4811612	protein_coding	-0.188058	3.86055	-1.52899	0.14011	0.980533	-4.39513	grey	AMY11
ENSMUSG00000000631.20	ENSMUSG00000000631.20	ENSMUSG00000000631	Myo18a	Myo18a	11	1	77763246	77865980	protein_coding	-0.101248	6.3524	-1.52019	0.142299	0.980533	-4.39522	blue	AMY1
ENSMUSG00000000948.16	ENSMUSG00000000948.16	ENSMUSG00000000948	Gm38393	Gm38393	7	-1	59974149	60005064	protein_coding	-0.151994	5.06643	-1.49569	0.148536	0.980533	-4.39527	brown	AMY2
ENSMUSG00000025792.9	ENSMUSG00000025792.9	ENSMUSG00000025792	Slc25a10	Slc25a10	11	1	120491840	120499187	protein_coding	0.174994	3.79724	1.53669	0.138219	0.980533	-4.39537	grey	AMY11
ENSMUSG00000019977.16	ENSMUSG00000019977.16	ENSMUSG00000019977	Hbs1l	Hbs1l	10	1	21295979	21368898	protein_coding	-0.131028	4.48242	-1.49917	0.147638	0.980533	-4.39545	darkgreen	AMY4
ENSMUSG00000085334.7	ENSMUSG00000085334.7	ENSMUSG00000085334	Gm12940	Gm12940	4	1	127033731	127049398	processed_transcript	-0.262821	2.76469	-1.69024	0.104697	0.980533	-4.39563	lightcyan	AMY13
ENSMUSG00000020668.10	ENSMUSG00000020668.10	ENSMUSG00000020668	Kif3c	Kif3c	12	1	3365132	3406494	protein_coding	-0.0865001	5.87993	-1.50841	0.14527	0.980533	-4.39589	violet	AMY24
ENSMUSG00000053617.12	ENSMUSG00000053617.12	ENSMUSG00000053617	Sh3pxd2a	Sh3pxd2a	19	-1	47260174	47464401	protein_coding	0.139112	4.86099	1.49421	0.14892	0.980533	-4.39596	grey	AMY11
ENSMUSG00000004565.15	ENSMUSG00000004565.15	ENSMUSG00000004565	Pnpla6	Pnpla6	8	1	3515384	3544267	protein_coding	-0.121029	4.91677	-1.49406	0.14896	0.980533	-4.39604	purple	AMY19
ENSMUSG00000031374.13	ENSMUSG00000031374.13	ENSMUSG00000031374	Zfp92	Zfp92	X	1	73411096	73428385	protein_coding	-0.47357	2.22206	-1.84185	0.0786271	0.980533	-4.39612	brown	AMY2
ENSMUSG00000097929.9	ENSMUSG00000097929.9	ENSMUSG00000097929	Tunar	Tunar	12	1	105333870	105383932	protein_coding	-0.234097	4.24805	-1.5049	0.146165	0.980533	-4.3963	darkorange	AMY7
ENSMUSG00000019857.7	ENSMUSG00000019857.7	ENSMUSG00000019857	Asf1a	Asf1a	10	1	53596757	53609225	protein_coding	-0.194945	3.90633	-1.52378	0.141403	0.980533	-4.39631	magenta	AMY15
ENSMUSG00000032194.9	ENSMUSG00000032194.9	ENSMUSG00000032194	Kank2	Kank2	9	-1	21766784	21798744	protein_coding	0.181613	3.00948	1.64417	0.11395	0.980533	-4.39638	red	AMY20
ENSMUSG00000031603.14	ENSMUSG00000031603.14	ENSMUSG00000031603	Fgf20	Fgf20	8	-1	40279166	40308331	protein_coding	-0.295968	2.77593	-1.68523	0.105671	0.980533	-4.39643	blue	AMY1
ENSMUSG00000032135.15	ENSMUSG00000032135.15	ENSMUSG00000032135	Mcam	Mcam	9	1	44134469	44142727	protein_coding	-0.331264	2.97617	-1.64175	0.114453	0.980533	-4.39657	lightyellow	AMY14
ENSMUSG00000015363.13	ENSMUSG00000015363.13	ENSMUSG00000015363	Trabd	Trabd	15	1	89075124	89087077	protein_coding	-0.178864	3.58596	-1.55105	0.13475	0.980533	-4.39683	purple	AMY19
ENSMUSG00000029716.13	ENSMUSG00000029716.13	ENSMUSG00000029716	Tfr2	Tfr2	5	1	137569840	137587481	protein_coding	0.54709	2.10917	1.92106	0.0673962	0.980533	-4.39709	turquoise	AMY23
ENSMUSG00000018740.14	ENSMUSG00000018740.14	ENSMUSG00000018740	Slc25a35	Slc25a35	11	1	68968131	68974365	protein_coding	0.372262	2.09092	1.91498	0.0682052	0.980533	-4.39762	magenta	AMY15
ENSMUSG00000055435.6	ENSMUSG00000055435.6	ENSMUSG00000055435	Maf	Maf	8	-1	115682942	115707794	protein_coding	0.207701	4.76867	1.49234	0.149406	0.980533	-4.39767	red	AMY20
ENSMUSG00000048787.13	ENSMUSG00000048787.13	ENSMUSG00000048787	Dcun1d3	Dcun1d3	7	-1	119852796	119896298	protein_coding	-0.153168	3.93622	-1.51929	0.142525	0.980533	-4.39768	brown	AMY2
ENSMUSG00000024033.10	ENSMUSG00000024033.10	ENSMUSG00000024033	Rsph1	Rsph1	17	-1	31255019	31277383	protein_coding	0.702876	1.8962	2.0158	0.0558329	0.980533	-4.39779	red	AMY20
ENSMUSG00000031669.10	ENSMUSG00000031669.10	ENSMUSG00000031669	Gins3	Gins3	8	1	95633453	95645060	protein_coding	-0.56829	1.22732	-2.31299	0.0301646	0.980533	-4.39786	darkorange	AMY7
ENSMUSG00000038718.15	ENSMUSG00000038718.15	ENSMUSG00000038718	Pbx3	Pbx3	2	-1	34171457	34373142	protein_coding	-0.257038	6.06665	-1.51075	0.144677	0.980533	-4.39796	darkgreen	AMY4
ENSMUSG00000030249.15	ENSMUSG00000030249.15	ENSMUSG00000030249	Abcc9	Abcc9	6	-1	142587862	142702315	protein_coding	0.408298	1.6993	2.0941	0.0476439	0.980533	-4.39799	grey	AMY11
ENSMUSG00000038145.17	ENSMUSG00000038145.17	ENSMUSG00000038145	Snrk	Snrk	9	1	122117266	122169702	protein_coding	-0.144884	5.19577	-1.49331	0.149155	0.980533	-4.39812	lightyellow	AMY14
ENSMUSG00000030609.18	ENSMUSG00000030609.18	ENSMUSG00000030609	Aen	Aen	7	1	78895854	78911209	protein_coding	0.37242	2.05513	1.93173	0.0659967	0.980533	-4.39845	grey60	AMY12
ENSMUSG00000037395.15	ENSMUSG00000037395.15	ENSMUSG00000037395	Rcor3	Rcor3	1	-1	192098546	192138062	protein_coding	0.434369	1.58468	2.15017	0.042459	0.980533	-4.39899	grey	AMY11
ENSMUSG00000029009.17	ENSMUSG00000029009.17	ENSMUSG00000029009	Mthfr	Mthfr	4	1	148039077	148059551	protein_coding	0.157022	3.78692	1.53029	0.13979	0.980533	-4.39937	grey	AMY11
ENSMUSG00000035456.9	ENSMUSG00000035456.9	ENSMUSG00000035456	Prdm8	Prdm8	5	1	98167198	98188991	protein_coding	0.448978	3.97887	1.51714	0.143064	0.980533	-4.39957	turquoise	AMY23
ENSMUSG00000021234.9	ENSMUSG00000021234.9	ENSMUSG00000021234	Fam161b	Fam161b	12	-1	84345309	84361833	protein_coding	-0.235472	3.14408	-1.60476	0.122398	0.980533	-4.39964	turquoise	AMY23
ENSMUSG00000063364.10	ENSMUSG00000063364.10	ENSMUSG00000063364	3300002I08Rik	3300002I08Rik	2	-1	150310935	150362765	protein_coding	0.245851	2.95435	1.64829	0.113095	0.980533	-4.40033	lightcyan	AMY13
ENSMUSG00000038467.15	ENSMUSG00000038467.15	ENSMUSG00000038467	Chmp4b	Chmp4b	2	1	154651705	154694785	protein_coding	-0.0766645	6.8219	-1.52557	0.140957	0.980533	-4.40076	grey	AMY11
ENSMUSG00000021194.6	ENSMUSG00000021194.6	ENSMUSG00000021194	Chga	Chga	12	1	102554969	102565028	protein_coding	-0.116681	6.91973	-1.52792	0.140376	0.980533	-4.40083	darkred	AMY8
ENSMUSG00000028655.11	ENSMUSG00000028655.11	ENSMUSG00000028655	Mfsd2a	Mfsd2a	4	-1	122946850	122961188	protein_coding	-0.21776	4.11883	-1.50313	0.14662	0.980533	-4.40089	brown	AMY2
ENSMUSG00000025825.12	ENSMUSG00000025825.12	ENSMUSG00000025825	Iscu	Iscu	5	1	113772748	113778288	protein_coding	-0.156081	5.54662	-1.49547	0.148594	0.980533	-4.40109	darkorange	AMY7
ENSMUSG00000075470.2	ENSMUSG00000075470.2	ENSMUSG00000075470	Alg10b	Alg10b	15	1	90224311	90233471	protein_coding	0.130769	4.27048	1.49749	0.14807	0.980533	-4.40129	grey	AMY11
ENSMUSG00000112364.1	ENSMUSG00000112364.1	ENSMUSG00000112364	4930503E24Rik	4930503E24Rik	10	1	124469074	124524488	transcribed_processed_pseudogene	-0.165612	4.51195	-1.48965	0.150109	0.980533	-4.40149	brown	AMY2
ENSMUSG00000031379.13	ENSMUSG00000031379.13	ENSMUSG00000031379	Pir	Pir	X	1	164269371	164373011	protein_coding	-0.303116	2.26698	-1.80997	0.0835877	0.980533	-4.4017	grey	AMY11
ENSMUSG00000025743.14	ENSMUSG00000025743.14	ENSMUSG00000025743	Sdc3	Sdc3	4	1	130792537	130826319	protein_coding	0.0951905	5.84801	1.50071	0.14724	0.980533	-4.4017	turquoise	AMY23
ENSMUSG00000092201.7	ENSMUSG00000092201.7	ENSMUSG00000092201	A530058N18Rik	A530058N18Rik	2	1	114013563	114068324	processed_transcript	-0.712018	1.05861	-2.39731	0.0251689	0.980533	-4.40174	lightyellow	AMY14
ENSMUSG00000045094.8	ENSMUSG00000045094.8	ENSMUSG00000045094	Arhgef37	Arhgef37	18	-1	61491657	61536594	protein_coding	-0.395518	1.78997	-1.99419	0.0583035	0.980533	-4.40181	grey	AMY11
ENSMUSG00000051864.10	ENSMUSG00000051864.10	ENSMUSG00000051864	Tbc1d22a	Tbc1d22a	15	1	86214459	86498503	protein_coding	0.102369	4.63504	1.48761	0.150642	0.980533	-4.40189	lightyellow	AMY14
ENSMUSG00000028899.11	ENSMUSG00000028899.11	ENSMUSG00000028899	Taf12	Taf12	4	1	132274375	132295766	protein_coding	-0.157229	3.84966	-1.51784	0.142887	0.980533	-4.40197	lightcyan	AMY13
ENSMUSG00000097048.7	ENSMUSG00000097048.7	ENSMUSG00000097048	1600020E01Rik	1600020E01Rik	6	1	86526247	86582466	antisense	-0.204675	3.4129	-1.56087	0.132417	0.980533	-4.40201	blue	AMY1
ENSMUSG00000028621.17	ENSMUSG00000028621.17	ENSMUSG00000028621	Cyb5rl	Cyb5rl	4	1	107066988	107088268	protein_coding	0.397289	1.78321	2.0363	0.0535755	0.980533	-4.40203	cyan	AMY3
ENSMUSG00000089717.2	ENSMUSG00000089717.2	ENSMUSG00000089717	Olfr275	Olfr275	4	1	52814604	52828269	protein_coding	-0.211031	3.42172	-1.55936	0.132772	0.980533	-4.40217	grey	AMY11
ENSMUSG00000039236.18	ENSMUSG00000039236.18	ENSMUSG00000039236	Isg20	Isg20	7	1	78913424	78920396	protein_coding	-2.20981	2.48693	-1.80557	0.0842931	0.980533	-4.40226	darkred	AMY8
ENSMUSG00000070282.6	ENSMUSG00000070282.6	ENSMUSG00000070282	3000002C10Rik	3000002C10Rik	9	-1	109827943	109832706	transcribed_processed_pseudogene	-0.600887	1.03453	-2.40999	0.0244875	0.980533	-4.40243	brown	AMY2
ENSMUSG00000032396.17	ENSMUSG00000032396.17	ENSMUSG00000032396	Dis3l	Dis3l	9	-1	64306756	64341288	protein_coding	-0.136378	4.33898	-1.49157	0.149607	0.980533	-4.40296	brown	AMY2
ENSMUSG00000024339.12	ENSMUSG00000024339.12	ENSMUSG00000024339	Tap2	Tap2	17	1	34203527	34216321	protein_coding	0.55763	1.29602	2.31017	0.0303463	0.980533	-4.40362	red	AMY20
ENSMUSG00000101589.1	ENSMUSG00000101589.1	ENSMUSG00000101589	Rbm6-ps1	Rbm6-ps1	1	-1	17397412	17400281	processed_pseudogene	-0.161631	3.95754	-1.50759	0.145478	0.980533	-4.4037	grey	AMY11
ENSMUSG00000025353.5	ENSMUSG00000025353.5	ENSMUSG00000025353	Ormdl2	Ormdl2	10	-1	128817902	128821645	protein_coding	-0.234688	2.86513	-1.64656	0.113453	0.980533	-4.40375	grey	AMY11
ENSMUSG00000097789.2	ENSMUSG00000097789.2	ENSMUSG00000097789	Gm2115	Gm2115	7	1	84528954	84583531	protein_coding	0.279203	3.77244	1.52565	0.140938	0.980533	-4.40383	darkolivegreen	AMY6
ENSMUSG00000038712.16	ENSMUSG00000038712.16	ENSMUSG00000038712	Mindy1	Mindy1	3	1	95281345	95296166	protein_coding	-0.149236	4.27427	-1.49189	0.149525	0.980533	-4.40411	darkturquoise	AMY9
ENSMUSG00000071723.7	ENSMUSG00000071723.7	ENSMUSG00000071723	Gspt2	Gspt2	X	1	94636069	94643244	protein_coding	0.125904	4.77554	1.48329	0.151778	0.980533	-4.40417	pink	AMY18
ENSMUSG00000071855.5	ENSMUSG00000071855.5	ENSMUSG00000071855	Ccdc112	Ccdc112	18	-1	46282151	46311928	protein_coding	0.125231	4.66628	1.48382	0.151639	0.980533	-4.40433	cyan	AMY3
ENSMUSG00000028601.18	ENSMUSG00000028601.18	ENSMUSG00000028601	Echdc2	Echdc2	4	1	108165437	108179308	protein_coding	0.204946	3.26178	1.58186	0.127544	0.980533	-4.40437	purple	AMY19
ENSMUSG00000024222.17	ENSMUSG00000024222.17	ENSMUSG00000024222	Fkbp5	Fkbp5	17	-1	28399094	28517527	protein_coding	0.135303	5.17673	1.48459	0.151434	0.980533	-4.40455	grey	AMY11
ENSMUSG00000029765.12	ENSMUSG00000029765.12	ENSMUSG00000029765	Plxna4	Plxna4	6	-1	32144268	32588192	protein_coding	0.140392	6.61029	1.51598	0.143355	0.980533	-4.40458	turquoise	AMY23
ENSMUSG00000025128.7	ENSMUSG00000025128.7	ENSMUSG00000025128	Bhlhe22	Bhlhe22	3	1	18054174	18057517	protein_coding	0.752389	3.7416	1.53157	0.139475	0.980533	-4.40475	turquoise	AMY23
ENSMUSG00000031391.18	ENSMUSG00000031391.18	ENSMUSG00000031391	L1cam	L1cam	X	-1	73853778	73896105	protein_coding	-0.107275	5.9821	-1.50091	0.14719	0.980533	-4.40484	grey	AMY11
ENSMUSG00000034430.16	ENSMUSG00000034430.16	ENSMUSG00000034430	Zxdc	Zxdc	6	1	90369492	90403490	protein_coding	0.126704	4.14839	1.49629	0.148382	0.980533	-4.40512	red	AMY20
ENSMUSG00000027663.12	ENSMUSG00000027663.12	ENSMUSG00000027663	Zmat3	Zmat3	3	-1	32334792	32366014	protein_coding	-0.113171	6.1536	-1.50443	0.146287	0.980533	-4.40546	darkgreen	AMY4
ENSMUSG00000105081.1	ENSMUSG00000105081.1	ENSMUSG00000105081	Gm43110	Gm43110	5	-1	22472767	22472992	processed_pseudogene	-0.911595	1.02072	-2.3983	0.025115	0.980533	-4.40557	darkorange	AMY7
ENSMUSG00000048772.15	ENSMUSG00000048772.15	ENSMUSG00000048772	Tmem53	Tmem53	4	1	117251951	117268582	protein_coding	0.424561	2.18516	1.85617	0.0764835	0.980533	-4.40572	brown	AMY2
ENSMUSG00000030180.15	ENSMUSG00000030180.15	ENSMUSG00000030180	Kdm5a	Kdm5a	6	1	120364124	120444574	protein_coding	0.0927442	5.64327	1.49136	0.149663	0.980533	-4.40583	brown	AMY2
ENSMUSG00000018761.14	ENSMUSG00000018761.14	ENSMUSG00000018761	Mpdu1	Mpdu1	11	-1	69656697	69662642	protein_coding	0.229786	3.15639	1.59657	0.124219	0.980533	-4.40591	grey60	AMY12
ENSMUSG00000034591.5	ENSMUSG00000034591.5	ENSMUSG00000034591	Slc41a2	Slc41a2	10	-1	83230848	83337882	protein_coding	0.181249	4.20357	1.493	0.149235	0.980533	-4.40593	grey60	AMY12
ENSMUSG00000013523.13	ENSMUSG00000013523.13	ENSMUSG00000013523	Bcas1	Bcas1	2	-1	170346991	170427845	protein_coding	-0.242386	7.23994	-1.53048	0.139745	0.980533	-4.40614	lightyellow	AMY14
ENSMUSG00000039154.8	ENSMUSG00000039154.8	ENSMUSG00000039154	Shd	Shd	17	1	55970467	55976625	protein_coding	-0.203894	4.18688	-1.4917	0.149572	0.980533	-4.4062	darkorange	AMY7
ENSMUSG00000021418.15	ENSMUSG00000021418.15	ENSMUSG00000021418	Rpp40	Rpp40	13	-1	35893472	35906359	protein_coding	-0.446611	1.59151	-2.06785	0.0502602	0.980533	-4.40636	brown	AMY2
ENSMUSG00000074182.8	ENSMUSG00000074182.8	ENSMUSG00000074182	Znhit6	Znhit6	3	1	145576205	145604795	protein_coding	-0.30363	2.54995	-1.71258	0.100447	0.980533	-4.40657	grey	AMY11
ENSMUSG00000116571.1	ENSMUSG00000116571.1	ENSMUSG00000116571	Gm49741	Gm49741	17	1	27623497	27624265	bidirectional_promoter_lncRNA	1.07086	0.441962	3.05115	0.00572924	0.980533	-4.40685	grey	AMY11
ENSMUSG00000109450.1	ENSMUSG00000109450.1	ENSMUSG00000109450	Gm39043	Gm39043	7	1	83814707	83838345	lincRNA	-1.1318	1.22563	-2.26333	0.0335167	0.980533	-4.40704	blue	AMY1
ENSMUSG00000021986.9	ENSMUSG00000021986.9	ENSMUSG00000021986	Amer2	Amer2	14	1	60373259	60388197	protein_coding	-0.0916806	6.52371	-1.51183	0.144403	0.980533	-4.4071	darkred	AMY8
ENSMUSG00000109222.1	ENSMUSG00000109222.1	ENSMUSG00000109222	Gm10297	Gm10297	7	-1	60753363	60754013	processed_pseudogene	0.263431	2.78575	1.66747	0.109187	0.980533	-4.40712	grey	AMY11
ENSMUSG00000026617.16	ENSMUSG00000026617.16	ENSMUSG00000026617	Bpnt1	Bpnt1	1	1	185332149	185357777	protein_coding	-0.10038	5.54585	-1.48815	0.150499	0.980533	-4.40722	lightcyan	AMY13
ENSMUSG00000030342.8	ENSMUSG00000030342.8	ENSMUSG00000030342	Cd9	Cd9	6	-1	125460266	125494791	protein_coding	-0.277797	5.14136	-1.48124	0.152318	0.980533	-4.40726	darkred	AMY8
ENSMUSG00000032615.14	ENSMUSG00000032615.14	ENSMUSG00000032615	Nt5m	Nt5m	11	1	59839447	59880968	protein_coding	0.157036	5.31457	1.48305	0.151841	0.980533	-4.40734	brown	AMY2
ENSMUSG00000030045.10	ENSMUSG00000030045.10	ENSMUSG00000030045	Mrpl19	Mrpl19	6	-1	81957851	81965958	protein_coding	-0.127204	5.14021	-1.48082	0.152429	0.980533	-4.40747	grey	AMY11
ENSMUSG00000073155.12	ENSMUSG00000073155.12	ENSMUSG00000073155	1810058I24Rik	1810058I24Rik	6	1	35252654	35263496	protein_coding	-0.388647	4.98008	-1.47898	0.152917	0.980533	-4.40775	darkred	AMY8
ENSMUSG00000031596.15	ENSMUSG00000031596.15	ENSMUSG00000031596	Slc7a2	Slc7a2	8	1	40862396	40922308	protein_coding	-0.182821	3.72345	-1.51692	0.143118	0.980533	-4.40779	lightcyan	AMY13
ENSMUSG00000060843.11	ENSMUSG00000060843.11	ENSMUSG00000060843	Ctnna3	Ctnna3	10	1	63430098	65003667	protein_coding	-0.228864	3.34133	-1.55724	0.133274	0.980533	-4.40784	grey	AMY11
ENSMUSG00000090125.3	ENSMUSG00000090125.3	ENSMUSG00000090125	Pou3f1	Pou3f1	4	1	124656807	124660655	protein_coding	-0.32477	4.98117	-1.47882	0.152961	0.980533	-4.40785	blue	AMY1
ENSMUSG00000067818.6	ENSMUSG00000067818.6	ENSMUSG00000067818	Myl9	Myl9	2	1	156775420	156781658	protein_coding	-0.300213	4.63137	-1.47855	0.153031	0.980533	-4.408	darkred	AMY8
ENSMUSG00000002455.14	ENSMUSG00000002455.14	ENSMUSG00000002455	Prpf6	Prpf6	2	1	181591868	181655660	protein_coding	0.114856	5.39819	1.48313	0.15182	0.980533	-4.40854	greenyellow	AMY10
ENSMUSG00000038255.6	ENSMUSG00000038255.6	ENSMUSG00000038255	Neurod2	Neurod2	11	-1	98325415	98329648	protein_coding	0.501076	5.24249	1.47967	0.152734	0.980533	-4.40865	turquoise	AMY23
ENSMUSG00000030319.8	ENSMUSG00000030319.8	ENSMUSG00000030319	Cand2	Cand2	6	1	115774538	115805557	protein_coding	0.594249	1.49251	2.16546	0.0411358	0.980533	-4.40867	darkgrey	AMY5
ENSMUSG00000024883.8	ENSMUSG00000024883.8	ENSMUSG00000024883	Rin1	Rin1	19	1	5050481	5057071	protein_coding	0.155487	5.22434	1.47977	0.152709	0.980533	-4.4089	darkgrey	AMY5
ENSMUSG00000063714.15	ENSMUSG00000063714.15	ENSMUSG00000063714	Sp3os	Sp3os	2	1	72979424	72988677	antisense	0.162856	3.8786	1.50565	0.145976	0.980533	-4.40898	grey	AMY11
ENSMUSG00000042708.12	ENSMUSG00000042708.12	ENSMUSG00000042708	Shcbp1l	Shcbp1l	1	1	153425162	153452574	protein_coding	-0.715024	0.97533	-2.40764	0.0246127	0.980533	-4.40902	blue	AMY1
ENSMUSG00000040734.14	ENSMUSG00000040734.14	ENSMUSG00000040734	Ppp1r13l	Ppp1r13l	7	1	19359749	19378533	protein_coding	-0.553039	1.42817	-2.1372	0.0436106	0.980533	-4.40908	grey	AMY11
ENSMUSG00000036103.9	ENSMUSG00000036103.9	ENSMUSG00000036103	Colec12	Colec12	18	1	9707595	9882644	protein_coding	-0.328264	2.48481	-1.7202	0.0990304	0.980533	-4.40943	orange	AMY16
ENSMUSG00000024975.13	ENSMUSG00000024975.13	ENSMUSG00000024975	Pdcd4	Pdcd4	19	1	53892231	53929860	protein_coding	0.087074	6.96675	1.51956	0.142457	0.980533	-4.40972	turquoise	AMY23
ENSMUSG00000000805.18	ENSMUSG00000000805.18	ENSMUSG00000000805	Car4	Car4	11	1	84957786	84966044	protein_coding	0.403391	2.96531	1.62305	0.118414	0.980533	-4.4098	turquoise	AMY23
ENSMUSG00000045009.9	ENSMUSG00000045009.9	ENSMUSG00000045009	Prrt3	Prrt3	6	-1	113493639	113501931	protein_coding	0.15158	4.17609	1.48734	0.150714	0.980533	-4.40995	royalblue	AMY21
ENSMUSG00000003234.16	ENSMUSG00000003234.16	ENSMUSG00000003234	Abcf3	Abcf3	16	1	20548577	20561379	protein_coding	-0.105817	5.54647	-1.48429	0.151514	0.980533	-4.41048	darkorange	AMY7
ENSMUSG00000037486.18	ENSMUSG00000037486.18	ENSMUSG00000037486	Asxl2	Asxl2	12	1	3426857	3506852	protein_coding	0.117916	4.88313	1.47453	0.154102	0.980533	-4.41052	cyan	AMY3
ENSMUSG00000009907.17	ENSMUSG00000009907.17	ENSMUSG00000009907	Vps4b	Vps4b	1	-1	106764071	106796728	protein_coding	-0.105034	5.34691	-1.48008	0.152625	0.980533	-4.41063	blue	AMY1
ENSMUSG00000026880.11	ENSMUSG00000026880.11	ENSMUSG00000026880	Stom	Stom	2	-1	35313986	35336976	protein_coding	-0.51873	1.54099	-2.07176	0.0498633	0.980533	-4.41071	darkred	AMY8
ENSMUSG00000047996.16	ENSMUSG00000047996.16	ENSMUSG00000047996	Prrg1	Prrg1	X	-1	78449613	78583896	protein_coding	-0.263036	3.03356	-1.59613	0.124316	0.980533	-4.41104	lightyellow	AMY14
ENSMUSG00000031488.14	ENSMUSG00000031488.14	ENSMUSG00000031488	Rab11fip1	Rab11fip1	8	-1	27138773	27174646	protein_coding	0.510776	1.47551	2.1601	0.0415955	0.980533	-4.41121	red	AMY20
ENSMUSG00000105942.1	ENSMUSG00000105942.1	ENSMUSG00000105942	Gm43175	Gm43175	5	-1	51907122	51910931	TEC	-0.453445	1.45964	-2.11146	0.0459808	0.980533	-4.41149	blue	AMY1
ENSMUSG00000074170.5	ENSMUSG00000074170.5	ENSMUSG00000074170	Plekhf1	Plekhf1	7	-1	38216972	38228016	protein_coding	-0.440634	2.54295	-1.69804	0.103196	0.980533	-4.41156	grey	AMY11
ENSMUSG00000047810.9	ENSMUSG00000047810.9	ENSMUSG00000047810	Ccdc88b	Ccdc88b	19	-1	6844623	6858211	protein_coding	0.51618	1.61672	2.08427	0.0486093	0.980533	-4.4116	grey	AMY11
ENSMUSG00000022901.13	ENSMUSG00000022901.13	ENSMUSG00000022901	Cd86	Cd86	16	-1	36603869	36666081	protein_coding	0.778313	1.04542	2.45748	0.0220838	0.980533	-4.41162	grey	AMY11
ENSMUSG00000037035.5	ENSMUSG00000037035.5	ENSMUSG00000037035	Inhbb	Inhbb	1	-1	119415465	119422248	protein_coding	0.495768	1.61678	2.08833	0.0482078	0.980533	-4.41165	turquoise	AMY23
ENSMUSG00000067995.4	ENSMUSG00000067995.4	ENSMUSG00000067995	Gtf2f2	Gtf2f2	14	-1	75896937	76010865	protein_coding	0.150305	4.14104	1.48595	0.151077	0.980533	-4.41168	grey	AMY11
ENSMUSG00000021838.17	ENSMUSG00000021838.17	ENSMUSG00000021838	Samd4	Samd4	14	1	46882854	47105815	protein_coding	-0.158983	5.93567	-1.49195	0.149509	0.980533	-4.41194	darkorange	AMY7
ENSMUSG00000032890.17	ENSMUSG00000032890.17	ENSMUSG00000032890	Rims3	Rims3	4	1	120854816	120896579	protein_coding	-0.200528	5.6687	-1.48539	0.151225	0.980533	-4.41204	darkorange	AMY7
ENSMUSG00000029174.18	ENSMUSG00000029174.18	ENSMUSG00000029174	Tbc1d1	Tbc1d1	5	1	64156305	64351486	protein_coding	0.204822	3.81484	1.50397	0.146403	0.980533	-4.41252	turquoise	AMY23
ENSMUSG00000061479.15	ENSMUSG00000061479.15	ENSMUSG00000061479	Snrpa	Snrpa	7	-1	27187005	27196271	protein_coding	0.306252	2.87672	1.63429	0.11602	0.980533	-4.41271	grey60	AMY12
ENSMUSG00000026525.9	ENSMUSG00000026525.9	ENSMUSG00000026525	Opn3	Opn3	1	-1	175662421	175692776	protein_coding	-0.472523	1.51205	-2.07698	0.0493361	0.980533	-4.41287	lightcyan	AMY13
ENSMUSG00000034473.14	ENSMUSG00000034473.14	ENSMUSG00000034473	Sec22a	Sec22a	16	-1	35311131	35363918	protein_coding	0.145617	4.30069	1.47815	0.153138	0.980533	-4.41293	grey	AMY11
ENSMUSG00000008429.8	ENSMUSG00000008429.8	ENSMUSG00000008429	Herpud2	Herpud2	9	-1	25108132	25151820	protein_coding	0.126616	4.78979	1.47106	0.155031	0.980533	-4.41296	magenta	AMY15
ENSMUSG00000027684.16	ENSMUSG00000027684.16	ENSMUSG00000027684	Mecom	Mecom	3	-1	29951296	30548008	protein_coding	0.358594	2.36315	1.76661	0.090766	0.980533	-4.41309	brown	AMY2
ENSMUSG00000061778.10	ENSMUSG00000061778.10	ENSMUSG00000061778	Mospd2	Mospd2	X	-1	164936169	164980375	protein_coding	0.233568	3.14793	1.58124	0.127685	0.980533	-4.41312	magenta	AMY15
ENSMUSG00000001542.7	ENSMUSG00000001542.7	ENSMUSG00000001542	Ell2	Ell2	13	1	75706757	75772364	protein_coding	-0.155071	4.86653	-1.47099	0.15505	0.980533	-4.41318	blue	AMY1
ENSMUSG00000047022.18	ENSMUSG00000047022.18	ENSMUSG00000047022	Mipol1	Mipol1	12	1	57230427	57497199	protein_coding	0.198551	3.78987	1.50499	0.146143	0.980533	-4.41325	grey	AMY11
ENSMUSG00000030560.17	ENSMUSG00000030560.17	ENSMUSG00000030560	Ctsc	Ctsc	7	1	88278085	88310888	protein_coding	0.398341	2.61725	1.69333	0.1041	0.980533	-4.41333	darkgrey	AMY5
ENSMUSG00000022629.17	ENSMUSG00000022629.17	ENSMUSG00000022629	Kif21a	Kif21a	15	-1	90933276	91049948	protein_coding	-0.0682783	7.77312	-1.53578	0.138442	0.980533	-4.41336	grey	AMY11
ENSMUSG00000105176.1	ENSMUSG00000105176.1	ENSMUSG00000105176	Gm43668	Gm43668	3	1	34070659	34076000	TEC	0.332851	1.94958	1.90616	0.0693949	0.980533	-4.4135	darkgrey	AMY5
ENSMUSG00000041453.12	ENSMUSG00000041453.12	ENSMUSG00000041453	Rpl21	Rpl21	5	1	146832890	146837032	protein_coding	-0.153875	4.16473	-1.4806	0.152488	0.980533	-4.41365	grey	AMY11
ENSMUSG00000066306.13	ENSMUSG00000066306.13	ENSMUSG00000066306	Numa1	Numa1	7	1	101934111	102014964	protein_coding	-0.0937232	5.45638	-1.47859	0.15302	0.980533	-4.41365	lightcyan	AMY13
ENSMUSG00000041649.13	ENSMUSG00000041649.13	ENSMUSG00000041649	Klf8	Klf8	X	1	153237466	153396132	protein_coding	0.360082	1.86938	1.94078	0.0648286	0.980533	-4.41366	grey	AMY11
ENSMUSG00000086224.8	ENSMUSG00000086224.8	ENSMUSG00000086224	2700069I18Rik	2700069I18Rik	3	-1	5177586	5220841	antisense	-1.0181	0.486271	-2.73468	0.0119062	0.980533	-4.41367	darkgreen	AMY4
ENSMUSG00000032182.15	ENSMUSG00000032182.15	ENSMUSG00000032182	Yipf2	Yipf2	9	-1	21588682	21592828	protein_coding	0.209468	3.5033	1.5308	0.139664	0.980533	-4.41375	pink	AMY18
ENSMUSG00000080316.11	ENSMUSG00000080316.11	ENSMUSG00000080316	Spaca6	Spaca6	17	1	17827158	17843009	protein_coding	-0.115669	4.37302	-1.47418	0.154194	0.980533	-4.41376	brown	AMY2
ENSMUSG00000041238.16	ENSMUSG00000041238.16	ENSMUSG00000041238	Rbbp8	Rbbp8	18	1	11633276	11745221	protein_coding	-0.471364	1.93419	-1.88322	0.0725732	0.980533	-4.41387	pink	AMY18
ENSMUSG00000022124.15	ENSMUSG00000022124.15	ENSMUSG00000022124	Fbxl3	Fbxl3	14	-1	103080239	103099566	protein_coding	-0.0841914	6.1038	-1.49353	0.149097	0.980533	-4.41423	lightcyan	AMY13
ENSMUSG00000113600.1	ENSMUSG00000113600.1	ENSMUSG00000113600	Gm7868	Gm7868	12	1	69123101	69123780	processed_pseudogene	-0.239685	2.3871	-1.73255	0.0967709	0.980533	-4.41433	grey	AMY11
ENSMUSG00000022550.18	ENSMUSG00000022550.18	ENSMUSG00000022550	Adck5	Adck5	15	1	76576358	76595816	protein_coding	-0.148904	3.63515	-1.51218	0.144314	0.980533	-4.4144	darkred	AMY8
ENSMUSG00000036304.14	ENSMUSG00000036304.14	ENSMUSG00000036304	Zdhhc23	Zdhhc23	16	-1	43965033	43979791	protein_coding	0.344926	3.54745	1.52493	0.141116	0.980533	-4.41505	turquoise	AMY23
ENSMUSG00000022956.11	ENSMUSG00000022956.11	ENSMUSG00000022956	Atp5o	Atp5o	16	-1	91925214	91931687	protein_coding	-0.600922	0.843169	-2.45761	0.0220774	0.980533	-4.41531	grey	AMY11
ENSMUSG00000030994.16	ENSMUSG00000030994.16	ENSMUSG00000030994	D7Ertd443e	D7Ertd443e	7	-1	134265779	134501160	protein_coding	-0.277424	3.42926	-1.53049	0.139741	0.980533	-4.41532	lightyellow	AMY14
ENSMUSG00000074656.12	ENSMUSG00000074656.12	ENSMUSG00000074656	Eif2s2	Eif2s2	2	-1	154871410	154892935	protein_coding	0.106389	5.80939	1.48392	0.151613	0.980533	-4.41562	grey60	AMY12
ENSMUSG00000041718.16	ENSMUSG00000041718.16	ENSMUSG00000041718	Alg13	Alg13	X	1	144317804	144374450	protein_coding	0.298175	2.28304	1.77693	0.0890119	0.980533	-4.41566	greenyellow	AMY10
ENSMUSG00000026842.16	ENSMUSG00000026842.16	ENSMUSG00000026842	Abl1	Abl1	2	1	31688376	31804227	protein_coding	-0.143995	4.80988	-1.46709	0.156097	0.980533	-4.41588	grey	AMY11
ENSMUSG00000029173.12	ENSMUSG00000029173.12	ENSMUSG00000029173	Sepsecs	Sepsecs	5	-1	52640087	52669708	protein_coding	0.188925	3.30415	1.55027	0.134937	0.980533	-4.41599	grey	AMY11
ENSMUSG00000073542.3	ENSMUSG00000073542.3	ENSMUSG00000073542	Cep76	Cep76	18	-1	67617800	67641336	protein_coding	-0.383505	1.89636	-1.89052	0.0715483	0.980533	-4.41613	grey	AMY11
ENSMUSG00000044949.4	ENSMUSG00000044949.4	ENSMUSG00000044949	Ubtd2	Ubtd2	11	1	32455370	32516687	protein_coding	0.304902	2.38548	1.74448	0.0946305	0.980533	-4.41643	grey60	AMY12
ENSMUSG00000028830.14	ENSMUSG00000028830.14	ENSMUSG00000028830	AU040320	AU040320	4	1	126753544	126870070	protein_coding	0.0952355	5.22888	1.47009	0.15529	0.980533	-4.41668	magenta	AMY15
ENSMUSG00000024304.14	ENSMUSG00000024304.14	ENSMUSG00000024304	Cdh2	Cdh2	18	-1	16588877	16809246	protein_coding	0.141137	4.72193	1.46577	0.156454	0.980533	-4.41681	red	AMY20
ENSMUSG00000068962.7	ENSMUSG00000068962.7	ENSMUSG00000068962	Zfp114	Zfp114	7	1	24175060	24183188	protein_coding	-0.911931	0.698817	-2.54054	0.0183988	0.980533	-4.41754	grey	AMY11
ENSMUSG00000026558.13	ENSMUSG00000026558.13	ENSMUSG00000026558	Uck2	Uck2	1	-1	167222883	167285320	protein_coding	0.220158	3.78995	1.49713	0.148164	0.980533	-4.41758	pink	AMY18
ENSMUSG00000008090.14	ENSMUSG00000008090.14	ENSMUSG00000008090	Fgfrl1	Fgfrl1	5	1	108692382	108706924	protein_coding	0.179466	3.42534	1.53135	0.13953	0.980533	-4.41772	pink	AMY18
ENSMUSG00000043445.7	ENSMUSG00000043445.7	ENSMUSG00000043445	Pgp	Pgp	17	1	24470392	24473110	protein_coding	-0.0715154	6.52478	-1.50054	0.147283	0.980533	-4.41784	grey	AMY11
ENSMUSG00000041945.12	ENSMUSG00000041945.12	ENSMUSG00000041945	Mfsd9	Mfsd9	1	-1	40772038	40790687	protein_coding	0.380348	1.91229	1.90737	0.0692311	0.980533	-4.4181	grey60	AMY12
ENSMUSG00000064945.1	ENSMUSG00000064945.1	ENSMUSG00000064945	Rny3	Rny3	6	1	47781624	47781725	misc_RNA	-0.595737	1.4494	-2.08068	0.0489662	0.980533	-4.41811	grey60	AMY12
ENSMUSG00000100252.6	ENSMUSG00000100252.6	ENSMUSG00000100252	Mir124-2hg	Mir124-2hg	3	1	17789921	17808970	lincRNA	-0.143217	5.76671	-1.48058	0.152494	0.980533	-4.41817	darkorange	AMY7
ENSMUSG00000028173.10	ENSMUSG00000028173.10	ENSMUSG00000028173	Wls	Wls	3	1	159839672	159938664	protein_coding	0.165295	5.33389	1.46985	0.155356	0.980533	-4.41832	turquoise	AMY23
ENSMUSG00000020077.14	ENSMUSG00000020077.14	ENSMUSG00000020077	Srgn	Srgn	10	-1	62493833	62527451	protein_coding	-0.399739	3.07206	-1.57135	0.129965	0.980533	-4.41834	darkred	AMY8
ENSMUSG00000021461.17	ENSMUSG00000021461.17	ENSMUSG00000021461	Fancc	Fancc	13	-1	63285043	63497278	protein_coding	0.244925	2.97925	1.59779	0.123946	0.980533	-4.41835	grey	AMY11
ENSMUSG00000034543.15	ENSMUSG00000034543.15	ENSMUSG00000034543	Morc2a	Morc2a	11	1	3649191	3690477	protein_coding	-0.144491	4.29648	-1.46854	0.155706	0.980533	-4.4185	lightcyan	AMY13
ENSMUSG00000034903.18	ENSMUSG00000034903.18	ENSMUSG00000034903	Cobll1	Cobll1	2	-1	65088339	65239403	protein_coding	-0.272536	3.03981	-1.57669	0.128729	0.980533	-4.41867	darkturquoise	AMY9
ENSMUSG00000014444.17	ENSMUSG00000014444.17	ENSMUSG00000014444	Piezo1	Piezo1	8	-1	122481698	122551329	protein_coding	0.5185	2.00082	1.86964	0.0745143	0.980533	-4.41871	turquoise	AMY23
ENSMUSG00000029816.10	ENSMUSG00000029816.10	ENSMUSG00000029816	Gpnmb	Gpnmb	6	1	49036546	49070929	protein_coding	0.791806	1.08474	2.36556	0.0269529	0.980533	-4.41873	turquoise	AMY23
ENSMUSG00000015697.14	ENSMUSG00000015697.14	ENSMUSG00000015697	Setdb1	Setdb1	3	-1	95323525	95357202	protein_coding	0.15355	4.38357	1.46684	0.156165	0.980533	-4.41875	darkgrey	AMY5
ENSMUSG00000005225.15	ENSMUSG00000005225.15	ENSMUSG00000005225	Plekha8	Plekha8	6	1	54595111	54645839	protein_coding	-0.185831	2.99604	-1.58423	0.127003	0.980533	-4.41902	magenta	AMY15
ENSMUSG00000004994.12	ENSMUSG00000004994.12	ENSMUSG00000004994	Ccdc130	Ccdc130	8	-1	84257795	84270380	protein_coding	0.242853	2.88995	1.61097	0.121033	0.980533	-4.41954	grey60	AMY12
ENSMUSG00000027763.13	ENSMUSG00000027763.13	ENSMUSG00000027763	Mbnl1	Mbnl1	3	1	60472830	60629750	protein_coding	-0.121448	6.83071	-1.50666	0.145717	0.980533	-4.41962	blue	AMY1
ENSMUSG00000075419.4	ENSMUSG00000075419.4	ENSMUSG00000075419	Dolk	Dolk	2	-1	30284231	30286334	protein_coding	-0.159686	3.77708	-1.49088	0.149786	0.980533	-4.4197	grey	AMY11
ENSMUSG00000048450.10	ENSMUSG00000048450.10	ENSMUSG00000048450	Msx1	Msx1	5	-1	37820485	37824583	protein_coding	1.12704	1.85099	1.97887	0.0601135	0.980533	-4.41975	red	AMY20
ENSMUSG00000049176.16	ENSMUSG00000049176.16	ENSMUSG00000049176	Frmpd4	Frmpd4	X	-1	167471309	168577231	protein_coding	0.137166	6.3105	1.49218	0.149449	0.980533	-4.4198	royalblue	AMY21
ENSMUSG00000035355.15	ENSMUSG00000035355.15	ENSMUSG00000035355	Kcnh4	Kcnh4	11	-1	100740376	100759942	protein_coding	-0.374945	2.94542	-1.58897	0.125928	0.980533	-4.41992	blue	AMY1
ENSMUSG00000054676.15	ENSMUSG00000054676.15	ENSMUSG00000054676	1600014C10Rik	1600014C10Rik	7	1	38183217	38197568	protein_coding	-0.129251	4.58156	-1.4617	0.157557	0.980533	-4.42001	grey	AMY11
ENSMUSG00000068335.6	ENSMUSG00000068335.6	ENSMUSG00000068335	Dok1	Dok1	6	-1	83030934	83033471	protein_coding	0.78394	0.86273	2.51254	0.0195718	0.980533	-4.42009	lightcyan	AMY13
ENSMUSG00000028607.16	ENSMUSG00000028607.16	ENSMUSG00000028607	Cpt2	Cpt2	4	-1	107903981	107923610	protein_coding	0.526312	2.11453	1.83553	0.0795899	0.980533	-4.4204	darkolivegreen	AMY6
ENSMUSG00000037386.16	ENSMUSG00000037386.16	ENSMUSG00000037386	Rims2	Rims2	15	1	39198261	39684372	protein_coding	-0.0904923	7.00845	-1.51007	0.144849	0.980533	-4.42061	grey60	AMY12
ENSMUSG00000017754.13	ENSMUSG00000017754.13	ENSMUSG00000017754	Pltp	Pltp	2	-1	164839518	164857711	protein_coding	0.203545	5.84386	1.47825	0.15311	0.980533	-4.4211	red	AMY20
ENSMUSG00000018932.9	ENSMUSG00000018932.9	ENSMUSG00000018932	Map2k3	Map2k3	11	1	60932033	60952811	protein_coding	-0.222361	3.20423	-1.54657	0.135823	0.980533	-4.42121	brown	AMY2
ENSMUSG00000084013.1	ENSMUSG00000084013.1	ENSMUSG00000084013	Gm14270	Gm14270	2	1	170285035	170285880	processed_pseudogene	-0.144601	4.99307	-1.46117	0.157702	0.980533	-4.42126	darkorange	AMY7
ENSMUSG00000051652.4	ENSMUSG00000051652.4	ENSMUSG00000051652	Lrrc3	Lrrc3	10	-1	77897575	77902536	protein_coding	-0.219933	3.19456	-1.54711	0.135693	0.980533	-4.42134	lightcyan	AMY13
ENSMUSG00000039789.7	ENSMUSG00000039789.7	ENSMUSG00000039789	Zfp597	Zfp597	16	-1	3858321	3884561	protein_coding	-0.190046	3.54292	-1.50661	0.145729	0.980533	-4.4214	magenta	AMY15
ENSMUSG00000026627.7	ENSMUSG00000026627.7	ENSMUSG00000026627	Pacc1	Pacc1	1	1	191325912	191350914	protein_coding	0.254627	2.45069	1.70559	0.10176	0.980533	-4.42144	grey	AMY11
ENSMUSG00000038486.9	ENSMUSG00000038486.9	ENSMUSG00000038486	Sv2a	Sv2a	3	1	96181151	96195521	protein_coding	-0.0734598	8.94819	-1.55581	0.133615	0.980533	-4.42227	darkorange	AMY7
ENSMUSG00000038010.9	ENSMUSG00000038010.9	ENSMUSG00000038010	Ccdc138	Ccdc138	10	1	58497948	58576244	protein_coding	0.340633	2.11975	1.80601	0.0842222	0.980533	-4.4225	red	AMY20
ENSMUSG00000030965.19	ENSMUSG00000030965.19	ENSMUSG00000030965	Abraxas2	Abraxas2	7	1	132859225	132885111	protein_coding	-0.142617	4.42707	-1.45899	0.158294	0.980533	-4.42296	grey	AMY11
ENSMUSG00000029344.14	NA	NA	NA	NA	NA	NA	NA	NA	NA	0.135443	4.54838	1.45773	0.15864	0.980533	-4.42306	#N/A	#N/A
ENSMUSG00000025529.14	ENSMUSG00000025529.14	ENSMUSG00000025529	Zfp711	Zfp711	X	1	112600526	112635070	protein_coding	0.205137	3.42079	1.52023	0.142289	0.980533	-4.42306	red	AMY20
ENSMUSG00000024998.17	ENSMUSG00000024998.17	ENSMUSG00000024998	Plce1	Plce1	19	1	38481109	38785030	protein_coding	0.127273	4.50151	1.4582	0.158511	0.980533	-4.42309	grey60	AMY12
ENSMUSG00000038569.13	ENSMUSG00000038569.13	ENSMUSG00000038569	Rad9b	Rad9b	5	-1	122323223	122354233	protein_coding	-0.296002	2.4355	-1.69068	0.104613	0.980533	-4.42314	lightcyan	AMY13
ENSMUSG00000033400.14	ENSMUSG00000033400.14	ENSMUSG00000033400	Agl	Agl	3	-1	116739999	116808166	protein_coding	0.119605	4.67009	1.45675	0.158907	0.980533	-4.42322	paleturquoise	AMY17
ENSMUSG00000036833.16	ENSMUSG00000036833.16	ENSMUSG00000036833	Pnpla7	Pnpla7	2	1	24976033	25054057	protein_coding	0.214425	3.0287	1.57429	0.129284	0.980533	-4.4234	greenyellow	AMY10
ENSMUSG00000085151.7	ENSMUSG00000085151.7	ENSMUSG00000085151	1110018N20Rik	1110018N20Rik	2	1	167188702	167192808	processed_transcript	0.265302	2.37744	1.72323	0.0984712	0.980533	-4.42359	darkred	AMY8
ENSMUSG00000027575.19	ENSMUSG00000027575.19	ENSMUSG00000027575	Arfgap1	Arfgap1	2	1	180967225	180982526	protein_coding	0.111342	6.13951	1.48355	0.151709	0.980533	-4.42363	darkorange	AMY7
ENSMUSG00000024790.8	ENSMUSG00000024790.8	ENSMUSG00000024790	Sac3d1	Sac3d1	19	-1	6116000	6118650	protein_coding	-0.136774	4.38554	-1.45855	0.158415	0.980533	-4.4237	purple	AMY19
ENSMUSG00000086158.2	ENSMUSG00000086158.2	ENSMUSG00000086158	Ccpg1os	Ccpg1os	9	-1	72979722	72985382	protein_coding	0.553875	2.0914	1.83009	0.0804268	0.980533	-4.4238	grey	AMY11
ENSMUSG00000043857.16	ENSMUSG00000043857.16	ENSMUSG00000043857	Mgat5b	Mgat5b	11	1	116918863	116986948	protein_coding	-0.151808	5.41217	-1.46512	0.156631	0.980533	-4.42403	blue	AMY1
ENSMUSG00000021782.14	ENSMUSG00000021782.14	ENSMUSG00000021782	Dlg5	Dlg5	14	-1	24133953	24245920	protein_coding	-0.168109	4.44685	-1.45704	0.158827	0.980533	-4.42404	brown	AMY2
ENSMUSG00000029162.15	ENSMUSG00000029162.15	ENSMUSG00000029162	Khk	Khk	5	1	30921431	30931248	protein_coding	0.297061	3.11725	1.55967	0.1327	0.980533	-4.42435	orange	AMY16
ENSMUSG00000030530.15	ENSMUSG00000030530.15	ENSMUSG00000030530	Furin	Furin	7	-1	80388585	80405436	protein_coding	0.268802	3.03648	1.57221	0.129766	0.980533	-4.42439	red	AMY20
ENSMUSG00000030802.14	ENSMUSG00000030802.14	ENSMUSG00000030802	Bckdk	Bckdk	7	1	127904082	127910221	protein_coding	0.102453	5.06206	1.45734	0.158746	0.980533	-4.42462	turquoise	AMY23
ENSMUSG00000057098.14	ENSMUSG00000057098.14	ENSMUSG00000057098	Ebf1	Ebf1	11	1	44617317	45008091	protein_coding	-0.254444	4.88993	-1.45557	0.15923	0.980533	-4.42469	blue	AMY1
ENSMUSG00000085862.2	ENSMUSG00000085862.2	ENSMUSG00000085862	Gm13483	Gm13483	2	1	50296810	50433967	lincRNA	-0.301553	2.26599	-1.73383	0.0965394	0.980533	-4.42479	darkturquoise	AMY9
ENSMUSG00000034354.17	ENSMUSG00000034354.17	ENSMUSG00000034354	Mtmr3	Mtmr3	11	-1	4480868	4594863	protein_coding	-0.111946	5.96483	-1.47813	0.153144	0.980533	-4.42487	brown	AMY2
ENSMUSG00000041907.9	ENSMUSG00000041907.9	ENSMUSG00000041907	Gpr45	Gpr45	1	1	42952872	43035456	protein_coding	0.137582	4.39082	1.45682	0.158888	0.980533	-4.42509	turquoise	AMY23
ENSMUSG00000028871.7	ENSMUSG00000028871.7	ENSMUSG00000028871	Rspo1	Rspo1	4	1	124986430	125009099	protein_coding	-0.572377	1.34852	-2.09621	0.047439	0.980533	-4.42516	grey	AMY11
ENSMUSG00000027365.14	ENSMUSG00000027365.14	ENSMUSG00000027365	Trpm7	Trpm7	2	-1	126791565	126876230	protein_coding	0.0963747	4.92477	1.45496	0.159399	0.980533	-4.42517	brown	AMY2
ENSMUSG00000060176.4	ENSMUSG00000060176.4	ENSMUSG00000060176	Kif27	Kif27	13	-1	58287502	58359122	protein_coding	0.390859	2.16593	1.78847	0.0870835	0.980533	-4.4252	grey	AMY11
ENSMUSG00000046753.10	ENSMUSG00000046753.10	ENSMUSG00000046753	Ccdc66	Ccdc66	14	-1	27481090	27508460	protein_coding	-0.153287	4.19176	-1.46029	0.157942	0.980533	-4.42547	grey	AMY11
ENSMUSG00000056919.9	ENSMUSG00000056919.9	ENSMUSG00000056919	Cep162	Cep162	9	-1	87189577	87255536	protein_coding	0.206961	3.90646	1.47401	0.154241	0.980533	-4.42566	turquoise	AMY23
ENSMUSG00000037280.12	ENSMUSG00000037280.12	ENSMUSG00000037280	Galnt6	Galnt6	15	-1	100691813	100729376	protein_coding	-0.343105	3.03425	-1.5599	0.132645	0.980533	-4.42572	lightyellow	AMY14
ENSMUSG00000051022.7	ENSMUSG00000051022.7	ENSMUSG00000051022	Hs3st1	Hs3st1	5	-1	39613935	39755475	protein_coding	0.224895	3.08529	1.55972	0.132689	0.980533	-4.42588	pink	AMY18
ENSMUSG00000074282.10	ENSMUSG00000074282.10	ENSMUSG00000074282	Zfp94	Zfp94	7	-1	24301704	24316666	protein_coding	0.208712	3.1994	1.54213	0.136896	0.980533	-4.42596	greenyellow	AMY10
ENSMUSG00000025147.7	ENSMUSG00000025147.7	ENSMUSG00000025147	Mob2	Mob2	7	-1	142008535	142061065	protein_coding	-0.109422	5.14509	-1.457	0.15884	0.980533	-4.42613	brown	AMY2
ENSMUSG00000053173.12	ENSMUSG00000053173.12	ENSMUSG00000053173	Rpl18-ps2	Rpl18-ps2	6	1	128313357	128313923	processed_pseudogene	0.494027	1.52239	2.05706	0.0513732	0.980533	-4.42616	darkolivegreen	AMY6
ENSMUSG00000043483.4	ENSMUSG00000043483.4	ENSMUSG00000043483	Gm6863	Gm6863	12	-1	96922423	96923058	processed_pseudogene	-0.113884	6.33779	-1.48676	0.150865	0.980533	-4.42622	darkorange	AMY7
ENSMUSG00000071234.3	ENSMUSG00000071234.3	ENSMUSG00000071234	Syndig1l	Syndig1l	12	-1	84677277	84698831	protein_coding	-0.796398	5.13067	-1.4567	0.158922	0.980533	-4.42636	blue	AMY1
ENSMUSG00000038742.7	ENSMUSG00000038742.7	ENSMUSG00000038742	Angptl6	Angptl6	9	-1	20873808	20879727	protein_coding	0.208146	2.66575	1.63696	0.115457	0.980533	-4.42639	darkgrey	AMY5
ENSMUSG00000021806.4	ENSMUSG00000021806.4	ENSMUSG00000021806	Nid2	Nid2	14	1	19751265	19811787	protein_coding	1.37748	0.213048	3.08255	0.00532136	0.980533	-4.42639	red	AMY20
ENSMUSG00000049538.14	ENSMUSG00000049538.14	ENSMUSG00000049538	Adamts16	Adamts16	13	-1	70727802	70841811	protein_coding	-0.521346	1.42692	-2.05013	0.0520996	0.980533	-4.42665	darkturquoise	AMY9
ENSMUSG00000028976.10	ENSMUSG00000028976.10	ENSMUSG00000028976	Slc2a5	Slc2a5	4	1	150119283	150144169	protein_coding	-0.257761	2.12629	-1.76937	0.0902939	0.980533	-4.42671	darkgreen	AMY4
ENSMUSG00000044712.15	ENSMUSG00000044712.15	ENSMUSG00000044712	Slc38a6	Slc38a6	12	1	73286779	73354049	protein_coding	0.195561	3.00654	1.56898	0.130517	0.980533	-4.42708	brown	AMY2
ENSMUSG00000036002.12	ENSMUSG00000036002.12	ENSMUSG00000036002	Fam214b	Fam214b	4	-1	43032414	43046220	protein_coding	-0.154322	4.17842	-1.45797	0.158575	0.980533	-4.42712	grey	AMY11
ENSMUSG00000029819.6	ENSMUSG00000029819.6	ENSMUSG00000029819	Npy	Npy	6	1	49822710	49829507	protein_coding	0.210042	4.67722	1.45107	0.160469	0.980533	-4.42717	skyblue	AMY22
ENSMUSG00000002808.7	ENSMUSG00000002808.7	ENSMUSG00000002808	Epdr1	Epdr1	13	-1	19591706	19619927	protein_coding	-0.0881087	6.50979	-1.49021	0.149963	0.980533	-4.42729	lightcyan	AMY13
ENSMUSG00000058558.12	ENSMUSG00000058558.12	ENSMUSG00000058558	Rpl5	Rpl5	5	1	107900502	107909005	protein_coding	0.146755	4.34618	1.45372	0.159739	0.980533	-4.42761	turquoise	AMY23
ENSMUSG00000024079.4	ENSMUSG00000024079.4	ENSMUSG00000024079	Eif2ak2	Eif2ak2	17	-1	78852564	78882573	protein_coding	0.896807	0.819642	2.52029	0.0192402	0.980533	-4.42766	paleturquoise	AMY17
ENSMUSG00000027339.15	ENSMUSG00000027339.15	ENSMUSG00000027339	Rassf2	Rassf2	2	-1	131989415	132030258	protein_coding	-0.177329	4.80963	-1.45071	0.160568	0.980533	-4.42776	lightyellow	AMY14
ENSMUSG00000022814.6	ENSMUSG00000022814.6	ENSMUSG00000022814	Umps	Umps	16	-1	33954782	33967038	protein_coding	0.180653	3.59399	1.49265	0.149326	0.980533	-4.42777	darkorange	AMY7
ENSMUSG00000019797.11	ENSMUSG00000019797.11	ENSMUSG00000019797	Mtres1	Mtres1	10	-1	43525133	43540994	protein_coding	0.148103	4.54498	1.45076	0.160553	0.980533	-4.42778	grey	AMY11
ENSMUSG00000028411.15	ENSMUSG00000028411.15	ENSMUSG00000028411	Aptx	Aptx	4	-1	40682382	40703194	protein_coding	-0.118438	4.61333	-1.45006	0.160747	0.980533	-4.4279	brown	AMY2
ENSMUSG00000057706.7	ENSMUSG00000057706.7	ENSMUSG00000057706	Mex3b	Mex3b	7	1	82867333	82871515	protein_coding	-0.255509	2.63159	-1.62993	0.116944	0.980533	-4.42813	grey	AMY11
ENSMUSG00000054051.7	ENSMUSG00000054051.7	ENSMUSG00000054051	Ercc6	Ercc6	14	1	32513521	32580990	protein_coding	0.156053	4.02792	1.4626	0.157313	0.980533	-4.42848	royalblue	AMY21
ENSMUSG00000026096.14	ENSMUSG00000026096.14	ENSMUSG00000026096	Osgepl1	Osgepl1	1	1	53313624	53326343	protein_coding	0.267688	2.51936	1.6659	0.109504	0.980533	-4.42864	lightcyan	AMY13
ENSMUSG00000045064.5	ENSMUSG00000045064.5	ENSMUSG00000045064	Zc2hc1c	Zc2hc1c	12	1	85274286	85299358	protein_coding	0.52565	1.21564	2.21089	0.0374226	0.980533	-4.42889	grey	AMY11
ENSMUSG00000052056.14	ENSMUSG00000052056.14	ENSMUSG00000052056	Zfp217	Zfp217	2	-1	170108643	170148103	protein_coding	0.329058	2.17894	1.76739	0.0906324	0.980533	-4.42892	pink	AMY18
ENSMUSG00000026411.17	ENSMUSG00000026411.17	ENSMUSG00000026411	Tmem9	Tmem9	1	1	136008150	136035342	protein_coding	0.125096	5.71498	1.46598	0.156399	0.980533	-4.42897	turquoise	AMY23
ENSMUSG00000090291.3	ENSMUSG00000090291.3	ENSMUSG00000090291	Lrrc10b	Lrrc10b	19	-1	10455371	10457473	protein_coding	-0.745312	5.1875	-1.45446	0.159536	0.980533	-4.42897	blue	AMY1
ENSMUSG00000057729.12	ENSMUSG00000057729.12	ENSMUSG00000057729	Prtn3	Prtn3	10	1	79874476	79883174	protein_coding	-0.402746	1.56871	-1.97266	0.0608602	0.980533	-4.42902	grey	AMY11
ENSMUSG00000039623.13	ENSMUSG00000039623.13	ENSMUSG00000039623	Ap5z1	Ap5z1	5	1	142463944	142478710	protein_coding	-0.143705	3.88041	-1.46729	0.156044	0.980533	-4.42904	grey	AMY11
ENSMUSG00000045733.7	ENSMUSG00000045733.7	ENSMUSG00000045733	Sprn	Sprn	7	-1	140150628	140154877	protein_coding	0.193282	5.68728	1.46479	0.156719	0.980533	-4.42922	turquoise	AMY23
ENSMUSG00000054556.6	ENSMUSG00000054556.6	ENSMUSG00000054556	Gm4876	Gm4876	6	-1	17065010	17171833	antisense	0.296477	2.71704	1.62029	0.119008	0.980533	-4.4295	turquoise	AMY23
ENSMUSG00000032327.14	ENSMUSG00000032327.14	ENSMUSG00000032327	Stra6	Stra6	9	1	58063788	58153996	protein_coding	1.16895	0.911159	2.45813	0.0220527	0.980533	-4.42977	turquoise	AMY23
ENSMUSG00000015747.5	ENSMUSG00000015747.5	ENSMUSG00000015747	Vps45	Vps45	3	-1	95999832	96058466	protein_coding	0.13883	4.48117	1.44821	0.161258	0.980533	-4.42981	grey	AMY11
ENSMUSG00000068744.12	ENSMUSG00000068744.12	ENSMUSG00000068744	Psrc1	Psrc1	3	1	108383839	108388231	protein_coding	0.990314	1.51183	2.05909	0.0511627	0.980533	-4.43024	turquoise	AMY23
ENSMUSG00000046805.10	ENSMUSG00000046805.10	ENSMUSG00000046805	Mpeg1	Mpeg1	19	1	12460779	12465283	protein_coding	0.21766	3.70319	1.47866	0.153003	0.980533	-4.43033	magenta	AMY15
ENSMUSG00000035357.17	ENSMUSG00000035357.17	ENSMUSG00000035357	Pdzrn3	Pdzrn3	6	-1	101149609	101377897	protein_coding	0.385513	3.26177	1.52602	0.140847	0.980533	-4.43044	turquoise	AMY23
ENSMUSG00000036606.17	ENSMUSG00000036606.17	ENSMUSG00000036606	Plxnb2	Plxnb2	15	-1	89155549	89180788	protein_coding	0.218009	4.36959	1.44877	0.161105	0.980533	-4.43056	red	AMY20
ENSMUSG00000024317.15	ENSMUSG00000024317.15	ENSMUSG00000024317	Rnf138	Rnf138	18	1	21001341	21028224	protein_coding	-0.210491	4.0848	-1.455	0.159387	0.980533	-4.43074	lightcyan	AMY13
ENSMUSG00000053783.5	ENSMUSG00000053783.5	ENSMUSG00000053783	1700016K19Rik	1700016K19Rik	11	1	75999912	76003569	protein_coding	1.15052	1.2183	2.25939	0.0337967	0.980533	-4.43096	turquoise	AMY23
ENSMUSG00000058318.15	ENSMUSG00000058318.15	ENSMUSG00000058318	Phf21a	Phf21a	2	1	92093117	92364666	protein_coding	0.105182	5.32574	1.45381	0.159715	0.980533	-4.43114	magenta	AMY15
ENSMUSG00000029287.14	ENSMUSG00000029287.14	ENSMUSG00000029287	Tgfbr3	Tgfbr3	5	-1	107106570	107289629	protein_coding	0.224698	3.99535	1.45928	0.158216	0.980533	-4.43151	darkgrey	AMY5
ENSMUSG00000028540.6	ENSMUSG00000028540.6	ENSMUSG00000028540	Dph2	Dph2	4	-1	117888643	117892032	protein_coding	0.180978	2.79941	1.59393	0.12481	0.980533	-4.43155	magenta	AMY15
ENSMUSG00000021417.15	ENSMUSG00000021417.15	ENSMUSG00000021417	Eci2	Eci2	13	-1	34977748	35027096	protein_coding	-0.136048	4.30193	-1.44763	0.161418	0.980533	-4.43167	lightyellow	AMY14
ENSMUSG00000025504.14	ENSMUSG00000025504.14	ENSMUSG00000025504	Eps8l2	Eps8l2	7	1	141338880	141363020	protein_coding	0.554639	1.96047	1.83707	0.079355	0.980533	-4.43176	red	AMY20
ENSMUSG00000024027.8	ENSMUSG00000024027.8	ENSMUSG00000024027	Glp1r	Glp1r	17	1	30901817	30940791	protein_coding	-0.367036	3.01636	-1.54744	0.135614	0.980533	-4.4318	darkorange	AMY7
ENSMUSG00000028757.4	ENSMUSG00000028757.4	ENSMUSG00000028757	Ddost	Ddost	4	1	138304730	138312628	protein_coding	-0.0814268	6.33207	-1.48038	0.152546	0.980533	-4.43191	darkorange	AMY7
ENSMUSG00000097392.3	NA	NA	NA	NA	NA	NA	NA	NA	NA	0.1001	5.25499	1.45094	0.160504	0.980533	-4.4322	#N/A	#N/A
ENSMUSG00000074743.4	ENSMUSG00000074743.4	ENSMUSG00000074743	Thbd	Thbd	2	-1	148404466	148408188	protein_coding	-0.496835	1.48465	-1.99526	0.058179	0.980533	-4.43224	grey	AMY11
ENSMUSG00000073650.8	ENSMUSG00000073650.8	ENSMUSG00000073650	Catip	Catip	1	1	74362108	74369321	protein_coding	0.996444	0.896848	2.42704	0.0235978	0.980533	-4.43274	turquoise	AMY23
ENSMUSG00000031558.15	ENSMUSG00000031558.15	ENSMUSG00000031558	Slit2	Slit2	5	1	47983138	48307733	protein_coding	0.259523	4.85527	1.4437	0.16251	0.980533	-4.43282	turquoise	AMY23
ENSMUSG00000013997.10	ENSMUSG00000013997.10	ENSMUSG00000013997	Nit1	Nit1	1	-1	171338008	171345646	protein_coding	0.153087	4.34195	1.44547	0.162019	0.980533	-4.43294	turquoise	AMY23
ENSMUSG00000026958.13	ENSMUSG00000026958.13	ENSMUSG00000026958	Dpp7	Dpp7	2	-1	25352276	25356359	protein_coding	0.180659	3.20498	1.52413	0.141317	0.980533	-4.43307	greenyellow	AMY10
ENSMUSG00000062488.9	ENSMUSG00000062488.9	ENSMUSG00000062488	Ifit3b	Ifit3b	19	1	34607970	34613401	protein_coding	0.404714	1.90875	1.84752	0.0777731	0.980533	-4.43311	grey	AMY11
ENSMUSG00000018595.6	ENSMUSG00000018595.6	ENSMUSG00000018595	Glra4	Glra4	X	-1	136757674	136780141	protein_coding	-1.2932	-0.155907	-3.05288	0.00570599	0.980533	-4.43316	grey	AMY11
ENSMUSG00000001506.10	ENSMUSG00000001506.10	ENSMUSG00000001506	Col1a1	Col1a1	11	1	94936224	94953042	protein_coding	-0.762066	1.41625	-2.02014	0.0553486	0.980533	-4.43324	lightcyan	AMY13
ENSMUSG00000022112.14	ENSMUSG00000022112.14	ENSMUSG00000022112	Gpc5	Gpc5	14	1	115092215	116525179	protein_coding	-0.107075	6.24251	-1.47635	0.153616	0.980533	-4.43338	lightyellow	AMY14
ENSMUSG00000034602.15	ENSMUSG00000034602.15	ENSMUSG00000034602	Mon2	Mon2	10	-1	122992060	123076505	protein_coding	0.089388	5.58496	1.45722	0.15878	0.980533	-4.43358	brown	AMY2
ENSMUSG00000019851.8	ENSMUSG00000019851.8	ENSMUSG00000019851	Perp	Perp	10	1	18845020	18857073	protein_coding	0.454435	2.17396	1.75316	0.0930974	0.980533	-4.43368	red	AMY20
ENSMUSG00000022096.14	ENSMUSG00000022096.14	ENSMUSG00000022096	Hr	Hr	14	1	70552212	70573548	protein_coding	-0.71014	0.878158	-2.30567	0.030639	0.980533	-4.4342	blue	AMY1
ENSMUSG00000071398.8	ENSMUSG00000071398.8	ENSMUSG00000071398	2410004P03Rik	2410004P03Rik	12	-1	17003319	17011727	protein_coding	1.16464	0.842788	2.46175	0.0218787	0.980533	-4.43421	red	AMY20
ENSMUSG00000002688.8	ENSMUSG00000002688.8	ENSMUSG00000002688	Prkd1	Prkd1	12	-1	50341231	50649098	protein_coding	-0.28309	4.13077	-1.44745	0.161469	0.980533	-4.43423	blue	AMY1
ENSMUSG00000041119.12	ENSMUSG00000041119.12	ENSMUSG00000041119	Pde9a	Pde9a	17	1	31386210	31476310	protein_coding	-0.208768	3.82561	-1.46049	0.157886	0.980533	-4.43427	turquoise	AMY23
ENSMUSG00000108011.1	ENSMUSG00000108011.1	ENSMUSG00000108011	Gm44596	Gm44596	6	1	128375503	128407475	protein_coding	-0.717974	0.877189	-2.30483	0.0306937	0.980533	-4.43429	grey	AMY11
ENSMUSG00000026018.12	ENSMUSG00000026018.12	ENSMUSG00000026018	Ica1l	Ica1l	1	-1	59982490	60043184	protein_coding	-0.115827	4.8327	-1.44165	0.163082	0.980533	-4.43441	grey	AMY11
ENSMUSG00000024107.7	ENSMUSG00000024107.7	ENSMUSG00000024107	Lhcgr	Lhcgr	17	-1	88716481	88791990	protein_coding	-0.703467	1.07347	-2.18966	0.0391182	0.980533	-4.43444	blue	AMY1
ENSMUSG00000070867.4	ENSMUSG00000070867.4	ENSMUSG00000070867	Trabd2b	Trabd2b	4	1	114406724	114615098	protein_coding	1.46147	-0.0996312	3.16799	0.00434823	0.980533	-4.43447	grey60	AMY12
ENSMUSG00000040430.18	ENSMUSG00000040430.18	ENSMUSG00000040430	Pitpnc1	Pitpnc1	11	-1	107207892	107470699	protein_coding	-0.16432	6.57776	-1.48456	0.151443	0.980533	-4.43453	darkgreen	AMY4
ENSMUSG00000040838.10	ENSMUSG00000040838.10	ENSMUSG00000040838	Gm11639	Gm11639	11	1	104685707	105117394	protein_coding	0.610336	1.98752	1.81688	0.0824904	0.980533	-4.43463	turquoise	AMY23
ENSMUSG00000034105.9	ENSMUSG00000034105.9	ENSMUSG00000034105	Meak7	Meak7	8	-1	119760076	119778416	protein_coding	0.254888	2.90276	1.56885	0.130547	0.980533	-4.43466	brown	AMY2
ENSMUSG00000015396.4	ENSMUSG00000015396.4	ENSMUSG00000015396	Cd83	Cd83	13	1	43784775	43803132	protein_coding	-0.21849	4.48593	-1.44048	0.163411	0.980533	-4.43472	darkorange	AMY7
ENSMUSG00000021186.9	ENSMUSG00000021186.9	ENSMUSG00000021186	Fbln5	Fbln5	12	-1	101746565	101819055	protein_coding	-0.59778	1.07064	-2.18869	0.0391978	0.980533	-4.43494	grey	AMY11
ENSMUSG00000038555.7	ENSMUSG00000038555.7	ENSMUSG00000038555	Reep2	Reep2	18	1	34840589	34847463	protein_coding	0.0996835	6.39235	1.47765	0.153271	0.980533	-4.43545	grey60	AMY12
ENSMUSG00000021096.11	ENSMUSG00000021096.11	ENSMUSG00000021096	Ppm1a	Ppm1a	12	1	72757455	72799819	protein_coding	-0.0754419	7.71972	-1.51323	0.14405	0.980533	-4.43545	darkorange	AMY7
ENSMUSG00000031095.15	ENSMUSG00000031095.15	ENSMUSG00000031095	Cul4b	Cul4b	X	-1	38533274	38576196	protein_coding	0.279304	3.40148	1.49648	0.148333	0.980533	-4.43563	red	AMY20
ENSMUSG00000029994.17	ENSMUSG00000029994.17	ENSMUSG00000029994	Anxa4	Anxa4	6	-1	86736840	86793584	protein_coding	0.410415	1.62008	1.9542	0.0631317	0.980533	-4.4357	red	AMY20
ENSMUSG00000002741.9	ENSMUSG00000002741.9	ENSMUSG00000002741	Ykt6	Ykt6	11	1	5955693	5967780	protein_coding	0.141944	5.05956	1.44255	0.162833	0.980533	-4.43576	cyan	AMY3
ENSMUSG00000027936.18	ENSMUSG00000027936.18	ENSMUSG00000027936	Crtc2	Crtc2	3	1	90254163	90264125	protein_coding	-0.243814	2.7024	-1.59265	0.125098	0.980533	-4.4358	darkorange	AMY7
ENSMUSG00000044770.14	ENSMUSG00000044770.14	ENSMUSG00000044770	Scml4	Scml4	10	1	42860370	42960780	protein_coding	0.348802	3.38428	1.49884	0.147723	0.980533	-4.43587	turquoise	AMY23
ENSMUSG00000044350.14	ENSMUSG00000044350.14	ENSMUSG00000044350	Lacc1	Lacc1	14	-1	77024200	77036904	protein_coding	0.537791	1.22685	2.15492	0.0420437	0.980533	-4.4361	grey	AMY11
ENSMUSG00000084094.1	ENSMUSG00000084094.1	ENSMUSG00000084094	Gm13961	Gm13961	2	1	111182635	111187406	processed_pseudogene	-0.213295	2.83466	-1.56686	0.131012	0.980533	-4.4363	purple	AMY19
ENSMUSG00000035486.14	ENSMUSG00000035486.14	ENSMUSG00000035486	Plk5	Plk5	10	1	80356459	80365489	protein_coding	-0.204971	3.37247	-1.49147	0.149632	0.980533	-4.43649	lightcyan	AMY13
ENSMUSG00000024118.14	ENSMUSG00000024118.14	ENSMUSG00000024118	Tedc2	Tedc2	17	-1	24215054	24220851	protein_coding	0.341188	2.12037	1.75535	0.0927148	0.980533	-4.43655	grey	AMY11
ENSMUSG00000051527.11	ENSMUSG00000051527.11	ENSMUSG00000051527	Usp29	Usp29	7	1	6730578	6967219	protein_coding	-0.171346	6.96398	-1.49291	0.149258	0.980533	-4.43656	darkorange	AMY7
ENSMUSG00000031543.18	ENSMUSG00000031543.18	ENSMUSG00000031543	Ank1	Ank1	8	1	22974844	23150497	protein_coding	-0.172251	4.74051	-1.4377	0.164189	0.980533	-4.4367	darkorange	AMY7
ENSMUSG00000005357.9	ENSMUSG00000005357.9	ENSMUSG00000005357	Slc1a6	Slc1a6	10	1	78780496	78814765	protein_coding	-0.347724	2.4707	-1.63845	0.115145	0.980533	-4.43682	brown	AMY2
ENSMUSG00000027351.14	ENSMUSG00000027351.14	ENSMUSG00000027351	Spred1	Spred1	2	1	117121374	117182279	protein_coding	-0.108005	6.48921	-1.47951	0.152776	0.980533	-4.43686	blue	AMY1
ENSMUSG00000037993.8	ENSMUSG00000037993.8	ENSMUSG00000037993	Dhx38	Dhx38	8	-1	109548011	109565861	protein_coding	0.124707	4.27212	1.44026	0.163473	0.980533	-4.43695	grey	AMY11
ENSMUSG00000106631.2	ENSMUSG00000106631.2	ENSMUSG00000106631	Gm42669	Gm42669	5	1	107507621	107580596	protein_coding	-0.270104	2.90729	-1.5517	0.134593	0.980533	-4.43703	grey	AMY11
ENSMUSG00000001151.10	ENSMUSG00000001151.10	ENSMUSG00000001151	Pcnt	Pcnt	10	-1	76351263	76442786	protein_coding	0.152244	4.18761	1.44204	0.162976	0.980533	-4.43719	grey60	AMY12
ENSMUSG00000037762.6	ENSMUSG00000037762.6	ENSMUSG00000037762	Slc16a9	Slc16a9	10	1	70245100	70285968	protein_coding	0.605476	1.81165	1.87971	0.0730703	0.980533	-4.43729	paleturquoise	AMY17
ENSMUSG00000023755.10	ENSMUSG00000023755.10	ENSMUSG00000023755	Rhebl1	Rhebl1	15	-1	98877778	98894540	protein_coding	0.328429	2.03327	1.7805	0.0884119	0.980533	-4.43742	grey60	AMY12
ENSMUSG00000060098.11	ENSMUSG00000060098.11	ENSMUSG00000060098	Prmt7	Prmt7	8	1	106210936	106252794	protein_coding	-0.113149	4.61917	-1.4361	0.164641	0.980533	-4.43746	darkturquoise	AMY9
ENSMUSG00000033065.14	ENSMUSG00000033065.14	ENSMUSG00000033065	Pfkm	Pfkm	15	1	98092589	98132451	protein_coding	-0.0676124	7.7097	-1.51098	0.144618	0.980533	-4.43749	darkorange	AMY7
ENSMUSG00000011658.16	ENSMUSG00000011658.16	ENSMUSG00000011658	Fuz	Fuz	7	1	44896079	44902631	protein_coding	0.308785	2.42271	1.666	0.109484	0.980533	-4.43754	grey60	AMY12
ENSMUSG00000015090.13	ENSMUSG00000015090.13	ENSMUSG00000015090	Ptgds	Ptgds	2	-1	25466709	25470046	protein_coding	-0.216307	6.83861	-1.4883	0.150462	0.980533	-4.43789	grey	AMY11
ENSMUSG00000039678.12	ENSMUSG00000039678.12	ENSMUSG00000039678	Tbc1d13	Tbc1d13	2	1	30133746	30152013	protein_coding	0.146239	4.62574	1.43461	0.165062	0.980533	-4.43846	purple	AMY19
ENSMUSG00000001761.7	ENSMUSG00000001761.7	ENSMUSG00000001761	Smo	Smo	6	1	29735503	29761365	protein_coding	0.679308	1.175	2.18894	0.0391774	0.980533	-4.43853	pink	AMY18
ENSMUSG00000056501.3	ENSMUSG00000056501.3	ENSMUSG00000056501	Cebpb	Cebpb	2	1	167688915	167690418	protein_coding	0.182901	3.95369	1.44775	0.161385	0.980533	-4.43866	turquoise	AMY23
ENSMUSG00000061751.16	ENSMUSG00000061751.16	ENSMUSG00000061751	Kalrn	Kalrn	16	-1	33969073	34573532	protein_coding	0.114261	7.71959	1.50921	0.145068	0.980533	-4.43903	cyan	AMY3
ENSMUSG00000000247.11	ENSMUSG00000000247.11	ENSMUSG00000000247	Lhx2	Lhx2	2	1	38339281	38369733	protein_coding	0.186499	4.87195	1.4352	0.164895	0.980533	-4.43912	turquoise	AMY23
ENSMUSG00000029718.14	ENSMUSG00000029718.14	ENSMUSG00000029718	Pcolce	Pcolce	5	-1	137605103	137613784	protein_coding	0.93428	1.32566	2.12369	0.0448405	0.980533	-4.43912	red	AMY20
ENSMUSG00000082998.3	ENSMUSG00000082998.3	ENSMUSG00000082998	Gm11221	Gm11221	4	1	69691978	69692574	processed_pseudogene	0.235069	3.42625	1.48462	0.151428	0.980533	-4.43913	cyan	AMY3
ENSMUSG00000037984.9	ENSMUSG00000037984.9	ENSMUSG00000037984	Neurod6	Neurod6	6	-1	55677822	55681263	protein_coding	0.387216	5.55299	1.44855	0.161165	0.980533	-4.43923	turquoise	AMY23
ENSMUSG00000081871.1	ENSMUSG00000081871.1	ENSMUSG00000081871	Gm11488	Gm11488	4	-1	73497615	73498477	processed_pseudogene	-0.56181	1.34325	-2.02346	0.0549798	0.980533	-4.43965	brown	AMY2
ENSMUSG00000001496.15	ENSMUSG00000001496.15	ENSMUSG00000001496	Nkx2-1	Nkx2-1	12	-1	56531958	56536908	protein_coding	-0.480618	2.07636	-1.7339	0.0965268	0.980533	-4.43991	darkgreen	AMY4
ENSMUSG00000025425.18	ENSMUSG00000025425.18	ENSMUSG00000025425	St8sia5	St8sia5	18	1	77185839	77258771	protein_coding	0.175115	4.87232	1.43403	0.165225	0.980533	-4.44	turquoise	AMY23
ENSMUSG00000020689.4	ENSMUSG00000020689.4	ENSMUSG00000020689	Itgb3	Itgb3	11	1	104608000	104670476	protein_coding	-0.932801	1.67245	-1.87796	0.0733202	0.980533	-4.44008	darkred	AMY8
ENSMUSG00000051224.13	ENSMUSG00000051224.13	ENSMUSG00000051224	Tceanc	Tceanc	X	-1	166499812	166518567	protein_coding	-0.550253	0.983146	-2.20871	0.037594	0.980533	-4.44017	lightyellow	AMY14
ENSMUSG00000039891.6	ENSMUSG00000039891.6	ENSMUSG00000039891	Txlnb	Txlnb	10	1	17796226	17845665	protein_coding	-0.987329	0.480787	-2.52145	0.0191911	0.980533	-4.4402	grey	AMY11
ENSMUSG00000096687.8	ENSMUSG00000096687.8	ENSMUSG00000096687	Mfsd4b4	Mfsd4b4	10	-1	39890013	39899238	protein_coding	0.291345	2.6487	1.60107	0.123216	0.980533	-4.44027	grey	AMY11
ENSMUSG00000022500.15	ENSMUSG00000022500.15	ENSMUSG00000022500	Litaf	Litaf	16	-1	10959275	11066157	protein_coding	-0.213738	4.18154	-1.436	0.16467	0.980533	-4.44035	lightyellow	AMY14
ENSMUSG00000004561.14	ENSMUSG00000004561.14	ENSMUSG00000004561	Mettl17	Mettl17	14	1	51884842	51893039	protein_coding	-0.245272	2.91424	-1.54172	0.136995	0.980533	-4.44039	lightcyan	AMY13
ENSMUSG00000097083.1	ENSMUSG00000097083.1	ENSMUSG00000097083	D930019O06Rik	D930019O06Rik	1	1	39650176	39657390	antisense	1.21995	0.21857	2.902	0.00811241	0.980533	-4.44074	turquoise	AMY23
ENSMUSG00000004070.15	ENSMUSG00000004070.15	ENSMUSG00000004070	Hmox2	Hmox2	16	1	4726361	4766742	protein_coding	-0.0898595	5.93074	-1.4588	0.158347	0.980533	-4.44102	grey	AMY11
ENSMUSG00000052415.5	ENSMUSG00000052415.5	ENSMUSG00000052415	Tchh	Tchh	3	1	93442330	93449077	protein_coding	-0.278979	2.41309	-1.63988	0.114845	0.980533	-4.44102	grey	AMY11
ENSMUSG00000027009.18	ENSMUSG00000027009.18	ENSMUSG00000027009	Itga4	Itga4	2	1	79255426	79333123	protein_coding	0.440438	2.14812	1.73184	0.0968986	0.980533	-4.44124	darkgrey	AMY5
ENSMUSG00000026792.16	ENSMUSG00000026792.16	ENSMUSG00000026792	Lrsam1	Lrsam1	2	-1	32925216	32961614	protein_coding	-0.152578	4.11582	-1.43614	0.164629	0.980533	-4.44132	brown	AMY2
ENSMUSG00000038047.18	ENSMUSG00000038047.18	ENSMUSG00000038047	Haus6	Haus6	4	-1	86578855	86612055	protein_coding	-0.314486	2.13214	-1.71349	0.100276	0.980533	-4.44136	darkorange	AMY7
ENSMUSG00000036435.13	ENSMUSG00000036435.13	ENSMUSG00000036435	Exoc1	Exoc1	5	1	76529311	76570294	protein_coding	0.11013	4.69616	1.43041	0.166249	0.980533	-4.44148	turquoise	AMY23
ENSMUSG00000020368.15	ENSMUSG00000020368.15	ENSMUSG00000020368	Canx	Canx	11	-1	50293961	50325673	protein_coding	-0.0663344	8.05301	-1.51584	0.143392	0.980533	-4.44161	brown	AMY2
ENSMUSG00000037098.18	ENSMUSG00000037098.18	ENSMUSG00000037098	Rab11fip3	Rab11fip3	17	-1	25989036	26069555	protein_coding	0.0998981	5.50947	1.44541	0.162035	0.980533	-4.44163	skyblue	AMY22
ENSMUSG00000028673.10	ENSMUSG00000028673.10	ENSMUSG00000028673	Fuca1	Fuca1	4	1	135920735	135940311	protein_coding	0.192083	4.13608	1.43604	0.164656	0.980533	-4.44168	purple	AMY19
ENSMUSG00000036030.9	ENSMUSG00000036030.9	ENSMUSG00000036030	Prtg	Prtg	9	1	72806874	72917291	protein_coding	0.311614	2.56205	1.61495	0.120164	0.980533	-4.44169	red	AMY20
ENSMUSG00000018217.12	ENSMUSG00000018217.12	ENSMUSG00000018217	Pmp22	Pmp22	11	1	63128982	63159547	protein_coding	-0.303774	3.52045	-1.46625	0.156326	0.980533	-4.44179	blue	AMY1
ENSMUSG00000029569.9	ENSMUSG00000029569.9	ENSMUSG00000029569	Tmem168	Tmem168	6	-1	13580687	13608100	protein_coding	0.219373	3.28671	1.49386	0.149011	0.980533	-4.44197	grey	AMY11
ENSMUSG00000015053.14	ENSMUSG00000015053.14	ENSMUSG00000015053	Gata2	Gata2	6	1	88193891	88207032	protein_coding	-0.304371	2.17836	-1.69732	0.103334	0.980533	-4.442	grey	AMY11
ENSMUSG00000026356.15	ENSMUSG00000026356.15	ENSMUSG00000026356	Dars	Dars	1	-1	128363707	128417368	protein_coding	0.123317	4.92312	1.43184	0.165843	0.980533	-4.44207	grey	AMY11
ENSMUSG00000103906.1	ENSMUSG00000103906.1	ENSMUSG00000103906	Tigd5	Tigd5	15	1	75909735	75914535	protein_coding	0.323796	2.59554	1.60525	0.12229	0.980533	-4.44223	turquoise	AMY23
ENSMUSG00000031889.9	ENSMUSG00000031889.9	ENSMUSG00000031889	D230025D16Rik	D230025D16Rik	8	1	105225145	105253053	protein_coding	-0.112541	4.84171	-1.43083	0.166129	0.980533	-4.44227	brown	AMY2
ENSMUSG00000072774.10	ENSMUSG00000072774.10	ENSMUSG00000072774	Zfp951	Zfp951	5	-1	104813169	104860070	protein_coding	0.993405	0.828456	2.41838	0.024046	0.980533	-4.44234	grey	AMY11
ENSMUSG00000029366.10	ENSMUSG00000029366.10	ENSMUSG00000029366	Dck	Dck	5	1	88764996	88783281	protein_coding	-0.173865	3.06868	-1.5142	0.143804	0.980533	-4.44248	lightcyan	AMY13
ENSMUSG00000002732.14	ENSMUSG00000002732.14	ENSMUSG00000002732	Fkbp7	Fkbp7	2	-1	76663044	76673116	protein_coding	0.564938	0.956837	2.27676	0.0325783	0.980533	-4.44266	darkgrey	AMY5
ENSMUSG00000027953.13	ENSMUSG00000027953.13	ENSMUSG00000027953	Slc50a1	Slc50a1	3	-1	89268246	89270570	protein_coding	0.120508	3.94999	1.44032	0.163454	0.980533	-4.4428	royalblue	AMY21
ENSMUSG00000054162.15	ENSMUSG00000054162.15	ENSMUSG00000054162	Spock3	Spock3	8	1	62951009	63357103	protein_coding	-0.257184	7.36805	-1.49743	0.148086	0.980533	-4.4428	blue	AMY1
ENSMUSG00000033208.7	ENSMUSG00000033208.7	ENSMUSG00000033208	S100b	S100b	10	1	76253853	76261159	protein_coding	-0.116183	7.62852	-1.50383	0.146439	0.980533	-4.44282	lightyellow	AMY14
ENSMUSG00000034551.12	ENSMUSG00000034551.12	ENSMUSG00000034551	Hdx	Hdx	X	-1	111569931	111697079	protein_coding	0.21443	2.66519	1.58722	0.126324	0.980533	-4.44324	blue	AMY1
ENSMUSG00000032536.12	ENSMUSG00000032536.12	ENSMUSG00000032536	Trak1	Trak1	9	1	121297502	121474918	protein_coding	0.079323	6.46928	1.47138	0.154944	0.980533	-4.44342	turquoise	AMY23
ENSMUSG00000093606.1	ENSMUSG00000093606.1	ENSMUSG00000093606	B130034C11Rik	B130034C11Rik	16	1	87495999	87504033	processed_transcript	0.484689	1.29434	2.07392	0.0496438	0.980533	-4.44354	grey	AMY11
ENSMUSG00000010290.7	ENSMUSG00000010290.7	ENSMUSG00000010290	AI597479	AI597479	1	1	43098710	43115947	protein_coding	-0.10042	5.03402	-1.432	0.165799	0.980533	-4.44365	darkorange	AMY7
ENSMUSG00000052605.12	ENSMUSG00000052605.12	ENSMUSG00000052605	Isoc2b	Isoc2b	7	-1	4844959	4870258	protein_coding	-0.6396	1.32249	-2.00843	0.0566647	0.980533	-4.44393	grey60	AMY12
ENSMUSG00000039004.6	ENSMUSG00000039004.6	ENSMUSG00000039004	Bmp6	Bmp6	13	1	38345107	38500302	protein_coding	0.530078	2.18331	1.71278	0.100408	0.980533	-4.44451	red	AMY20
ENSMUSG00000082530.1	ENSMUSG00000082530.1	ENSMUSG00000082530	Gm12168	Gm12168	11	-1	46450980	46451347	processed_pseudogene	-0.271793	2.82581	-1.54465	0.136287	0.980533	-4.44461	grey	AMY11
ENSMUSG00000024970.5	ENSMUSG00000024970.5	ENSMUSG00000024970	Spindoc	Spindoc	19	-1	7354078	7382994	protein_coding	0.13609	4.2326	1.42853	0.166782	0.980533	-4.44465	violet	AMY24
ENSMUSG00000052504.7	ENSMUSG00000052504.7	ENSMUSG00000052504	Epha3	Epha3	16	-1	63543534	63864175	protein_coding	0.222109	3.36753	1.47875	0.152979	0.980533	-4.44467	grey	AMY11
ENSMUSG00000035235.13	ENSMUSG00000035235.13	ENSMUSG00000035235	Trim13	Trim13	14	1	61598247	61605946	protein_coding	-0.321387	2.15498	-1.69463	0.103851	0.980533	-4.44471	darkturquoise	AMY9
ENSMUSG00000029438.9	ENSMUSG00000029438.9	ENSMUSG00000029438	Bcl7a	Bcl7a	5	1	123343834	123374992	protein_coding	0.110303	6.62976	1.47442	0.154132	0.980533	-4.44475	turquoise	AMY23
ENSMUSG00000069670.8	ENSMUSG00000069670.8	ENSMUSG00000069670	Nkain2	Nkain2	10	-1	31689310	32890462	protein_coding	-0.107851	7.37931	-1.49509	0.148692	0.980533	-4.44508	darkgreen	AMY4
ENSMUSG00000096225.7	ENSMUSG00000096225.7	ENSMUSG00000096225	Lhx8	Lhx8	3	-1	154306294	154330659	protein_coding	-0.582637	2.95837	-1.52137	0.142005	0.980533	-4.44514	darkgreen	AMY4
ENSMUSG00000057093.14	ENSMUSG00000057093.14	ENSMUSG00000057093	Zfp607b	Zfp607b	7	1	27689340	27706484	protein_coding	-0.219115	2.98087	-1.51954	0.142461	0.980533	-4.44527	grey	AMY11
ENSMUSG00000000708.14	ENSMUSG00000000708.14	ENSMUSG00000000708	Kat2b	Kat2b	17	1	53566861	53672720	protein_coding	-0.190808	4.1221	-1.4289	0.166676	0.980533	-4.44542	lightyellow	AMY14
ENSMUSG00000031628.9	ENSMUSG00000031628.9	ENSMUSG00000031628	Casp3	Casp3	8	1	46617291	46639689	protein_coding	-0.201262	3.04064	-1.51031	0.144787	0.980533	-4.44544	grey	AMY11
ENSMUSG00000050103.18	ENSMUSG00000050103.18	ENSMUSG00000050103	Agmo	Agmo	12	1	37241641	37582202	protein_coding	-0.367606	2.61407	-1.58011	0.127944	0.980533	-4.44554	orange	AMY16
ENSMUSG00000051339.10	ENSMUSG00000051339.10	ENSMUSG00000051339	2900026A02Rik	2900026A02Rik	5	-1	113086323	113221236	protein_coding	0.225556	5.48518	1.43937	0.163721	0.980533	-4.44574	turquoise	AMY23
ENSMUSG00000032673.5	ENSMUSG00000032673.5	ENSMUSG00000032673	Prorsd1	Prorsd1	11	-1	29511757	29515033	protein_coding	0.320495	2.5903	1.59664	0.124203	0.980533	-4.44596	grey	AMY11
ENSMUSG00000044037.15	ENSMUSG00000044037.15	ENSMUSG00000044037	Als2cl	Als2cl	9	1	110879870	110900530	protein_coding	-0.316732	1.964	-1.74627	0.0943123	0.980533	-4.44602	brown	AMY2
ENSMUSG00000041623.17	ENSMUSG00000041623.17	ENSMUSG00000041623	D11Wsu47e	D11Wsu47e	11	1	113684412	113694647	protein_coding	-0.398992	1.56559	-1.89269	0.0712469	0.980533	-4.44628	darkred	AMY8
ENSMUSG00000085069.2	ENSMUSG00000085069.2	ENSMUSG00000085069	Prdm16os	Prdm16os	4	1	154637576	154644724	antisense	0.298859	2.79372	1.55722	0.13328	0.980533	-4.44658	red	AMY20
ENSMUSG00000030104.9	ENSMUSG00000030104.9	ENSMUSG00000030104	Edem1	Edem1	6	1	108828641	108859356	protein_coding	-0.190806	3.42723	-1.46443	0.156817	0.980533	-4.44658	grey	AMY11
ENSMUSG00000054690.17	ENSMUSG00000054690.17	ENSMUSG00000054690	Emcn	Emcn	3	1	137341067	137432185	protein_coding	0.30688	2.49272	1.6161	0.119915	0.980533	-4.44667	darkgrey	AMY5
ENSMUSG00000052310.9	ENSMUSG00000052310.9	ENSMUSG00000052310	Slc39a1	Slc39a1	3	1	90248172	90253612	protein_coding	0.16113	4.0508	1.42976	0.166435	0.980533	-4.44671	darkorange	AMY7
ENSMUSG00000042133.16	ENSMUSG00000042133.16	ENSMUSG00000042133	Ppig	Ppig	2	1	69722545	69754012	protein_coding	-0.0744997	7.04612	-1.48442	0.15148	0.980533	-4.44678	magenta	AMY15
ENSMUSG00000028179.12	ENSMUSG00000028179.12	ENSMUSG00000028179	Cth	Cth	3	-1	157894248	157925077	protein_coding	0.381162	2.01037	1.74944	0.0937519	0.980533	-4.44696	orange	AMY16
ENSMUSG00000023206.16	ENSMUSG00000023206.16	ENSMUSG00000023206	Il15ra	Il15ra	2	1	11705290	11734317	protein_coding	-0.3388	1.79002	-1.80236	0.0848115	0.980533	-4.44699	grey	AMY11
ENSMUSG00000018923.13	ENSMUSG00000018923.13	ENSMUSG00000018923	Med11	Med11	11	1	70451919	70453727	protein_coding	0.241829	2.59986	1.59056	0.125567	0.980533	-4.44737	cyan	AMY3
ENSMUSG00000071531.3	ENSMUSG00000071531.3	ENSMUSG00000071531	Gprin2	Gprin2	14	-1	34185688	34201653	protein_coding	-0.319724	2.58761	-1.58049	0.127858	0.980533	-4.44743	darkorange	AMY7
ENSMUSG00000001910.5	ENSMUSG00000001910.5	ENSMUSG00000001910	Nacc1	Nacc1	8	-1	84670479	84687902	protein_coding	-0.0809695	5.31901	-1.43362	0.16534	0.980533	-4.44747	grey	AMY11
ENSMUSG00000035227.7	ENSMUSG00000035227.7	ENSMUSG00000035227	Spcs2	Spcs2	7	-1	99837569	99863462	protein_coding	-0.11694	6.65477	-1.47262	0.154613	0.980533	-4.44781	darkorange	AMY7
ENSMUSG00000083595.1	ENSMUSG00000083595.1	ENSMUSG00000083595	Gm9200	Gm9200	X	-1	106641381	106642734	processed_pseudogene	0.486376	1.24996	2.06861	0.0501833	0.980533	-4.44786	grey	AMY11
ENSMUSG00000054206.2	ENSMUSG00000054206.2	ENSMUSG00000054206	Gzmm	Gzmm	10	1	79689020	79695261	protein_coding	0.336059	1.95518	1.76161	0.0916276	0.980533	-4.44795	turquoise	AMY23
ENSMUSG00000039037.5	ENSMUSG00000039037.5	ENSMUSG00000039037	St6galnac5	St6galnac5	3	-1	152817081	152982246	protein_coding	0.293223	6.65719	1.47117	0.155	0.980533	-4.44798	turquoise	AMY23
ENSMUSG00000020114.12	ENSMUSG00000020114.12	ENSMUSG00000020114	Cand1	Cand1	10	-1	119199255	119240055	protein_coding	0.0909691	6.44059	1.46542	0.156548	0.980533	-4.4481	pink	AMY18
ENSMUSG00000037325.10	ENSMUSG00000037325.10	ENSMUSG00000037325	Bbs7	Bbs7	3	-1	36573142	36613477	protein_coding	-0.196339	3.62852	-1.44575	0.161942	0.980533	-4.44815	grey	AMY11
ENSMUSG00000029642.11	ENSMUSG00000029642.11	ENSMUSG00000029642	Polr1d	Polr1d	5	1	147077050	147111597	protein_coding	0.106151	5.10473	1.4267	0.167303	0.980533	-4.44837	skyblue	AMY22
ENSMUSG00000014837.15	ENSMUSG00000014837.15	ENSMUSG00000014837	4931428F04Rik	4931428F04Rik	8	-1	105280409	105289864	protein_coding	-0.170452	3.9293	-1.42982	0.166417	0.980533	-4.44838	turquoise	AMY23
ENSMUSG00000028669.15	ENSMUSG00000028669.15	ENSMUSG00000028669	Pithd1	Pithd1	4	-1	135975460	135987264	protein_coding	-0.115135	6.51443	-1.46787	0.155889	0.980533	-4.44847	darkorange	AMY7
ENSMUSG00000117714.1	ENSMUSG00000117714.1	ENSMUSG00000117714	Gm50439	Gm50439	18	-1	50208878	50209144	processed_pseudogene	-0.286271	2.29338	-1.64346	0.114097	0.980533	-4.44848	lightcyan	AMY13
ENSMUSG00000044067.7	ENSMUSG00000044067.7	ENSMUSG00000044067	Gpr22	Gpr22	12	-1	31706867	31713947	protein_coding	0.263231	5.30162	1.43088	0.166116	0.980533	-4.44849	turquoise	AMY23
ENSMUSG00000027635.15	ENSMUSG00000027635.15	ENSMUSG00000027635	Dsn1	Dsn1	2	-1	156995265	157007154	protein_coding	-0.983578	0.369714	-2.52733	0.018944	0.980533	-4.44853	brown	AMY2
ENSMUSG00000033016.16	ENSMUSG00000033016.16	ENSMUSG00000033016	Nfatc1	Nfatc1	18	-1	80606205	80713071	protein_coding	0.315243	2.08599	1.72023	0.0990239	0.980533	-4.44856	grey	AMY11
ENSMUSG00000109108.1	ENSMUSG00000109108.1	ENSMUSG00000109108	Gm36371	Gm36371	7	1	6156516	6157618	bidirectional_promoter_lncRNA	0.499733	1.26795	2.06634	0.0504147	0.980533	-4.4487	cyan	AMY3
ENSMUSG00000020566.19	ENSMUSG00000020566.19	ENSMUSG00000020566	Atp6v1c2	Atp6v1c2	12	-1	17284721	17329359	protein_coding	-0.412914	1.71652	-1.82057	0.0819097	0.980533	-4.44872	darkorange	AMY7
ENSMUSG00000097251.2	ENSMUSG00000097251.2	ENSMUSG00000097251	5033417F24Rik	5033417F24Rik	1	-1	92908378	92910764	antisense	-0.457599	1.91111	-1.75149	0.0933913	0.980533	-4.44875	grey	AMY11
ENSMUSG00000102644.5	ENSMUSG00000102644.5	ENSMUSG00000102644	Thap6	Thap6	5	1	91962389	91972066	transcribed_unitary_pseudogene	0.468741	1.38993	1.99735	0.0579359	0.980533	-4.44876	grey	AMY11
ENSMUSG00000031373.4	ENSMUSG00000031373.4	ENSMUSG00000031373	Car5b	Car5b	X	-1	163976822	164027997	protein_coding	0.38873	1.65165	1.8754	0.073685	0.980533	-4.44884	grey	AMY11
ENSMUSG00000085207.1	ENSMUSG00000085207.1	ENSMUSG00000085207	Gm11767	Gm11767	11	-1	119935803	119942698	antisense	-0.549791	0.974746	-2.15588	0.0419605	0.980533	-4.44885	lightcyan	AMY13
ENSMUSG00000003644.17	ENSMUSG00000003644.17	ENSMUSG00000003644	Rps6ka1	Rps6ka1	4	-1	133847290	133887797	protein_coding	0.189831	3.41196	1.4641	0.156905	0.980533	-4.44895	grey	AMY11
ENSMUSG00000024300.17	ENSMUSG00000024300.17	ENSMUSG00000024300	Myo1f	Myo1f	17	1	33555707	33607764	protein_coding	0.48347	1.53278	1.93241	0.065908	0.980533	-4.44927	grey60	AMY12
ENSMUSG00000062588.4	ENSMUSG00000062588.4	ENSMUSG00000062588	Gm6104	Gm6104	1	-1	4880049	4880651	processed_pseudogene	-1.08258	0.222306	-2.62221	0.0153421	0.980533	-4.44938	grey60	AMY12
ENSMUSG00000082938.1	ENSMUSG00000082938.1	ENSMUSG00000082938	Gm2810	Gm2810	5	1	40328438	40329427	processed_pseudogene	0.231758	2.73948	1.5556	0.133665	0.980533	-4.44939	red	AMY20
ENSMUSG00000035681.7	ENSMUSG00000035681.7	ENSMUSG00000035681	Kcnc2	Kcnc2	10	1	112271121	112467024	protein_coding	-0.118385	5.65211	-1.44081	0.163318	0.980533	-4.44941	grey	AMY11
ENSMUSG00000048921.11	ENSMUSG00000048921.11	ENSMUSG00000048921	Zfp689	Zfp689	7	-1	127442136	127449158	protein_coding	-0.305077	2.64765	-1.56282	0.131958	0.980533	-4.44952	darkorange	AMY7
ENSMUSG00000001156.9	ENSMUSG00000001156.9	ENSMUSG00000001156	Mxd1	Mxd1	6	-1	86647042	86669161	protein_coding	-0.278067	3.37842	-1.46165	0.15757	0.980533	-4.44977	blue	AMY1
ENSMUSG00000035383.7	ENSMUSG00000035383.7	ENSMUSG00000035383	Pmch	Pmch	10	1	88091072	88092375	protein_coding	-1.38291	2.2164	-1.67492	0.107701	0.980533	-4.44979	orange	AMY16
ENSMUSG00000034401.16	ENSMUSG00000034401.16	ENSMUSG00000034401	Spata6	Spata6	4	1	111719984	111829184	protein_coding	0.528951	1.6443	1.87437	0.0738328	0.980533	-4.4498	red	AMY20
ENSMUSG00000045471.4	ENSMUSG00000045471.4	ENSMUSG00000045471	Hcrt	Hcrt	11	-1	100761069	100762931	protein_coding	-1.53802	0.727576	-2.30621	0.0306034	0.980533	-4.44987	darkred	AMY8
ENSMUSG00000063511.11	ENSMUSG00000063511.11	ENSMUSG00000063511	Snrnp70	Snrnp70	7	-1	45376453	45395742	protein_coding	-0.0670738	7.07062	-1.48186	0.152154	0.980533	-4.44994	lightcyan	AMY13
ENSMUSG00000032122.15	ENSMUSG00000032122.15	ENSMUSG00000032122	Slc37a2	Slc37a2	9	-1	37227585	37255738	protein_coding	0.666699	1.56857	1.92279	0.0671676	0.980533	-4.44998	red	AMY20
ENSMUSG00000006307.16	ENSMUSG00000006307.16	ENSMUSG00000006307	Kmt2b	Kmt2b	7	-1	30568858	30588726	protein_coding	-0.130459	4.07549	-1.42221	0.16859	0.980533	-4.45008	brown	AMY2
ENSMUSG00000001687.15	ENSMUSG00000001687.15	ENSMUSG00000001687	Ubl3	Ubl3	5	-1	148504635	148552789	protein_coding	-0.106698	7.447	-1.49138	0.149658	0.980533	-4.45061	blue	AMY1
ENSMUSG00000040613.14	ENSMUSG00000040613.14	ENSMUSG00000040613	Apobec1	Apobec1	6	-1	122577792	122602444	protein_coding	0.700145	0.801062	2.32242	0.0295637	0.980533	-4.45063	paleturquoise	AMY17
ENSMUSG00000023266.11	ENSMUSG00000023266.11	ENSMUSG00000023266	Frs3	Frs3	17	1	47689030	47704286	protein_coding	-0.196128	4.10449	-1.42028	0.169145	0.980533	-4.45072	darkorange	AMY7
ENSMUSG00000092536.2	ENSMUSG00000092536.2	ENSMUSG00000092536	Gm20501	Gm20501	7	-1	141943704	141949539	bidirectional_promoter_lncRNA	0.322584	2.50389	1.59967	0.123528	0.980533	-4.451	turquoise	AMY23
ENSMUSG00000028651.12	ENSMUSG00000028651.12	ENSMUSG00000028651	Ppie	Ppie	4	-1	123127115	123139951	protein_coding	0.270865	3.05981	1.49904	0.14767	0.980533	-4.4513	darkorange	AMY7
ENSMUSG00000018126.15	ENSMUSG00000018126.15	ENSMUSG00000018126	Baiap2l2	Baiap2l2	15	-1	79258195	79285537	protein_coding	0.811746	1.03988	2.20852	0.0376086	0.980533	-4.45149	cyan	AMY3
ENSMUSG00000079508.8	ENSMUSG00000079508.8	ENSMUSG00000079508	Apoo	Apoo	X	1	94367117	94417093	protein_coding	-0.210609	2.86283	-1.52093	0.142115	0.980533	-4.45158	grey	AMY11
ENSMUSG00000022195.7	ENSMUSG00000022195.7	ENSMUSG00000022195	6030458C11Rik	6030458C11Rik	15	-1	12808177	12824649	protein_coding	0.133879	4.39505	1.41513	0.170631	0.980533	-4.45161	grey	AMY11
ENSMUSG00000055048.7	ENSMUSG00000055048.7	ENSMUSG00000055048	Gm9962	Gm9962	7	1	57387272	57409941	antisense	-0.344952	2.67378	-1.55108	0.134743	0.980533	-4.45174	magenta	AMY15
ENSMUSG00000027524.9	ENSMUSG00000027524.9	ENSMUSG00000027524	Edn3	Edn3	2	1	174760619	174784042	protein_coding	0.373254	2.15849	1.691	0.10455	0.980533	-4.45177	grey	AMY11
ENSMUSG00000022123.9	ENSMUSG00000022123.9	ENSMUSG00000022123	Scel	Scel	14	1	103513342	103612797	protein_coding	0.971151	0.248526	2.72666	0.0121249	0.980533	-4.4518	grey	AMY11
ENSMUSG00000048782.15	ENSMUSG00000048782.15	ENSMUSG00000048782	Insc	Insc	7	1	114743694	114850383	protein_coding	-0.44125	1.89719	-1.74255	0.0949733	0.980533	-4.45207	lightyellow	AMY14
ENSMUSG00000059921.15	ENSMUSG00000059921.15	ENSMUSG00000059921	Unc5c	Unc5c	3	1	141465216	141834924	protein_coding	-0.085396	5.8487	-1.44348	0.162572	0.980533	-4.4522	grey	AMY11
ENSMUSG00000029641.8	ENSMUSG00000029641.8	ENSMUSG00000029641	Rasl11a	Rasl11a	5	1	146845071	146847726	protein_coding	0.388797	3.0511	1.49899	0.147684	0.980533	-4.45223	turquoise	AMY23
ENSMUSG00000046556.7	ENSMUSG00000046556.7	ENSMUSG00000046556	Zfp319	Zfp319	8	-1	95323011	95331950	protein_coding	-0.214012	3.71006	-1.43231	0.165711	0.980533	-4.45238	lightcyan	AMY13
ENSMUSG00000029470.15	ENSMUSG00000029470.15	ENSMUSG00000029470	P2rx4	P2rx4	5	1	122707544	122729738	protein_coding	-0.223165	3.24939	-1.46748	0.155994	0.980533	-4.45276	grey	AMY11
ENSMUSG00000039047.17	ENSMUSG00000039047.17	ENSMUSG00000039047	Pigk	Pigk	3	1	152714100	152980408	protein_coding	0.138541	4.88623	1.41601	0.170377	0.980533	-4.45308	turquoise	AMY23
ENSMUSG00000028962.14	ENSMUSG00000028962.14	ENSMUSG00000028962	Slc4a2	Slc4a2	5	1	24423837	24440950	protein_coding	0.41873	3.11294	1.4909	0.149782	0.980533	-4.45309	red	AMY20
ENSMUSG00000051786.15	ENSMUSG00000051786.15	ENSMUSG00000051786	Tubgcp6	Tubgcp6	15	-1	89098357	89123112	protein_coding	-0.132952	3.86366	-1.42294	0.16838	0.980533	-4.45362	grey	AMY11
ENSMUSG00000025545.10	ENSMUSG00000025545.10	ENSMUSG00000025545	Clybl	Clybl	14	1	122181704	122402234	protein_coding	0.194297	3.93499	1.42138	0.168829	0.980533	-4.45369	turquoise	AMY23
ENSMUSG00000098112.8	ENSMUSG00000098112.8	ENSMUSG00000098112	Bin2	Bin2	15	-1	100641077	100669553	protein_coding	0.263986	2.68401	1.55163	0.134611	0.980533	-4.45425	grey	AMY11
ENSMUSG00000055866.9	ENSMUSG00000055866.9	ENSMUSG00000055866	Per2	Per2	1	-1	91415982	91459324	protein_coding	0.151854	4.42335	1.41053	0.171967	0.980533	-4.45443	grey	AMY11
ENSMUSG00000001420.13	ENSMUSG00000001420.13	ENSMUSG00000001420	Tmem79	Tmem79	3	-1	88328655	88336148	protein_coding	-0.443388	1.75814	-1.77917	0.0886337	0.980533	-4.4545	grey	AMY11
ENSMUSG00000027459.16	ENSMUSG00000027459.16	ENSMUSG00000027459	Fam110a	Fam110a	2	-1	151969398	151980219	protein_coding	-0.244829	3.20486	-1.46733	0.156035	0.980533	-4.45488	turquoise	AMY23
ENSMUSG00000052516.19	ENSMUSG00000052516.19	ENSMUSG00000052516	Robo2	Robo2	16	-1	73891839	74411825	protein_coding	-0.165228	6.48687	-1.46023	0.157959	0.980533	-4.45492	blue	AMY1
ENSMUSG00000035234.18	ENSMUSG00000035234.18	ENSMUSG00000035234	Abraxas1	Abraxas1	5	-1	100805192	100820965	protein_coding	0.359162	2.32118	1.63491	0.115889	0.980533	-4.45501	grey	AMY11
ENSMUSG00000034707.7	ENSMUSG00000034707.7	ENSMUSG00000034707	Gns	Gns	10	1	121365090	121397249	protein_coding	0.1118	6.12182	1.44777	0.16138	0.980533	-4.45535	turquoise	AMY23
ENSMUSG00000020411.2	ENSMUSG00000020411.2	ENSMUSG00000020411	Nipal4	Nipal4	11	-1	46148155	46166508	protein_coding	-0.479499	1.50235	-1.8699	0.0744774	0.980533	-4.4557	lightyellow	AMY14
ENSMUSG00000024517.17	ENSMUSG00000024517.17	ENSMUSG00000024517	Grp	Grp	18	1	65872820	65886596	protein_coding	0.779858	3.33221	1.46146	0.157623	0.980533	-4.45583	turquoise	AMY23
[truncated: 12,733 more rows]

## Sheet: amy_M
	ensembl_gene_id_version	ensembl_gene_id	mgi_symbol	external_gene_name	chromosome_name	strand	start_position	end_position	gene_biotype	logFC	AveExpr	t	P.Value	adj.P.Val	B	module	moduleNumber
ENSMUSG00000027895.10	ENSMUSG00000027895.10	ENSMUSG00000027895	Kcnc4	Kcnc4	3	-1	107438303	107459552	protein_coding	-0.386046	6.04253	-5.42492	1.96391e-05	0.282998	2.93454	cyan	AMY3
ENSMUSG00000025139.14	ENSMUSG00000025139.14	ENSMUSG00000025139	Tollip	Tollip	7	-1	141874813	141918507	protein_coding	-0.222194	6.57548	-5.15017	3.78315e-05	0.282998	2.32309	cyan	AMY3
ENSMUSG00000091512.5	ENSMUSG00000091512.5	ENSMUSG00000091512	Lamtor3	Lamtor3	3	1	137918506	137928900	protein_coding	0.663373	3.01731	4.76143	9.65386e-05	0.354776	0.94747	orange	AMY16
ENSMUSG00000064367.1	ENSMUSG00000064367.1	ENSMUSG00000064367	mt-Nd5	mt-Nd5	MT	1	11742	13565	protein_coding	0.223498	11.1443	4.52645	0.000170681	0.354776	0.788665	orange	AMY16
ENSMUSG00000024827.10	ENSMUSG00000024827.10	ENSMUSG00000024827	Gldc	Gldc	19	-1	30098447	30175429	protein_coding	0.586281	3.72111	4.51274	0.00017646	0.354776	0.752498	darkmagenta	AMY6
ENSMUSG00000028656.14	ENSMUSG00000028656.14	ENSMUSG00000028656	Cap1	Cap1	4	-1	122859047	122886056	protein_coding	0.350128	5.08484	4.42807	0.000216768	0.354776	0.716826	midnightblue	AMY15
ENSMUSG00000031652.11	ENSMUSG00000031652.11	ENSMUSG00000031652	N4bp1	N4bp1	8	-1	86808160	86885258	protein_coding	-0.220512	6.12572	-4.38574	0.000240265	0.354776	0.600182	tan	AMY20
ENSMUSG00000021134.17	ENSMUSG00000021134.17	ENSMUSG00000021134	Srsf5	Srsf5	12	1	80945504	80950507	protein_coding	0.362745	4.57581	4.364	0.000253305	0.354776	0.564815	lightcyan	AMY11
ENSMUSG00000018983.9	ENSMUSG00000018983.9	ENSMUSG00000018983	E2f2	E2f2	4	1	136172394	136196057	protein_coding	0.478462	4.77722	4.3195	0.000282249	0.354776	0.475426	lightcyan	AMY11
ENSMUSG00000037851.13	ENSMUSG00000037851.13	ENSMUSG00000037851	Iars	Iars	13	1	49682100	49734267	protein_coding	-0.271965	5.29199	-4.31381	0.000286182	0.354776	0.462256	cyan	AMY3
ENSMUSG00000014195.15	NA	NA	NA	NA	NA	NA	NA	NA	NA	0.301921	5.05956	4.3065	0.000291316	0.354776	0.44836	#N/A	#N/A
ENSMUSG00000018796.13	ENSMUSG00000018796.13	ENSMUSG00000018796	Acsl1	Acsl1	8	1	46471037	46536051	protein_coding	0.319948	5.32831	4.15988	0.00041608	0.370714	0.117265	lightcyan	AMY11
ENSMUSG00000034687.8	ENSMUSG00000034687.8	ENSMUSG00000034687	Fras1	Fras1	5	1	96373955	96784728	protein_coding	0.496191	3.88709	4.15481	0.000421238	0.370714	0.0583745	orange	AMY16
ENSMUSG00000022665.15	ENSMUSG00000022665.15	ENSMUSG00000022665	Ccdc80	Ccdc80	16	1	45093402	45128077	protein_coding	0.950052	2.19261	4.48119	0.000190515	0.354776	-0.0684147	yellowgreen	AMY23
ENSMUSG00000040035.14	ENSMUSG00000040035.14	ENSMUSG00000040035	Disp2	Disp2	2	1	118779719	118811293	protein_coding	-0.27257	7.08757	-4.08629	0.000497549	0.401851	-0.115196	blue	AMY2
ENSMUSG00000064339.1	ENSMUSG00000064339.1	ENSMUSG00000064339	mt-Rnr2	mt-Rnr2	MT	1	1094	2675	Mt_rRNA	0.241435	14.4371	4.19279	0.000384095	0.370714	-0.12731	lightcyan	AMY11
ENSMUSG00000005057.13	ENSMUSG00000005057.13	ENSMUSG00000005057	Sh2b2	Sh2b2	5	-1	136218147	136246556	protein_coding	-0.542277	2.88304	-4.21593	0.000363084	0.370714	-0.154511	cyan	AMY3
ENSMUSG00000026102.9	ENSMUSG00000026102.9	ENSMUSG00000026102	Inpp1	Inpp1	1	-1	52785427	52817688	protein_coding	-0.272856	4.9767	-4.00645	0.000603974	0.401851	-0.209666	tan	AMY20
ENSMUSG00000034463.4	ENSMUSG00000034463.4	ENSMUSG00000034463	Scara3	Scara3	14	-1	65919394	65953935	protein_coding	0.406571	3.73891	4.01859	0.000586434	0.401851	-0.241603	darkmagenta	AMY6
ENSMUSG00000021974.15	ENSMUSG00000021974.15	ENSMUSG00000021974	Fgf9	Fgf9	14	1	58070547	58112720	protein_coding	-0.28016	4.72755	-3.98242	0.000640234	0.401851	-0.258153	blue	AMY2
ENSMUSG00000085793.2	ENSMUSG00000085793.2	ENSMUSG00000085793	Lin52	Lin52	12	1	84451422	84546145	protein_coding	-0.353964	4.24967	-3.9291	0.000728579	0.401851	-0.382639	cyan	AMY3
ENSMUSG00000023272.4	ENSMUSG00000023272.4	ENSMUSG00000023272	Creld2	Creld2	15	1	88819646	88826683	protein_coding	-0.54215	3.4785	-3.97973	0.000644427	0.401851	-0.388418	tan	AMY20
ENSMUSG00000038717.8	ENSMUSG00000038717.8	ENSMUSG00000038717	Atp5l	Atp5l	9	-1	44912557	44920742	protein_coding	0.390143	3.28868	3.98135	0.000641889	0.401851	-0.406583	orange	AMY16
ENSMUSG00000022748.8	ENSMUSG00000022748.8	ENSMUSG00000022748	Cmss1	Cmss1	16	-1	57302000	57606864	protein_coding	0.461175	4.93847	3.916	0.000752078	0.401851	-0.408308	lightcyan	AMY11
ENSMUSG00000015932.8	ENSMUSG00000015932.8	ENSMUSG00000015932	Dstn	Dstn	2	1	143915320	143943324	protein_coding	0.447665	4.62481	3.85538	0.000870981	0.410018	-0.531985	darkmagenta	AMY6
ENSMUSG00000038383.16	ENSMUSG00000038383.16	ENSMUSG00000038383	Pigu	Pigu	2	-1	155278243	155357430	protein_coding	-0.300344	4.60996	-3.85274	0.000876559	0.410018	-0.536757	tan	AMY20
ENSMUSG00000041147.10	ENSMUSG00000041147.10	ENSMUSG00000041147	Brca2	Brca2	5	1	150522630	150570329	protein_coding	0.772987	1.96131	4.28323	0.000308274	0.354776	-0.539294	grey	AMY9
ENSMUSG00000048001.7	ENSMUSG00000048001.7	ENSMUSG00000048001	Hes5	Hes5	4	1	154960923	154962371	protein_coding	0.464527	4.67308	3.83982	0.00090439	0.410018	-0.566406	lightyellow	AMY13
ENSMUSG00000031431.13	ENSMUSG00000031431.13	ENSMUSG00000031431	Tsc22d3	Tsc22d3	X	-1	140539528	140600659	protein_coding	-0.452623	6.25918	-3.84848	0.000885638	0.410018	-0.619938	tan	AMY20
ENSMUSG00000003500.13	ENSMUSG00000003500.13	ENSMUSG00000003500	Impdh1	Impdh1	6	-1	29200434	29216364	protein_coding	-0.262285	5.0822	-3.795	0.00100789	0.416414	-0.676561	violet	AMY21
ENSMUSG00000045752.13	ENSMUSG00000045752.13	ENSMUSG00000045752	Tssc4	Tssc4	7	1	143069249	143071093	protein_coding	-0.289262	4.56068	-3.78699	0.00102758	0.416414	-0.677041	blue	AMY2
ENSMUSG00000001025.8	ENSMUSG00000001025.8	ENSMUSG00000001025	S100a6	S100a6	3	1	90612882	90624181	protein_coding	0.458053	3.87433	3.74376	0.0011406	0.416414	-0.785282	grey60	AMY10
ENSMUSG00000041740.16	ENSMUSG00000041740.16	ENSMUSG00000041740	Rnf10	Rnf10	5	-1	115241412	115272898	protein_coding	0.280157	6.05118	3.73129	0.00117543	0.416414	-0.876713	lightcyan	AMY11
ENSMUSG00000001435.15	ENSMUSG00000001435.15	ENSMUSG00000001435	Col18a1	Col18a1	10	-1	77052178	77166548	protein_coding	0.897113	2.24301	3.94581	0.000699668	0.401851	-0.88369	grey60	AMY10
ENSMUSG00000009563.16	ENSMUSG00000009563.16	ENSMUSG00000009563	Tor2a	Tor2a	2	1	32757234	32762244	protein_coding	0.357519	3.54823	3.7099	0.00123762	0.416414	-0.887213	darkmagenta	AMY6
ENSMUSG00000036880.10	ENSMUSG00000036880.10	ENSMUSG00000036880	Acaa2	Acaa2	18	1	74779197	74806208	protein_coding	0.500578	5.0373	3.65453	0.0014141	0.416414	-0.983728	grey60	AMY10
ENSMUSG00000020288.13	ENSMUSG00000020288.13	ENSMUSG00000020288	Ahsa2	Ahsa2	11	-1	23487882	23498030	protein_coding	-0.268157	4.79944	-3.62635	0.00151324	0.416414	-1.02822	cyan	AMY3
ENSMUSG00000073755.4	ENSMUSG00000073755.4	ENSMUSG00000073755	5730409E04Rik	5730409E04Rik	4	1	126609818	126614371	protein_coding	-0.163214	6.55798	-3.67418	0.0013488	0.416414	-1.02871	cyan	AMY3
ENSMUSG00000032010.15	ENSMUSG00000032010.15	ENSMUSG00000032010	Usp2	Usp2	9	1	44067021	44095627	protein_coding	0.31734	5.89538	3.65515	0.001412	0.416414	-1.0375	yellowgreen	AMY23
ENSMUSG00000059708.12	ENSMUSG00000059708.12	ENSMUSG00000059708	Akap17b	Akap17b	X	-1	36608314	36645395	protein_coding	-0.234446	4.67191	-3.61603	0.00155121	0.416414	-1.04486	darkgrey	AMY5
ENSMUSG00000056962.11	ENSMUSG00000056962.11	ENSMUSG00000056962	Jmjd6	Jmjd6	11	-1	116837432	116843449	protein_coding	-0.293319	4.5	-3.61105	0.00156987	0.416414	-1.04954	tan	AMY20
ENSMUSG00000028088.14	ENSMUSG00000028088.14	ENSMUSG00000028088	Fmo5	Fmo5	3	1	97628804	97655282	protein_coding	1.24052	1.85303	3.94044	0.000708829	0.401851	-1.13789	lightcyan	AMY11
ENSMUSG00000027330.16	ENSMUSG00000027330.16	ENSMUSG00000027330	Cdc25b	Cdc25b	2	1	131186949	131198497	protein_coding	0.48624	3.36765	3.58933	0.00165387	0.416414	-1.14737	lightcyan	AMY11
ENSMUSG00000026080.13	ENSMUSG00000026080.13	ENSMUSG00000026080	Chst10	Chst10	1	-1	38863867	38898161	protein_coding	-0.239396	5.18399	-3.57962	0.00169284	0.416414	-1.15246	blue	AMY2
ENSMUSG00000053110.13	ENSMUSG00000053110.13	ENSMUSG00000053110	Yap1	Yap1	9	-1	7931999	8004596	protein_coding	0.477401	3.45431	3.57428	0.00171468	0.416414	-1.16507	yellowgreen	AMY23
ENSMUSG00000049878.13	ENSMUSG00000049878.13	ENSMUSG00000049878	Rlf	Rlf	4	-1	121145373	121215084	protein_coding	0.24668	4.99898	3.56776	0.0017417	0.416414	-1.16915	orange	AMY16
ENSMUSG00000031196.13	ENSMUSG00000031196.13	ENSMUSG00000031196	F8	F8	X	-1	75172715	75382615	protein_coding	0.658799	2.09036	3.81233	0.000966543	0.416414	-1.17558	midnightblue	AMY15
ENSMUSG00000027187.10	ENSMUSG00000027187.10	ENSMUSG00000027187	Cat	Cat	2	-1	103453849	103485160	protein_coding	0.354492	5.8943	3.58587	0.00166765	0.416414	-1.19121	lightcyan	AMY11
ENSMUSG00000006574.15	ENSMUSG00000006574.15	ENSMUSG00000006574	Slc4a1	Slc4a1	11	-1	102348824	102366203	protein_coding	0.405886	5.30568	3.56333	0.00176028	0.416414	-1.20039	lightcyan	AMY11
ENSMUSG00000060216.15	ENSMUSG00000060216.15	ENSMUSG00000060216	Arrb2	Arrb2	11	1	70432635	70440828	protein_coding	-0.218192	4.80582	-3.53741	0.001873	0.416414	-1.21947	cyan	AMY3
ENSMUSG00000038344.14	ENSMUSG00000038344.14	ENSMUSG00000038344	Txlng	Txlng	X	-1	162778919	162829454	protein_coding	-0.286661	4.00781	-3.52726	0.00191909	0.416414	-1.22321	darkgreen	AMY4
ENSMUSG00000051550.10	ENSMUSG00000051550.10	ENSMUSG00000051550	Zfp579	Zfp579	7	-1	4983483	4996158	protein_coding	0.36848	3.70685	3.50086	0.00204413	0.416414	-1.28697	grey60	AMY10
ENSMUSG00000030166.14	ENSMUSG00000030166.14	ENSMUSG00000030166	Rad52	Rad52	6	1	119902698	119922828	protein_coding	-0.346287	3.4831	-3.49836	0.00205637	0.416414	-1.31821	tan	AMY20
ENSMUSG00000029635.15	ENSMUSG00000029635.15	ENSMUSG00000029635	Cdk8	Cdk8	5	1	146231230	146302874	protein_coding	0.339359	6.3572	3.53511	0.00188335	0.416414	-1.33124	lightcyan	AMY11
ENSMUSG00000035890.9	ENSMUSG00000035890.9	ENSMUSG00000035890	Rnf126	Rnf126	10	-1	79758515	79766952	protein_coding	0.251103	4.84627	3.4818	0.00213934	0.416414	-1.34382	midnightblue	AMY15
ENSMUSG00000029695.13	ENSMUSG00000029695.13	ENSMUSG00000029695	Aass	Aass	6	-1	23072173	23132986	protein_coding	0.557001	2.0786	3.70835	0.00124225	0.416414	-1.3448	orange	AMY16
ENSMUSG00000062075.13	ENSMUSG00000062075.13	ENSMUSG00000062075	Lmnb2	Lmnb2	10	-1	80901203	80918245	protein_coding	-0.300253	3.9048	-3.4404	0.0023614	0.416414	-1.40189	cyan	AMY3
ENSMUSG00000036957.8	ENSMUSG00000036957.8	ENSMUSG00000036957	Lrfn3	Lrfn3	7	-1	30355489	30362772	protein_coding	0.451779	3.23052	3.46553	0.00222405	0.416414	-1.40444	darkmagenta	AMY6
ENSMUSG00000090877.3	ENSMUSG00000090877.3	ENSMUSG00000090877	Hspa1b	Hspa1b	17	-1	34956436	34959238	protein_coding	-1.22808	3.99631	-3.43996	0.00236387	0.416414	-1.40835	tan	AMY20
ENSMUSG00000035342.14	ENSMUSG00000035342.14	ENSMUSG00000035342	Lzts2	Lzts2	19	1	45014414	45027111	protein_coding	-0.268957	5.46578	-3.46919	0.00220472	0.416414	-1.41317	tan	AMY20
ENSMUSG00000028655.11	ENSMUSG00000028655.11	ENSMUSG00000028655	Mfsd2a	Mfsd2a	4	-1	122946850	122961188	protein_coding	-0.37634	4.24903	-3.42574	0.0024453	0.416414	-1.43033	cyan	AMY3
ENSMUSG00000038776.13	ENSMUSG00000038776.13	ENSMUSG00000038776	Ephx1	Ephx1	1	-1	180976210	181020904	protein_coding	0.39998	4.89459	3.43868	0.00237109	0.416414	-1.43978	grey60	AMY10
ENSMUSG00000037493.6	ENSMUSG00000037493.6	ENSMUSG00000037493	Cib2	Cib2	9	-1	54544794	54560218	protein_coding	-0.228487	5.63788	-3.46162	0.00224493	0.416414	-1.44316	tan	AMY20
ENSMUSG00000032575.16	ENSMUSG00000032575.16	ENSMUSG00000032575	Manf	Manf	9	-1	106838312	106891979	protein_coding	-0.281522	5.85259	-3.4624	0.00224072	0.416414	-1.45625	cyan	AMY3
ENSMUSG00000000278.10	ENSMUSG00000000278.10	ENSMUSG00000000278	Scpep1	Scpep1	11	-1	88924020	88955465	protein_coding	0.408715	3.12821	3.44004	0.00236342	0.416414	-1.46842	grey60	AMY10
ENSMUSG00000024501.20	ENSMUSG00000024501.20	ENSMUSG00000024501	Dpysl3	Dpysl3	18	-1	43320984	43438286	protein_coding	-0.24996	5.25256	-3.43267	0.00240528	0.416414	-1.47578	tan	AMY20
ENSMUSG00000030357.10	ENSMUSG00000030357.10	ENSMUSG00000030357	Fkbp4	Fkbp4	6	-1	128429735	128438677	protein_coding	-0.24478	6.5297	-3.46714	0.00221555	0.416414	-1.48817	red	AMY18
ENSMUSG00000081871.1	ENSMUSG00000081871.1	ENSMUSG00000081871	Gm11488	Gm11488	4	-1	73497615	73498477	processed_pseudogene	0.953772	1.49935	3.84701	0.000888801	0.410018	-1.48941	darkmagenta	AMY6
ENSMUSG00000021377.15	ENSMUSG00000021377.15	ENSMUSG00000021377	Dek	Dek	13	-1	47084775	47106201	protein_coding	0.2207	5.77768	3.4454	0.0023334	0.416414	-1.49226	skyblue3	AMY19
ENSMUSG00000029455.14	ENSMUSG00000029455.14	ENSMUSG00000029455	Aldh2	Aldh2	5	-1	121566027	121593824	protein_coding	0.406085	4.15157	3.37724	0.00274421	0.416414	-1.52945	lightcyan	AMY11
ENSMUSG00000014232.14	ENSMUSG00000014232.14	ENSMUSG00000014232	Cluap1	Cluap1	16	1	3908801	3941147	protein_coding	0.192892	5.05884	3.38786	0.00267585	0.416414	-1.56042	darkmagenta	AMY6
ENSMUSG00000022040.8	ENSMUSG00000022040.8	ENSMUSG00000022040	Ephx2	Ephx2	14	-1	66084374	66124500	protein_coding	0.454398	4.12445	3.33848	0.00300842	0.416414	-1.60799	orange	AMY16
ENSMUSG00000064337.1	ENSMUSG00000064337.1	ENSMUSG00000064337	mt-Rnr1	mt-Rnr1	MT	1	70	1024	Mt_rRNA	0.230523	14.0974	3.54963	0.001819	0.416414	-1.615	lightcyan	AMY11
ENSMUSG00000032649.14	ENSMUSG00000032649.14	ENSMUSG00000032649	Colgalt2	Colgalt2	1	1	152399830	152510695	protein_coding	0.544041	2.02285	3.54876	0.00182278	0.416414	-1.62011	darkturquoise	AMY8
ENSMUSG00000035329.7	ENSMUSG00000035329.7	ENSMUSG00000035329	Fbxo33	Fbxo33	12	-1	59200655	59219725	protein_coding	-0.182228	5.85226	-3.37871	0.0027346	0.416414	-1.64028	tan	AMY20
ENSMUSG00000028173.10	ENSMUSG00000028173.10	ENSMUSG00000028173	Wls	Wls	3	1	159839672	159938664	protein_coding	0.266181	5.40156	3.36262	0.00284108	0.416414	-1.64331	black	AMY1
ENSMUSG00000065145.1	ENSMUSG00000065145.1	ENSMUSG00000065145	Vaultrc5	Vaultrc5	18	1	36801866	36802008	misc_RNA	-0.626717	2.22197	-3.51342	0.00198365	0.416414	-1.64385	tan	AMY20
ENSMUSG00000030310.10	ENSMUSG00000030310.10	ENSMUSG00000030310	Slc6a1	Slc6a1	6	1	114282635	114317532	protein_coding	-0.256131	7.9202	-3.42176	0.00246857	0.416414	-1.65149	tan	AMY20
ENSMUSG00000078640.9	ENSMUSG00000078640.9	ENSMUSG00000078640	Gm11627	Gm11627	11	-1	102576398	102579461	protein_coding	-0.427383	3.00445	-3.35723	0.00287763	0.416414	-1.65794	darkgreen	AMY4
ENSMUSG00000030122.12	ENSMUSG00000030122.12	ENSMUSG00000030122	Ptms	Ptms	6	-1	124913681	124920103	protein_coding	0.31271	7.34696	3.40808	0.00255024	0.416414	-1.6609	yellowgreen	AMY23
ENSMUSG00000021182.16	ENSMUSG00000021182.16	ENSMUSG00000021182	Ccdc88c	Ccdc88c	12	-1	100911523	101029056	protein_coding	0.440145	3.9547	3.29613	0.0033255	0.416414	-1.69065	orange	AMY16
ENSMUSG00000002058.13	ENSMUSG00000002058.13	ENSMUSG00000002058	Unc119	Unc119	11	1	78343482	78349164	protein_coding	-0.365642	5.17166	-3.32686	0.00309234	0.416414	-1.69465	tan	AMY20
ENSMUSG00000022443.17	ENSMUSG00000022443.17	ENSMUSG00000022443	Myh9	Myh9	15	-1	77760587	77842175	protein_coding	0.22601	5.19966	3.33047	0.00306603	0.416414	-1.6952	grey	AMY9
ENSMUSG00000049327.17	ENSMUSG00000049327.17	ENSMUSG00000049327	Kmt5a	Kmt5a	5	1	124439930	124462308	protein_coding	-0.283882	5.4217	-3.33608	0.00302556	0.416414	-1.69737	tan	AMY20
ENSMUSG00000078572.3	ENSMUSG00000078572.3	ENSMUSG00000078572	Ndufaf8	Ndufaf8	11	1	120098928	120100705	protein_coding	0.305409	4.38917	3.29973	0.00329735	0.416414	-1.69833	grey	AMY9
ENSMUSG00000031010.17	ENSMUSG00000031010.17	ENSMUSG00000031010	Usp9x	Usp9x	X	1	13071498	13173328	protein_coding	0.288593	5.45004	3.33824	0.00301017	0.416414	-1.69999	lightcyan	AMY11
ENSMUSG00000054519.8	ENSMUSG00000054519.8	ENSMUSG00000054519	Zfp867	Zfp867	11	-1	59461197	59472474	protein_coding	-0.789445	1.65388	-3.68558	0.0013123	0.416414	-1.70262	tan	AMY20
ENSMUSG00000042425.18	ENSMUSG00000042425.18	ENSMUSG00000042425	Frmpd3	Frmpd3	X	1	140342263	140435467	protein_coding	-0.273967	4.76026	-3.29918	0.00330164	0.416414	-1.72058	blue	AMY2
ENSMUSG00000004931.11	ENSMUSG00000004931.11	ENSMUSG00000004931	Apba3	Apba3	10	1	81266960	81273246	protein_coding	-0.326124	3.20607	-3.30321	0.00327034	0.416414	-1.72221	black	AMY1
ENSMUSG00000027433.5	ENSMUSG00000027433.5	ENSMUSG00000027433	Xrn2	Xrn2	2	1	147012996	147078000	protein_coding	0.226514	5.67773	3.33625	0.00302434	0.416414	-1.72255	darkmagenta	AMY6
ENSMUSG00000047409.13	ENSMUSG00000047409.13	ENSMUSG00000047409	Ctdspl	Ctdspl	9	1	118926453	119043998	protein_coding	0.214637	5.48835	3.31676	0.00316717	0.416414	-1.74918	darkmagenta	AMY6
ENSMUSG00000021285.15	ENSMUSG00000021285.15	ENSMUSG00000021285	Ppp1r13b	Ppp1r13b	12	-1	111828457	111908110	protein_coding	-0.20338	6.17297	-3.33855	0.00300797	0.416414	-1.74997	grey	AMY9
ENSMUSG00000048485.12	ENSMUSG00000048485.12	ENSMUSG00000048485	Zbtb8b	Zbtb8b	4	-1	129425765	129440853	protein_coding	-0.547147	2.23627	-3.42669	0.00243975	0.416414	-1.76642	cyan	AMY3
ENSMUSG00000052137.11	ENSMUSG00000052137.11	ENSMUSG00000052137	Rbm12b2	Rbm12b2	4	1	12089439	12096243	protein_coding	-0.314865	3.78223	-3.25795	0.00363912	0.416414	-1.76732	cyan	AMY3
ENSMUSG00000021235.13	ENSMUSG00000021235.13	ENSMUSG00000021235	Coq6	Coq6	12	1	84361657	84373796	protein_coding	-0.35812	3.90614	-3.2539	0.003674	0.416414	-1.77427	cyan	AMY3
ENSMUSG00000113960.1	ENSMUSG00000113960.1	ENSMUSG00000113960	4933412O06Rik	4933412O06Rik	13	-1	15781664	15802630	lincRNA	0.524086	1.78843	3.51434	0.00197929	0.416414	-1.78472	darkturquoise	AMY8
ENSMUSG00000060240.12	ENSMUSG00000060240.12	ENSMUSG00000060240	Cend1	Cend1	7	-1	141426446	141429491	protein_coding	-0.167152	7.46153	-3.35295	0.002907	0.416414	-1.7858	tan	AMY20
ENSMUSG00000021969.8	ENSMUSG00000021969.8	ENSMUSG00000021969	Zdhhc20	Zdhhc20	14	-1	57832703	57890276	protein_coding	-0.222531	6.05504	-3.31618	0.00317152	0.416414	-1.79055	tan	AMY20
ENSMUSG00000031980.10	ENSMUSG00000031980.10	ENSMUSG00000031980	Agt	Agt	8	-1	124556534	124569706	protein_coding	-0.909777	5.71149	-3.29595	0.00332692	0.416414	-1.79592	tan	AMY20
ENSMUSG00000005483.10	ENSMUSG00000005483.10	ENSMUSG00000005483	Dnajb1	Dnajb1	8	1	83608193	83612653	protein_coding	-0.310442	6.0975	-3.31437	0.00318517	0.416414	-1.79636	cyan	AMY3
ENSMUSG00000003617.16	ENSMUSG00000003617.16	ENSMUSG00000003617	Cp	Cp	3	1	19957054	20009145	protein_coding	0.573375	3.28564	3.24804	0.00372508	0.419029	-1.80838	lightcyan	AMY11
ENSMUSG00000018401.17	ENSMUSG00000018401.17	ENSMUSG00000018401	Mtmr4	Mtmr4	11	1	87592162	87616302	protein_coding	-0.170319	5.99756	-3.30558	0.00325206	0.416414	-1.81004	violet	AMY21
ENSMUSG00000078941.9	ENSMUSG00000078941.9	ENSMUSG00000078941	Ak6	Ak6	13	1	100650979	100666359	protein_coding	-0.26871	4.0052	-3.23278	0.00386135	0.424469	-1.81732	blue	AMY2
ENSMUSG00000002831.14	ENSMUSG00000002831.14	ENSMUSG00000002831	Plin4	Plin4	17	-1	56100591	56109803	protein_coding	-1.03061	2.71903	-3.31237	0.00320025	0.416414	-1.82921	tan	AMY20
ENSMUSG00000047786.12	ENSMUSG00000047786.12	ENSMUSG00000047786	Lix1	Lix1	17	1	17402672	17459387	protein_coding	0.328947	5.06944	3.25837	0.00363546	0.416414	-1.83775	yellowgreen	AMY23
ENSMUSG00000025937.6	ENSMUSG00000025937.6	ENSMUSG00000025937	Lactb2	Lactb2	1	-1	13623330	13660546	protein_coding	0.519048	2.80106	3.26641	0.00356725	0.416414	-1.84168	lightyellow	AMY13
ENSMUSG00000024990.13	ENSMUSG00000024990.13	ENSMUSG00000024990	Rbp4	Rbp4	19	-1	38116629	38125281	protein_coding	1.42931	2.90698	3.26	0.00362156	0.416414	-1.84238	lightcyan	AMY11
ENSMUSG00000043940.15	ENSMUSG00000043940.15	ENSMUSG00000043940	Wdfy3	Wdfy3	5	-1	101832956	102069921	protein_coding	-0.165896	6.79971	-3.30836	0.00323079	0.416414	-1.85285	cyan	AMY3
ENSMUSG00000057541.14	ENSMUSG00000057541.14	ENSMUSG00000057541	Pus7	Pus7	5	-1	23740648	23783711	protein_coding	0.284714	3.84965	3.2142	0.00403376	0.424469	-1.85292	lightcyan	AMY11
ENSMUSG00000070366.5	ENSMUSG00000070366.5	ENSMUSG00000070366	Plpp4	Plpp4	7	1	129257031	129391412	protein_coding	-0.54966	2.91272	-3.25406	0.00367259	0.416414	-1.86318	tan	AMY20
ENSMUSG00000036560.14	ENSMUSG00000036560.14	ENSMUSG00000036560	Lgi4	Lgi4	7	1	31059342	31070935	protein_coding	-0.308517	4.07716	-3.21059	0.00406816	0.424469	-1.86335	tan	AMY20
ENSMUSG00000045471.4	ENSMUSG00000045471.4	ENSMUSG00000045471	Hcrt	Hcrt	11	-1	100761069	100762931	protein_coding	0.946449	3.17175	3.22213	0.00395927	0.424469	-1.86926	lightcyan	AMY11
ENSMUSG00000020917.17	ENSMUSG00000020917.17	ENSMUSG00000020917	Acly	Acly	11	-1	100476353	100528000	protein_coding	-0.241464	6.90075	-3.3028	0.00327352	0.416414	-1.8697	tan	AMY20
ENSMUSG00000025190.13	ENSMUSG00000025190.13	ENSMUSG00000025190	Got1	Got1	19	-1	43499752	43524605	protein_coding	-0.140447	8.22494	-3.32678	0.00309295	0.416414	-1.87499	cyan	AMY3
ENSMUSG00000035152.14	ENSMUSG00000035152.14	ENSMUSG00000035152	Ap2b1	Ap2b1	11	1	83299024	83405035	protein_coding	0.278608	5.82412	3.27035	0.0035342	0.416414	-1.87665	midnightblue	AMY15
ENSMUSG00000073418.4	ENSMUSG00000073418.4	ENSMUSG00000073418	C4b	C4b	17	-1	34728380	34743882	protein_coding	0.793338	2.41311	3.29965	0.00329796	0.416414	-1.87693	lightcyan	AMY11
ENSMUSG00000026234.12	ENSMUSG00000026234.12	ENSMUSG00000026234	Ncl	Ncl	1	-1	86344719	86359400	protein_coding	0.18812	7.6626	3.31577	0.0031746	0.416414	-1.87803	midnightblue	AMY15
ENSMUSG00000026799.15	ENSMUSG00000026799.15	ENSMUSG00000026799	Med27	Med27	2	1	29346819	29524793	protein_coding	0.219405	4.77014	3.22285	0.00395262	0.424469	-1.88548	yellowgreen	AMY23
ENSMUSG00000087380.7	ENSMUSG00000087380.7	ENSMUSG00000087380	2210408F21Rik	2210408F21Rik	6	1	31220351	31337404	processed_transcript	0.265992	4.56704	3.21407	0.00403505	0.424469	-1.88722	lightcyan	AMY11
ENSMUSG00000079316.10	ENSMUSG00000079316.10	ENSMUSG00000079316	Rab9	Rab9	X	-1	166457253	166479867	protein_coding	-0.170229	4.80012	-3.21696	0.00400767	0.424469	-1.89716	lightyellow	AMY13
ENSMUSG00000021025.8	ENSMUSG00000021025.8	ENSMUSG00000021025	Nfkbia	Nfkbia	12	-1	55489410	55492647	protein_coding	-0.327384	5.85531	-3.25843	0.00363499	0.416414	-1.89954	cyan	AMY3
ENSMUSG00000030102.11	ENSMUSG00000030102.11	ENSMUSG00000030102	Itpr1	Itpr1	6	1	108213096	108551109	protein_coding	0.325438	7.27837	3.29011	0.00337312	0.416414	-1.91831	orange	AMY16
ENSMUSG00000042675.15	ENSMUSG00000042675.15	ENSMUSG00000042675	Ypel3	Ypel3	7	1	126776955	126780514	protein_coding	-0.171681	7.44932	-3.28796	0.00339034	0.416414	-1.92843	violet	AMY21
ENSMUSG00000071172.13	ENSMUSG00000071172.13	ENSMUSG00000071172	Srsf3	Srsf3	17	1	29032628	29043373	protein_coding	-0.152541	6.89625	-3.2711	0.00352796	0.416414	-1.9394	cyan	AMY3
ENSMUSG00000014592.20	NA	NA	NA	NA	NA	NA	NA	NA	NA	-0.162223	8.72755	-3.30585	0.00324997	0.416414	-1.94076	#N/A	#N/A
ENSMUSG00000067869.4	ENSMUSG00000067869.4	ENSMUSG00000067869	Tcea1-ps1	Tcea1-ps1	15	1	90882615	90883518	processed_pseudogene	0.586049	3.22873	3.17928	0.00437832	0.424469	-1.94192	midnightblue	AMY15
ENSMUSG00000056310.14	ENSMUSG00000056310.14	ENSMUSG00000056310	Tyw1	Tyw1	5	1	130255619	130341563	protein_coding	0.32684	3.6614	3.16762	0.00449956	0.424469	-1.94438	darkmagenta	AMY6
ENSMUSG00000036639.12	ENSMUSG00000036639.12	ENSMUSG00000036639	Nudt1	Nudt1	5	1	140321656	140338137	protein_coding	-0.423393	3.16997	-3.18551	0.00431482	0.424469	-1.94498	cyan	AMY3
ENSMUSG00000078915.2	ENSMUSG00000078915.2	ENSMUSG00000078915	Hsp25-ps1	Hsp25-ps1	13	-1	45078498	45079127	processed_pseudogene	-0.869928	2.30729	-3.31248	0.00319945	0.416414	-1.95034	tan	AMY20
ENSMUSG00000022375.6	ENSMUSG00000022375.6	ENSMUSG00000022375	Lrrc6	Lrrc6	15	-1	66379858	66500910	protein_coding	0.357503	2.92771	3.18933	0.0042764	0.424469	-1.95861	midnightblue	AMY15
ENSMUSG00000048142.9	ENSMUSG00000048142.9	ENSMUSG00000048142	Nat8l	Nat8l	5	1	33995984	34005916	protein_coding	-0.211743	7.10888	-3.26649	0.00356653	0.416414	-1.95963	tan	AMY20
ENSMUSG00000027950.7	ENSMUSG00000027950.7	ENSMUSG00000027950	Chrnb2	Chrnb2	3	-1	89746195	89764632	protein_coding	-0.233577	5.07406	-3.19833	0.00418699	0.424469	-1.96012	red	AMY18
ENSMUSG00000002396.8	ENSMUSG00000002396.8	ENSMUSG00000002396	Ocel1	Ocel1	8	1	71371298	71379361	protein_coding	0.32066	3.21681	3.16924	0.00448256	0.424469	-1.96218	yellowgreen	AMY23
ENSMUSG00000050164.11	ENSMUSG00000050164.11	ENSMUSG00000050164	Mchr1	Mchr1	15	1	81235499	81238964	protein_coding	0.388472	4.28259	3.15992	0.00458147	0.424469	-1.97825	yellowgreen	AMY23
ENSMUSG00000000127.15	ENSMUSG00000000127.15	ENSMUSG00000000127	Fer	Fer	17	1	63863062	64139496	protein_coding	0.217695	4.64701	3.17226	0.00445096	0.424469	-1.98003	darkmagenta	AMY6
ENSMUSG00000001120.15	ENSMUSG00000001120.15	ENSMUSG00000001120	Pcbp3	Pcbp3	10	-1	76761857	76961887	protein_coding	0.409542	4.11964	3.14926	0.00469717	0.424469	-1.9905	black	AMY1
ENSMUSG00000035248.9	ENSMUSG00000035248.9	ENSMUSG00000035248	Tut7	Tut7	13	-1	59771561	59823147	protein_coding	0.306223	3.96351	3.14364	0.00475929	0.424469	-1.99508	skyblue3	AMY19
ENSMUSG00000039629.14	ENSMUSG00000039629.14	ENSMUSG00000039629	Strip2	Strip2	6	1	29917012	29959681	protein_coding	0.626573	4.73874	3.16329	0.0045455	0.424469	-2.00734	orange	AMY16
ENSMUSG00000085151.7	ENSMUSG00000085151.7	ENSMUSG00000085151	1110018N20Rik	1110018N20Rik	2	1	167188702	167192808	processed_transcript	0.494236	2.30806	3.23749	0.00381875	0.424469	-2.00909	yellowgreen	AMY23
ENSMUSG00000029283.17	ENSMUSG00000029283.17	ENSMUSG00000029283	Cdc7	Cdc7	5	1	106964322	106984432	protein_coding	-0.343681	3.48956	-3.13106	0.00490128	0.424469	-2.02067	blue	AMY2
ENSMUSG00000037553.14	ENSMUSG00000037553.14	ENSMUSG00000037553	Zdhhc18	Zdhhc18	4	-1	133605299	133650154	protein_coding	0.272387	4.82249	3.15947	0.00458631	0.424469	-2.02259	yellowgreen	AMY23
ENSMUSG00000038013.14	ENSMUSG00000038013.14	ENSMUSG00000038013	Wipf2	Wipf2	11	1	98863638	98905040	protein_coding	-0.16864	6.87088	-3.22464	0.003936	0.424469	-2.03928	cyan	AMY3
ENSMUSG00000008540.11	ENSMUSG00000008540.11	ENSMUSG00000008540	Mgst1	Mgst1	6	1	138140316	138156755	protein_coding	0.870674	4.03588	3.11829	0.00504967	0.424469	-2.04817	lightcyan	AMY11
ENSMUSG00000010660.3	ENSMUSG00000010660.3	ENSMUSG00000010660	Plcd1	Plcd1	9	-1	119071527	119093502	protein_coding	0.515539	1.92415	3.29297	0.00335046	0.416414	-2.05332	midnightblue	AMY15
ENSMUSG00000037243.17	ENSMUSG00000037243.17	ENSMUSG00000037243	Zfp692	Zfp692	11	1	58307069	58314627	protein_coding	-0.284163	3.71397	-3.11108	0.00513528	0.424469	-2.05381	tan	AMY20
ENSMUSG00000031660.13	ENSMUSG00000031660.13	ENSMUSG00000031660	Brd7	Brd7	8	-1	88331039	88362194	protein_coding	0.228552	4.73565	3.13958	0.00480468	0.424469	-2.05545	orange	AMY16
ENSMUSG00000037822.12	ENSMUSG00000037822.12	ENSMUSG00000037822	Smim14	Smim14	5	-1	65446844	65537184	protein_coding	-0.66505	1.79844	-3.37009	0.00279114	0.416414	-2.06124	black	AMY1
ENSMUSG00000035898.13	ENSMUSG00000035898.13	ENSMUSG00000035898	Uba6	Uba6	5	-1	86109287	86172803	protein_coding	-0.277729	4.37667	-3.118	0.0050531	0.424469	-2.06543	blue	AMY2
ENSMUSG00000021069.17	ENSMUSG00000021069.17	ENSMUSG00000021069	Pygl	Pygl	12	-1	70190811	70231488	protein_coding	0.475991	2.74565	3.13986	0.00480161	0.424469	-2.07401	lightyellow	AMY13
ENSMUSG00000021779.17	ENSMUSG00000021779.17	ENSMUSG00000021779	Thrb	Thrb	14	1	17660261	18038090	protein_coding	0.370695	5.6625	3.17062	0.00446805	0.424469	-2.07779	yellowgreen	AMY23
ENSMUSG00000038702.6	ENSMUSG00000038702.6	ENSMUSG00000038702	Dsel	Dsel	1	-1	111858702	111864918	protein_coding	0.334112	4.20989	3.10824	0.00516939	0.424941	-2.07782	darkturquoise	AMY8
ENSMUSG00000025915.14	ENSMUSG00000025915.14	ENSMUSG00000025915	Sgk3	Sgk3	1	1	9798107	9900845	protein_coding	0.306059	3.74857	3.09447	0.00533794	0.426674	-2.08646	grey60	AMY10
ENSMUSG00000075486.10	ENSMUSG00000075486.10	ENSMUSG00000075486	Commd6	Commd6	14	-1	101632981	101640686	protein_coding	-0.192774	5.0759	-3.13404	0.00486726	0.424469	-2.09558	cyan	AMY3
ENSMUSG00000027227.7	ENSMUSG00000027227.7	ENSMUSG00000027227	Sord	Sord	2	1	122234749	122265340	protein_coding	0.243715	4.89443	3.12717	0.00494599	0.424469	-2.0964	lightcyan	AMY11
ENSMUSG00000040957.15	ENSMUSG00000040957.15	ENSMUSG00000040957	Cables1	Cables1	18	1	11839220	11945630	protein_coding	-0.27122	4.7319	-3.11608	0.00507573	0.424469	-2.09894	tan	AMY20
ENSMUSG00000032220.10	ENSMUSG00000032220.10	ENSMUSG00000032220	Myo1e	Myo1e	9	1	70207350	70399766	protein_coding	0.346118	3.41078	3.07907	0.0055327	0.426674	-2.11901	darkmagenta	AMY6
ENSMUSG00000071708.11	ENSMUSG00000071708.11	ENSMUSG00000071708	Sms	Sms	X	-1	157443855	157492287	protein_coding	-0.193992	6.23355	-3.16787	0.00449697	0.424469	-2.12383	cyan	AMY3
ENSMUSG00000015937.15	ENSMUSG00000015937.15	ENSMUSG00000015937	Macroh2a1	Macroh2a1	13	-1	56073619	56136361	protein_coding	-0.178784	6.42908	-3.17305	0.00444271	0.424469	-2.12565	blue	AMY2
ENSMUSG00000018042.18	ENSMUSG00000018042.18	ENSMUSG00000018042	Cyb5r3	Cyb5r3	15	-1	83153494	83172592	protein_coding	0.178156	6.26275	3.16376	0.00454045	0.424469	-2.13744	darkmagenta	AMY6
ENSMUSG00000020380.16	ENSMUSG00000020380.16	ENSMUSG00000020380	Rad50	Rad50	11	-1	53649519	53707319	protein_coding	0.245625	4.53667	3.09085	0.00538314	0.426674	-2.13769	darkmagenta	AMY6
ENSMUSG00000003746.16	ENSMUSG00000003746.16	ENSMUSG00000003746	Man1a	Man1a	10	-1	53904785	54076609	protein_coding	0.411635	5.53167	3.1362	0.0048428	0.424469	-2.13941	yellowgreen	AMY23
ENSMUSG00000047419.5	ENSMUSG00000047419.5	ENSMUSG00000047419	Cmya5	Cmya5	13	-1	93040713	93144724	protein_coding	0.661891	1.93109	3.2335	0.00385476	0.424469	-2.13994	yellowgreen	AMY23
ENSMUSG00000020717.19	ENSMUSG00000020717.19	ENSMUSG00000020717	Pecam1	Pecam1	11	-1	106654217	106750628	protein_coding	0.442514	2.89019	3.08913	0.00540479	0.426674	-2.14161	lightcyan	AMY11
ENSMUSG00000108086.1	ENSMUSG00000108086.1	ENSMUSG00000108086	Gm6786	Gm6786	6	1	66527014	66528928	processed_pseudogene	0.889953	0.710897	3.74703	0.00113163	0.416414	-2.14381	red	AMY18
ENSMUSG00000037492.16	ENSMUSG00000037492.16	ENSMUSG00000037492	Zmat4	Zmat4	8	1	23636019	24156585	protein_coding	-0.298343	5.15365	-3.11124	0.00513335	0.424469	-2.14965	tan	AMY20
ENSMUSG00000029161.7	ENSMUSG00000029161.7	ENSMUSG00000029161	Cgref1	Cgref1	5	-1	30933143	30945591	protein_coding	-0.220082	4.64554	-3.08455	0.00546271	0.426674	-2.15653	cyan	AMY3
ENSMUSG00000027534.16	ENSMUSG00000027534.16	ENSMUSG00000027534	Snx16	Snx16	3	-1	10417817	10440102	protein_coding	-0.187015	5.9547	-3.14223	0.00477501	0.424469	-2.15843	blue	AMY2
ENSMUSG00000020744.13	ENSMUSG00000020744.13	ENSMUSG00000020744	Slc25a19	Slc25a19	11	-1	115614178	115628295	protein_coding	-0.214489	4.88111	-3.08711	0.00543019	0.426674	-2.17384	cyan	AMY3
ENSMUSG00000032816.15	ENSMUSG00000032816.15	ENSMUSG00000032816	Igdcc4	Igdcc4	9	1	65101486	65137940	protein_coding	-0.231125	4.80975	-3.08106	0.00550724	0.426674	-2.17909	cyan	AMY3
ENSMUSG00000048707.9	ENSMUSG00000048707.9	ENSMUSG00000048707	Tprn	Tprn	2	1	25262618	25269885	protein_coding	-0.496103	3.57583	-3.04399	0.00600234	0.433596	-2.18333	tan	AMY20
ENSMUSG00000035042.2	ENSMUSG00000035042.2	ENSMUSG00000035042	Ccl5	Ccl5	11	-1	83525778	83530518	protein_coding	1.53863	0.649681	3.74578	0.00113505	0.416414	-2.19664	yellowgreen	AMY23
ENSMUSG00000113491.1	ENSMUSG00000113491.1	ENSMUSG00000113491	Gm19221	Gm19221	12	1	69980886	69982468	processed_pseudogene	0.412901	3.38242	3.03589	0.00611615	0.433596	-2.20066	darkmagenta	AMY6
ENSMUSG00000044562.12	ENSMUSG00000044562.12	ENSMUSG00000044562	Rasip1	Rasip1	7	1	45627488	45639093	protein_coding	0.42055	2.52689	3.08455	0.00546263	0.426674	-2.2089	grey	AMY9
ENSMUSG00000078861.8	ENSMUSG00000078861.8	ENSMUSG00000078861	Zfp931	Zfp931	2	-1	178067695	178078476	protein_coding	-0.364665	3.00474	-3.04694	0.00596146	0.433596	-2.21139	darkgreen	AMY4
ENSMUSG00000004360.9	ENSMUSG00000004360.9	ENSMUSG00000004360	9330159F19Rik	9330159F19Rik	10	1	29211606	29230779	protein_coding	-0.235971	5.50693	-3.09772	0.00529769	0.426674	-2.21322	cyan	AMY3
ENSMUSG00000044468.14	ENSMUSG00000044468.14	ENSMUSG00000044468	Tent5c	Tent5c	3	-1	100451628	100489324	protein_coding	0.36029	7.62731	3.16088	0.00457117	0.424469	-2.21621	lightcyan	AMY11
ENSMUSG00000041594.18	ENSMUSG00000041594.18	ENSMUSG00000041594	Tmtc4	Tmtc4	14	-1	122918971	122984035	protein_coding	-0.310293	4.14352	-3.03321	0.00615433	0.433596	-2.21936	tan	AMY20
ENSMUSG00000040147.14	ENSMUSG00000040147.14	ENSMUSG00000040147	Maob	Maob	X	-1	16709282	16817366	protein_coding	0.279787	4.48388	3.04806	0.00594598	0.433596	-2.22016	grey60	AMY10
ENSMUSG00000101464.1	ENSMUSG00000101464.1	ENSMUSG00000101464	Gm7436	Gm7436	9	-1	105545437	105545827	processed_pseudogene	-0.208968	6.40077	-3.12713	0.00494646	0.424469	-2.22227	cyan	AMY3
ENSMUSG00000007021.5	ENSMUSG00000007021.5	ENSMUSG00000007021	Syngr3	Syngr3	17	-1	24685092	24689955	protein_coding	-0.153742	7.3042	-3.14801	0.00471098	0.424469	-2.22709	blue	AMY2
ENSMUSG00000087249.1	ENSMUSG00000087249.1	ENSMUSG00000087249	Gm16062	Gm16062	11	1	59810080	59818491	antisense	-0.805481	1.18131	-3.4968	0.00206407	0.416414	-2.23648	black	AMY1
ENSMUSG00000009633.3	ENSMUSG00000009633.3	ENSMUSG00000009633	G0s2	G0s2	1	-1	193272161	193273217	protein_coding	-0.436405	3.2772	-3.02047	0.00633852	0.433596	-2.23738	cyan	AMY3
ENSMUSG00000041341.10	ENSMUSG00000041341.10	ENSMUSG00000041341	Atg2b	Atg2b	12	-1	105616136	105685211	protein_coding	-0.272449	3.97161	-3.01829	0.00637066	0.433596	-2.2396	cyan	AMY3
ENSMUSG00000006906.10	ENSMUSG00000006906.10	ENSMUSG00000006906	Stambp	Stambp	6	-1	83543211	83572729	protein_coding	0.223917	4.60488	3.04158	0.00603598	0.433596	-2.24433	darkmagenta	AMY6
ENSMUSG00000039043.5	ENSMUSG00000039043.5	ENSMUSG00000039043	Arpin	Arpin	7	-1	79925361	79935359	protein_coding	-0.401153	2.86732	-3.03754	0.00609283	0.433596	-2.24592	tan	AMY20
ENSMUSG00000033880.11	ENSMUSG00000033880.11	ENSMUSG00000033880	Lgals3bp	Lgals3bp	11	-1	118392751	118402092	protein_coding	0.597721	4.02147	3.01787	0.00637675	0.433596	-2.24631	grey60	AMY10
ENSMUSG00000016946.6	ENSMUSG00000016946.6	ENSMUSG00000016946	Kctd5	Kctd5	17	-1	24047734	24073485	protein_coding	-0.197701	4.84586	-3.04783	0.00594924	0.433596	-2.25126	violet	AMY21
ENSMUSG00000057130.12	ENSMUSG00000057130.12	ENSMUSG00000057130	Txnl4a	Txnl4a	18	1	80206795	80225855	protein_coding	-0.27629	4.45798	-3.02486	0.0062744	0.433596	-2.25944	blue	AMY2
ENSMUSG00000082536.1	ENSMUSG00000082536.1	ENSMUSG00000082536	Gm13456	Gm13456	2	1	40555752	40557116	processed_pseudogene	0.429178	2.7348	3.0326	0.00616293	0.433596	-2.26159	grey	AMY9
ENSMUSG00000017491.9	ENSMUSG00000017491.9	ENSMUSG00000017491	Rarb	Rarb	14	-1	16430839	16819156	protein_coding	0.727204	4.268	3.01596	0.00640496	0.433596	-2.26685	orange	AMY16
ENSMUSG00000061288.13	ENSMUSG00000061288.13	ENSMUSG00000061288	Taok3	Taok3	5	1	117120129	117275219	protein_coding	-0.152231	6.72933	-3.11569	0.00508034	0.424469	-2.26713	darkgrey	AMY5
ENSMUSG00000032263.14	ENSMUSG00000032263.14	ENSMUSG00000032263	Bckdhb	Bckdhb	9	1	83925145	84124240	protein_coding	-0.234132	4.6431	-3.02942	0.00620855	0.433596	-2.26831	tan	AMY20
ENSMUSG00000029822.15	ENSMUSG00000029822.15	ENSMUSG00000029822	Osbpl3	Osbpl3	6	-1	50293330	50456201	protein_coding	0.32435	3.79736	2.99664	0.00669752	0.437294	-2.27692	orange	AMY16
ENSMUSG00000080316.11	ENSMUSG00000080316.11	ENSMUSG00000080316	Spaca6	Spaca6	17	1	17827158	17843009	protein_coding	0.232818	4.2995	3.0119	0.00646544	0.433764	-2.27697	darkmagenta	AMY6
[truncated: 14,767 more rows]

## Sheet: PFC_F
	ensembl_gene_id_version	ensembl_gene_id	mgi_symbol	external_gene_name	chromosome_name	strand	start_position	end_position	gene_biotype	logFC	AveExpr	t	P.Value	adj.P.Val	B	module	moduleNumber
[truncated: 15,090 more rows]

[truncated: 5 more sheets: PFC_M, hyp_F, hyp_M, bld_F, bld_M]
