# Supplementary material for: Blood and brain gene expression signatures of chronic intermittent ethanol consumption in mice
Source: PLoS Comput Biol. 2022 Feb 17;18(2):e1009800. doi: 10.1371/journal.pcbi.1009800 (PMC8853518; doi:10.1371/journal.pcbi.1009800)
Supplement: S2 Table — (XLSX) [file pcbi.1009800.s004.xlsx]

## Sheet: amy_f
InputCategories	UserDefinedCategories	CorrectedPvalues	NumGenes	CategoryGenes
Down	oli	2.01249e-10	53	A230009B12Rik, A330015K06Rik, Ankib1, Anln, Arhgap23, Arhgef10, Arl2, Aspa, Bpgm, Ccndbp1, Cdc42ep2, Cers2, Cldn11, Cpm, Cryab, Dnajb2, Dusp10, Enpp6, Ermn, Fam83d, Fbxo7, Fis1, Gal3st1, Glra4, Gm23935, Grb14, Hapln2, Hr, Kif13a, Mag, Micall1, Mobp, Mog, Mta3, Myrf, Neu4, Olig2, Omg, Pacs2, Plekhb1, Plekhh1, Plp1, Pogk, Qdpr, Rhog, Rnd2, Slc22a23, Slc6a9, Spcs1, Spg20, Tmcc2, Tmem163, Tulp4
Up	end	9.57909e-05	32	Abca4, Abcc9, Abhd2, Actn4, Aqp11, AW112010, Bmx, Bsg, Cd320, Cmtm8, Cxcl12, Gprc5c, Hes1, Hspg2, Iigp1, Kdr, Mocos, Nid2, Nkd2, Odf3b, Palmd, Pde5a, Rab11fip1, Rasip1, Rnf213, Rtp4, Slc16a2, Slco1c1, Sox18, Stra6, Trim25, Zfp362
Up	mic	0.000583552	29	Adam33, Apobec1, Arhgap17, AU020206, Cbl, Ccdc88b, Cd86, Ctc1, Ctss, Ctsz, Dok1, Glipr1, H2-DMa, Itpripl1, Kdm6b, Lacc1, Limd2, Ltc4s, Man1c1, Pon3, Pprc1, Psmb8, Ptpn18, Samsn1, Spg21, Tap2, Tbl3, Tmem86a, Zfp36
Down	neu	0.00151793	39	A230006K03Rik, A330023F24Rik, A530058N18Rik, Abcc8, Ankrd34c, Ankrd35, Cbln2, Chrm2, Chrm3, Cntn5, Cpne9, Ctxn2, Egfem1, Elfn1, Gabra1, Gipc2, Gm12371, Hcn3, Htr7, Il1rapl2, Ina, Kif26b, Klhl1, Mme, Mtmr7, Mtus2, Npas1, Nxph4, Olfm3, Peg3, Pld5, Rab3b, Rims4, Rnf11, Slc17a6, Sptbn4, Stk32b, Syngr3, Th
Up	interferon	0.000341751	7	IFIT3, IRF9, PARP14, RNF213, RTP4, STAT1, TAP1

## Sheet: amy_m
InputCategories	UserDefinedCategories	Type	CorrectedPvalues	NumGenes	CategoryGenes
Down	oli	User	0.00021672	57	Abca2, Abcb10, Abhd17b, Acly, Acot7, Acy3, Adamts4, Anln, Arrdc3, Asb1, Capn10, Ccp110, Cdc37l1, Cdr2l, Cpm, Cryab, Ctsk, Desi1, Dnajb2, Efnb3, Enpp4, Enpp6, Fam57a, Gna12, Gss, Iars, Itgad, Lzts2, Map4k4, Mgat3, Neu4, Nudt1, Otud7b, Pim3, Plekhf1, Rcbtb1, S100b, Serinc5, Shroom2, Slc6a9, Slu7, Smco3, Srd5a1, Stard3nl, Sulf2, Syt11, Tex2, Tjap1, Tmeff2, Tmem163, Tmem81, Tprn, Trub2, Tsc22d4, Tspa…
Down	ast	User	0.0162779	44	Abcc10, Acot11, Adcyap1r1, Agt, Camk2g, Chst10, Fads2, Fgfr3, Fstl1, Gja1, Gli1, Gm11627, Gm37069, Gpc5, Gpld1, Hif3a, Htra1, Igdcc4, Itga7, Itsn1, Ivd, Kifc3, Lgi4, Mlc1, Mtx3, Ndp, Nkain4, Paqr7, Phka1, Pln, Prrx1, Psd2, Pygb, Rftn2, Sdc4, Slc25a18, Slc2a4, Slc6a1, Slc9a3r1, St3gal4, Tlcd1, Tmem129, Tmem200c, Ttyh1

## Sheet: pfc_f
InputCategories	UserDefinedCategories	Type	CorrectedPvalues	NumGenes	CategoryGenes
Up	mic	User	0.00303741	25	1600014C10Rik, 2210016F16Rik, Abcd1, Adgre1, Aif1, C1qa, C3ar1, Ccdc88b, Commd8, Ctss, Edem1, Gm6277, Gsdmd, Gusb, Hk2, Klk8, Lpxn, Mafb, Mtr, Ncf4, Rac2, Rassf5, Susd1, Syk, Tmem119

## Sheet: pfc_m
InputCategories	UserDefinedCategories	Type	CorrectedPvalues	NumGenes	CategoryGenes
Down	mic	User	0.000368066	37	1600010M07Rik, 1700017B05Rik, Arrb2, B4galt5, Camk1, Cd74, Cebpb, Clec5a, Cmtm7, Cotl1, Cysltr1, Egr3, Erp29, Fkbp5, G530011O06Rik, Hk2, Hspa1a, Icam1, Ier3, Irf5, Itgb5, Lgmn, Lrrk1, Lyve1, Maf, Map2k3, Mrc1, Nckap1l, Nfkbia, Numb, Rcsd1, Rin2, Selplg, Sowahc, Tln1, Tmem119, Tnfrsf13b
Down	end	User	0.0344449	32	Adam10, Adcy4, Adgre5, Agrn, Anxa2, Anxa3, Aoc3, Aspn, Atp13a5, Cdh5, Csrp2, Ctnnd1, Ehd2, Fxyd5, Gng5, Hspb1, Ifnar1, Lsr, Med9, Mfsd2a, Mgp, Msx1, Nxn, Pgm5, Ptgfrn, Ptgis, Ptprk, Rasd1, Rasl12, Serpinh1, Slc2a1, Tinagl1

## Sheet: hyp_f
InputCategories	UserDefinedCategories	Type	CorrectedPvalues	NumGenes	CategoryGenes
Down	neu	User	7.80067e-09	52	Ankrd55, Ar, Atg9b, Caln1, Cckbr, Col19a1, Cplx2, Dgkg, Dlx1, Dlx2, Ebf2, Ecel1, Elfn1, Eml5, Erc2, Frmpd3, Gad2, Galntl6, Gm14204, Gm16485, Gm26871, Gpr26, Gria1, Grip1, Grm8, Hcn1, Iqsec3, Irs4, Kcnip1, Klhl1, Mrap2, Ndst4, Nrxn3, Peli3, Penk, Pgr, Rab27b, Rxfp3, Slc32a1, Slc35f4, Sst, Thsd7b, Tnfaip8l3, Trim46, Trpc4, Tspyl5, Unc5a, Unc5d, Usp29, Vstm2a, Wscd2, Zfp804b
Up	mic	User	2.17672e-08	46	Adap2, Apobec3, Arhgap9, Cd52, Cd74, Cd86, Creg1, Cryl1, Ctc1, Ctss, Dok2, Edem1, Fcer1g, Fyb, H2-Aa, H2-DMa, H2-Eb1, Haao, Hexb, Hs6st1, Irak4, Irf5, Itgb2, Lag3, Lrrc3, Lst1, Ltc4s, Ly86, Mafb, Med12l, Pik3cd, Ppp1r18, Ptafr, Ptpn18, Ptprc, Rac2, Rcsd1, Rtn4rl1, Sla, Slc11a1, Slc36a1, Slc7a8, Spi1, Tmem119, Tyrobp, Vrk2
Up	T cells	User	9.52183e-05	8	ARHGAP15, ARHGAP9, CD52, FYB, LY86, PRKCH, RCSD1, SLA
Up	neu	User	0.00159337	43	AI593442, Ano5, Arhgap15, Atp6ap1l, Btbd11, Cacng3, Cck, Cdkl5, Cit, Clec2l, Ctxn2, Cx3cl1, Diras2, Elavl2, Epha8, Fam49a, Fxyd7, Galnt9, Gpr12, Hecw1, Htr1f, Kcnj9, L1cam, Lancl2, Mal2, Mlip, Necab1, Nell1, Nrip3, Osbpl3, Pcsk2, Pdp1, Pgbd5, Prkaa2, Rab3c, Rab6b, Rgs4, Rph3a, Slc17a6, Slc17a8, Stmn2, Stx1a, Sv2b
Up	macrophage	User	0.00377833	7	CD74, CD86, CTSS, FCER1G, ITGB2, SPI1, TYROBP
Up	end	User	0.00408498	35	Art3, Atp10a, AW112010, Bok, Casq2, Cnn2, Col4a3bp, Ctnnd1, Dap, Ddx60, Ecm1, Foxp1, Galnt15, Gata2, Gjc1, Gpr4, Ifi35, Iigp1, Lef1, Mapk12, Mrvi1, Paqr5, Plcb4, Prkch, Ptgfrn, Rasd1, Slc16a4, Slc16a9, Slc25a24, Slc7a5, Slco2a1, Tnfaip8l1, Uaca, Zap70, Zfp326
Down	oli	User	0.01852	33	Ablim2, Agap1, Ankib1, Arhgef10, B3galt5, Ccdc13, Cd82, Cdc37l1, Cercam, Cryab, D7Ertd443e, Dock10, Dock5, Gm23935, Gpr17, Lcorl, Nkx6-2, Pdlim2, Plcl1, Ppfibp2, Ppp1r14a, Ppp1r16b, Prkcq, Ralgds, Rcor2, Rhog, Rnf122, Sh3gl3, Slain1, Taf9b, Tmem98, Tulp4, Vmp1

## Sheet: hyp_m
InputCategories	UserDefinedCategories	Type	CorrectedPvalues	NumGenes	CategoryGenes
Down	ast	User	0.0214373	40	3110082J24Rik, Abr, Ahcyl1, Aifm3, Amer2, Apoe, Atl2, Atp1a2, Bcan, Cbs, Ccnl2, Chil1, Dzip1l, F3, Fstl1, Gdf10, Gja1, Gjb6, Htra1, Ivd, Kifc3, Nfia, P4ha2, Paqr8, Pfkm, Phkg1, Polr3h, Proca1, Psd2, Ptch1, Rftn2, Sdc4, Slc25a48, Slc27a1, Slc39a12, Smim3, Son, Sorcs2, Ttyh1, Ttyh3

## Sheet: blood_f
InputCategories	UserDefinedCategories	Type	CorrectedPvalues	NumGenes	CategoryGenes
Down	T cells	User	2.06342e-07	17	CCR7, CD2, CD3D, CD52, CD6, CYTIP, FLI1, GPR171, GPR18, HVCN1, IL10RA, IL16, ITGAL, ITK, PRKCH, RASSF5, TRAC
Down	B cells	User	0.000125141	9	CD37, CD79A, CD79B, FAM129C, FCRLA, MS4A1, PAX5, S1PR4, VPREB3

## Sheet: blood_m
InputCategories	UserDefinedCategories	Type	CorrectedPvalues	NumGenes	CategoryGenes
Down	Macrophages	User	2.69935e-10	16	C5AR1, CCR1, CD300A, CLEC7A, CSF1R, IGSF6, ITGAX, LIPA, LY96, PLA2G7, SLC31A2, SPI1, TNFAIP2, TNFRSF1B, TRPV2, TYROBP
Down	Neutrophils	User	7.7041e-06	10	CSF3R, CXCR2, FPR1, KCNJ2, MGAM, S100A8, S100A9, TLR2, TMEM154, TNFRSF1A
Down	Monocytes	User	3.89829e-05	8	CD300LF, CD33, EMILIN2, FGR, HMOX1, NFAM1, PILRA, THEMIS2
