# Supplementary material for: Blood and brain gene expression signatures of chronic intermittent ethanol consumption in mice
Source: PLoS Comput Biol. 2022 Feb 17;18(2):e1009800. doi: 10.1371/journal.pcbi.1009800 (PMC8853518; doi:10.1371/journal.pcbi.1009800)
Supplement: S3 Table — (XLSX) [file pcbi.1009800.s005.xlsx]

## Sheet: amyF_upstream_regs_data
Upstream Regulator	Expr Log Ratio	Molecule Type	Predicted Activation State	Activation z-score	p-value of overlap	Target Molecules in Dataset	Mechanistic Network
Ifnar		group	Activated	3.945	1.02e-08	B2M,CCL5,CD86,EIF2AK2,HLA-A,HLA-E,IFIT3,IFITM3,IRF9,NLRC5,PSMB8,RNF213,STAT1,TAP1,TAP2,VCAM1	117 (15)
STAT1	0.292	transcription regulator	Activated	2.957	7.68e-07	AGT,B2M,BAD,BCL2L1,C4A/C4B,CAND2,CBFA2T3,CCL5,CD86,CTSS,CX3CR1,EIF2AK2,HES1,HLA-E,IFIT3,IFITM3,Iigp1,IRF9,NLRC5,PSMB8,RNF213,RTP4,SERPING1,SHH,STAT1,TAP1	125 (12)
halofuginone		chemical drug		-1.067	1.68e-06	AKAP12,C4A/C4B,CLIP2,CTSS,EPHX1,FBLN5,GNG11,HDGFL2,HES1,IGFBP3,LGALS1,LGALS3BP,PCOLCE,PCSK6,SLC13A3,SPARC,TGFBR2,VCAM1
NRAS	0.053	enzyme	Inhibited	-2.01	1.69e-06	AKAP12,Arxes1/Arxes2,B2M,BCL2L1,CCL5,CCNB1,CD86,CX3CR1,EPHX1,GJA1,HLA-A,Ifi27,Iigp1,KDR,LGALS1,PON3,PSMB8,PTP4A3,STAT1,TAP1,TULP4	123 (16)
PNPT1	0.075	enzyme	Inhibited	-2.828	3.67e-06	BCL2L1,CCL5,EIF2AK2,IFIT3,LGALS3BP,PARP14,RNF213,RTP4,STAT1,Trim30a/Trim30d
PIK3CG	0.227	kinase	Inhibited	-2.137	3.96e-06	B2M,FOSL2,GBP7,HLA-A,Iigp1,IRGM,NLRC5,SOX9,STAT1,TAP1,Trim30a/Trim30d	105 (11)
E. coli B4 lipopolysaccharide		chemical toxicant	Activated	3.023	5.21e-06	BAD,BCL2L1,CCL5,CD86,GLIPR1,GPNMB,HLA-A,IFIT3,IFITM3,Iigp1,KL,PANK1,PLEK,PSMB8,RTP4,SAMSN1,SEH1L,SIKE1,TAP1,TH,Trim30a/Trim30d,VCAM1,ZNF616	107 (15)
TAPBP	0.122	transporter		1.987	5.23e-06	HLA-A,HLA-E,TAP1,TAP2
fenclonine		chemical drug		1.188	5.23e-06	AVP,OXT,PTCH1,SMO
thioacetamide		chemical toxicant		1.106	7.77e-06	ACOT2,ADAMTS1,AKAP12,C4A/C4B,CHRNA2,CLIP2,EPHX1,FBLN5,GFAP,GNG11,GPNMB,HDGFL2,IGFBP3,KDR,LGALS1,LGALS3BP,Ms4a6b,PCOLCE,PCSK6,PSMB8,SLC13A3,SPARC,TRIM25
STAT2	0.059	transcription regulator	Activated	2.389	9.82e-06	CCL5,CD86,IFIT3,Iigp1,IRF9,PSMB8,RTP4,SHH,STAT1	85 (10)
ELAVL1	-0.116	other	Activated	2.354	2.02e-05	B2M,BCL2L1,CD86,CTSS,GLIPR1,HBB,HLA-A,Ifi27,IFITM3,Iigp1,IRF9,LGALS3BP,PCOLCE,STAT1,TIA1,VCAM1,ZFP36	96 (8)
IRF1	0.288	transcription regulator	Activated	2.957	2.53e-05	B2M,CCL5,CCNB1,CTSS,EIF2AK2,ERAP1,IFIT3,IFITM3,IRF9,PLAAT3,PSMB8,STAT1,TAP1,TAP2,VCAM1	106 (12)
CNOT7	0.087	transcription regulator			2.55e-05	B2M,LGALS3BP,PSMB8,STAT1,TAP1,TAP2	65 (7)
TCF		group		-1.091	4.39e-05	ALDH1A1,ALDH3A2,BCL2L1,GJA1,INHBB,LHCGR,MME,PCSK6,PTCH1,SEMA3C,SLC26A2,SOX9
MAPK1	0.099	kinase	Inhibited	-3.04	4.71e-05	AKAP12,CCL5,CCNB1,Cetn4/Gm7094,EIF2AK2,ERAP1,FOSL2,HBB,HLA-DMA,HLA-E,IFIT3,IFITM3,IRF9,LGALS1,LGALS3BP,MYH7,MYRF,NUPR1,PAQR6,PSMB8,RCAN3,RPE65,SOCS2,STAT1,TACC2,TAP1,TRIM25	137 (16)
TNFSF14		cytokine		1.581	5.13e-05	BCL2L1,CCL5,CD86,CXCL12,VCAM1	110 (14)
IFNA2		cytokine	Activated	3.444	5.73e-05	B2M,CCDC92,CCL5,CD86,DNAJB2,EIF2AK2,HLA-A,HLA-E,IFIT3,IFITM3,IRF9,LGALS3BP,MYRF,SAMSN1,SOCS2,STAT1,TAP1,VCAM1	117 (14)
IL27		cytokine	Activated	2.44	6.9e-05	B2M,CCL5,CD86,DEPP1,EIF2AK2,HLA-A,HLA-DMA,HLA-E,STAT1,TAP1,VCAM1	149 (17)
SLC9A3		ion channel			9.03e-05	B2M,CCL5,PSMB8,STAT1,TAP2	83 (7)
IRF7	0.304	transcription regulator	Activated	3.08	0.000115	BCL2L1,CCL5,IFIT3,IFITM3,IRF9,IRGM,PARP14,PSMB8,RTP4,STAT1,TAP1,TAP2,Trim30a/Trim30d	101 (13)
IFNL1		cytokine	Activated	2.804	0.000159	CHAC1,EIF2AK2,IFIT3,IFITM3,IRF9,LGALS3BP,RTP4,STAT1	83 (8)
PRL		cytokine		1.419	0.000178	B2M,BCL2L1,CCNB1,CTSS,EIF2AK2,GPNMB,IFIT3,IGFBP3,IRF9,LHCGR,MME,NUPR1,OXT,PARP14,PCOLCE,PDLIM4,PTPN18,RHOG,SOCS2,SPARC,STAT1,TRIM25	123 (15)
IL12B		cytokine		1.746	0.000257	CCL5,CD86,CDKN2D,IRF9,STAT1,VCAM1	87 (12)
NfkB-RelA		complex		-0.192	0.000313	AGT,BCL2L1,CCL5,VCAM1
NLRC5	1.22	transcription regulator		1.983	0.000313	B2M,HLA-A,HLA-E,TAP1	115 (10)
IRF3	0.156	transcription regulator	Activated	3.377	0.00034	B2M,CCL5,CD86,EIF2AK2,FGF1,IFIT3,IFITM3,IRGM,NLRC5,PARP14,STAT1,TAP1,Trim30a/Trim30d	77 (12)
IFNG		cytokine	Activated	4.173	0.000354	ADAMTS9,AGT,AIF1L,ALDH7A1,AQP11,B2M,BCL2L1,C4A/C4B,CCL5,CD86,CHAC1,CLIP2,CSK,CTSS,CTSZ,CX3CR1,CXCL12,DEPP1,DOK1,EIF2AK2,ERAP1,FGF1,GAL3ST1,GBP7,GFAP,GJA1,GPR19,HLA-A,HLA-DMA,HLA-E,HSPG2,IDH3B,IFIT3,IFITM3,Iigp1,IRF9,IRGM,KCTD7,KDR,LGALS3BP,METRNL,MMP11,NLRC5,NUPR1,OPN3,PAM,PARP14,PLAAT3,PLEK,PSMB8,RFXANK,RTP4,SERPING1,SHH,SLC37A4,SOCS2,STAT1,TAP1,TAP2,TGFBR2,VCAM1,VIPR1,ZFP36	113 (14)
IRF2	-0.074	transcription regulator		-0.816	0.000356	B2M,C1QTNF1,CTSS,EIF2AK2,ERAP1,OPN3,PSMB8,SLC7A1,TAP1,TAP2,VCAM1	93 (14)
ursolic acid		chemical drug		-1.264	0.000394	BCL2L1,CLDN11,ENPP6,MAG,MOBP,MOG,PLP1,SLC6A9,VCAM1
SRF	0.12	transcription regulator		0.847	0.000416	ABCA4,AKAP12,AMD1,BCL2L1,BPGM,CCL5,CPM,EZR,FGF1,GADD45A,GLIPR1,HSPG2,ITGA9,KDR,MYH11,MYH7,MYL4,MYOM1,NET1,OPN3,PCDH15,SHH,TJP2
danusertib		chemical drug			0.000423	BCL2L1,CCNB1,GADD45A
Interferon alpha		group	Activated	3.502	0.00044	B2M,BCL2L1,CCL5,CD86,CDKN2D,EIF2AK2,FOSL2,HLA-A,Ifi27,IFIT3,IFITM3,Iigp1,IRF9,MYH7,PARP14,PSMB8,RNF213,RTP4,SHH,SOCS2,STAT1,TAP1,TAP2,VCAM1	70 (12)
Ap1		complex	Activated	2	0.00046	CCL5,CXCL12,EZR,GFAP,HBB,IGFBP3,LHCGR,S100A4,SPARC,TH,VCAM1	100 (9)
SB203580		chemical - kinase inhibitor		-0.831	0.000474	ACOT2,ADAMTS9,AGT,BPGM,C4A/C4B,CCL5,CCNB1,CD86,CRYAB,CX3CR1,EIF2AK2,FABP3,GADD45A,GJA1,GLIPR1,HEPACAM,IFIT3,IGFBP3,KDR,MFSD4B,MYH11,NKD2,SERPING1,SPARC,STAT1,VCAM1	137 (12)
IL10RA	0.133	transmembrane receptor		-1.462	0.00051	CCL5,CDKN2D,HLA-A,HTR7,Iigp1,IRGM,LTC4S,NLRC5,PAM,PCOLCE,PLAAT3,PSMB8,RNF213,Siglech,SPARC,STAT1,SUCLG2,TAP1,TAP2	96 (10)
TNFRSF11A	-0.017	transmembrane receptor		-1.067	0.000543	BCL2L1,MME,RSPO1,VCAM1	78 (8)
emactuzumab		biologic drug	Activated	2	0.000543	IFIT3,IFITM3,IRF9,STAT1
RARB	-0.46	ligand-dependent nuclear receptor	Activated	2	0.000564	CRYAB,CXCL12,EZR,GADD45A,IGFBP3,Iigp1,MMP11,OXT,SLC16A2,SSR4,STAT1,STRA6	42 (3)
Hedgehog		group	Activated	2.216	0.000593	ABCC8,CHRM1,HES1,PTCH1,SHH,SOX9
cyclopamine		chemical reagent		1.568	0.000593	OLIG2,PTCH1,SHH,SMO,SOX9,SPARC
inosine		chemical - endogenous mammalian	Activated	2.646	0.000662	C4A/C4B,GFAP,IFITM3,LGALS3BP,Ms4a6b,NPC2,SERPING1
PARP1	0.02	enzyme		1.255	0.000665	CCL5,CXCL12,GBP7,HES1,Iigp1,IRGM,LGALS3BP,PRIM2,SOCS2,STAT1,VCAM1	121 (13)
IL6		cytokine		0.002	0.000676	ADAMTS1,AGT,AVP,BCL2L1,CCL5,CCNB1,CD86,CDKN2D,CRYAB,CX3CR1,DUSP16,GADD45A,GFAP,HLA-A,HLA-DMA,HTR3A,IFITM3,IGFBP3,IRF9,KDR,LGALS1,LHCGR,LRP6,PLEK,PPRC1,PSMB8,PTP4A3,SHH,SOCS2,STAT1,STOM,TAP1,TBC1D9,TGFBR2,TH,VCAM1	137 (11)
TCF7L2	-0.219	transcription regulator	Inhibited	-3.808	0.000701	9630013A20Rik,ALDH3A2,ANKIB1,ANKRD49,ANLN,ARHGEF10,ASPA,CERS2,CLDN11,HAPLN2,MAG,MOBP,MOG,MYRF,NPC2,OLIG2,PARVB,PIP4K2A,PLEKHB1,PLEKHH1,PLP1,RHOG,SLC22A23,SYDE2,TBC1D14,TMEM163
TRIM24	0.032	transcription regulator	Inhibited	-2.704	0.000748	CCL5,IFIT3,Iigp1,IRF9,IRGM,LGALS3BP,PSMB8,RTP4,SOCS2,STAT1,TAP1	72 (10)
JAK		group	Activated	2.236	0.000759	BCL2L1,EIF2AK2,IFIT3,IFITM3,SOCS2,STAT1	82 (8)
IL12A		cytokine	Activated	2.194	0.000952	CCL5,CD86,IRF9,STAT1,VCAM1	106 (12)
IRF9	0.421	transcription regulator			0.000952	IFIT3,IFITM3,Iigp1,RTP4,STAT1	86 (10)
FGFR3	-0.083	kinase		-0.283	0.000958	BCL2L1,CDKN2D,GFAP,HES1,SOX9,SPARC	76 (5)
Jnk		group		1.265	0.000994	AGT,BCL2L1,CCL5,CD86,CXCL12,GADD45A,GJA1,HES1,RBP1,SHH,STRA6,TGFBR2,VCAM1,ZFP36	128 (12)
IL10		cytokine		-1.504	0.001	BCL2L1,CCL5,CD86,CDK6,CDKN2D,CTSS,CTSZ,CX3CR1,CXCL12,DEPP1,HLA-DMA,Iigp1,LGALS1,NOTCH2,PAM,PLEK,SLC9A3R2,STAT1,TAP1,TAP2,VCAM1,ZFP36	110 (14)
TNFRSF12A	0.244	transmembrane receptor			0.00102	BCL2L1,CCL5,KL	30 (3)
IL18	-0.025	cytokine		1.435	0.00111	BCL2L1,BSG,CCL5,CD86,CXCL12,FOSL2,GJA1,SOCS2,TGFBR2,VCAM1	148 (16)
EBI3	-0.358	cytokine	Activated	2.4	0.0012	B2M,CD86,HLA-A,HLA-DMA,STAT1,TAP1	126 (16)
S-nitrosoglutathione		chemical toxicant		0.244	0.0012	BCL2L1,CCL5,CD86,GFAP,GJA1,VCAM1	142 (17)
GATA4		transcription regulator		-0.113	0.0013	BCL2L1,EPHX1,GJA1,HES1,INHBB,LHCGR,MYH7,MYL4,Pln,S100A4,SOX9,VCAM1
tauroursodeoxycholic acid		chemical - endogenous mammalian			0.00132	AVP,BAD,BCL2L1,OXT
rotenone		chemical toxicant		1.195	0.00139	AGT,BSG,GFAP,GJA1,KDR,TH,VCAM1	126 (15)
IFNB1		cytokine	Activated	2.33	0.0014	APOBEC1,BCL2L1,CCL5,CD86,CRYAB,EIF2AK2,GBP7,HLA-A,IFIT3,IRF9,IRGM,NID2,PARP14,PTCH1,SHH,STAT1,Trim30a/Trim30d	83 (12)
DIO3		enzyme		1.455	0.00148	ABCC8,ALDH1A1,HR,KCNJ10,PAQR6,SHH
daunorubicin		chemical drug		1.741	0.00148	ABCA4,ABCC8,ABCC9,BCL2L1,TAP1,TAP2	64 (6)
SP1	-0.116	transcription regulator		1.593	0.00151	ABCC8,ABHD2,ADAMTS1,AKAP12,ALDH3A2,CCL5,CDK6,CDKN2D,CRYAB,CXCL12,DIAPH1,EIF2AK2,EZR,GJA1,HBB,IFITM3,IGFBP3,KDR,LHCGR,MAOA,MMP11,MYH11,MYH7,OLIG2,PRKRA,SLC7A1,SMPD1,SOX9,SPARC,STAT1,TGFBR2	69 (5)
ACKR2		G-protein coupled receptor	Inhibited	-2.236	0.00165	CCL5,EIF2AK2,IFIT3,Iigp1,STAT1
ITGB2	0.137	transmembrane receptor		0.447	0.00165	BCL2L1,CD86,HES1,TGFBR2,VCAM1	92 (13)
IGFBP3	0.468	other		0.692	0.00165	BAD,BCL2L1,CCL5,STAT1,VCAM1	124 (18)
NFIC	0.009	transcription regulator			0.00165	CCNB1,GFAP,LHCGR,RPE65,SHH
Irgm1		other		-0.485	0.00165	CCL5,CCNB1,IFIT3,Iigp1,NUPR1	83 (7)
RHO		G-protein coupled receptor		-1.89	0.00184	B2M,CTSS,EIF2A,EPB41,H1-2,PCOLCE,SERPING1,SHH
dexamethasone		chemical drug		-1.206	0.00187	ABCC8,ABHD2,ADAMTS1,AGT,AKAP12,ALDH1A1,ARHGAP17,ARHGAP23,AUP1,AVP,B2M,BAD,BCL2L1,BMX,BSG,CCL5,CD86,CDYL,CRYAB,CX3CR1,CXCL12,DENND2B,DEPP1,DOK1,DUSP10,DUSP16,EMILIN2,EPB41,EZR,FBXO30,FGF1,FOSL2,GADD45A,GJA1,GLIPR1,GNG11,HES1,HLA-A,HLA-DMA,IFIT3,IFITM3,IGFBP3,INHBB,IRF9,ITGBL1,KDR,KL,LGALS1,LGALS3BP,MAN1C1,MAOA,MME,MMUT,MTMR1,NDUFA4L2,NET1,NME5,NMNAT1,NOTCH2,OLIG2,PAM,PARP14,PCGF5,PCSK6,PLAAT3,PLEK…	182 (17)
RNY3		other	Activated	2	0.0019	IFIT3,IFITM3,RTP4,SERPING1
IL31		other		1.067	0.0019	CCNB1,CD86,CDK6,SOCS2	77 (7)
ZC3H12C	-0.218	other		-1.941	0.0019	GBP7,Iigp1,IRGM,STAT1
SLC18A3		transporter		0.068	0.0019	CHRM1,CHRM2,CHRM3,MYH7
SLPI		other		-1.964	0.0019	CCL5,CD86,CTSS,IGFBP3	76 (7)
arecoline		chemical drug		1.941	0.0019	BCL2L1,MAOA,S100A4,VCAM1
VCAN	0.089	other		-1.485	0.00194	ADAMTS9,C4A/C4B,CXCL12,FBLN5,GLIS3,INHBB,METRNL,PAM,PARP14,RBP1,SERPING1,STAT1,VCAM1
cyclic AMP		chemical - endogenous mammalian		0.676	0.00195	CD86,CRYAB,CRYM,FOSL2,GJA1,IGFBP3,KDR,LGALS3BP,LHCGR,MME,PTCH1,SLC37A4,SOX9,STAT1,TH,TRPV4	145 (16)
FBXO42	-0.036	other			0.00197	CCL5,STAT1,VCAM1
GPR37L1	-0.028	G-protein coupled receptor			0.00197	PTCH1,SHH,SMO
ZFPM2	0.158	transcription regulator			0.00197	KDR,MYH7,SOX9	13 (2)
atropine		chemical drug			0.00197	CHRM2,CHRM3,PLP1
IL12 (family)		group		0.867	0.0021	BAD,BCL2L1,CCL5,CD86,FOSL2,METRNL,SOCS2,STAT1	130 (14)
IKZF3	-0.183	transcription regulator	Inhibited	-2.804	0.0021	BCL2L1,DEPP1,DOCK4,IFIT3,MAN1C1,RNF213,RTP4,SOX9
SPARC	-0.333	other		-1.373	0.00217	ACOT2,CDYL,CHRNA2,HES1,MPZL1,NOTCH2,SOX9,SPARC,SYDE2,TRIM25
enalapril		biologic drug		-0.577	0.00218	ADAMTS1,AGT,C4A/C4B,KDR,TGFBR2,VCAM1
NFKB2	0.191	transcription regulator		-0.883	0.00226	BCL2L1,CCL5,CD86,CTSS,CXCL12,PXN,VCAM1	129 (14)
IFI30		enzyme			0.00229	CTSS,HLA-A
CLEC2A		other			0.00229	BCL2L1,CCL5
pyridostigmine		chemical drug			0.00229	CHRM2,MYH7
N-methylscopolamine		chemical drug			0.00229	CHRM2,CHRM3
alpha-methylparatyrosine		chemical drug			0.00229	AVP,OXT
CpG ODN 2006		chemical reagent		1.706	0.00262	BCL2L1,CCL5,CD86,IFIT3,IRF9,STAT1	87 (13)
MAP2K6	0.176	kinase		-0.095	0.00263	CD86,CRYAB,IRF9,MYH11,MYH7,Pln,STAT1	105 (11)
DLL1	0.01	enzyme			0.00264	CD86,HES1,LFNG,MYH11
cuprizone		chemical toxicant		1.987	0.00264	CCL5,GFAP,MAG,PLP1
TNF		cytokine	Activated	2.276	0.00278	AGT,AKAP12,ARHGAP23,AVP,B2M,BCL2L1,BPGM,C1QTNF1,C4A/C4B,CCL5,CD86,CLDN11,CRCP,CRYAB,CTSS,CTSZ,CX3CR1,CXCL12,DEPP1,DUSP10,DUSP16,EIF2AK2,FOSL2,FOXO4,GABRA1,GADD45A,GFAP,GJA1,HCN3,HEPACAM,HES1,HLA-A,HLA-E,HSPG2,IFIT3,IGFBP3,KDR,KL,LFNG,LHCGR,LRP6,LTC4S,MAN1C1,MCF2,METRNL,MYH7,NET1,NKD2,PARP14,PCSK6,PLAAT3,PLIN4,PLP1,PSMB8,RBP1,RGL2,SEMA3C,SHH,SLC16A2,SLC7A1,SMPD1,SOCS2,SOX9,SPARC,STAT1,SYNGR3,SYVN1…	154 (17)
MAPK14	-0.029	kinase		1.105	0.00293	CCL5,CCNB1,CD86,CRYAB,FOSL2,GADD45A,GJA1,KDR,LRP6,MYH11,VCAM1,ZFP36	144 (14)
EIF2S1	-0.041	translation regulator			0.00312	CHAC1,EIF2AK2,GADD45A,NUPR1,PLIN4,SLC6A9
tretinoin		chemical - endogenous mammalian	Activated	3.538	0.00317	ABHD2,AGT,AKAP12,ALDH1A1,ALDH3A2,BCL2L1,BMPR1B,CCNB1,CD86,CDK6,CDKN2D,CHRM2,CLDN11,CTNND1,CTSS,CX3CR1,EIF2AK2,EPHX1,FOSL2,GFAP,GJA1,HES1,HLA-A,IFIT3,IGFBP3,IRF9,KDR,LGALS1,LGALS3BP,LRP6,LRRC25,LTC4S,MAG,MMP11,MYH7,NEU4,NID2,NPC2,OLIG2,OXT,PAM,PARP14,PDLIM4,PLEK,PLEKHB1,PLP1,PMF1/PMF1-BGLAP,PSMB8,PTCH1,PTP4A3,RBP1,RNF213,RTP4,SERPING1,SFRP5,SLC16A2,SLC25A36,SMPD1,SOX9,SPARC,STAT1,STRA6,TAP1,TGFBR2…	149 (13)
Tnf (family)		group		0.674	0.00328	BCL2L1,CCL5,CD86,CXCL12,EIF2AK2,GJA1,KDR,KL,VCAM1	103 (13)
DHH		peptidase			0.00332	ADAMTS1,GJA1,PTCH1
calmidazolium		chemical drug			0.00332	RSPO1,SOX9,VCAM1
ETV6-NTRK3		fusion gene/product			0.00332	IFIT3,IRF9,STAT1	65 (7)
PRDM16	0.184	transcription regulator		-0.562	0.00332	AGT,CCL5,MYH7,PPRC1,STAT1	66 (7)
AGN194204		chemical drug		0.832	0.00333	ACAA2,CCNB1,EPB41,GADD45A,GJA1,H1-2,IFITM3,LGALS1,NPC2,PLIN4,RCAN3,SNTB1,STRA6,TAP1,UNC13C
ERK1/2		group		-1.038	0.0037	AVP,B2M,BCL2L1,CCL5,CD86,EZR,GJA1,HLA-A,IGFBP3,OLIG2,PSMB8,SOX9,SYVN1,TAP1,TAP2,TH,VCAM1	135 (12)
NFATC2	-0.106	transcription regulator		1.105	0.00394	BCL2L1,CCL5,CCNB1,CD86,CRYAB,CX3CR1,GPNMB,IFIT3,Iigp1,IRGM,KDM6B,SOCS2,STAT1	104 (13)
DIO2	0.167	enzyme		-1.026	0.00395	AGBL3,ALDH1A1,ANKRD34C,Arxes1/Arxes2,ASPA,HR,MAG,MYH7,MYOM1,PTCH1
3M-002		chemical reagent		0.655	0.00402	AGT,BMX,CCL5,CD86,GPNMB,MOG,ZNF616	86 (12)
STAT3	0.114	transcription regulator		-0.442	0.00403	AGT,ALDH1A1,BCL2L1,CCDC88A,CCL5,CCNB1,CD86,CDKN2D,EIF2AK2,GADD45A,GFAP,GJA1,GLIPR1,HBB,HLA-A,HLA-DMA,IFIT3,IFITM3,IRF9,KDR,MYH7,PSMB8,RPE65,SHH,STAT1,TAP1,ZFP36	120 (15)
NFkB (complex)		complex		1.917	0.00404	ADAMTS9,AGT,ALDH7A1,BAD,BCL2L1,CCL5,CCNB1,CD86,CLIP2,CXCL12,ERAP1,FGF1,GADD45A,GFAP,HLA-A,KDM6B,KDR,LHCGR,LTC4S,NOP14,PXN,SHH,SLC37A4,SLC7A1,TAP1,TAP2,VCAM1,ZFP36	149 (14)
PTGER4	0.208	G-protein coupled receptor		-1.508	0.00407	CDK6,CYRIA,GLIS3,IRGM,MYH11,PARP14,RNF213,RNF24,RTP4,SLC13A3,TAGLN2
SN-38		chemical drug		1.067	0.00408	BAD,BCL2L1,CCNB1,GNG11,PPRC1	63 (6)
AR	-0.071	ligand-dependent nuclear receptor		0.014	0.00417	ALDH1A1,AMD1,BCL2L1,BPGM,C4A/C4B,CCL5,CLDN11,CXCL12,EPHX1,GFAP,GJA1,IGFBP3,LHCGR,MAOA,MCF2,MME,MYOM1,NUPR1,Pln,PTCH1,SCEL,SOX9,STAT1,TACC2,TGFBR2,TRIM25	112 (12)
AIRE		transcription regulator		-1.3	0.00433	C4A/C4B,CCL5,EIF2AK2,OXT,PARP14,VCAM1
RC3H1	-0.002	enzyme	Inhibited	-2.236	0.00433	CCL5,IFIT3,IFITM3,IRF9,STAT1,TRIM25	93 (8)
ethanol		chemical - endogenous mammalian		-0.544	0.00465	AVP,BAD,BCL2L1,CCL5,CHRNA4,EPHX1,FOSL2,GABRA1,GADD45A,GFAP,HCRT,HLA-A,IFIT3,LGALS1,LRRC75A,MAG,MME,MOG,PRKRA,RBP1,STAT1,VCAM1	149 (14)
SLC9A3R1	0.037	other			0.00467	ACTN4,CCL5,EZR,S100A4
CD2		transmembrane receptor		1.067	0.00467	CCNB1,CD86,HLA-DMA,STAT1	114 (13)
ribavirin		chemical drug		1.964	0.00467	CD86,EIF2AK2,IFIT3,STAT1	148 (12)
TLR7	0.113	transmembrane receptor		1.253	0.00475	AGT,BMX,CCL5,CCNB1,CD86,IFIT3,IRF9,MOG,PTCHD1,STAT1	101 (13)
IgG		complex		-0.727	0.00489	B2M,BCL2L1,CCL5,CD86,EFNA3,EZR,GFAP,HLA-E,IFITM3,LGALS1,RND2,VCAM1,ZFP36	129 (15)
R5020		chemical reagent			0.00494	ABCC8,BCL2L1,IFIT3,INHBB,LGALS3BP,NET1,STAT1,VIPR1
aldesleukin		biologic drug	Activated	2	0.00495	B2M,CD86,IRF9,STAT1,TAP1
IFNAR1	-0.051	transmembrane receptor	Activated	2.603	0.00495	B2M,CCL5,CD86,EIF2AK2,HLA-A,IFIT3,RTP4,STAT1,VCAM1	91 (12)
poly rI:rC-RNA		biologic drug	Activated	4.115	0.00503	B2M,CCL5,CD86,EIF2AK2,EZR,HLA-A,HLA-E,IFIT3,IFITM3,Iigp1,IQGAP2,IRF9,MOG,NLRC5,NOP14,NOP56,PARP14,PEG3,PSMB8,Qars,SERPING1,STAT1,TAP1,TAP2,TRIM25,Trim30a/Trim30d,VCAM1,WASF1,ZFP36,ZNF616	79 (11)
lactosylceramide		chemical - endogenous mammalian			0.00512	CCL5,GFAP,VCAM1	107 (13)
MSGN1		transcription regulator			0.00512	HES1,LFNG,NOTCH2
picropodophyllin		chemical drug			0.00512	CCNB1,CDK6,IFITM3
3M-001		chemical drug			0.00512	BCL2L1,CD86,STAT1	54 (7)
3M-011		chemical reagent			0.00512	BCL2L1,CD86,STAT1	66 (11)
BCKDK	0.102	kinase			0.00512	MOG,OLIG2,PLP1
Cyp2c23		enzyme			0.00512	ASPA,CD86,CX3CR1
TIRAP	0.339	other			0.00512	CCL5,CD86,VCAM1	118 (17)
IFNK		cytokine			0.00512	CD86,EIF2AK2,STAT1	65 (7)
metoprolol		chemical drug			0.00512	GFAP,GJA1,HBB
IGF1	0.179	growth factor		-1.169	0.00535	BAD,BCL2L1,BSG,C4A/C4B,CCL5,CCNB1,EIF2AK2,GADD45A,GFAP,HBB,IFITM3,IGFBP3,LHCGR,MYH11,NUPR1,OXT,PCOLCE,PLEK,PLP1,PSMB8,SLC2A8,TAP1,TAP2,TH,VCAM1,ZFP36	114 (12)
cyclosporin A		biologic drug		0.432	0.00545	AGT,BAD,BCL2L1,C4A/C4B,CCL5,CD86,CX3CR1,GFAP,GJA1,GPNMB,IQGAP2,KDR,KL,Ms4a6b,MYH11,MYH7,MYL4,PAM,PSMB8,SHH,SSR4,TAF7,VCAM1	153 (15)
HMOX1		enzyme		-0.862	0.00546	BCL2L1,CDK6,CXCL12,FGF1,KDR,SPARC,TH,VCAM1,ZFP36	147 (15)
4-phenylbutyric acid		chemical - endogenous mammalian		-1	0.00546	CCL5,CXCL12,EPHX1,GJA1,HLA-A,LGI1,MOG,PLP1,TAF7	81 (7)
Histone h3		group			0.00552	AKAP12,B2M,CCL5,CCNB1,CYRIA,DUSP10,DUSP16,HBB,HES1,IFITM3,IGFBP3,KDR,KL,LRRC55,NKAPL,NPAS1,PRKRA,PTCH1,RSPO1,SHH,STOM,TACC2,TGFBR2,WASF1	62 (4)
IKZF1	0.114	transcription regulator	Inhibited	-3.032	0.00554	B2M,BCL2L1,C1QTNF1,CDK6,CTNND1,DEPP1,DOCK4,HES1,IFIT3,LEPROT,MAN1C1,RNF213,RTP4,SHROOM3,SOX9,TBC1D9,VIPR1	118 (7)
TGM2	-0.03	enzyme	Activated	2.138	0.00564	CD86,CDK6,CX3CR1,GJA1,IFIT3,IRF9,LRRC25,MYH7,NPC2,PARP14,RNF213,SMPD1,STAT1,TAP1	78 (5)
ASPSCR1-TFE3		fusion gene/product		1.265	0.00566	ABHD2,CRYAB,EZR,GPNMB,HLA-E,NPC2,PXN,SLC35F6,STOM,TACC2
dehydroisoandrosterone		chemical - endogenous mammalian			0.00585	B2M,CHRNA4,GFAP,MYH7,TAP2,VCAM1	62 (6)
ACVRL1	0.171	kinase			0.00595	CXCL12,KDR,PXN,STAT1,VCAM1	61 (6)
FAM3B		cytokine			0.006	GJA1,IGFBP3,LGALS1,SPARC
IFN Beta		group	Activated	2.493	0.006	BCL2L1,CCL5,CD86,EIF2AK2,HLA-A,IFIT3,IRF9,MYH7,STAT1	85 (12)
methamphetamine		chemical drug	Activated	2.4	0.006	ATP5PO,BAD,BCL2L1,FOSL2,GFAP,LGALS1,MAOA,TH,VCAM1	95 (10)
pyrrolidine dithiocarbamate		chemical reagent		-0.539	0.00614	BCL2L1,CCL5,GDF11,PSMB8,SAMSN1,SHH,SOX9,VCAM1	144 (14)
RARA	0.007	ligand-dependent nuclear receptor		0.667	0.00621	ABHD2,ALDH1A1,CTNND1,CTSS,EIF5A2,FOSL2,LGALS1,LGALS3BP,MMP11,OXT,RBP1,RTP4,SLC16A2,SLC25A36,SMPD1,STAT1,STRA6,TH	102 (7)
3-deazaneplanocin		chemical drug		1.276	0.00665	BCL2L1,CLDN11,DUSP10,GPNMB,IGFBP3,NOTCH2,NUPR1
captopril		chemical drug		0.547	0.00665	AGT,C4A/C4B,MAOA,Ms4a6b,MYH7,PSMB8,SERPING1
TMEM231	-0.087	other			0.00666	OLIG2,SHH
salmonella typhimurium lipopolysaccharide		chemical - endogenous non-mammalian			0.00666	CCL5,CD86
B9D1	0.118	other			0.00666	OLIG2,SHH
IFNA17		cytokine			0.00666	CD86,EIF2AK2	65 (7)
B4GALT6	0.017	enzyme			0.00666	CCL5,GFAP
Traj18		other			0.00666	CCL5,CD86	64 (7)
Lymphotoxin		complex			0.00666	CCL5,VCAM1	61 (7)
SCAVENGER receptor CLASS A		group			0.00666	CCL5,CD86	47 (7)
HPX		transporter			0.00666	CD86,SOX9	70 (7)
IGHE		other			0.00666	CCL5,ZFP36
TIAL1	-0.086	transcription regulator			0.00666	HBB,TIA1
TNNI3		transporter			0.00666	CCL5,MYH7
ABI1	0.013	other			0.00666	PXN,WASF1
SMARCC2	-0.01	transcription regulator			0.00666	KDR,NPC2
IFIT2	-0.247	other			0.00666	CCL5,EIF2AK2	31 (4)
SIRPA	0.063	phosphatase			0.00666	BCL2L1,CCL5	104 (13)
proTAME		chemical reagent			0.00666	ANLN,CCNB1
p-chloroamphetamine		chemical drug			0.00666	OXT,SMO
atenolol		chemical drug			0.00666	B2M,Pln
IC87114		chemical - kinase inhibitor			0.00666	CCL5,VCAM1
pirenzepine		chemical drug			0.00666	CHRM1,CHRM2
myristoylated PKCzeta pseudosubstrate peptide inhibitor		chemical - kinase inhibitor			0.00666	LHCGR,VCAM1	61 (6)
STAT6	0.079	transcription regulator		0.098	0.00669	BCL2L1,CAMK1D,CCL5,CTSS,CYRIA,EIF2AK2,EPHX1,GBP7,HLA-DMA,IFIT3,IFITM3,Iigp1,IRF9,KDM6B,LACC1,LGALS3BP,RNF213,SAMSN1,SOCS2,Trim30a/Trim30d,VCAM1,ZFP36	134 (14)
RCE1	0.041	peptidase			0.00674	ACTN4,B2M,CRYAB,CXCL12,GJA1,SLIT3
RHOA	0.078	enzyme		-1.912	0.00681	AGT,ANLN,BCL2L1,CCNB1,DIAPH1,ITGBL1,SOX9,VCAM1	113 (15)
NKX2-3		transcription regulator		-1.731	0.00707	AIF1L,ANLN,C1orf74,CRYAB,EIF2AK2,MYH11,PARP14,PSMB8,RNF213,RPS23,RTP4,STAT1,TAP1,TAP2,VCAM1
APLN	-0.075	other		0.555	0.00708	GFAP,KDR,MYH7,SOX18,TAGLN2
Cdc42	-0.045	enzyme		0.447	0.00708	CD86,CTSS,CTSZ,GFAP,NPC2
RBP1	0.642	transporter			0.00741	ALDH1A1,RBP1,STRA6
aphidicolin		chemical toxicant			0.00741	CCNB1,GADD45A,STAT1
ATF2	-0.004	transcription regulator		-0.08	0.00747	BCL2L1,DUSP10,GADD45A,MYH7,NUPR1,TH,VCAM1	132 (10)
PDCD1		phosphatase		0	0.00755	CD86,HLA-DMA,IRF9,STAT1	108 (13)
NLRP12		other		1.192	0.00755	CXCL12,HLA-A,HLA-E,PSMB8	113 (8)
RXRG	-0.164	ligand-dependent nuclear receptor			0.00755	ACAA2,CRYAB,FABP3,MMP11
ETS2	0.035	transcription regulator		-1.941	0.00773	BCL2L1,FGF1,PCSK6,PLAAT3,PRIM2,TGFBR2
CREBBP	-0.04	transcription regulator		-0.355	0.00787	AGT,AKAP12,AQP11,B2M,CBL,CCL5,CXCL12,DNAJB4,FOSL2,HBB,ITGA9,LGALS3BP,MMP11,MYH7,PDLIM4,RTP4,STOM,TAP2,TH,TULP4,VCAM1	96 (8)
SMARCA4	-0.033	transcription regulator	Activated	2.069	0.00818	ABHD2,ACTN4,AGT,CDKN2D,CPM,CTSS,FOSL2,GADD45A,HBB,HEPH,HLA-E,IFITM3,KDM6B,KDR,LGALS1,MYH11,MYL4,MYRF,NIM1K,NPC2,OLIG2,PON3,PTCH1,PTPN7,RBP1,SHH,SLC35G2,SOCS2,TAP1	74 (4)
CD40LG		cytokine		1.76	0.00823	B2M,BCL2L1,CCL5,CD86,CDK6,EIF2A,EIF2AK2,FOSL2,GADD45A,IFIT3,KDM6B,MMP11,NET1,PLEK,PSMB8,PTPN7,SAMSN1,STAT1,TAP1,TAP2,VCAM1	112 (16)
Ifn		group		1.937	0.00832	ADAMTS1,B2M,CD86,EIF2AK2,HLA-A,IFITM3,STAT1,TAP1	86 (13)
enterotoxin B		biologic drug		0.555	0.00835	BPGM,CCL5,CXCL12,DCAF12,GPNMB
PAF1	0.094	other	Activated	2.236	0.00835	CCL5,IFIT3,IFITM3,SNPH,ZFP36
MYRF	-0.379	transcription regulator		-1.782	0.00836	GRB14,Inafm2,MAG,MOG,PLP1,SEPTIN11,ZNF362
IL1B		cytokine		1.689	0.00873	ADAMTS1,ALDH7A1,AVP,B2M,BCL2L1,CCL5,CD86,CLIP2,CRYAB,CTSS,CTSZ,CX3CR1,CXCL12,GADD45A,GJA1,HES1,HLA-A,HLA-E,HSPG2,IFIT3,IGFBP3,KDR,METRNL,MMP11,MYH11,PCSK6,PSMB8,SHH,SLC37A4,SOCS2,SOX9,SPARC,STAT1,SYVN1,TAP2,TGFBR2,VCAM1,ZFP36	154 (17)
beta-estradiol		chemical - endogenous mammalian		-1.821	0.009	ACAA2,ADAMTS1,AGT,AKAP12,ALDH7A1,ARHGEF15,AVP,BCL2L1,BMPR1B,BSG,C4A/C4B,CBFA2T3,CBL,CCL5,CCNB1,CD86,CDK6,CHRM1,CHRM3,CLDN11,CPM,CPT1C,CTNND1,CXCL12,DUSP10,FABP3,FGF1,FOSL2,GADD45A,GFAP,GINS3,GIPC2,GJA1,HAPLN2,HBB,HCRT,HDAC5,HES1,HLA-A,HLA-E,IGFBP3,INHBB,ITGBL1,KDR,LEPROT,LGALS3BP,LHCGR,MAOA,MFSD4B,MME,MOBP,MYH7,NET1,NOP56,NUPR1,ODF3B,OMG,OXT,PAM,PANK1,PPRC1,PRDX3,PXN,RBM15,RCAN3,RDH10,RFC1,RTP4,S…	153 (13)
IL21		cytokine	Activated	2.614	0.00916	BCL2L1,BSG,CCL5,CD86,EIF2AK2,IFIT3,SOCS2,TAP1	124 (15)
Secretase gamma		complex		0.895	0.00934	CD86,HES1,HES7,MME
HOXA13		transcription regulator			0.00934	ALDH1A1,GJA1,SHROOM3,SOX9
ibrutinib		chemical drug		-1.091	0.00934	BCL2L1,CD86,CDK6,HES1	70 (9)
CCL11		cytokine		-0.085	0.00934	BCL2L1,CXCL12,FGF1,GFAP	61 (6)
TNFRSF1A	0.252	transmembrane receptor		1.937	0.0094	BCL2L1,CCL5,CD86,GFAP,HCRT,KDR,TH,TMCC2,VCAM1	98 (13)
KLF11	0.025	transcription regulator			0.0094	ADAMTS1,AGT,CHRM1,CHRM3,CHRNA2,CHRNA4,FABP3,STAT1,TGFBR2
lithium chloride		chemical drug		-0.053	0.0094	BSG,GFAP,HES1,HES7,MYH11,NKD2,PXN,RSPO1,SOX9
MUC1		other		-0.036	0.01	ALDH1A1,BAD,BCL2L1,CD86,IFIT3,STAT1
minocycline		chemical drug		-0.785	0.01	BCL2L1,BSG,CD86,GFAP,GJA1,VCAM1
3,3'-diindolylmethane		chemical drug		1.305	0.01	BAD,BCL2L1,CDK6,HLA-A,TAP1,TAP2
alpha-amanitin		chemical toxicant			0.0102	GFAP,HBB,SLC17A6
COMMD3-BMI1	-0.192	transcription regulator			0.0102	CDKN2D,HBB,PEG3
GAS5	0.016	other			0.0102	CCNB1,CDK6,FGF1
DDX3X	-0.019	enzyme			0.0102	CCL5,PRKRA,STAT1
KLF13	-0.004	transcription regulator			0.0102	BCL2L1,CCL5,HBB
tranilast		chemical drug			0.0102	CD86,KL,VCAM1
icatibant		biologic drug			0.0102	CHRM1,CHRM2,CHRM3
IRF8		transcription regulator		0.418	0.0102	B2M,BCL2L1,CBL,CCL5,CD86,CTSS,ETV3,IFIT3,STAT1
MYOCD		transcription regulator		-0.532	0.0104	BCL2L1,EIF2A,GJA1,MYH11,MYH7,MYL4,S100A4
CX3CL1	0.001	cytokine		0.816	0.0108	ADAMTS1,ASPA,BCL2L1,CXCL12,GFAP,GPNMB,IFIT3,LGALS3BP,PLP1,TH
lovastatin		chemical drug		-1.414	0.0108	ADAMTS1,AVP,BCL2L1,CD86,GFAP,MAG,MOBP,MOG,PLP1,TH
PRKCA	0.274	kinase		-0.964	0.0111	AVP,BCL2L1,DIAPH1,GFAP,HES1,IFIT3,IGFBP3,SZRD1,VCAM1
Bay 11-7082		chemical - kinase inhibitor		-0.403	0.0113	BCL2L1,CCL5,GJA1,S100A4,SAMSN1,VCAM1
ULK4	0.037	kinase	Inhibited	-2	0.0114	KIF5A,LGALS3BP,ODF2,RSPH9
DCAF1	-0.038	kinase		-0.849	0.0114	BAD,CCNB1,OPN3,SOCS2
CHADL	0.11	other	Inhibited	-2	0.0114	CRYAB,IGFBP3,SOX9,VCAM1
SMAD7	-0.083	transcription regulator		-0.923	0.0116	BMPR1B,CCL5,CCNB1,CXCL12,GADD45A,ITGBL1,NET1,NID2,SOX9,TGFBR2
GNA15	-0.165	enzyme			0.012	AKAP12,CRYAB,FBLN5,GADD45A,HES1,HLA-E,MYH11,RBP1,SLC7A1
trichostatin A		chemical drug		0.627	0.0121	ADAMTS1,AGT,AKAP12,B2M,BAD,BCL2L1,CD86,CDK6,CDKN2D,CXCL12,DUSP16,EFNA3,EIF2AK2,EZR,FOSL2,GADD45A,GDF11,GINS3,HBB,HES1,IGFBP3,INA,KDR,LGALS1,LHCGR,MME,MYH7,NME5,NOTCH2,PPRC1,PTPN7,RCAN3,RSF1,SEMA3C,SLC26A2,SLC7A1,SMO,TAP2,TGFBR2,VCAM1,WASF1
dextran sulfate		chemical drug			0.0123	ADAMTS1,AGT,ANLN,C4A/C4B,CCL5,CCNB1,CD86,FGF1,HAUS8,IFITM3,PTP4A3,RINT1,TGFBR2,VCAM1
wortmannin		chemical - kinase inhibitor		0.28	0.0124	AGT,BCL2L1,CCL5,CDKN2D,EZR,MYH11,PXN,RETSAT,SAMSN1,SOCS2,TH,VCAM1
testosterone		chemical - endogenous mammalian		-1.646	0.0125	ABCC9,AMD1,AVP,CDK6,FOSL2,GADD45A,IGFBP3,INHBB,LGALS1,LHCGR,MAOA,PDE5A,PTCH1,PXN,SHH,SLC6A9,TAP2,TGFBR2,VCAM1,VIPR1
PRKCD	-0.118	kinase		1.742	0.0126	BCL2L1,CCL5,CXCL12,FOSL2,GFAP,MAST4,NOTCH2,PALMD,PTCH1,VCAM1,ZFP36
Ifn gamma		complex		0.447	0.0127	AGT,BCL2L1,CCL5,CD86,EIF2AK2,MYH7,STAT1
FGF19		growth factor			0.0127	ALDH1A1,BCL2L1,FABP3,GADD45A,KL,MME,PEG3
homocysteine		chemical - endogenous mammalian	Activated	2.164	0.0127	BCL2L1,CCL5,CXCL12,FGF1,FOSL2,GADD45A,VCAM1
ganglioside GM3		chemical - endogenous mammalian			0.0129	CSK,VCAM1
Hbb		other			0.0129	GDF11,VCAM1
Retinoic acid-RAR-RXR		complex			0.0129	IGFBP3,RBP1
PADI4		enzyme			0.0129	BCL2L1,GADD45A
cytidylyl-3'-5'-guanosine		chemical reagent			0.0129	BCL2L1,CD86
RIC3	-0.04	other			0.0129	CHRNA4,HTR3A
SLCO1C1	0.389	transporter			0.0129	ALDH1A1,HR
IGSF11	-0.016	other			0.0129	CLDN11,GJA1
vaccenic acid		chemical - endogenous mammalian			0.0129	PLIN4,PLIN5
TAP1	1.011	transporter			0.0129	EIF2AK2,HLA-A
BCL11A	-0.017	transcription regulator			0.0129	GADD45A,HBB
CCR7		G-protein coupled receptor			0.0129	BCL2L1,CD86
miR-330-5p (and other miRNAs w/seed CUCUGGG)		mature microRNA			0.0129	BCL2L1,SMO
DNM1L	-0.007	enzyme			0.0129	CCNB1,VCAM1
PIKFYVE	0.024	kinase			0.0129	ALDH1A1,CD86
DCX	-0.045	other			0.0129	ACTN4,GFAP
DLL3	-0.176	other			0.0129	HES1,LFNG
CDKN2C		transcription regulator			0.0129	CDKN2D,PTCH1
CARD11		kinase			0.0129	CCL5,MME
VIPR1	0.542	G-protein coupled receptor			0.0129	CCL5,CD86
SLC6A1	-0.109	transporter			0.0129	BCL2L1,STAT1
HIVEP3	0.141	transcription regulator			0.0129	S100A4,SLIT3
PAX9		transcription regulator			0.0129	SHH,SOX9
CHRD	0.262	other			0.0129	PTCH1,SHH
farnesyl transferase		complex			0.0129	CRYAB,GJA1
NEK2		kinase			0.0129	BCL2L1,GADD45A
equol		chemical - endogenous non-mammalian			0.0129	BCL2L1,CTNND1
erythromycin		chemical drug			0.0129	CD86,HBB
vinorelbine		chemical drug			0.0129	BCL2L1,CCL5
emetine		chemical toxicant			0.0129	BCL2L1,SLC17A6
SRC (family)		group		1.109	0.0131	MAOA,PXN,S100A4,STAT1,VCAM1
ANGPT1	0.028	growth factor		-0.371	0.0131	ADAMTS1,ADAMTS9,BCL2L1,MYH7,VCAM1
advanced glycation end-products		chemical - endogenous mammalian			0.0131	BAD,BSG,CXCL12,GJA1,VCAM1
progesterone		chemical - endogenous mammalian		0.744	0.0131	ADAMTS1,ALDH1A1,AMD1,BCL2L1,BSG,CCNB1,CD86,CRCP,CRYAB,CXCL12,CYRIA,DNAJB4,EZR,GABRA1,GFAP,GJA1,IGFBP3,KDR,LEPROT,LGALS1,LHCGR,MAOA,MME,NET1,NOP16,OXT,PEG3,PLIN4,RBP1,S100A4,STAT1,TJP2
IKK (complex)		complex			0.0135	BCL2L1,CCL5,VCAM1
RBP4	0.452	other			0.0135	MYH7,RBP1,SHH
DICER1	-0.002	enzyme		0.383	0.0137	AVP,CD86,CRYM,DEPP1,HES1,KDR,LRP6,MAG,MYH7,SEMA3C,SFRP5,SPARC,STAT1,TIA1
STAT		group			0.0137	AGT,BCL2L1,EIF2AK2,SOCS2
CEACAM1	-0.036	transporter		1	0.0137	ALDH1A1,CD86,GFAP,KDR
SOX2		transcription regulator	Inhibited	-2.962	0.0139	ALDH1A1,ARHGEF10,BCL2L1,CERS2,CLDN11,FOXO4,GAL3ST1,GJA1,KDR,MAG,MOBP,MOG,MPZL1,MYRF,NEU4,OLIG2,PARVB,PCDH15,PEG3,PLAAT3,PLP1,RND2,STRA6,TIA1,TMEM163
bortezomib		chemical drug		-0.51	0.0143	BAD,BCL2L1,BPGM,CCL5,CCNB1,CRYAB,CXCL12,DCAF12,DNAJB2,DNAJB4,GADD45A,GPNMB,IGFBP3,PTCH1,VCAM1
E. coli serotype 0127B8 lipopolysaccharide		chemical - endogenous non-mammalian	Activated	2.514	0.0143	AIF1L,AQP11,CCL5,CXCL12,DOK1,FGF1,GJA1,GPR19,OPN3,PRDX3,STAT1,TGFBR2,VIPR1
MEF2C	0.152	transcription regulator		-0.309	0.0144	GJA1,HDAC5,MYH7,MYL4,MYOM1,Pln,S100A4,ZFP36
OGA	-0.049	enzyme		0.816	0.0147	ABCC9,ACTN4,APOBEC1,BCL2L1,CAMK1D,CD86,CDK6,CMTM8,CX3CR1,EIF2A,FABP3,GADD45A,GDF11,IFIT3,IGFBP3,NOTCH2,PLAAT3,SFRP5,SOCS2,SOX9,STAT1,SUCLG2,TGFBR2,Zfp114
KLF2	-0.007	transcription regulator		-1.534	0.0153	CCL5,CD86,CX3CR1,GADD45A,HBB,KDR,LTC4S,NOTCH2,SOX9,STAT1,VCAM1
SMARCB1	0.136	transcription regulator		1	0.0153	C4A/C4B,DOCK4,EIF2AK2,GADD45A,GJA1,HES1,MYOM1,RAB3B,RAD54B,SLC37A4,SPARC
CSF3		cytokine		-1.757	0.0154	ARHGEF10,BCL2L1,CCL5,CDK6,CX3CR1,CXCL12,GADD45A,GFAP,GJA1,VCAM1
BTK		kinase		-1.701	0.0155	BCL2L1,CBL,CD86,CDK6,IFIT3,IRF9,STAT1
SP600125		chemical - kinase inhibitor		-1.175	0.0155	ADAMTS9,BAD,BCL2L1,CCL5,CCNB1,CD86,CHAC1,CPM,CRYM,FGF1,GADD45A,MYH7,NUPR1,SPARC,VCAM1,ZFP36
IFN alpha/beta		group		1.673	0.0159	ARHGEF10,CCL5,CD86,HLA-A,IFIT3,STAT1
TARDBP	-0.008	transcription regulator		-1.982	0.0163	FIS1,MAG,MOG,PLP1
POU2AF1		transcription regulator			0.0163	CD86,IFIT3,LGALS1,RBP1
NRXN1	0.034	transporter			0.0163	CXCL12,FBLN5,GFAP,SOX9
parthenolide		chemical drug		0.254	0.0163	BCL2L1,CCL5,LTC4S,VCAM1
TLR4	0.891	transmembrane receptor		1.46	0.0173	BCL2L1,CCL5,CD86,CDK6,CERS2,GFAP,GJA1,IFIT3,IFITM3,Iigp1,IRGM,LTC4S,MYH7,PLEK,SMPD1,STAT1,VCAM1
Rp-cAMPS		chemical - kinase inhibitor			0.0174	BCL2L1,INA,RBP1
RXFP2	-0.513	G-protein coupled receptor			0.0174	HR,INHBB,SOX18
SIM2		transcription regulator			0.0174	GADD45A,ROBO3,SHH
TRPV4	1.67	ion channel			0.0174	AVP,CCL5,VCAM1
IKBKE		kinase		0.242	0.0177	CCL5,CXCL12,HLA-A,IFIT3,PTCH1,STAT1
SERPINF1	-0.088	other		-1.981	0.0177	BAD,BCL2L1,CRYAB,KCNJ10,LRP6,OLIG2
FANCC	0.245	other			0.0177	CXCL12,HES1,IGFBP3,MTUS2,MYRF,TBC1D9
nifedipine		chemical drug		-1.755	0.0177	ABCC8,AGT,ATP2B3,MYH7,TH,VCAM1
N-methyl-D-aspartate		chemical drug		1.709	0.0177	ATP2B3,BCL2L1,GFAP,HCRT,SLC7A1,TH
Pam3-Cys-Ser-Lys4		chemical reagent	Activated	2.18	0.0184	AOX1,BCL2L1,CCL5,CD86,HLA-A,KDM6B,PARP14,STAT1
IL1RN		cytokine		-1.134	0.0186	CHAC1,CTSS,GJA1,IFIT3,IRF9,KCTD7,RTP4
NFKB1	0.05	transcription regulator		0.287	0.0188	B2M,BCL2L1,CCL5,CD86,GADD45A,GJA1,IGFBP3,LGALS1,LTC4S,PXN,SOX9,STAT1,VCAM1
NR3C2	0.125	ligand-dependent nuclear receptor		-0.149	0.0188	ABCC9,ADAMTS1,AGT,BCL2L1,IDH3B,KCNJ10,KDR,PLIN4,SEMA3C,TACC2
sulforafan		chemical drug		-0.113	0.0189	ALDH1A1,AOX1,BCL2L1,CCNB1,CHRNA4,EPHX1,GABPB1,HTR3A,VCAM1
FGF2	0	growth factor		0.428	0.0189	BCL2L1,CHRM3,CRYAB,CXCL12,FOXO4,GADD45A,GFAP,GJA1,GPNMB,HES1,HTR3A,IGFBP3,KDR,KL,LRP6,OLIG2,S100A4,SHH,SOX9,SPARC,STOM,VCAM1
SIRT1	0.059	transcription regulator	Inhibited	-3.771	0.0192	AGT,AQP11,BCL2L1,CCL5,GADD45A,HLA-A,IFIT3,IFITM3,Iigp1,IRGM,LGALS3BP,MAOA,Ms4a6b,NLRC5,PARP14,RNF213,RTP4,SFRP5,STAT1,TAP1,Trim30a/Trim30d
Bvht		other		1.387	0.0194	KDR,MYH7,MYL4,MYOM1,Pln
MRTFA	0.099	transcription regulator		-0.64	0.0195	ANLN,BCL2L1,CCL5,CDC42EP2,CXCL12,DNAJB4,FABP3,GADD45A,HLA-A,MYH11,STAT1
IL1A		cytokine	Activated	2.12	0.0195	ADAMTS1,ALDH1A1,ALDH3A2,BCL2L1,C4A/C4B,CCL5,CD86,CXCL12,HSPG2,SPARC,VCAM1
LCN2		transporter		0.152	0.0196	ANLN,CCL5,DIAPH1,GFAP,STRA6,TAGLN2
ciprofibrate		chemical drug		1.108	0.0203	ACOT2,ADAMTS1,BSG,CXCL12,LGALS3BP,NPC2,PALMD,SLC37A4,TAGLN2
FKBP8	0.029	other			0.0208	PTCH1,SHH
DAZ2	0.052	translation regulator			0.0208	IFITM3,INHBB
Ferritin		complex			0.0208	CCL5,HBB
TSHR		G-protein coupled receptor			0.0208	SLC16A2,SLCO1C1
PTK6		kinase			0.0208	CBL,DOK1
miR-197-3p (and other miRNAs w/seed UCACCAC)		mature microRNA			0.0208	CTNND1,TGFBR2
EGFL7		other			0.0208	HES1,VCAM1
NUCB2	-0.019	other			0.0208	AVP,OXT
HTR4	0.094	G-protein coupled receptor			0.0208	CXCL12,VCAM1
CLTC	-0.039	other			0.0208	HLA-A,KDR
CXCR2		G-protein coupled receptor			0.0208	BCL2L1,SOX9
COTI-2		chemical drug			0.0208	CCNB1,GJA1
L-carnitine		chemical - endogenous mammalian			0.0208	BCL2L1,GFAP
enterolactone		chemical - endogenous mammalian			0.0208	KDR,SPARC
propyl-2-(8-(3,4-difluorobenzyl)-2',5'-dioxo-8-azaspiro[bicyclo[3.2.1] octane-3,4'-imidazolidine]-1'-yl)acetate		chemical reagent			0.0208	BAD,CCNB1
theaflavin		chemical - endogenous non-mammalian			0.0208	CDKN2D,VCAM1
neuroprotectin D1		chemical - endogenous mammalian			0.0208	BAD,BCL2L1
floxuridine		chemical drug			0.0208	CCNB1,GADD45A
tert-butyl hydroperoxide		chemical toxicant			0.0219	BCL2L1,GJA1,SOX9
thyroid hormone receptor		group			0.0219	HR,MMP11,OXT
Fibrin		complex			0.0219	GFAP,KDR,TH
CIITA		transcription regulator			0.0219	B2M,HLA-A,HLA-DMA
DNASE2		enzyme			0.0219	GPNMB,IFIT3,RTP4
TERF2IP	0.053	other			0.0219	Ifi27,SLIT3,TRABD2B
PARP9	0.217	enzyme			0.0219	HLA-E,IFIT3,STAT1
TYROBP	0.054	transmembrane receptor			0.0219	CD86,NPC2,PLEK,SAMSN1,Siglech
candesartan		chemical drug		-0.243	0.0219	AGT,AVP,FOSL2,MYH7,TH
isotretinoin		biologic drug		1.172	0.0219	BCL2L1,IFIT3,IGFBP3,RBP1,VCAM1
nicotine		chemical drug		-0.75	0.022	AVP,CD86,CHRM2,CHRM3,CHRNA4,GJA1,HCRT,KDR,STAT1,TH,ZFP36
PD98059		chemical - kinase inhibitor		0.539	0.0223	AGT,AKAP12,AMD1,BCL2L1,CCL5,CCNB1,CD86,DENND2B,GADD45A,GJA1,IGFBP3,MMP11,MYH11,MYH7,NOP56,PCSK6,RETSAT,S100A4,SHH,SLC26A2,SOCS2,STOM,TH,Trim30a/Trim30d,VCAM1
grape seed extract		chemical drug			0.0224	BCL2L1,CCNB1,CDK6,GFAP
STING1	-0.003	other			0.0224	CCL5,CD86,IFIT3,IFITM3
IFN type 1		group		1.961	0.0224	BCL2L1,CCL5,EIF2AK2,STAT1
LTBR	0.226	transmembrane receptor		1.686	0.0224	CD86,CXCL12,Trim30a/Trim30d,VCAM1
NOS3	-0.036	enzyme		-0.242	0.0224	CD86,CXCL12,PDE5A,VCAM1
NQO1	0.171	enzyme		-1	0.0224	BCL2L1,CCL5,CXCL12,VCAM1
BSG	0.176	transporter		0.906	0.0224	BCL2L1,BSG,CXCL12,KDR
ZBTB48	0.11	transcription regulator		0	0.0224	CPM,GPNMB,MCF2,VWA5A
NR5A1		ligand-dependent nuclear receptor			0.0224	C4A/C4B,LHCGR,SOX9,TH
EIF2AK4	-0.266	kinase		-0.762	0.0224	CHAC1,MOG,OLIG2,PLP1
sildenafil		chemical drug		-0.762	0.0224	BCL2L1,FGF1,GFAP,PDE5A
BMP2	-0.161	growth factor		0.492	0.0233	BCL2L1,BSG,CHRNA2,CRYM,CXCL12,GFAP,LHCGR,PCSK6,SLC26A2,SOX9,SPARC,TH
IRF5	0.032	transcription regulator		1.039	0.0239	BCL2L1,CCL5,IFIT3,IFITM3,PRKRA,STAT1
gemfibrozil		chemical drug		-1.042	0.0239	ACOT2,GADD45A,HCRT,MOG,PLEKHB1,PLP1
N-nitro-L-arginine methyl ester		chemical drug		-0.392	0.024	AGT,BCL2L1,CD86,GFAP,GJA1,MYH7,VCAM1
AGT	-0.593	growth factor		1.227	0.0245	AGT,AVP,C4A/C4B,CCL5,CD86,CTSS,GJA1,HCRT,HES1,HSPG2,IGFBP3,INHBB,KDR,KL,LIMD2,MIDEAS,MYH11,MYH7,OXT,PSMB8,TAGLN2,TGFBR2,TH,VCAM1,ZFP36
Tlr		group		1.925	0.0246	CCL5,CD86,HLA-A,NOTCH2,STAT1
BAX	0.042	transporter		1.067	0.0246	CCL5,CCNB1,CTSS,DNAJB2,HLA-A
histamine		chemical - endogenous mammalian		-0.554	0.0246	AVP,BCL2L1,CCL5,CD86,OXT
EP300	0.021	transcription regulator		-1.536	0.0247	AGT,AKAP12,AQP11,B2M,BCL2L1,CBL,DNAJB4,FOSL2,HBB,ITGA9,KDR,LGALS3BP,MME,MMP11,MYH11,PDLIM4,RBP1,RTP4,STOM,TGFBR2,TULP4
WNT5A	0.195	cytokine		-0.943	0.0249	BCL2L1,CRYAB,CXCL12,GABRA1,INHBB,LHCGR,SPARC,STAT1
MAPK9	-0.057	kinase		-0.251	0.0257	CCL5,FOSL2,GADD45A,Iigp1,IRF9,LGALS3BP,PARP14,PTCH1,SHH,ZFP36
IL1R1	0.146	transmembrane receptor		0.283	0.0259	CCL5,CXCL12,GFAP,MYH11
CPE	0.048	peptidase			0.0259	AVP,OXT,PAM,SOX9
HSPG2	0.962	enzyme		-1.015	0.0259	CTSS,GADD45A,IRGM,PEG3
NR2F1	0.082	ligand-dependent nuclear receptor			0.0259	AGT,LFNG,LHCGR,TH
ICMT	0.026	enzyme			0.0259	ACTN4,CRYAB,GJA1,SLIT3
UBE2I	-0.037	enzyme	Inhibited	-2	0.0259	HBB,SOX9,STAT1,TAP1
OLR1		transmembrane receptor			0.0259	RBP1,STRA6,TGFBR2,VCAM1
apomorphine		chemical drug	Inhibited	-2	0.0259	BAD,BCL2L1,GJA1,OXT
honokiol		chemical - endogenous non-mammalian			0.0259	BAD,BCL2L1,CDK6,KDR
SOCS1	-0.091	other	Inhibited	-2.598	0.026	BCL2L1,CD86,IFIT3,Iigp1,IRGM,STAT1,VCAM1
SMO	0.679	G-protein coupled receptor			0.026	HBB,LIMD2,MTMR7,PTCH1,SOX18,SOX9,VCAM1
PAX8		transcription regulator			0.0269	HBB,HR,TH
RPSA	-0.039	translation regulator			0.0269	CCL5,STAT1,TAP1
IRAK1	-0.02	kinase			0.0269	CCL5,STAT1,VCAM1
TBXT		transcription regulator			0.0269	KDR,SHH,SOX9
naloxone		chemical drug			0.0269	AVP,OXT,TH
HDL		complex		-1.462	0.0274	CCL5,CD86,CX3CR1,GFAP,VCAM1
EPHB4	-0.036	kinase	Activated	2.236	0.0274	INA,KDR,MYL4,PLP1,TGFBR2
HOXC6		transcription regulator		1.342	0.0274	CHRNA2,CYRIA,IGFBP3,MME,VCAM1
LY294002		chemical - kinase inhibitor		-0.747	0.0277	ADAMTS1,BAD,BCL2L1,BSG,CCL5,CCNB1,CD86,CDK6,CDKN2D,GFAP,GJA1,HES1,IGFBP3,INHBB,ITGBL1,LHCGR,MYH11,SEMA3C,SHH,SLC38A3,SOCS2,TOP3B,VCAM1,ZFP36
NCOA3	-0.083	transcription regulator		-1.253	0.0282	CCNB1,HES1,IGFBP3,KDR,MTA3,MYH11,OXT
mir-21		microRNA		-0.503	0.0285	ANLN,CCNB1,CDK6,FGF1,GBP7,GFAP,Iigp1,IRGM,NLRC5,PIP4K2A,STAT1,TAP1,TRMT10C,VCAM1
HDAC1	-0.004	transcription regulator		1.254	0.0285	AKAP12,CCL5,CCNB1,DENND2B,HES1,INA,KDR,LHCGR,MME,MTA3,MYH7,PRIM2,SOX9,TGFBR2
ADAM10	-0.005	peptidase			0.0286	CRYAB,CXCL12,Pln,PLP1,PPP1R13L,RABEP1,SOX9,TH
LMNB1	0.105	other			0.0287	ACTN4,B2M,CRYAB,CXCL12,GJA1,SLIT3
cadmium		chemical toxicant	Activated	2.449	0.0287	B2M,BCL2L1,EPHX1,HBB,RBP1,RETSAT
CD40		transmembrane receptor		1.765	0.0289	BCL2L1,CCL5,CD86,CDK6,CXCL12,SAMSN1,SYVN1,TAP1,TAP2,VCAM1
PTEN	-0.004	phosphatase		0.689	0.0292	ACAA2,AGBL3,BPGM,CCL5,CCNB1,CD86,CDK6,CDKN2D,CRCP,CTSZ,CX3CR1,ETV3,FGF1,GPR19,GPRC5C,HDAC5,HLA-DMA,IDH3B,IGFBP3,KDR,LEPROT,MAN1C1,MKRN1,MME,PRXL2B,PXN,SHH,SLC46A3,STOM,SUCLG2,SURF4,TGFBR2,TH,VCAM1
GDF9	0.169	growth factor			0.0297	HSPG2,INHBB,LHCGR,PXN
ethionine		chemical toxicant		1.982	0.0297	C4A/C4B,GPNMB,Ms4a6b,PSMB8
miR-124-3p (and other miRNAs w/seed AAGGCAC)		mature microRNA		-0.284	0.0298	ACAA2,CDK6,CERS2,CHSY1,CTNND1,GMCL1,HDAC5,HES1,PPP1R13L,RDH10,RHOG,SOX9,STOM,SUCLG2,SURF4,TJP2
F Actin		complex			0.0303	CD86,CTSS
Ciap		group			0.0303	BCL2L1,CCL5
RNASEH2B	-0.137	enzyme			0.0303	CCL5,IFIT3
RNASE2		enzyme			0.0303	CCL5,CD86
DEPTOR	-0.155	other			0.0303	CCL5,VCAM1
RO4929097		chemical drug			0.0303	HES1,KDR
VWF	-0.01	other			0.0303	HES1,MYH11
PRRX1	0.101	transcription regulator			0.0303	SHH,SOX9
PRKG2	0.022	kinase			0.0303	PLP1,SOX9
TTN		kinase			0.0303	CRYAB,Pln
LY96	0.519	transmembrane receptor			0.0303	CCL5,CD86
BCR	-0.043	kinase			0.0303	CD86,HBB
IGFBP4	0.226	other			0.0303	IGFBP3,MYH11
LASP1	0.047	transporter			0.0303	CTNND1,S100A4
TREM2		transmembrane receptor			0.0303	CD86,CX3CR1
SLC19A1	0.148	transporter			0.0303	PSMB8,Trim30a/Trim30d
myristoylated protein kinase A inhibitor 14-22 amide		chemical - kinase inhibitor			0.0303	LHCGR,TH
alpha-tocopherol succinate		chemical drug			0.0303	FGF1,VCAM1
FGFR1	0.078	kinase		-1.778	0.0304	FGF1,HES1,LEPROT,PLP1,PRKRA,SPARC,TH
EGLN1	-0.104	enzyme		0.391	0.0305	CD86,HES1,SOX9,TGFBR2,VCAM1
TBX5		transcription regulator		-1.177	0.0305	BCL2L1,GJA1,MYL4,Pln,S100A4
USF2	-0.016	transcription regulator		-0.176	0.0305	AGT,B2M,IGFBP3,LGALS3BP,OXT
HSPA5	-0.047	enzyme		-1.039	0.0305	BCL2L1,CCL5,EIF2A,MAG,PLP1
LIF		cytokine	Activated	2.172	0.0306	ACAA2,BCL2L1,ERAP1,GFAP,HES1,KDR,MYH7,OLIG2,RPE65,SOCS2,TH
SIM1		transcription regulator		0.44	0.0317	AOX1,AVP,CD86,GMCL1,HLA-A,Iigp1,MYH7,OXT,PDLIM4,PLP1,ROBO3,SHH
MAP2K1	0.035	kinase		-1.709	0.0322	BAD,BCL2L1,CCL5,CRYAB,LHCGR,MAG,MOG,NET1,OLIG2,PLP1,SOX9
TLX3		transcription regulator			0.0324	GABRA1,GRIA4,SLC17A6
cis-urocanic acid		chemical drug			0.0324	ADAMTS1,CRYAB,IGFBP3
HEY2	0.053	transcription regulator			0.0324	MYH11,MYH7,MYL4
mir-137		microRNA			0.0324	CDK6,CLDN11,GABRA1
mir-126		microRNA			0.0324	CXCL12,TAGLN2,VCAM1
RACK1	0.035	enzyme			0.0324	BCL2L1,CCL5,PTCH1
IGHM	-0.193	transmembrane receptor			0.0324	BCL2L1,CCL5,CD86
cytokine		group	Activated	2.181	0.0328	BCL2L1,CCL5,CD86,GFAP,S100A4,SOCS2,SPARC,VCAM1
RAC1	0.009	enzyme		0.728	0.0328	AGT,BCL2L1,CD86,MYH7,SOX9,STAT1,VCAM1
KAT5	-0.078	transcription regulator		-0.816	0.0328	CHRM1,GRIA4,N4BP2,PALMD,PCDH15,RAD54B,SNPH
adenosine		chemical - endogenous mammalian			0.0338	BCL2L1,CCL5,CD86,CX3CR1
ICAM1	0.177	transmembrane receptor		1.067	0.0338	CCL5,CD86,HES1,VCAM1
SLC16A2	0.4	transporter		0.378	0.0338	AGBL3,HR,SHH,SLCO1C1
MAP2K4	-0.026	kinase		0.391	0.0338	BCL2L1,CCL5,CD86,GADD45A,MYH7
TNFRSF1B	0.208	transmembrane receptor		0.2	0.0338	BCL2L1,CXCL12,GFAP,HCRT,TH
PLAU		peptidase			0.0338	BCL2L1,CCL5,GJA1,HLA-DMA,KDR
phenylbutazone		chemical drug	Activated	2.224	0.0338	ADAMTS1,C4A/C4B,GPNMB,Ms4a6b,PSMB8
cytarabine		chemical drug		1.214	0.0338	CCL5,CCNB1,CD86,GADD45A,HLA-A
KLF4	-0.206	transcription regulator		-1.246	0.0339	ADAMTS1,ALDH1A1,ALKBH1,BCL2L1,CCNB1,GADD45A,HES1,IFITM3,KDR,MYH11,MYH7,PEG3,TIA1,VARS2,VCAM1
Firre	0.093	other		0.378	0.0353	CCDC88B,CSK,MAOA,MBD3,SZRD1,TAGLN2,VCAM1
SNCA	-0.066	enzyme	Activated	2.54	0.0354	AGT,ALDH1A1,BCL2L1,CHRM2,CHRNA2,CHRNA4,CRYM,EZR,GFAP,GLDC,HES1,KLHL1,METRNL,MINAR1,NEU4,OPN3,PCDH15,SLC37A4,TH
DUSP1	-0.107	phosphatase		-0.051	0.0371	CD86,IFIT3,MYH7,RETSAT,VCAM1,ZFP36
PTHLH	0.116	other			0.0373	ADAMTS1,AVP,BCL2L1,FOSL2,SOX9
Go 6976		chemical - kinase inhibitor		-1.342	0.0373	BCL2L1,CCL5,HDAC5,MYH7,VCAM1
RET	-0.225	kinase		-0.64	0.0382	CRYAB,CXCL12,DNAJB2,GJA1,HDAC5,Pln,RNF11,TAGLN2,TH
E. coli lipopolysaccharide		chemical - endogenous non-mammalian		1.225	0.0382	BCL2L1,CCL5,CD86,VCAM1
BCL3		transcription regulator		0.29	0.0382	AGT,CCL5,CD86,FABP3
KAT2B	-0.191	transcription regulator		0.747	0.0382	B2M,HBB,PTCH1,TGFBR2
picrotoxin		chemical toxicant			0.0385	CHRM1,CHRM3,LHCGR
anakinra		biologic drug			0.0385	CXCL12,VCAM1,VWA5A
MOG	-0.326	other			0.0385	CCL5,CD86,VCAM1
BMPR2	-0.023	kinase			0.0385	CXCL12,SEMA3C,VCAM1
NUMB	-0.145	other			0.0385	BCL2L1,CCNB1,HES1
REN		peptidase			0.0385	AGT,CD86,MYH7
immethridine		chemical reagent			0.0385	C4A/C4B,CTSS,VCAM1
ACOX1	0.014	enzyme		0.333	0.0404	ACOT2,ADAMTS1,CXCL12,GADD45A,LGALS3BP,NUPR1,PALMD,SLC37A4,TAGLN2
DGCR8		enzyme		-0.277	0.041	GJA1,HES1,PLP1,SHH,SMO
JAK1	0.078	kinase	Activated	2.219	0.041	EIF2AK2,HLA-A,IRF9,STAT1,TAP1
apigenin		chemical - endogenous non-mammalian		-0.116	0.041	BCL2L1,CDK6,MYL4,TH,VCAM1
GCS-100		chemical drug			0.041	BCL2L1,CDK6
Agtr1b		G-protein coupled receptor			0.041	AGT,VCAM1
propargylamine		chemical reagent			0.041	BAD,BCL2L1
TIFA	0.098	other			0.041	BCL2L1,CCL5
LRBA	0.038	other			0.041	CCL5,SLC9A3R2
NRG (family)		group			0.041	CHRNA2,CHRNA4
PRPF19	0.061	enzyme			0.041	GFAP,PLIN4
Retnla		other			0.041	HES1,MYH7
SLC25A4	-0.014	transporter			0.041	ARL2,BCL2L1
CBX2	-0.111	transcription regulator			0.041	HBB,SOX9
CXCR1		G-protein coupled receptor			0.041	BAD,BCL2L1
TNFRSF17		transmembrane receptor			0.041	BCL2L1,CD86
mir-326		microRNA			0.041	NOTCH2,SMO
miR-491-5p (and other miRNAs w/seed GUGGGGA)		mature microRNA			0.041	BCL2L1,PXN
LAMA5	0.391	other			0.041	SHH,STAT1
TLR5		transmembrane receptor			0.041	CCL5,CD86
GAL	-0.637	other			0.041	AVP,OXT
WNT7B	0.018	other			0.041	PTCH1,SHH
MSI1	0.039	other			0.041	CLDN11,HES1
SRY		transcription regulator			0.041	MAOA,SOX9
TNFSF9		cytokine			0.041	BCL2L1,VCAM1
ITGAL		transmembrane receptor			0.041	CD86,HES1
RAG1		enzyme			0.041	CD86,EIF2AK2
SLC5A5	0.005	transporter			0.041	HBB,NUDT7
ADAM15	0.023	peptidase			0.041	CCL5,KDR
NDP	-0.048	growth factor			0.041	NDUFA4L2,NUPR1
DEFB103A/DEFB103B		other			0.041	BCL2L1,CD86
TRIM21	0.352	enzyme			0.041	TRIM25,Trim30a/Trim30d
2'3'-cyclic guanosine monophosphate-adenosine monophosphate		chemical - endogenous mammalian			0.041	CCL5,CD86
GW 5074		chemical - kinase inhibitor			0.041	BAD,BCL2L1
mirtazapine		chemical drug			0.041	BCL2L1,HDAC5
N-methyl-3,4-methylenedioxyamphetamine		chemical drug			0.041	AVP,BCL2L1
poly dA-dT		chemical reagent			0.041	CCL5,STAT1
3-beta,17-beta-androstanediol		chemical - endogenous mammalian			0.041	AVP,OXT
YAP1	0.153	transcription regulator		0.311	0.0413	ADAMTS1,ANLN,BCL2L1,BMPR1B,CCNB1,CDK6,FGF1,GADD45A,MYH7,NUPR1,RPL7L1,RPS23,SHH,SOX9,VCAM1
dihydrotestosterone		chemical - endogenous mammalian		-0.338	0.0418	ADAMTS1,AGT,AVP,B2M,BCL2L1,BMPR1B,C4A/C4B,CCNB1,GFAP,GIGYF2,HLA-A,IGFBP3,INHBB,IQGAP2,LGALS1,MME,MYRIP,NID2,OXT,PAM,PRIM2,RAB3B,RPS23,SOX9,SPARC,TACC2,TGFBR2,VCAM1
KITLG	0.107	growth factor		-0.053	0.0418	B2M,BCL2L1,CXCL12,GFAP,GJA1,IGFBP3,KDR,LTC4S,MME,MYOM1,NMNAT1,PARVB,RPS23,SAMSN1
SP3	-0.002	transcription regulator		-0.943	0.0419	AKAP12,EIF2AK2,IGFBP3,KDR,LHCGR,MYH11,MYH7,OLIG2,PRKRA,SPARC,STAT1,TGFBR2
resiquimod		chemical drug		1.96	0.0419	C4A/C4B,CCL5,CD86,CMTM8,CXCL12,EIF2AK2,HES1,IFIT3,IFITM3,IRF9,NLRC5,STAT1
BMP4	0.137	growth factor		1.094	0.0423	DEPP1,GJA1,HES1,KDR,NUPR1,PTCH1,SHH,SLC38A3,SOX9,SPARC
ITGA5	-0.324	transmembrane receptor			0.0429	GJA1,PXN,SHH,TGFBR2
CYP1A2		enzyme		1	0.0429	CHRNA4,PWP1,SLC46A3,SOCS2
IL24		cytokine		0.656	0.0429	BCL2L1,EIF2A,EIF2AK2,GADD45A
ING1	-0.029	transcription regulator		-0.152	0.0429	CCL5,CCNB1,SHH,ZFP36
fasudil		chemical drug			0.0429	BCL2L1,GFAP,MYH11,VCAM1
uric acid		chemical - endogenous mammalian	Activated	2.219	0.0435	AGT,CCL5,CD86,IFIT3,PRIM2,TACC2
CNTF		cytokine			0.0435	GFAP,GJA1,OLIG2,SOCS2,STAT1,ZFP36
SPIB		transcription regulator		1.342	0.0449	CD86,KDM6B,KDR,NET1,Siglech
gentamicin C		chemical drug	Activated	2.236	0.0449	ADAMTS1,C4A/C4B,GPNMB,Ms4a6b,PSMB8
doxycycline		chemical drug			0.0449	BCL2L1,CD86,CHAC1,CXCL12,Pln
Hsp70		group			0.0451	BCL2L1,CD86,VCAM1
FIGLA		transcription regulator			0.0451	E330020D12Rik,TEKT1,TIA1
GAB2	0.096	other			0.0451	BCL2L1,KDR,SPARC
PLP1	-0.319	other			0.0451	MOG,PTCH1,SHH
FOXF1		transcription regulator			0.0451	CDK6,MYH11,VCAM1
USP18	0.227	peptidase			0.0451	CCL5,IFITM3,IRF9
TBX21		transcription regulator			0.0451	CDK6,CX3CR1,TGFBR2
PTCH1	-0.174	transmembrane receptor			0.0451	GADD45A,PTCH1,SOX9
CCR1		G-protein coupled receptor			0.0451	CCL5,CTSS,SPARC
PRKD1	-0.283	kinase			0.0451	CCL5,CD86,VCAM1
TAF6	-0.066	transcription regulator			0.0451	GADD45A,HES1,UNC45A
DPP-23		chemical reagent			0.0451	DNAJB2,DNAJB4,SYVN1
pentoxifylline		chemical drug			0.0451	BCL2L1,CCL5,VCAM1
CpG ODN 1668		chemical reagent			0.0451	BCL2L1,CD86,STAT1
lipopolysaccharide		chemical drug	Activated	2.379	0.0472	ACAA2,ACAD8,ACTN4,AGT,APOBEC1,BCL2L1,CBFA2T3,CCL5,CCNB1,CD86,CDC42EP2,CRYAB,CX3CR1,CXCL12,DUSP16,EIF2AK2,ETV3,FABP3,GADD45A,GFAP,GJA1,HES1,HLA-A,HLA-DMA,IFIT3,IGFBP3,Iigp1,INHBB,IRF9,IRGM,KCNJ10,KDR,LACC1,LGALS1,LGALS3BP,LTC4S,MAOA,METRNL,MME,MYH7,NID2,NLRC5,NOTCH2,NUPR1,PARP14,PARP3,PCOLCE,PCSK6,PLEK,PON3,PSMB8,PTCH1,PTPN7,RAB3B,RFC1,SAMSN1,SHH,Siglech,SLC16A2,SOCS2,SPARC,SPCS1,STAT1,TAP1,TH,TRI…
CEBPB	0.183	transcription regulator		0.721	0.0476	AGT,ALDH1A1,BCL2L1,CCL5,GADD45A,GFAP,HBB,HLA-A,IDH3B,IFIT3,IFITM3,IGFBP3,IRF9,LHCGR,MMP11,NUPR1,SLC7A1,STAT1
LDLR	-0.017	transporter			0.0476	ANLN,APOBEC1,BCL2L1,CCL5,CCNB1,CX3CR1,GJA1,HSPG2,TAP1,VCAM1,VIPR1
GATA6		transcription regulator		-0.371	0.0476	ASPA,C4A/C4B,HES1,LHCGR,MYH11,MYH7,SEMA3C,SHH,SPARC
ricinoleic acid		chemical - endogenous non-mammalian			0.0479	VCAM1
15-keto-13,14-dihydroprostaglandin E2		chemical - endogenous mammalian			0.0479	GFAP
N6-benzoyl-cAMP		chemical reagent			0.0479	GJA1
phytic acid		chemical - endogenous non-mammalian			0.0479	BCL2L1
COMMD5	0.084	other			0.0479	NOTCH2
ZYG11B	0.03	other			0.0479	CCNB1
galactosylceramide		chemical - endogenous mammalian			0.0479	CD86
Il2 beta gamma receptor		complex			0.0479	BCL2L1
TRAPPC9	0.023	other			0.0479	BCL2L1
3beta-5beta-17beta-androstane-3-7-diol		chemical - endogenous mammalian			0.0479	OXT
1,2-dibromo-3-chloropropane		chemical toxicant			0.0479	LHCGR
Fcgr2		group			0.0479	CCL5
Timp		group			0.0479	BCL2L1
Patched		group			0.0479	SMO
chitinase		group			0.0479	CCL5
5-HTR3		group			0.0479	HTR3A
INSC	-0.441	other			0.0479	KDR
Arntl-Clock		complex			0.0479	AVP
coactivator-Dtx-Notch-Rbpsuh		complex			0.0479	MAG
barasertib		chemical drug			0.0479	BCL2L1
tocilizumab		biologic drug			0.0479	CCL5
dacetuzumab		biologic drug			0.0479	BCL2L1
Corticosteroid-GCR		complex			0.0479	AGT
cytochrome-c oxidase		complex			0.0479	MAOA
menthol		chemical drug			0.0479	CHRNA4
CpG 10101		chemical drug			0.0479	STAT1
propionate derivative		chemical - other			0.0479	MMUT
3-tert-butyl-4-hydroxyanisole		chemical reagent			0.0479	EPHX1
CACTIN	-0.119	other			0.0479	CCL5
IRF3-IRF7		complex			0.0479	CCL5
TCEAL7	0.831	transcription regulator			0.0479	BCL2L1
3-(1-(3-imidazol-1-ylpropyl)-1H-indol-3-yl)-4-anilino-1H-pyrrole-2,5-dione		chemical - kinase inhibitor			0.0479	VCAM1
PPT1	0.071	enzyme			0.0479	GFAP
RPGRIP1L	0.191	other			0.0479	SHH
PIEZO1	0.519	ion channel			0.0479	VCAM1
Dlx6os1	-0.045	other			0.0479	LSM8
Cytochrome bc1		complex			0.0479	MAOA
USP20	0.003	peptidase			0.0479	VCAM1
RDH5	0.938	enzyme			0.0479	RDH10
MCM8	0.177	enzyme			0.0479	BCL2L1
ZNF496	0.276	transcription regulator			0.0479	HBB
GJA3		transporter			0.0479	GJA1
FOXN2	-0.201	transcription regulator			0.0479	HBB
REG4		other			0.0479	BCL2L1
T2	0.163	other			0.0479	ATP5PO
ARL16	-0.026	other			0.0479	CCL5
RBM15	0.405	other			0.0479	HES1
GKN1		growth factor			0.0479	SOX9
SPINDOC	0.136	other			0.0479	C1QTNF1
ARHGAP35	0.031	transcription regulator			0.0479	KDR
SNORD21		other			0.0479	HLA-A
IL17R		complex			0.0479	CCL5
IL17a dimer		complex			0.0479	CCL5
TAAR1		G-protein coupled receptor			0.0479	TH
TUSC7		other			0.0479	CDK6
ALKBH3	-0.329	enzyme			0.0479	BCL2L1
BBS10	0.225	other			0.0479	AVP
HOXC5		transcription regulator			0.0479	SHH
PTGDR2		G-protein coupled receptor			0.0479	CCL5
LCTL		enzyme			0.0479	KL
MCOLN2		ion channel			0.0479	CCL5
LINC00312		other			0.0479	CTNND1
COMMD9	-0.01	other			0.0479	NOTCH2
CLPTM1L	0.081	other			0.0479	BCL2L1
P2RY6	0.066	G-protein coupled receptor			0.0479	VCAM1
PDCL3	-0.044	other			0.0479	KDR
TRIL	-0.06	other			0.0479	CCL5
SMG6	-0.123	enzyme			0.0479	HBB
Raet1a		other			0.0479	HLA-A
ZYG11A		other			0.0479	CCNB1
FERD3L		transcription regulator			0.0479	HES1
tofacitinib		chemical drug			0.0479	IFIT3
Ap1 gamma		group			0.0479	HLA-A
TH17 Cytokine		group			0.0479	LGALS1
benzenesulfonic acid		chemical reagent			0.0479	CD86
Oxi-4503		chemical drug			0.0479	CXCL12
galiximab		biologic drug			0.0479	BCL2L1
Cr3		complex			0.0479	CD86
FANCG	-0.067	other			0.0479	HES1
CACNA1B	0.057	ion channel			0.0479	AVP
RAP1B	-0.038	enzyme			0.0479	CCL5
Raet1b		other			0.0479	HLA-A
LITAF	-0.214	transcription regulator			0.0479	CCL5
FANCL	-0.128	enzyme			0.0479	HES1
PTPRM	-0.124	phosphatase			0.0479	CTNND1
CD27		transmembrane receptor			0.0479	BCL2L1
FANCF	-0.392	other			0.0479	HES1
GPLD1	-0.071	enzyme			0.0479	LGALS3BP
LSM10	0.162	other			0.0479	H1-2
GLO1		enzyme			0.0479	GFAP
PPP4C	-0.048	phosphatase			0.0479	CCL5
RRAS	0.072	enzyme			0.0479	BCL2L1
RNPS1	-0.012	other			0.0479	BCL2L1
PTPN13	-0.104	phosphatase			0.0479	BCL2L1
GNLY		other			0.0479	CCL5
IL-17f dimer		complex			0.0479	CCL5
U1 snRNP		complex			0.0479	CCL5
PLOD1	-0.093	enzyme			0.0479	GJA1
LINC01370		other			0.0479	GLIS3
recombinant interferon alpha		biologic drug			0.0479	RNF213
GSTA4		enzyme			0.0479	CCNB1
FMN1	0.017	other			0.0479	SHH
ZNF740		other			0.0479	GDF11
ADAMTS7		peptidase			0.0479	SOX9
SLC32A1	-0.128	transporter			0.0479	GABRA1
CASP7	-0.18	peptidase			0.0479	EIF2A
PRPF4	0.029	other			0.0479	CCL5
ABI2	0.008	other			0.0479	WASF1
RBM8A	0.021	other			0.0479	BCL2L1
mir-136		microRNA			0.0479	CXCL12
miR-495-3p (and other miRNAs w/seed AACAAAC)		mature microRNA			0.0479	TGFBR2
miR-27a-5p (miRNAs w/seed GGGCUUA)		mature microRNA			0.0479	CX3CR1
miR-212-5p (miRNAs w/seed CCUUGGC)		mature microRNA			0.0479	PTCH1
miR-543-3p (and other miRNAs w/seed AACAUUC)		mature microRNA			0.0479	TGFBR2
miR-22-5p (and other miRNAs w/seed GUUCUUC)		mature microRNA			0.0479	TGFBR2
mir-491		microRNA			0.0479	BCL2L1
miR-4651 (and other miRNAs w/seed GGGGUGG)		mature microRNA			0.0479	BCL2L1
mir-663		microRNA			0.0479	HSPG2
miR-2861 (and other miRNAs w/seed GGGCCUG)		mature microRNA			0.0479	HDAC5
H60a		other			0.0479	HLA-A
Zingiber officiale ginger extract		chemical drug			0.0479	BCL2L1
IGK		other			0.0479	BCL2L1
BTG3	-0.118	other			0.0479	KDM6B
BAZ1A	-0.105	other			0.0479	IGFBP3
miR-211-3p (miRNAs w/seed CAGGGAC)		mature microRNA			0.0479	CDK6
HEIH		other			0.0479	BCL2L1
Raet1d/Raet1e		other			0.0479	HLA-A
GSTA1		enzyme			0.0479	BCL2L1
RBP7		other			0.0479	RBP1
GDF3		growth factor			0.0479	PCSK6
PTPRN	0.049	phosphatase			0.0479	TH
REG1A		growth factor			0.0479	BCL2L1
GAN	0.032	other			0.0479	GFAP
PARVA	0.07	other			0.0479	PARVB
ROBO1	-0.071	transmembrane receptor			0.0479	SHH
DCTN4	-0.011	other			0.0479	CCL5
TLL1	0.029	peptidase			0.0479	IGFBP3
NCR1		transmembrane receptor			0.0479	CCL5
W-54011		chemical reagent			0.0479	CD86
LOC100912227		other			0.0479	LSM8
TONSL	-0.121	transcription regulator			0.0479	CCL5
NCKAP1	0.035	other			0.0479	WASF1
NOTCH2NLA/NOTCH2NLB		other			0.0479	HES1
melamine		chemical reagent			0.0479	BCL2L1
poly-L-glutamic acid-peptoid 1 conjugate QM56		chemical reagent			0.0479	CCL5
ADAM8		peptidase			0.0479	CCL5
ADCY6	-0.111	enzyme			0.0479	Pln
SEMA6A	-0.029	transmembrane receptor			0.0479	KDR
ARR3		other			0.0479	LHCGR
TRPC6	0.263	ion channel			0.0479	MYH7
PTGES2	-0.042	transcription regulator			0.0479	IRF9
CLIC4	-0.246	ion channel			0.0479	CCL5
SPIN1	-0.028	other			0.0479	C1QTNF1
CCL19		cytokine			0.0479	BCL2L1
BOC	0.041	other			0.0479	SHH
MAP7	-0.075	other			0.0479	TRPV4
SPEN	0.106	transcription regulator			0.0479	HES1
Hsf4		transcription regulator			0.0479	CRYAB
PHF5A	0.062	transcription regulator			0.0479	GJA1
USP13	-0.076	peptidase			0.0479	STAT1
DDX4	-0.408	enzyme			0.0479	IFITM3
TNNT2	0.057	other			0.0479	MYH7
4-methoxyhonokiol		chemical - endogenous non-mammalian			0.0479	BCL2L1
FANCE	-0.18	other			0.0479	HES1
MPT0B214		chemical reagent			0.0479	CCNB1
CDC23	0.112	enzyme			0.0479	CCNB1
MYH6		enzyme			0.0479	MYH7
JAM2	0.127	other			0.0479	CXCL12
CYP24A1		enzyme			0.0479	CCNB1
MRC1	0.058	transmembrane receptor			0.0479	CCL5
HOXD12		transcription regulator			0.0479	SHH
LIFR	0.033	transmembrane receptor			0.0479	GFAP
KLRB1		transmembrane receptor			0.0479	CCL5
Hmgn2 (includes others)		other			0.0479	SOX9
Sf1		other			0.0479	VCAM1
Prl3d1 (includes others)		other			0.0479	BCL2L1
CCL3L3		cytokine			0.0479	CCL5
Rfx5	-0.044	other			0.0479	HLA-A
HMGN5		transcription regulator			0.0479	CCNB1
RBM25		other			0.0479	BCL2L1
NCR3		transmembrane receptor			0.0479	CCL5
MI-319		chemical reagent			0.0479	BCL2L1
CNTFR	0.124	transmembrane receptor			0.0479	GJA1
GTPL714		chemical reagent			0.0479	MYH7
CKS2		kinase			0.0479	CCNB1
solamargine		chemical drug			0.0479	BCL2L1
depsipeptide		chemical - other			0.0479	BCL2L1
subditine		chemical reagent			0.0479	BCL2L1
atractylenolide I		chemical reagent			0.0479	BCL2L1
metacept-1		chemical reagent			0.0479	BCL2L1
CPS49		chemical reagent			0.0479	BCL2L1
picolog		chemical reagent			0.0479	BCL2L1
flacourtia indica methanol extract		chemical reagent			0.0479	BCL2L1
WJ9708012		chemical reagent			0.0479	BCL2L1
rocaglaol		chemical reagent			0.0479	BCL2L1
7,8-dihydroxy-4-methylcoumarin		chemical reagent			0.0479	BCL2L1
N-[3-(trifluoromethyl)phenyl]retinamide		chemical reagent			0.0479	BCL2L1
luffa echinata roxb fruit extract		chemical reagent			0.0479	BCL2L1
gypenoside		chemical reagent			0.0479	BCL2L1
pseudolaric acid B		chemical reagent			0.0479	BCL2L1
alpinetin		chemical reagent			0.0479	BCL2L1
bisindole-linked pyrrolo[2,1-c][1,4]benzodiazepine 5b		chemical reagent			0.0479	BCL2L1
zuo-jin-wan		chemical drug			0.0479	BCL2L1
dianthus chinensis l. ethanol extract		chemical reagent			0.0479	BCL2L1
SPI-112Me		chemical reagent			0.0479	BCL2L1
tetraacetyl-phytosphingosine		chemical reagent			0.0479	BCL2L1
persea declinata (bl.) kosterm bark methanolic crude extract		chemical reagent			0.0479	BCL2L1
nitidine		chemical reagent			0.0479	BCL2L1
(+)-terpinen-4-ol		chemical reagent			0.0479	BCL2L1
korean red ginseng extract		chemical reagent			0.0479	BCL2L1
uncarinic acid E		chemical reagent			0.0479	BCL2L1
miR-135a mimic		chemical reagent			0.0479	BCL2L1
hydroxyaminoindan		chemical reagent			0.0479	BCL2L1
aloin		chemical reagent			0.0479	BCL2L1
morusin		chemical - endogenous non-mammalian			0.0479	BCL2L1
H9 extract		chemical reagent			0.0479	BCL2L1
HO-3867		chemical reagent			0.0479	BCL2L1
let-7c mimic		chemical reagent			0.0479	BCL2L1
raddeanin A		chemical reagent			0.0479	BCL2L1
arsenic trichloride		chemical reagent			0.0479	GADD45A
MPT0G009		chemical reagent			0.0479	BCL2L1
fungal taxol		chemical reagent			0.0479	BCL2L1
1-benzyl-2-phenylbenzimidazole		chemical reagent			0.0479	BCL2L1
AB1		chemical reagent			0.0479	BCL2L1
EAPB0203		chemical reagent			0.0479	BCL2L1
tinostamustine		chemical drug			0.0479	BCL2L1
zinc-citrate		chemical reagent			0.0479	BCL2L1
6-azidomethyl-1-hydroxy-3,8-dimethoxy-9,10-anthraquinone		chemical reagent			0.0479	BCL2L1
cardiotoxin III		chemical reagent			0.0479	BCL2L1
deoxyapoaranotin		chemical reagent			0.0479	BCL2L1
acetylapoaranotin		chemical reagent			0.0479	BCL2L1
acetylaranotin		chemical reagent			0.0479	BCL2L1
JOT01006		chemical reagent			0.0479	BCL2L1
4-(3',5'-dimethoxybenzyloxy)-6-methoxyquinolin-2(1H)-one		chemical reagent			0.0479	BCL2L1
TL-77		chemical reagent			0.0479	BCL2L1
8-hydrocalamenene		chemical reagent			0.0479	BCL2L1
farnesiferol C		chemical reagent			0.0479	BCL2L1
hederagenin		chemical reagent			0.0479	BCL2L1
pien tze huang methanol extract		chemical reagent			0.0479	BCL2L1
MAPK substrate-4		chemical reagent			0.0479	BCL2L1
2,2-dichloroacetophenone		chemical reagent			0.0479	BCL2L1
mansonone E		chemical reagent			0.0479	BCL2L1
liriope platyphylla root part extract		chemical reagent			0.0479	BCL2L1
bornyl caffeate		chemical reagent			0.0479	BCL2L1
AUH-6-96		chemical reagent			0.0479	BCL2L1
MPT0B169		chemical reagent			0.0479	BCL2L1
(-)-gossypol-enriched cottonseed oil		chemical reagent			0.0479	BCL2L1
heteronemin		chemical reagent			0.0479	BCL2L1
procyanidin B2-3'-O-gallate		chemical reagent			0.0479	BCL2L1
sun ginseng extract		chemical reagent			0.0479	BCL2L1
procyanidin B2-3,3'-di-O-gallate		chemical reagent			0.0479	BCL2L1
tetraarsenic tetrasulfide		chemical reagent			0.0479	CBL
cyclic guanosine monophosphate-adenosine monophosphate		chemical - endogenous non-mammalian			0.0479	CD86
SAIT301		biologic drug			0.0479	BCL2L1
4-[(4'-chloro-2'-fluoro)phenylamino]-6,7-dimethoxyquinazoline		chemical - kinase inhibitor			0.0479	KDR
GTS 21		chemical drug			0.0479	TH
alpha-cyano-4-hydroxycinnamate		chemical reagent			0.0479	AGT
anastrozole		chemical drug			0.0479	VCAM1
URB597		chemical drug			0.0479	TH
4-diphenylacetoxy-1,1-dimethylpiperidinium		chemical reagent			0.0479	CHRM3
fomepizole		chemical drug			0.0479	CCL5
phenoxybenzamine		chemical drug			0.0479	OXT
darifenacin		chemical drug			0.0479	CHRM2
mefenamic acid		chemical drug			0.0479	BCL2L1
thioperamide		chemical reagent			0.0479	CHRM3
triparanol		chemical drug			0.0479	PTCH1
U-69593		chemical reagent			0.0479	TH
thiotepa		chemical drug			0.0479	BCL2L1
paraoxon		chemical toxicant			0.0479	GFAP
remikiren		chemical drug			0.0479	AGT
Astra 1397		chemical reagent			0.0479	CHRM3
sepiapterin		chemical - endogenous mammalian			0.0479	KDR
tetracaine		chemical drug			0.0479	BCL2L1
pegademase bovine		biologic drug			0.0479	PDE5A
inorganic salt		chemical - other			0.0479	AVP
poly rI:rC-RNA HMW		chemical reagent			0.0479	EIF2AK2
fosbretabulin		chemical drug			0.0479	CCNB1
AZ10606120		chemical reagent			0.0479	CD86
p-cuminaldehyde		chemical - endogenous non-mammalian			0.0479	BCL2L1
KR 62436		chemical reagent			0.0479	CXCL12
synthetic peptide		chemical reagent			0.0479	SPARC
anthraquinone		chemical toxicant			0.0479	CCL5
sodium 2-((6Z,15Z)-20-hydroxyicosa-6,15-dienamido)acetate		chemical reagent			0.0479	AGT
bupropion		chemical drug			0.0479	TH
quinuclidinyl benzilate		chemical reagent			0.0479	CHRM3
constitutive proteasome-selective inhibitor		chemical reagent			0.0479	EIF2A
PR-924		chemical - protease inhibitor			0.0479	EIF2A
gallamine triethiodide		chemical drug			0.0479	CHRM2
SD-1008		chemical - kinase inhibitor			0.0479	BCL2L1
tyramine		chemical - endogenous mammalian			0.0479	INA
SDM25N		chemical reagent			0.0479	CD86
BCR-JAK2		fusion gene/product			0.0479	BCL2L1
terbutaline		chemical drug			0.0479	GFAP
interferon beta-1b		biologic drug			0.0479	BSG
chymostatin		chemical - protease inhibitor			0.0479	AGT
pepleomycin		chemical drug			0.0479	BCL2L1
iprindole		chemical drug			0.0479	TH
mazindol		chemical drug			0.0479	TH
indolo(3,2-b)carbazole		chemical reagent			0.0479	SOCS2
alcuronium		chemical drug			0.0479	CHRM2
5,7-dihydroxytryptamine		chemical toxicant			0.0479	CHRNA4
iodine-131		chemical drug			0.0479	BCL2L1
polyinosinic acid		chemical reagent			0.0479	VCAM1
2R,4R-4-aminopyrrolidine-2,4-dicarboxylic acid		chemical reagent			0.0479	GFAP
5-aminovaleric acid		chemical - endogenous mammalian			0.0479	GFAP
lacto-N-fucopentaose III		chemical - endogenous mammalian			0.0479	CD86
glucuronic acid		chemical - endogenous mammalian			0.0479	SOX9
Gd3+		chemical - endogenous mammalian			0.0479	VCAM1
fluorocitric acid		chemical reagent			0.0479	GFAP
panobinostat		chemical drug		1.109	0.048	BCL2L1,CCNB1,CDK6,CRYAB
IGF2BP1		translation regulator		1	0.048	GADD45A,HBB,LGALS1,SOX9
baicalein		chemical drug		0	0.048	BCL2L1,CCNB1,KDR,VCAM1
RXRB	0.008	ligand-dependent nuclear receptor			0.0491	ALDH1A1,CRYAB,CTSS,MMP11,S100A4
TBK1	-0.037	kinase		-0.635	0.0491	BCL2L1,CCL5,CD86,IFIT3,Iigp1
hydroxyurea		chemical drug		-0.391	0.0491	CCNB1,GADD45A,HBB,SPDYA,STAT1
RXRA	0.035	ligand-dependent nuclear receptor		-1.51	0.0496	ALDH1A1,CCNB1,CRYAB,CTSS,EPHX1,FABP3,MMP11,RBP1,RPE65,S100A4,SLC16A2,STRA6,TH
phytohemagglutinin		chemical drug		-0.124	0.0499	AGT,CCL5,CPM,CXCL12,DNAJB2,FOSL2,MAOA,MMP11,NOP56,OMG,PLP1,PWP1,SLC16A2,STAT1,VIPR1
NFKBIA	-0.121	transcription regulator		-0.474	0.05	ANKRD49,BCL2L1,CCL5,CCNB1,CD86,CDKN2D,CRYAB,CSK,CTSZ,CXCL12,ERAP1,GADD45A,HES1,HLA-A,RABEP1,RBP1,SEMA3C,SHH,SLC16A2,SOX9,VCAM1
2-bromoethylamine		chemical reagent	Activated	2	0.0533	ADAMTS1,C4A/C4B,GPNMB,Ms4a6b
triamterene		chemical drug	Activated	2.236	0.0535	ADAMTS1,C4A/C4B,GPNMB,Ms4a6b,PSMB8
fenamic acid		chemical reagent	Activated	2.219	0.058	ADAMTS1,C4A/C4B,GPNMB,Ms4a6b,PSMB8
MAVS	-0.082	other		1.969	0.059	CCL5,IFIT3,IFITM3,STAT1
E. coli B5 lipopolysaccharide		chemical - endogenous non-mammalian	Activated	2.198	0.0595	ADAMTS1,B2M,CCL5,CD86,CDK6,CX3CR1,DNAJB2,HLA-A,INHBB,SOCS2,TGFBR2
epigallocatechin-gallate		chemical drug	Inhibited	-2.023	0.0702	BAD,BCL2L1,CCL5,FOSL2,GADD45A,GJA1,KDR,MTA3,STAT1,TAP1,VCAM1
ZNF106	-0.036	other	Inhibited	-2	0.0713	C4A/C4B,GPNMB,IFITM3,LGALS1
Alpha catenin		group	Inhibited	-2.646	0.0713	ADAM33,ADAMTS1,BCL2L1,CXCL12,DIAPH1,MMP11,VCAM1
ascorbic acid		chemical - endogenous mammalian	Inhibited	-2.156	0.0731	BCL2L1,IGFBP3,PTCH1,SPARC,TH
PGR	-0.046	ligand-dependent nuclear receptor		1.772	0.0826	ADAMTS1,AMD1,BCL2L1,CCNB1,CYRIA,DNAJB4,EFNA3,EZR,GABRA1,HES1,NET1,NOP16,NOTCH2,SNPH,STAT1
HMGB1		transcription regulator		1.908	0.0848	CD86,GFAP,TH,VCAM1
chloroquine		chemical drug		-1.981	0.0848	BCL2L1,CCL5,CD86,GJA1
CHUK	-0.065	kinase		1.955	0.0873	BCL2L1,CCL5,CCNB1,CTSZ,CXCL12,HLA-A,RBP1,SEMA3C,SLC16A2,VCAM1
TNFSF10	-0.174	cytokine	Activated	2.228	0.0901	BCL2L1,EIF2AK2,HLA-A,IRF9,STAT1
DDX58	-0.23	enzyme		1.96	0.0919	CCL5,EIF2AK2,IFIT3,STAT1
PAX6	-0.078	transcription regulator		-1.959	0.0944	CDK6,CRYAB,DOK1,GIPR,HES1,KLHL1,LGALS1,SEMA3C,TBC1D9,ZNF830
filgrastim		biologic drug		-1.97	0.0961	B2M,BCL2L1,CCL5,EMILIN2,GADD45A,GLIPR1,GNG11,IFIT3,MME,NME5,OLIG2,PARP14,PCGF5,S100A4,SAMSN1,SERPING1,STAT1,ZDHHC2
TMPRSS2-ERG		fusion gene/product		-1.89	0.0977	CCNB1,CHAC1,GNG11,LFNG,MME,NUPR1,ROBO3
SHH	-0.884	peptidase		-1.974	0.0981	ADAMTS1,AMD1,BMPR1B,CCNB1,LFNG,OLIG2,PTCH1,SHH,SOX9,TH
N-acetyl-L-cysteine		chemical drug	Inhibited	-2.397	0.106	BCL2L1,BSG,CCL5,CD86,CXCL12,GJA1,MYH11,PPRC1,TGFBR2,VCAM1
butyric acid		chemical - endogenous mammalian		1.963	0.106	ALDH1A1,BCL2L1,CCNB1,CD86,CDK6,GADD45A,H1-2,HBB,HSPG2,IFIT3,IGFBP3,MYH7,MYL4,PTPN7,SLC26A2,SMPD1,SOX9,TGFBR2
hexachlorobenzene		chemical toxicant		1.982	0.107	C4A/C4B,GPNMB,Ms4a6b,PSMB8
TGFB2	0.344	growth factor	Activated	2.055	0.108	ALDH1A1,CD86,DOCK4,HSPG2,KDR,LTC4S,TGFBR2
docosahexaenoic acid		chemical drug	Inhibited	-2.03	0.121	BAD,BCL2L1,CD86,EIF2A,PDE5A,SMPD1,TGFBR2,VCAM1
carbon tetrachloride		chemical toxicant		1.964	0.122	AOX1,BCL2L1,CCL5,GADD45A,KDR,QDPR,RBP1,SLCO1C1,TGFBR2,VCAM1
MACROH2A1	-0.037	other	Activated	2	0.122	FGF1,GADD45A,SOCS2,SPARC,TJP2
vancomycin		biologic drug	Activated	2.2	0.122	ADAMTS1,C4A/C4B,GPNMB,Ms4a6b,PSMB8
MMP1		peptidase		1.948	0.123	BAD,CXCL12,KDR,S100A4
allopurinol		chemical drug	Activated	2.236	0.137	ADAMTS1,C4A/C4B,GPNMB,Ms4a6b,PSMB8
EPAS1	0.002	transcription regulator	Activated	2.194	0.139	AKAP12,CLK3,CXCL12,GAL3ST1,GJA1,H1-2,IGFBP3,INHBB,KDR,SOX9,TGFBR2,VCAM1
bleomycin		chemical drug	Activated	2.152	0.141	BCL2L1,CCL5,CD86,CTSS,CXCL12,S100A4,SOCS2,STOM,TGFBR2
lysophosphatidic acid		chemical - other	Activated	2.177	0.159	CCL5,KDR,LRP6,MAG,VCAM1
doxorubicin		chemical drug	Activated	2.343	0.168	ADAMTS1,BAD,BCL2L1,C4A/C4B,CCNB1,GADD45A,GLIPR1,GPNMB,LGALS3BP,Ms4a6b,MYH7,PANK1,PSMB8,SOX9,STAT1,TAP1,TAP2,ZNF281
camptothecin		chemical drug		1.907	0.172	BAD,BCL2L1,CCNB1,CD86,CDC42EP2,CDK6,CHAC1,CTNND1,DUSP10,GADD45A,GIGYF2,GLIPR1,GPNMB,HLA-A,HLA-E,IGFBP3,IQGAP2,MPZL1,MTMR1,PEG3,RND2,SPDYA,TAGLN2,TAP1,VCAM1,ZNF281
ITGB3	-0.933	transmembrane receptor		-1.945	0.177	BCL2L1,KDR,SPARC,TGFBR2
trovafloxacin		chemical drug	Activated	2	0.177	B2M,DNAJB2,HLA-A,SOCS2
alitretinoin		chemical drug	Activated	2.219	0.177	BCL2L1,CD86,CPM,MMP11,RBP1,STRA6
OSM		cytokine	Activated	3.16	0.194	ABCC8,ACOT2,ADAMTS1,B2M,CCL5,CPM,CXCL12,GPNMB,HLA-A,HTR3A,IGFBP3,IRF9,MAOA,PSMB8,SERPING1,SMPD1,STAT1,TAP1,TAP2,VCAM1,ZFP36
CREB1	-0.027	transcription regulator	Inhibited	-2.876	0.196	AQP11,AVP,BCL2L1,CAMK1D,CCNB1,CRYM,ETV3,GADD45A,GDF11,GPNMB,GPR19,HLA-A,INA,ITGBL1,NPC2,OMG,OXT,PAM,SIK2,SLC17A6,SLC35G2,SOCS2,SSR4,TAGLN2,TH,ZFP36
linoleic acid		chemical - endogenous mammalian	Inhibited	-2	0.197	KDR,PLIN4,PLIN5,VCAM1
TICAM1	0.214	other	Activated	2.158	0.209	CCL5,CD86,IFIT3,IRGM,VCAM1
DOCK8	0.09	other	Activated	2	0.217	IFIT3,Iigp1,IRGM,STAT1
SASH1	-0.05	other	Activated	2	0.227	IFIT3,Iigp1,IRGM,STAT1
SP110		transcription regulator		-1.89	0.238	DUSP10,IFIT3,IFITM3,IRF9,MAOA,STAT1,TIA1
CG		complex	Activated	2.448	0.252	ADAMTS1,B2M,BCL2L1,CBFA2T3,CLDN11,FOSL2,GJA1,HCRT,HLA-A,IFIT3,IGFBP3,INHBB,LGALS3BP,LHCGR,OXT
C5	0.401	cytokine		1.886	0.259	CCL5,CD86,VCAM1,ZFP36
androgen		chemical drug	Activated	2	0.268	C4A/C4B,CTSZ,CX3CR1,ETV3,GJA1,SOX9,TACC2
TGFBR2	0.345	kinase	Activated	2.442	0.271	CHRM3,CRYAB,GFAP,GJA1,KDR,PTCH1,SPARC,TGFBR2
mibolerone		chemical drug		-1.89	0.275	AMD1,C4A/C4B,FOSL2,GPNMB,HLA-E,IGFBP3,MME
fluticasone propionate		chemical drug	Inhibited	-2.377	0.279	CCL5,CD86,FBLN5,HLA-DMA,STAT1,TAP1
NKX2-1	-0.481	transcription regulator		-1.98	0.283	AGT,HLA-A,MYH11,NOP56,OLIG2,PLP1,SHH
salmonella minnesota R595 lipopolysaccharides		chemical - endogenous non-mammalian		1.964	0.291	CCL5,CD86,HLA-DMA,VCAM1
TGFB3	-0.049	growth factor	Activated	2.219	0.3	CLDN11,FOSL2,GJA1,LTC4S,SOX9
CAV1	-0.028	transmembrane receptor		1.944	0.312	GIPC2,INHBB,KDR,LRP6,TJP2,VCAM1
SAMSN1	0.556	other	Activated	2	0.324	IFIT3,Iigp1,IRGM,STAT1
TP53	0.006	transcription regulator	Activated	2.796	0.346	ACAA2,ACTN4,AKAP12,ALDH1A1,ANLN,APOBEC1,BAD,BCL2L1,BMX,CCL5,CCNB1,CDKN2D,COQ4,CPT1C,CRYAB,CSK,CXCL12,DNAJB2,DNAJB4,DOK1,DSN1,ECPAS,EPHX1,EZR,FABP3,FAM83D,GADD45A,GJA1,GLIPR1,GPR19,GPRC5C,HDAC5,HES1,HSPG2,IGFBP3,IRF9,KDR,MICALL1,MOCOS,MYL4,NDUFA4L2,NID2,NUPR1,PANK1,PEG3,PLAAT3,Pln,PPP1R13L,PRDX3,PTCH1,PTP4A3,QDPR,RAD54B,RFC1,S100A4,SEMA3C,SERPING1,SHROOM3,SOCS2,SSH1,STAT1,STOM,SUCLG2,TACC2,TAGLN2,…
RASSF1	-0.026	other	Inhibited	-2	0.412	ALDH1A1,IGFBP3,RNF182,SOX9
vorinostat		chemical drug	Activated	2.529	0.416	ADAMTS1,BAD,BCL2L1,CCNB1,FIS1,LGI1,PLIN4,PTP4A3
CpG oligonucleotide		chemical drug	Activated	2	0.423	CD86,NOTCH2,SAMSN1,Trim30a/Trim30d
2-(4-amino-1-isopropyl-1H-pyrazolo[3,4-d]pyrimidin-3-yl)-1H-indol-5-ol		chemical reagent	Activated	2.63	0.448	ADAMTS1,CCNB1,GINS3,GJA1,H1-2,RAD54B,SOX9
lenalidomide		chemical drug	Activated	2.251	0.463	DEPP1,DOCK4,IFIT3,LRP6,MAN1C1,RCAN3,RNF213,RTP4,SOX9
MYCN	0.068	transcription regulator		-1.756	0.477	ACTN4,ALDH1A1,B2M,BCL2L1,HDAC5,HLA-A,LGALS1,RNF11,RPS23,SLIT3,SPARC,TH
MED1	-0.106	transcription regulator		-1.982	0.481	BCL2L1,CCNB1,GADD45A,IGFBP3,MYH7
mir-8		microRNA	Inhibited	-2.213	1	ADAMTS1,CBL,CDK6,KDR,SOX9,ZFP36
CDKN2A		transcription regulator		1.951	1	AMD1,CCL5,CCNB1,CDKN2D,PEG3,RFC1
STK11	0.081	kinase	Inhibited	-2.236	1	DOCK4,GADD45A,NET1,PRIM2,RND2
RB1	-0.06	transcription regulator	Activated	2.003	1	CCNB1,EZR,GPR19,GPRC5C,IDH3B,IFITM3,KDR,MYH7,MYL4,ROBO3,TOMM6
palmitic acid		chemical - endogenous mammalian	Activated	2	1	BCL2L1,CCL5,CD86,HTR7,VCAM1

## Sheet: amyF
Ingenuity Canonical Pathways	-log(p-value)	Ratio	z-score	Molecules
Antigen Presentation Pathway	5.5	0.381	NaN	B2M,HLA-A,HLA-DMA,HLA-E,NLRC5,PSMB8,TAP1,TAP2
Allograft Rejection Signaling	3.45	0.357	NaN	B2M,CD86,HLA-A,HLA-DMA,HLA-E
Interferon Signaling	3.01	0.24	2.236	IFIT3,IFITM3,IRF9,PSMB8,STAT1,TAP1
Autoimmune Thyroid Disease Signaling	2.88	0.364	NaN	CD86,HLA-A,HLA-DMA,HLA-E
Graft-versus-Host Disease Signaling	2.57	0.308	NaN	CD86,HLA-A,HLA-DMA,HLA-E
Communication between Innate and Adaptive Immune Cells	2.47	0.227	NaN	B2M,CCL5,CD86,HLA-A,HLA-E
Dopamine Degradation	2.44	0.286	0	ALDH1A1,ALDH3A2,ALDH7A1,MAOA
Putrescine Degradation III	2.33	0.267	0	ALDH1A1,ALDH3A2,ALDH7A1,MAOA
Notch Signaling	2.16	0.167	NaN	DTX4,HES1,HES7,LFNG,MAG,NOTCH2
B Cell Development	2.13	0.333	NaN	CD86,HLA-A,HLA-DMA
Tryptophan Degradation X (Mammalian, via Tryptamine)	2.12	0.235	0	ALDH1A1,ALDH3A2,ALDH7A1,MAOA
Noradrenaline and Adrenaline Degradation	2.12	0.235	0	ALDH1A1,ALDH3A2,ALDH7A1,MAOA
Agranulocyte Adhesion and Diapedesis	2.06	0.122	NaN	CCL5,CLDN11,CXCL12,EZR,MMP11,MYH11,MYH7,MYL4,VCAM1
T Helper Cell Differentiation	2	0.179	NaN	CD86,HLA-A,HLA-DMA,STAT1,TGFBR2
Histamine Degradation	1.99	0.3	NaN	ALDH1A1,ALDH3A2,ALDH7A1
OX40 Signaling Pathway	1.94	0.172	NaN	B2M,BCL2L1,HLA-A,HLA-DMA,HLA-E
The Visual Cycle	1.86	0.273	NaN	RBP1,RDH10,RPE65
Hepatic Fibrosis / Hepatic Stellate Cell Activation	1.82	0.0976	NaN	AGT,CCL5,FGF1,IGFBP3,IL1RAPL2,KDR,MYH11,MYH7,MYL4,STAT1,TGFBR2,VCAM1
Fatty Acid Î±-oxidation	1.75	0.25	NaN	ALDH1A1,ALDH3A2,ALDH7A1
Serotonin Degradation	1.71	0.182	0	ALDH1A1,ALDH3A2,ALDH7A1,MAOA
Oxidative Ethanol Degradation III	1.66	0.231	NaN	ALDH1A1,ALDH3A2,ALDH7A1
Primary Immunodeficiency Signaling	1.57	0.214	NaN	RFXANK,TAP1,TAP2
Retinoate Biosynthesis I	1.57	0.214	NaN	ALDH1A1,RBP1,RDH10
Sonic Hedgehog Signaling	1.47	0.154	NaN	CCNB1,PTCH1,SHH,SMO
Ethanol Degradation IV	1.41	0.188	NaN	ALDH1A1,ALDH3A2,ALDH7A1
Granulocyte Adhesion and Diapedesis	1.35	0.103	NaN	CCL5,CLDN11,CXCL12,EZR,IL1RAPL2,MMP11,VCAM1
Cytotoxic T Lymphocyte-mediated Apoptosis of Target Cells	1.34	0.176	NaN	B2M,HLA-A,HLA-E
Ethanol Degradation II	1.34	0.176	NaN	ALDH1A1,ALDH3A2,ALDH7A1
Differential Regulation of Cytokine Production in Macrophages and T Helper Cells by IL-17A and IL-17F	1.32	1	NaN	CCL5
Differential Regulation of Cytokine Production in Intestinal Epithelial Cells by IL-17A and IL-17F	1.32	1	NaN	CCL5
Retinoate Biosynthesis II	1.32	1	NaN	RBP1
Thio-molybdenum Cofactor Biosynthesis	1.32	1	NaN	MOCOS
Calcium Signaling	1.27	0.0811	0	ATP2B3,CAMK1D,CHRNA2,CHRNA4,GRIA4,HDAC5,HTR3A,LETM1,MYH11,MYH7,MYL4,RCAN3
Serotonin Receptor Signaling	1.27	0.133	NaN	HTR3A,HTR7,MAOA,QDPR
Neuroprotective Role of THOP1 in Alzheimer's Disease	1.2	0.111	NaN	AGT,HLA-A,HLA-E,MME,TMPRSS9
Cdc42 Signaling	1.17	0.0889	1	B2M,CDC42EP2,DIAPH1,HLA-A,HLA-DMA,HLA-E,IQGAP2,MYL4
PD-1, PD-L1 cancer immunotherapy pathway	1.14	0.0984	-1.633	B2M,BCL2L1,CSK,HLA-A,HLA-DMA,HLA-E
RhoA Signaling	1.06	0.0842	1.89	ANLN,ARHGAP12,CDC42EP2,EZR,MYL4,SEPTIN10,SEPTIN11,WASF1
Pathogenesis of Multiple Sclerosis	1.03	0.5	NaN	CCL5
Spermine Biosynthesis	1.03	0.5	NaN	AMD1
Choline Degradation I	1.03	0.5	NaN	ALDH7A1
Catecholamine Biosynthesis	1.03	0.5	NaN	TH
Spermidine Biosynthesis I	1.03	0.5	NaN	AMD1
Cardiomyocyte Differentiation via BMP Receptors	1.02	0.182	NaN	BMPR1B,MYH7
Phenylalanine Degradation IV (Mammalian, via Side Chain)	1.02	0.182	NaN	ALDH3A2,MAOA
Actin Cytoskeleton Signaling	1.01	0.0732	1.508	ACTN4,CSK,DIAPH1,EZR,FGF1,IQGAP2,MYH11,MYH7,MYL4,PXN,SSH1,WASF1
Signaling by Rho Family GTPases	0.991	0.07	0.277	ARHGEF10,ARHGEF15,CDC42EP2,EZR,GFAP,GNG11,MAP3K21,MYL4,RHOG,RHOT2,RND2,SEPTIN10,SEPTIN11,WASF1
VDR/RXR Activation	0.959	0.0943	NaN	CCL5,GADD45A,HES1,HR,IGFBP3
Epithelial Adherens Junction Signaling	0.939	0.0763	NaN	ACTN4,CTNND1,FGF1,MYH11,MYH7,MYL4,NOTCH2,TGFBR2,WASF1
Systemic Lupus Erythematosus In T Cell Signaling Pathway	0.924	0.0719	0.302	B2M,CBL,CD86,EZR,GADD45A,HLA-A,HLA-DMA,HLA-E,RHOG,RHOT2,RND2
Leukocyte Extravasation Signaling	0.921	0.0735	2.333	ACTN4,ARHGAP12,BMX,CLDN11,CTNND1,CXCL12,EZR,MMP11,PXN,VCAM1
Protein Ubiquitination Pathway	0.91	0.067	NaN	B2M,CBL,CRYAB,DNAJB2,DNAJB4,DNAJC14,DNAJC8,HLA-A,HLA-E,PSMB8,SMO,TAP1,TAP2,UBE2O,UBE2R2
Type I Diabetes Mellitus Signaling	0.9	0.0845	NaN	CD86,HLA-A,HLA-DMA,HLA-E,SOCS2,STAT1
eNOS Signaling	0.893	0.0769	-0.816	AQP11,CHRM1,CHRM2,CHRM3,CHRNA2,CHRNA4,KDR,SLC7A1
T Cell Exhaustion Signaling Pathway	0.876	0.0762	2.236	CD86,HLA-A,HLA-DMA,HLA-E,IRF9,KDR,STAT1,TGFBR2
NAD Biosynthesis from 2-amino-3-carboxymuconate Semialdehyde	0.863	0.333	NaN	NMNAT1
Phenylalanine Degradation I (Aerobic)	0.863	0.333	NaN	QDPR
4-aminobutyrate Degradation I	0.863	0.333	NaN	SUCLG2
Complement System	0.842	0.143	NaN	C4A/C4B,SERPING1
RhoGDI Signaling	0.836	0.0704	1	ARHGAP12,ARHGEF10,ARHGEF15,EZR,GNG11,MYL4,RHOG,RHOT2,RND2,WASF1
Altered T Cell and B Cell Signaling in Rheumatoid Arthritis	0.793	0.103	NaN	CD86,HLA-A,HLA-DMA
Glutaryl-CoA Degradation	0.793	0.133	NaN	ACAA2,CDYL
Isoleucine Degradation I	0.793	0.133	NaN	ACAA2,ACAD8
Retinol Biosynthesis	0.793	0.133	NaN	RBP1,RDH10
SPINK1 Pancreatic Cancer Pathway	0.793	0.133	NaN	CPM,TGFBR2
Inhibition of Angiogenesis by TSP1	0.762	0.1	NaN	HSPG2,KDR,TGFBR2
Th1 Pathway	0.752	0.0806	2.236	CD86,HLA-A,HLA-DMA,NOTCH2,STAT1
Phenylethylamine Degradation I	0.747	0.25	NaN	ALDH3A2
Glycerol Degradation I	0.747	0.25	NaN	GK5
Methylmalonyl Pathway	0.747	0.25	NaN	MMUT
NAD Salvage Pathway III	0.747	0.25	NaN	NMNAT1
Glycine Cleavage Complex	0.747	0.25	NaN	GLDC
Lysine Degradation II	0.747	0.25	NaN	ALDH7A1
Lysine Degradation V	0.747	0.25	NaN	ALDH7A1
Melatonin Degradation II	0.747	0.25	NaN	MAOA
NAD Biosynthesis III	0.747	0.25	NaN	NMNAT1
Regulation of Cellular Mechanics by Calpain Protease	0.724	0.0851	NaN	ACTN4,CDK6,EZR,PXN
GÎ±s Signaling	0.712	0.0741	-0.816	CHRM1,CHRM3,GNG11,HTR7,LHCGR,VIPR1
Tryptophan Degradation III (Eukaryotic)	0.708	0.118	NaN	ACAA2,CDYL
Coronavirus Pathogenesis Pathway	0.682	0.0678	-0.707	AGT,CCL5,EIF2A,IRF9,RPS23,STAT1,TGFBR2,TRIM25
GADD45 Signaling	0.67	0.111	NaN	CCNB1,GADD45A
Gluconeogenesis I	0.67	0.111	NaN	BPGM,ME3
Role of Hypercytokinemia/hyperchemokinemia in the Pathogenesis of Influenza	0.662	0.2	NaN	CCL5
NAD biosynthesis II (from tryptophan)	0.662	0.2	NaN	NMNAT1
2-oxobutanoate Degradation I	0.662	0.2	NaN	MMUT
Rapoport-Luebering Glycolytic Shunt	0.662	0.2	NaN	BPGM
Sphingomyelin Metabolism	0.662	0.2	NaN	SMPD1
Glutamate Degradation III (via 4-aminobutyrate)	0.662	0.2	NaN	SUCLG2
Crosstalk between Dendritic Cells and Natural Killer Cells	0.652	0.0882	NaN	CD86,HLA-A,HLA-E
Th2 Pathway	0.642	0.0735	NaN	CD86,HLA-A,HLA-DMA,NOTCH2,TGFBR2
Tight Junction Signaling	0.633	0.0656	NaN	CLDN11,EPB41,GPAA1,MYH11,MYH7,MYL4,TGFBR2,TJP2
Th1 and Th2 Activation Pathway	0.633	0.0698	NaN	CD86,HLA-A,HLA-DMA,NOTCH2,STAT1,TGFBR2
Neuroinflammation Signaling Pathway	0.629	0.0612	2.53	B2M,CCL5,CD86,CX3CR1,CXCL12,GABRA1,HLA-A,HLA-DMA,HLA-E,STAT1,TGFBR2,VCAM1
Xenobiotic Metabolism AHR Signaling Pathway	0.62	0.0769	1	ALDH1A1,ALDH3A2,ALDH7A1,HDAC5
Phagosome Maturation	0.618	0.0667	NaN	B2M,CTSS,CTSZ,GPAA1,HLA-A,HLA-E,TAP1
Inhibition of Matrix Metalloproteases	0.602	0.1	NaN	HSPG2,MMP11
Regulation of Actin-based Motility by Rho	0.592	0.0704	-0.447	MYL4,RHOG,RHOT2,RND2,WASF1
Chondroitin and Dermatan Biosynthesis	0.592	0.167	NaN	CHSY1
Leukotriene Biosynthesis	0.592	0.167	NaN	LTC4S
cAMP-mediated signaling	0.577	0.061	-0.333	AKAP12,CAMK1D,CHRM1,CHRM2,CHRM3,ENPP6,HTR7,LHCGR,PDE5A,VIPR1
Hepatic Fibrosis Signaling Pathway	0.577	0.0576	-0.258	AGT,CCDC88A,CCL5,FOXO4,IL1RAPL2,KDR,LRP6,MYL4,PTCH1,RHOG,RHOT2,RND2,SHH,SMO,TGFBR2,VCAM1
ILK Signaling	0.569	0.0616	0.333	ACTN4,MYH11,MYH7,MYL4,PARVB,PXN,RHOG,RHOT2,RND2
GÎ±q Signaling	0.562	0.0625	-1.89	CHRM1,CHRM3,CSK,GNG11,PLD5,RHOG,RHOT2,RND2
iCOS-iCOSL Signaling in T Helper Cells	0.548	0.0676	2	BAD,CD86,CSK,HLA-A,HLA-DMA
Activation of IRF by Cytosolic Pattern Recognition Receptors	0.539	0.0769	NaN	IRF9,SIKE1,STAT1
Caveolar-mediated Endocytosis Signaling	0.533	0.0702	NaN	B2M,HLA-A,HLA-E,ITGA9
Protein Kinase A Signaling	0.523	0.0557	0.277	AKAP12,BAD,DUSP10,DUSP16,ENPP6,GNG11,H1-2,MYL4,PDE5A,PTCH1,PTPN18,PTPN7,PXN,SHH,SMO,TGFBR2,TH
CTLA4 Signaling in Cytotoxic T Lymphocytes	0.502	0.0678	NaN	B2M,CD86,HLA-A,HLA-E
PTEN Signaling	0.499	0.0609	0	BAD,BCL2L1,BMPR1B,CBL,FOXO4,KDR,TGFBR2
Colorectal Cancer Metastasis Signaling	0.496	0.0573	-1	BAD,BCL2L1,GNG11,LRP6,MMP11,RHOG,RHOT2,RND2,SMO,STAT1,TGFBR2
Granzyme A Signaling	0.487	0.125	NaN	H1-2
Calcium Transport I	0.487	0.125	NaN	ATP2B3
Ketolysis	0.487	0.125	NaN	ACAA2
IL-9 Signaling	0.469	0.08	NaN	SOCS2,STAT1
Triacylglycerol Degradation	0.469	0.08	NaN	ABHD2,RPE65
Actin Nucleation by ARP-WASP Complex	0.457	0.0645	-1	RHOG,RHOT2,RND2,WASF1
Dendritic Cell Maturation	0.446	0.0594	2.236	B2M,CD86,HLA-A,HLA-DMA,HLA-E,STAT1
Maturity Onset Diabetes of Young (MODY) Signaling	0.446	0.0769	NaN	ABCC8,ABCC9
Acyl-CoA Hydrolysis	0.446	0.111	NaN	ACOT2
Methylglyoxal Degradation III	0.446	0.111	NaN	PRXL2B
Ephrin B Signaling	0.444	0.0635	NaN	CBL,CXCL12,GNG11,PXN
Regulation Of The Epithelial Mesenchymal Transition In Development Pathway	0.444	0.0635	1	PTCH1,S100A4,SHH,SMO
Insulin Secretion Signaling Pathway	0.42	0.0545	-0.905	ABCC8,ABCC9,Arxes1/Arxes2,CHRM3,EIF2A,GIPR,GPAA1,SLC2A8,SPCS1,SSR4,STAT1
Cyclins and Cell Cycle Regulation	0.418	0.0615	NaN	CCNB1,CDK6,CDKN2D,HDAC5
Assembly of RNA Polymerase II Complex	0.418	0.0652	NaN	GTF2A2,TAF2,TAF7
Eicosanoid Signaling	0.406	0.0714	NaN	LTC4S,PLAAT3
Glutamate Receptor Signaling	0.389	0.0625	NaN	GNG11,GRIA4,SLC17A6
VEGF Signaling	0.389	0.0575	0.447	ACTN4,BAD,BCL2L1,KDR,PXN
Molecular Mechanisms of Cancer	0.381	0.0517	NaN	ARHGEF10,ARHGEF15,BAD,BCL2L1,BMPR1B,CBL,CDK6,CDKN2D,CTNND1,LRP6,PTCH1,RHOG,RHOT2,RND2,SHH,SMO,TGFBR2
Ketogenesis	0.378	0.0909	NaN	ACAA2
Mevalonate Pathway I	0.378	0.0909	NaN	ACAA2
LPS/IL-1 Mediated Inhibition of RXR Function	0.377	0.0547	NaN	ALDH1A1,ALDH3A2,ALDH7A1,CPT1C,FABP3,IL1RAPL2,MAOA
Mitochondrial Dysfunction	0.37	0.0537	NaN	ATP5PO,CPT1C,FIS1,MAOA,NDUFA4L2,PRDX3,RHOT2,UQCRB
Role of JAK2 in Hormone-like Cytokine Signaling	0.37	0.0667	NaN	SOCS2,STAT1
UVA-Induced MAPK Signaling	0.37	0.0562	NaN	BCL2L1,PARP14,PARP3,SMPD1,STAT1
Basal Cell Carcinoma Signaling	0.363	0.06	NaN	PTCH1,SHH,SMO
Sumoylation Pathway	0.36	0.0556	1.342	RFC1,RHOG,RHOT2,RND2,SENP7
Docosahexaenoic Acid (DHA) Signaling	0.354	0.0645	NaN	BAD,BCL2L1
LXR/RXR Activation	0.35	0.0563	1	AGT,C4A/C4B,IL1RAPL2,PON3
Semaphorin Signaling in Neurons	0.35	0.0588	NaN	RHOG,RHOT2,RND2
Choline Biosynthesis III	0.35	0.0833	NaN	PLD5
IL-15 Production	0.341	0.0543	0.447	BMX,CLK3,CSK,KDR,STAT1
Wnt/Î²-catenin Signaling	0.338	0.0526	-0.378	GJA1,LRP6,SFRP5,SMO,SOX18,SOX9,TGFBR2
TREM1 Signaling	0.337	0.0625	NaN	CD86,NLRC5
Chronic Myeloid Leukemia Signaling	0.333	0.0538	NaN	BAD,BCL2L1,CDK6,HDAC5,TGFBR2
Atherosclerosis Signaling	0.326	0.0566	NaN	CXCL12,PLAAT3,VCAM1
Lipid Antigen Presentation by CD1	0.325	0.0769	NaN	B2M
Mitochondrial L-carnitine Shuttle Pathway	0.325	0.0769	NaN	CPT1C
tRNA Splicing	0.322	0.0606	NaN	ENPP6,PDE5A
CXCR4 Signaling	0.31	0.0511	-0.378	CXCL12,GNG11,MYL4,PXN,RHOG,RHOT2,RND2
Retinoic acid Mediated Apoptosis Signaling	0.308	0.0588	NaN	PARP14,PARP3
Pancreatic Adenocarcinoma Signaling	0.307	0.0521	NaN	BAD,BCL2L1,PLD5,STAT1,TGFBR2
DNA Double-Strand Break Repair by Non-Homologous End Joining	0.302	0.0714	NaN	WRN
Superpathway of Geranylgeranyldiphosphate Biosynthesis I (via Mevalonate)	0.302	0.0714	NaN	ACAA2
DNA damage-induced 14-3-3Ïƒ Signaling	0.302	0.0714	NaN	CCNB1
Axonal Guidance Signaling	0.3	0.049	NaN	ADAM33,ADAMTS1,ADAMTS9,ARHGEF15,CXCL12,EFNA3,GNG11,MAG,MME,MMP11,MYL4,PTCH1,PXN,ROBO3,SEMA3C,SHH,SLIT3,SMO
Growth Hormone Signaling	0.293	0.0536	NaN	IGFBP3,SOCS2,STAT1
p38 MAPK Signaling	0.292	0.0519	1	DUSP10,IL1RAPL2,STAT1,TGFBR2
Germ Cell-Sertoli Cell Junction Signaling	0.29	0.05	NaN	ACTN4,CTNND1,PXN,RHOG,RHOT2,RND2,TGFBR2
FXR/RXR Activation	0.283	0.0526	NaN	AGT,C4A/C4B,PON3
IL-8 Signaling	0.283	0.0494	-1.134	BCL2L1,GNG11,KDR,PLD5,RHOG,RHOT2,RND2,VCAM1
Systemic Lupus Erythematosus Signaling	0.283	0.05	NaN	CBL,CD86,HLA-A,HLA-E,LSM8,PRPF38A
PXR/RXR Activation	0.282	0.0556	NaN	ALDH1A1,ALDH3A2
Cell Cycle: G2/M DNA Damage Checkpoint Regulation	0.282	0.0556	NaN	CCNB1,GADD45A
Mismatch Repair in Eukaryotes	0.281	0.0667	NaN	RFC1
Tec Kinase Signaling	0.277	0.0496	-0.447	BMX,GNG11,RHOG,RHOT2,RND2,STAT1
FcÎ³ Receptor-mediated Phagocytosis in Macrophages and Monocytes	0.275	0.0506	NaN	CBL,EZR,PLD5,PXN
Cell Cycle: G1/S Checkpoint Regulation	0.273	0.0517	NaN	CDK6,CDKN2D,HDAC5
Salvage Pathways of Pyrimidine Ribonucleotides	0.267	0.05	2	APOBEC1,CDK6,EIF2AK2,NME5
Nitric Oxide Signaling in the Cardiovascular System	0.267	0.05	NaN	CHRM1,KDR,PDE5A,SLC7A1
IL-7 Signaling Pathway	0.264	0.0508	NaN	BAD,FOXO4,STAT1
NAD Salvage Pathway II	0.263	0.0625	NaN	NMNAT1
Acetone Degradation I (to Methylglyoxal)	0.263	0.0625	NaN	PRXL2B
STAT3 Pathway	0.261	0.049	1.342	BMPR1B,KDR,MAP3K21,SOCS2,TGFBR2
tRNA Charging	0.258	0.0526	NaN	Qars,VARS2
Dopamine Receptor Signaling	0.255	0.05	NaN	MAOA,QDPR,TH
GPCR-Mediated Integration of Enteroendocrine Signaling Exemplified by an L Cell	0.255	0.05	NaN	CHRM2,GIPR,VIPR1
T Cell Receptor Signaling	0.251	0.0488	NaN	BMX,CBL,CSK,PTPN7
Phospholipases	0.247	0.0513	NaN	PLAAT3,PLD5
Stearate Biosynthesis I (Animals)	0.247	0.0513	NaN	ACOT2,PRXL2B
Glioma Invasiveness Signaling	0.246	0.0492	NaN	RHOG,RHOT2,RND2
IL-17A Signaling in Gastric Cells	0.246	0.0588	NaN	CCL5
Role of JAK1, JAK2 and TYK2 in Interferon Signaling	0.246	0.0588	NaN	STAT1
Vitamin-C Transport	0.246	0.0588	NaN	STOM
Chemokine Signaling	0.237	0.0484	NaN	CAMK1D,CCL5,CXCL12
Pyrimidine Deoxyribonucleotides De Novo Biosynthesis I	0.231	0.0556	NaN	NME5
Valine Degradation I	0.231	0.0556	NaN	ACAD8
Glycolysis I	0.231	0.0556	NaN	BPGM
Calcium-induced T Lymphocyte Apoptosis	0.227	0.0488	NaN	HLA-A,HLA-DMA
Nicotine Degradation III	0.216	0.0526	NaN	AOX1
Phototransduction Pathway	0.216	0.0526	NaN	OPN3
Apelin Liver Signaling Pathway	0.216	0.0526	NaN	AGT
IL-22 Signaling	0.203	0.05	NaN	STAT1
Glucocorticoid Receptor Signaling	0	0.0446	NaN	AGT,BCL2L1,CCL5,GTF2A2,STAT1,TAF2,TAF7,TGFBR2,VCAM1,VIPR1
Natural Killer Cell Signaling	0	0.0317	-1	B2M,HLA-A,HLA-E,PXN
IL-10 Signaling	0	0.0213	NaN	IL1RAPL2
Neuregulin Signaling	0	0.012	NaN	BAD
Circadian Rhythm Signaling	0	0.0345	NaN	AVP
Synaptic Long Term Potentiation	0	0.00877	NaN	GRIA4
Amyotrophic Lateral Sclerosis Signaling	0	0.0366	NaN	BCL2L1,GRIA4,SSR4
Synaptic Long Term Depression	0	0.014	NaN	GRIA4,PLAAT3
Huntington's Disease Signaling	0	0.0202	NaN	BCL2L1,GNG11,GPAA1,HDAC5
NRF2-mediated Oxidative Stress Response	0	0.0446	NaN	AOX1,DNAJB2,DNAJB4,DNAJC14,DNAJC8,EPHX1,PMF1/PMF1-BGLAP
PPARÎ±/RXRÎ± Activation	0	0.0132	NaN	IL1RAPL2,TGFBR2
Aryl Hydrocarbon Receptor Signaling	0	0.0392	NaN	ALDH1A1,ALDH3A2,ALDH7A1,CDK6
p53 Signaling	0	0.025	NaN	BCL2L1,GADD45A
Acute Phase Response Signaling	0	0.0413	NaN	AGT,C4A/C4B,RBP1,SERPING1,SOCS2
Hepatic Cholestasis	0	0.0426	NaN	IL1RAPL2,PPRC1,SLCO1C1,TJP2
Ceramide Signaling	0	0.027	NaN	BAD,SMPD1
TR/RXR Activation	0	0.0308	NaN	RAB3B,SLC16A2
Role of BRCA1 in DNA Damage Response	0	0.0417	NaN	GADD45A,RFC1,STAT1
RAR Activation	0	0.0311	NaN	ALDH1A1,CSK,IGFBP3,RBP1,RDH10
Erythropoietin Signaling	0	0.0139	NaN	CBL
14-3-3-mediated Signaling	0	0.0273	NaN	BAD,CBL,GFAP
Î±-Adrenergic Signaling	0	0.0122	NaN	GNG11
Clathrin-mediated Endocytosis Signaling	0	0.0135	NaN	CBL,FGF1
IL-12 Signaling and Production in Macrophages	0	0.013	NaN	STAT1
Role of RIG1-like Receptors in Antiviral Innate Immunity	0	0.0385	NaN	TRIM25
Role of Pattern Recognition Receptors in Recognition of Bacteria and Viruses	0	0.029	NaN	CCL5,EIF2AK2
Role of PKR in Interferon Induction and Antiviral Response	0	0.046	1	EIF2AK2,IRF9,PRKRA,STAT1
Role of NFAT in Regulation of the Immune Response	0	0.0376	2	CD86,GNG11,HLA-A,HLA-DMA,RCAN3
FcÎ³RIIB Signaling in B Lymphocytes	0	0.0159	NaN	DOK1
NF-ÎºB Activation by Viruses	0	0.0139	NaN	EIF2AK2
CCR5 Signaling in Macrophages	0	0.0303	NaN	CCL5,GNG11
CD27 Signaling in Lymphocytes	0	0.0217	NaN	BCL2L1
IL-3 Signaling	0	0.0282	NaN	BAD,STAT1
Lymphotoxin Î² Receptor Signaling	0	0.0455	NaN	BCL2L1,VCAM1
Airway Pathology in Chronic Obstructive Pulmonary Disease	0	0.0357	NaN	FGF1
fMLP Signaling in Neutrophils	0	0.0104	NaN	GNG11
Thrombopoietin Signaling	0	0.0172	NaN	STAT1
Induction of Apoptosis by HIV1	0	0.0196	NaN	BCL2L1
CCR3 Signaling in Eosinophils	0	0.011	NaN	GNG11
Oncostatin M Signaling	0	0.0286	NaN	STAT1
CD28 Signaling in T Helper Cells	0	0.0465	NaN	CD86,CSK,HLA-A,HLA-DMA
IL-15 Signaling	0	0.0164	NaN	BCL2L1
Virus Entry via Endocytic Pathways	0	0.0345	NaN	B2M,HLA-A,HLA-E
Reelin Signaling in Neurons	0	0.0259	NaN	ARHGEF10,ARHGEF15,WASF1
HIF1Î± Signaling	0	0.025	2	CAMK1D,KDR,MMP11,SLC2A8
Angiopoietin Signaling	0	0.0303	NaN	BAD,GRB14
Cellular Effects of Sildenafil (Viagra)	0	0.043	NaN	MYH11,MYH7,MYL4,PDE5A
Neuropathic Pain Signaling In Dorsal Horn Neurons	0	0.0217	NaN	CAMK1D,GRIA4
Endothelin-1 Signaling	0	0.0141	NaN	PLAAT3,PLD5
Relaxin Signaling	0	0.0252	NaN	ENPP6,GNG11,PDE5A
Factors Promoting Cardiogenesis in Vertebrates	0	0.0455	2	BMPR1B,LRP6,MYH7,SMO,TGFBR2
CNTF Signaling	0	0.0204	NaN	STAT1
Agrin Interactions at Neuromuscular Junction	0	0.0303	NaN	GABPB1,PXN
Renin-Angiotensin Signaling	0	0.0291	NaN	AGT,CCL5,STAT1
Thrombin Signaling	0	0.0471	-1.633	ARHGEF10,ARHGEF15,CAMK1D,GNG11,MYL4,RHOG,RHOT2,RND2
Cardiac Hypertrophy Signaling	0	0.0309	-0.816	GNG11,MYL4,RHOG,RHOT2,RND2,TGFBR2
Corticotropin Releasing Hormone Signaling	0	0.0256	NaN	PTCH1,SHH,SMO
Mitotic Roles of Polo-Like Kinase	0	0.0208	NaN	CCNB1
HGF Signaling	0	0.0103	NaN	PXN
HMGB1 Signaling	0	0.0404	-1	RHOG,RHOT2,RND2,VCAM1
Role of CHK Proteins in Cell Cycle Checkpoint Control	0	0.0217	NaN	RFC1
FLT3 Signaling in Hematopoietic Progenitor Cells	0	0.0429	NaN	BAD,CBL,STAT1
GNRH Signaling	0	0.0139	NaN	GNG11,PXN
Cholecystokinin/Gastrin-mediated Signaling	0	0.0404	-1	PXN,RHOG,RHOT2,RND2
Human Embryonic Stem Cell Pluripotency	0	0.0211	NaN	SMO,TGFBR2
DNA Methylation and Transcriptional Repression Signaling	0	0.0417	NaN	MBD3
ATM Signaling	0	0.0253	NaN	CCNB1,GADD45A
Antiproliferative Role of Somatostatin Receptor 2	0	0.0156	NaN	GNG11
Androgen Signaling	0	0.0172	NaN	GNG11,TAF2
Role of Oct4 in Mammalian Embryonic Stem Cell Pluripotency	0	0.0345	NaN	ASH2L
Aldosterone Signaling in Epithelial Cells	0	0.0465	NaN	CRYAB,DNAJB2,DNAJB4,DNAJC14,DNAJC8,SMO
Role of NANOG in Mammalian Embryonic Stem Cell Pluripotency	0	0.0238	NaN	BMPR1B,SMO
Prolactin Signaling	0	0.027	NaN	SOCS2,STAT1
CREB Signaling in Neurons	0	0.011	NaN	GNG11,GRIA4
Melanoma Signaling	0	0.0222	NaN	BAD
Prostate Cancer Signaling	0	0.0122	NaN	BAD
Small Cell Lung Cancer Signaling	0	0.0312	NaN	BCL2L1,CDK6
Endometrial Cancer Signaling	0	0.0179	NaN	BAD
Glioma Signaling	0	0.0408	NaN	CAMK1D,CDK6,CDKN2D,IDH3B
Acute Myeloid Leukemia Signaling	0	0.0253	NaN	BAD,IDH3B
Bladder Cancer Signaling	0	0.0303	NaN	FGF1,MMP11
Type II Diabetes Mellitus Signaling	0	0.0261	NaN	ABCC8,SMPD1,SOCS2
Non-Small Cell Lung Cancer Signaling	0	0.029	NaN	BAD,CDK6
Production of Nitric Oxide and Reactive Oxygen Species in Macrophages	0	0.028	-1	RHOG,RHOT2,RND2,STAT1
GÎ±12/13 Signaling	0	0.02	NaN	MYL4,PXN
p70S6K Signaling	0	0.019	NaN	AGT,BAD
ERK5 Signaling	0	0.0167	NaN	BAD
mTOR Signaling	0	0.0286	NaN	PLD5,RHOG,RHOT2,RND2,RPS23
Myc Mediated Apoptosis Signaling	0	0.0238	NaN	BCL2L1
G Beta Gamma Signaling	0	0.00971	NaN	GNG11
G Protein Signaling Mediated by Tubby	0	0.0385	NaN	GNG11
Sphingosine-1-phosphate Signaling	0	0.0412	-1	RHOG,RHOT2,RND2,SMPD1
FAK Signaling	0	0.025	NaN	CSK,PXN
EIF2 Signaling	0	0.0337	-1	EIF2A,EIF2AK2,EIF2AK4,MT-TM,RPL7L1,RPS23
AMPK Signaling	0	0.0402	NaN	CHRM1,CHRM2,CHRM3,CHRNA2,CHRNA4,CPT1C,FOXO4
PAK Signaling	0	0.025	NaN	MYL4,PXN
Hereditary Breast Cancer Signaling	0	0.0403	NaN	CCNB1,CDK6,GADD45A,HDAC5,RFC1
Rac Signaling	0	0.0198	NaN	IQGAP2,WASF1
Role of Osteoblasts, Osteoclasts and Chondrocytes in Rheumatoid Arthritis	0	0.0403	NaN	BAD,CBL,IL1RAPL2,LRP6,SFRP5,SMO
Phospholipase C Signaling	0	0.0479	-2.121	ARHGEF10,ARHGEF15,GNG11,HDAC5,MYL4,PLD5,RHOG,RHOT2,RND2
Ovarian Cancer Signaling	0	0.0265	NaN	GJA1,LHCGR,SMO
HER-2 Signaling in Breast Cancer	0	0.027	NaN	BAD,CDK6
Role of Macrophages, Fibroblasts and Endothelial Cells in Rheumatoid Arthritis	0	0.0323	NaN	CCL5,CXCL12,IL1RAPL2,LRP6,SFRP5,SMO,VCAM1
Regulation of eIF4 and p70S6K Signaling	0	0.0148	NaN	EIF2A,RPS23
Role of NFAT in Cardiac Hypertrophy	0	0.0276	1	CAMK1D,GNG11,HDAC5,RCAN3,TGFBR2
IL-1 Signaling	0	0.0132	NaN	GNG11
Breast Cancer Regulation by Stathmin1	0	0.0427	NaN	ARHGEF10,ARHGEF15,CAMK1D,CDK6,CHRM1,CHRM2,CHRM3,CX3CR1,GIPR,GNG11,GPR19,GPRC5C,HTR7,LHCGR,SMO,VIPR1
RANK Signaling in Osteoclasts	0	0.0132	NaN	CBL
Glioblastoma Multiforme Signaling	0	0.0357	-1	CDK6,RHOG,RHOT2,RND2,SMO
Regulation of IL-2 Expression in Activated and Anergic T Lymphocytes	0	0.0139	NaN	TGFBR2
Role of Wnt/GSK-3Î² Signaling in the Pathogenesis of Influenza	0	0.0227	NaN	SMO
Nur77 Signaling in T Lymphocytes	0	0.0204	NaN	CD86
PKCÎ¸ Signaling in T Lymphocytes	0	0.0254	NaN	CD86,HLA-A,HLA-DMA
Role of MAPK Signaling in the Pathogenesis of Influenza	0	0.0385	NaN	CCL5,PLAAT3
Role of PI3K/AKT Signaling in the Pathogenesis of Influenza	0	0.0256	NaN	CCL5
Antiproliferative Role of TOB in T Cell Signaling	0	0.0417	NaN	TGFBR2
PI3K Signaling in B Lymphocytes	0	0.00847	NaN	CBL
P2Y Purigenic Receptor Signaling Pathway	0	0.00901	NaN	GNG11
Cell Cycle Control of Chromosomal Replication	0	0.0465	NaN	CDK6,PRIM2
Role of Tissue Factor in Cancer	0	0.0111	NaN	BCL2L1
Spliceosomal Cycle	0	0.0465	NaN	ISY1-RAB43,ZNF830
Role of IL-17A in Arthritis	0	0.0256	NaN	CCL5
Role of JAK family kinases in IL-6-type Cytokine Signaling	0	0.0455	NaN	STAT1
Role of JAK1 and JAK3 in Î³c Cytokine Signaling	0	0.0196	NaN	STAT1
Dopamine-DARPP32 Feedback in cAMP Signaling	0	0.00735	NaN	KCNJ10
NGF Signaling	0	0.0196	NaN	RHOG,SMPD1
Paxillin Signaling	0	0.0444	NaN	ACTN4,CSK,ITGA9,PXN
Sertoli Cell-Sertoli Cell Junction Signaling	0	0.0296	NaN	ACTN4,CLDN11,EPB41,TJP2
Gap Junction Signaling	0	0.0185	NaN	GJA1,GRIA4,TJP2
Telomerase Signaling	0	0.0111	NaN	HDAC5
Mouse Embryonic Stem Cell Pluripotency	0	0.0118	NaN	SMO
Transcriptional Regulatory Network in Embryonic Stem Cells	0	0.0385	NaN	CDYL
iNOS Signaling	0	0.0286	NaN	STAT1
nNOS Signaling in Skeletal Muscle Cells	0	0.0323	NaN	SNTB1
VEGF Family Ligand-Receptor Interactions	0	0.0149	NaN	KDR
Ephrin A Signaling	0	0.0244	NaN	EFNA3
ErbB2-ErbB3 Signaling	0	0.0169	NaN	BAD
GDNF Family Ligand-Receptor Interactions	0	0.029	NaN	DOK1,DOK3
Heparan Sulfate Biosynthesis	0	0.0217	NaN	RPE65
Heparan Sulfate Biosynthesis (Late Stages)	0	0.0256	NaN	RPE65
Pyrimidine Ribonucleotides De Novo Biosynthesis	0	0.0294	NaN	NME5
D-myo-inositol-5-phosphate Metabolism	0	0.0462	-2.449	DUSP10,DUSP16,DUSP28,MTMR7,PIP4K2A,PTPN7
Pyridoxal 5'-phosphate Salvage Pathway	0	0.0339	NaN	CDK6,EIF2AK2
D-myo-inositol (1,4,5)-Trisphosphate Biosynthesis	0	0.04	NaN	PIP4K2A
Chondroitin Sulfate Biosynthesis	0	0.0278	NaN	CHSY1
Dermatan Sulfate Biosynthesis	0	0.0256	NaN	CHSY1
D-myo-inositol (1,4,5,6)-Tetrakisphosphate Biosynthesis	0	0.0435	-2.236	DUSP10,DUSP16,DUSP28,MTMR7,PTPN7
Nicotine Degradation II	0	0.0455	NaN	AOX1
Superpathway of Inositol Phosphate Compounds	0	0.0359	-2.449	DUSP10,DUSP16,DUSP28,MTMR7,PIP4K2A,PTPN7
D-myo-inositol (3,4,5,6)-tetrakisphosphate Biosynthesis	0	0.0435	-2.236	DUSP10,DUSP16,DUSP28,MTMR7,PTPN7
TCA Cycle II (Eukaryotic)	0	0.0476	NaN	IDH3B
3-phosphoinositide Degradation	0	0.0469	-1.633	DUSP10,DUSP16,DUSP28,MTMR1,MTMR7,PTPN7
3-phosphoinositide Biosynthesis	0	0.0365	-2.236	DUSP10,DUSP16,DUSP28,MTMR7,PTPN7
Pyrimidine Ribonucleotides Interconversion	0	0.0312	NaN	NME5
Chondroitin Sulfate Biosynthesis (Late Stages)	0	0.0357	NaN	CHSY1
Superpathway of Melatonin Degradation	0	0.0476	NaN	MAOA
Fatty Acid Î²-oxidation I	0	0.04	NaN	ACAA2
Superpathway of Methionine Degradation	0	0.0357	NaN	MMUT
Superpathway of Cholesterol Biosynthesis	0	0.04	NaN	ACAA2
Antioxidant Action of Vitamin C	0	0.0411	NaN	PLAAT3,PLD5,SLC2A8
GÎ±i Signaling	0	0.0204	NaN	CHRM2,GNG11
PEDF Signaling	0	0.0137	NaN	BCL2L1
Remodeling of Epithelial Adherens Junctions	0	0.0385	NaN	ACTN4,CTNND1
Regulation of the Epithelial-Mesenchymal Transition Pathway	0	0.0272	NaN	FGF1,NOTCH2,SMO,TGFBR2
Sperm Motility	0	0.0321	NaN	BMX,CLK3,CSK,KDR,PLAAT3
UVB-Induced MAPK Signaling	0	0.0222	NaN	BAD
UVC-Induced MAPK Signaling	0	0.0208	NaN	SMPD1
Oxidative Phosphorylation	0	0.0222	NaN	ATP5PO,UQCRB
Adipogenesis pathway	0	0.0442	NaN	FGF1,HDAC5,RBP1,SMO,SOX9
HIPPO signaling	0	0.0145	NaN	TJP2
PCP pathway	0	0.0222	NaN	SMO
Unfolded protein response	0	0.0392	NaN	EIF2A,SYVN1
Wnt/Ca+ pathway	0	0.0192	NaN	SMO
Estrogen Receptor Signaling	0	0.0264	0.378	AGT,BAD,FOXO4,GNG11,HES1,MMP11,MYL4
Toll-like Receptor Signaling	0	0.0217	NaN	EIF2AK2
EGF Signaling	0	0.0196	NaN	STAT1
ERK/MAPK Signaling	0	0.0199	NaN	BAD,PXN,STAT1
SAPK/JNK Signaling	0	0.0345	NaN	DUSP10,GADD45A,GNG11
PI3K/AKT Signaling	0	0.0152	NaN	BAD,BCL2L1
Cardiac Î²-adrenergic Signaling	0	0.0367	NaN	AKAP12,ENPP6,GNG11,PDE5A
FGF Signaling	0	0.0149	NaN	FGF1
JAK/Stat Signaling	0	0.0411	NaN	BCL2L1,SOCS2,STAT1
GABA Receptor Signaling	0	0.0132	NaN	GABRA1
Xenobiotic Metabolism Signaling	0	0.0316	NaN	ALDH1A1,ALDH3A2,ALDH7A1,CAMK1D,HDAC5,MAOA
IL-4 Signaling	0	0.0312	NaN	HLA-A,HLA-DMA
B Cell Receptor Signaling	0	0.0199	NaN	BAD,BCL2L1,CSK
Insulin Receptor Signaling	0	0.0246	NaN	BAD,CBL,FOXO4
Integrin Signaling	0	0.0405	-0.378	ACTN4,ITGA9,PARVB,PXN,RHOG,RHOT2,RND2
Death Receptor Signaling	0	0.027	NaN	PARP14,PARP3
PPAR Signaling	0	0.0123	NaN	IL1RAPL2
IGF-1 Signaling	0	0.0417	NaN	BAD,IGFBP3,PXN,SOCS2
TGF-Î² Signaling	0	0.038	NaN	BMPR1B,INHBB,TGFBR2
Apoptosis Signaling	0	0.0244	NaN	BAD,BCL2L1
NF-ÎºB Signaling	0	0.0305	2	BMPR1B,EIF2AK2,KDR,TGFBR2
Hypoxia Signaling in the Cardiovascular System	0	0.0303	NaN	UBE2O,UBE2R2
G-Protein Coupled Receptor Signaling	0	0.0377	NaN	CHRM1,CHRM2,CHRM3,ENPP6,HTR7,LHCGR,PDE5A,VIPR1
IL-6 Signaling	0	0.0105	NaN	IL1RAPL2
PDGF Signaling	0	0.0247	NaN	EIF2AK2,STAT1
BMP signaling pathway	0	0.0143	NaN	BMPR1B
GPCR-Mediated Nutrient Sensing in Enteroendocrine Cells	0	0.012	NaN	GNG11
Gustation Pathway	0	0.0341	NaN	ENPP6,GNG11,PDE5A
Phagosome Formation	0	0.037	NaN	RHOG,RHOT2,RND2
Autophagy	0	0.0455	NaN	CTSS,CTSZ
Macropinocytosis Signaling	0	0.0149	NaN	ACTN4
Cancer Drug Resistance By Drug Efflux	0	0.0217	NaN	FOXO4
Osteoarthritis Pathway	0	0.0423	-0.816	HES1,IL1RAPL2,PTCH1,SMO,SOX9,TGFBR2
GP6 Signaling Pathway	0	0.0112	NaN	RHOG
Sirtuin Signaling Pathway	0	0.0377	0	BPGM,CPT1C,FOXO4,GABPB1,GADD45A,H1-2,NDUFA4L2,TOMM6,WRN
Opioid Signaling Pathway	0	0.019	-1	BAD,CAMK1D,GNG11,TH
Adrenomedullin signaling pathway	0	0.0191	NaN	BAD,CRCP,CSK
Iron homeostasis signaling pathway	0	0.0291	NaN	BMPR1B,HBB,HEPH
NER Pathway	0	0.0233	NaN	PRIM2,RFC1
Endocannabinoid Neuronal Synapse Pathway	0	0.0183	NaN	GNG11,GRIA4
Endocannabinoid Developing Neuron Pathway	0	0.00962	NaN	GNG11
Endocannabinoid Cancer Inhibition Pathway	0	0.0339	0	BAD,EIF2A,NUPR1,SMPD1
Apelin Cardiomyocyte Signaling Pathway	0	0.0125	NaN	MYL4
Apelin Endothelial Signaling Pathway	0	0.0198	NaN	HDAC5,VCAM1
Cardiac Hypertrophy Signaling (Enhanced)	0	0.0271	0.333	AGT,DIAPH1,ENPP6,FGF1,GNG11,HDAC5,PDE5A,SMO,TGFBR2
FAT10 Cancer Signaling Pathway	0	0.0263	NaN	TGFBR2
Synaptogenesis Signaling Pathway	0	0.0224	0	BAD,CTNND1,EFNA3,GPAA1,GRIA4,WASF1
Systemic Lupus Erythematosus In B Cell Signaling Pathway	0	0.0479	1.414	BAD,BCL2L1,CBL,CSK,FOXO4,IFIT3,IRF9,STAT1
Senescence Pathway	0	0.0228	-0.447	CCNB1,CDK6,FOXO4,GADD45A,TGFBR2
White Adipose Tissue Browning Pathway	0	0.0104	NaN	KDR
Inhibition of ARE-Mediated mRNA Degradation Pathway	0	0.0341	NaN	DCP1A,TIA1,ZFP36
HOTAIR Regulatory Pathway	0	0.019	NaN	DZIP3,MMP11
BEX2 Signaling Pathway	0	0.0303	NaN	BAD,LGALS1
Necroptosis Signaling Pathway	0	0.0381	2	EIF2AK2,IRF9,STAT1,TOMM6
Xenobiotic Metabolism General Signaling Pathway	0	0.00971	NaN	ABCA4
Xenobiotic Metabolism CAR Signaling Pathway	0	0.0273	NaN	ALDH1A1,ALDH3A2,ALDH7A1
Xenobiotic Metabolism PXR Signaling Pathway	0	0.0348	0	ALDH1A1,ALDH3A2,ALDH7A1,MAOA
Semaphorin Neuronal Repulsive Signaling Pathway	0	0.00926	NaN	MYL4
Regulation Of The Epithelial Mesenchymal Transition By Growth Factors Pathway	0	0.015	NaN	FGF1,TGFBR2
Kinetochore Metaphase Signaling Pathway	0	0.0429	NaN	CCNB1,DSN1,PMF1/PMF1-BGLAP
GM-CSF Signaling	0	0.0317	NaN	BCL2L1,STAT1
Ephrin Receptor Signaling	0	0.0443	-0.447	ARHGEF15,CXCL12,DOK1,EFNA3,FGF1,GNG11,PXN

## Sheet: amyM_upstream_regs_data
Upstream Regulator	Expr Log Ratio	Molecule Type	Predicted Activation State	Activation z-score	p-value of overlap	Target Molecules in Dataset	Mechanistic Network
pirinixic acid		chemical toxicant		1.177	1.75e-06	ABCC1,ABCC3,ACAA2,ACADS,ACSL1,ADIPOR1,APOA1,APOA2,Apoc3,BPGM,C3,CAT,CCL5,CCNT1,CCT3,Cd24a,CREB3L3,CXCL12,CYP7B1,DNAJB2,EGFR,EIF3E,FADS2,FURIN,G0S2,GBE1,GOT1,H1-2,HMGCS2,HSD17B10,Hspa1b,JUNB,LGALS3,MARK2,MEST,NFKBIA,NR1D1,PCK2,PCSK9,PERP,PLIN4,PSMA2,PSMA5,PSMB3,PTPRC,RPIA,SCP2,SLC2A4,STK36,THRB,TIMM17A,TXN,Uox	224 (9)
choline fenofibrate		chemical drug		0.026	2.75e-05	ACSL1,ADIPOR1,APOA2,Apoc3,CXCL12,FURIN,NFKBIA,NR1D1,PCSK9	104 (5)
monorden		chemical - endogenous non-mammalian		-1.633	3.69e-05	DNAJB1,EGFR,HSP90B1,Hspa1b,HSPA5,IRS1
lipopolysaccharide		chemical drug	Activated	2.195	3.95e-05	1810058I24Rik,ABCB10,ABCC1,ABCC3,ABCF2,ACAA2,ACLY,ACSL1,ACTA1,AGT,ALB,ALCAM,ALDH2,ALOX12,APOA1,Apol11b (includes others),ARL4C,ASS1,ATP6AP1,ATRX,BCL10,BCL2L11,BCL6,BMP2,C3,CALCB,CASP8,CCL5,CD1D,Cd24a,CD55,CD74,CDC25A,CKAP4,COL6A1,CP,CR1L,CREB3L3,CRELD2,CRYAB,CTH,CTSK,CXCL12,CYP7B1,DDX3X,DNAJB1,EMB,EPHX2,F2RL2,FABP3,FOXG1,FSTL1,FURIN,FZD1,G0S2,GCA,GDI2,GHR,GJA1,GLS2,GNL3,H1-10,HDLBP,HES5,HLA-A,HMG…	418 (12)
IKBKE		kinase		1.256	9.69e-05	ACLY,CCL5,CXCL12,GLI1,HLA-A,IFIH1,IFIT1,LDHA,NFKBIA,PGK1,PYGL,RSAD2,SLC2A1	208 (8)
Immunoglobulin		complex		1.026	0.000127	ACLY,ACSL1,ADIPOR1,AGT,ALAS2,ANPEP,APLN,BCL10,BCL6,BLVRB,BMP2,BPGM,CCL5,CD74,CTH,CXCL12,DTNBP1,EIF2A,FAP,GALM,GBE1,HLA-A,IDO1,IFNGR2,IKZF2,IL7R,INHBA,KLF4,LGALS3,LGALS3BP,LSP1,MYO1E,NDUFA7,NFKBIA,NOS1,NR4A1,OSBPL3,P2RY12,PCK2,PDIA6,PGK1,PLIN4,PSMB8,RGS2,RNF128,RPIA,RPS9,RSAD2,S100A9,SCP2,SELL,SLC25A37,SLC2A1,SUCLG1,SUCLG2,TRAF1,TSC22D3,TXN,WLS,XBP1,ZFYVE21	385 (12)
RCE1	-0.19	peptidase			0.000239	B2M,CRYAB,CXCL12,FLT3,FSTL1,GDI2,GJA1,LMNB2,MGST1,POLM,RCE1
PPARA	-0.028	ligand-dependent nuclear receptor		1.237	0.000245	ACAA2,ACADS,Acot6,ACSL1,ACTA1,ALDH2,ALDOB,APOA1,APOA2,Apoc3,ASS1,C3,CAT,CCNT1,Cd24a,CDS2,Clec2d (includes others),CTH,CXCL12,CYP7B1,F11R,FABP3,FADS2,G0S2,GNMT,H1-2,HMGCS2,HSD17B10,KIF2C,MGST1,NFKBIA,NR1D1,PAQR7,PLIN4,PMVK,RBP4,RETN,S100A9,SCP2,SLC2A4,SORD,TDG,TPP1,TXN	279 (11)
HIPK2	-0.08	kinase	Activated	2.143	0.000255	ABCB10,ALAS2,DIAPH3,EPB41,FECH,Gypa,LGALS3,PECAM1,SH2D6,SLC25A37,SLC4A1,TFR2,YAP1
Insulin		group		-1.021	0.000261	ACLY,ACSL1,ACTA1,ADIPOR1,AGT,ALB,ALDOB,APLN,APOA1,ARRDC3,CA3,CCNE2,CDK8,COL6A1,CREB3L3,CTH,EGFR,FADS2,FER,GABRG2,HIF3A,HSP90B1,HSPA5,INHBA,IRS1,ITGA3,KLF4,LDHA,LGALS3BP,MAOB,MTCH2,NDUFV1,NFKBIA,NR4A1,PCCB,PCSK9,PGK1,PIK3R1,RBP4,RETN,Rpl32,SLC2A1,SLC2A4,SLC38A3,SRD5A1,SRSF3,USP25,VTI1A,XBP1	316 (11)
CpG ODN 2006		chemical reagent		1	0.000373	1810058I24Rik,CCL5,IFI35,IFIH1,IFIT1,ISG20,RSAD2,SELL,TRAF1,TRIM5	214 (9)
Ubiquitin		group		1.633	0.000457	BCL2L11,BMP2,CDKN2D,CRYAB,HSP90B1,HSPA5,NOS1,STAT6
SMARCA4	-0.033	transcription regulator		-0.275	0.000522	ABHD2,ACTA1,AGT,ALB,ALDH2,APOA1,ARHGDIB,ARL4C,CALB2,CCNE2,CD74,CDC25A,CDKN2D,CORO6,CP,CPM,CRYBG1,CUL4B,DES,FGF9,GLI1,H1-10,IFIT1,IGFBP7,IL7R,INHBA,INPP1,ITGA3,ITGA7,ITPR1,KIFC3,LEF1,LGALS1,LGALS3,MAOB,MT-ND2,PCSK9,PERP,PON3,Ppfia4,RAB27A,RAD50,RALBP1,RAMP1,RETN,RGS2,S100A6,SLC23A2,SLC2A4,SMAD6,SMARCC2,ST6GALNAC4,TAOK3,TNFAIP8,UBE2H
n-3 fatty acids		chemical drug		-1.211	0.000579	ALOX15B,CAT,FADS2,GNMT,HSPA5,IRS1,PIK3R1,RGN,SLC2A4	221 (8)
prostaglandin J2		chemical - endogenous mammalian		-0.563	0.000646	HSPA1A/HSPA1B,PSMA2,PSMA5,PSMB3,PSMC5,PSMD6,SLC2A4,UBE2H
bortezomib		chemical drug		-0.812	0.000675	ABCF2,ALAS2,BCL2L11,BPGM,BRCA2,CASP8,CCL5,CRYAB,CXCL12,DCAF12,DNAJB1,DNAJB2,FANCG,GLI1,HSP90B1,HSPA1A/HSPA1B,Hspa1b,HSPA5,IRS1,LTBR,MS4A1,PSMA2,PSMA5,PSMB3,PSMD6,RAF1,RSAD2,SLC25A37,XBP1
20-hydroxyeicosatetraenoic acid		chemical - endogenous mammalian			0.000751	APOA1,APOA2,EPHX2
Manf		other			0.000751	HSP90B1,HSPA5,PDIA6
enterotoxin B		biologic drug	Activated	2.345	0.000773	ALAS2,BPGM,CCL5,CXCL12,DCAF12,Hspa1b,LTBR,RSAD2,SLC25A37
rosiglitazone		chemical drug		0.295	0.000818	ACAA2,ACADS,ACLY,ACSL1,ACTA1,ADAM8,ADIPOR1,AGT,APOA2,C3,C4A/C4B,CAT,CCL5,CCNE2,CD1D,COL6A1,COX5A,EGFR,EPHX2,FABP3,FGF1,GOT1,GSTA3,HMGCS2,HSPA5,IL7R,INHBA,IRS1,ITGA3,ITGAD,KLF4,LDHA,MMUT,NDUFV1,NR1D1,PECAM1,PIK3R1,RARB,RBP4,RETN,RGS2,S100A9,SLC2A1,SLC2A4	376 (12)
dexamethasone		chemical drug		1.99	0.000878	ABCC1,ABCC3,ABHD2,ACADS,ACLY,ACOT7,ACSL1,ACY3,ADHFE1,AGT,ALB,ALCAM,ALDH2,ALDOB,ALOX15B,ANPEP,Ap2b1,APLN,APOA1,APOA2,ARL4C,ARRB2,B2M,BCL2L11,BCL6,BLVRB,BMP2,BRCA2,C3,C9orf72,CALCB,CAT,CCL5,CCNE2,CD55,CD74,Clec2d (includes others),COL6A1,CP,CRYAB,CRYBG1,CTSK,CXCL12,DAP3,DPYSL3,E2F2,EGFR,EPB41,EZR,F5,FGF1,FKBP4,FLRT2,FOXG1,FSTL1,FURIN,G0S2,GAS6,GHR,GJA1,GLI1,GOT1,GPLD1,GRP,HLA-A,HNRNPF,HSP90B1,HSPA5…	435 (13)
CD46	0.085	transmembrane receptor		-1.067	0.000879	C3,FLT3,SLC2A1,SLC7A5
CYP27A1	0.542	enzyme		-1.067	0.000884	AGT,ANPEP,CYP46A1,CYP7B1,SLC2A4,Slco1a4
TCF3	0.037	transcription regulator		-1.154	0.00105	ALCAM,ANLN,BCL2L11,BCL6,CCNE2,CD55,CDC25B,CGREF1,CKAP4,Clec2d (includes others),CRELD2,DCK,DGKE,DSTN,FGD2,FGFR3,FLT3,GPLD1,HSP90B1,HSPA13,Ifi27,IL7R,KIF2C,KLF4,LEF1,MANF,PDIA6,PGK1,PTDSS1,SDF2L1,SELL,SERINC5,SLC7A5,TENT5C,XBP1
1,2-dithiol-3-thione		chemical reagent		-0.657	0.0012	ABCC3,ALAS2,APBA3,CA11,CCT3,CHORDC1,COPS5,DSTN,EIF3E,EPB41,EPHX1,ERP29,FXYD1,GBE1,GHR,GSTA3,HSP90AB1,HSP90B1,NAT8B,PDIA6,PSMA2,PSMA5,PSMB3,SLC16A2,STIP1,TXN,Uox,XBP1	46 (2)
fenofibrate		chemical drug		1.487	0.00155	ACAA2,ACSL1,ADIPOR1,APOA1,APOA2,Apoc3,BCL2L11,CAT,CDC25A,CREB3L3,EGFR,EIF3E,FADS2,GBE1,GOT1,GSTA3,HSPA5,MAN1A1,MARK2,MEST,PCK2,PTPRC,RETN,SLC2A4,STK36,SUCLG1,THRB,TIMM17A,TPP1	231 (9)
RAC2	0.308	enzyme			0.00161	CALCB,CAP1,Cd24a,CD74,LDHA,MIF,NR4A1,S100A6
PPARG	0.49	ligand-dependent nuclear receptor		0.1	0.00174	ACAA2,ACADS,ACLY,ACSL1,AGT,ALOX12,ALOX15B,APOA1,APOA2,ARL4D,BCL6,C3,CAT,CCL5,EGFR,EPHX1,F11R,FABP3,FGF1,FZD1,GSTA3,HMGCS2,IGFBP7,IRS1,ITGAD,IVD,Kctd12b,KLF4,MGST1,NR1D1,NR4A1,PCK2,PECAM1,PLIN4,PMVK,PYGL,RARB,RBP4,RETN,SCP2,SLC2A1,SLC2A4,SMO,TSC22D3,XYLT1	298 (11)
RXRA	-0.099	ligand-dependent nuclear receptor		-0.981	0.00175	ABCC3,ACSL1,APOA1,APOA2,Apoc3,ARL4C,C3,CAT,CDO1,CRYAB,DRD2,EPHX1,FABP3,FADS2,FSTL1,GAS6,HMGCS2,LYZ,MAOB,NR1D1,PCK2,RARB,SLC16A2,SLC2A4,Slco1a4,TPP1,TXN	132 (6)
AIMP2	-0.055	other		0	0.0019	CDKN2D,EGFR,SLC2A1,SLC2A4
vorinostat		chemical drug		0.282	0.00193	BCL2L11,BRCA2,CASP8,CD1D,CD74,HSPA5,KLF4,LTBR,LYZ,MMP15,NFKBIA,OSBPL3,PLIN4,RAD50,RAD52,RAF1,RARB,RGS2,S100A9,SLC9A3R1,SMN1/SMN2,STAT6,TAF6L,TP73,TRAF1,TXN	319 (10)
RXRG	0.207	ligand-dependent nuclear receptor			0.00201	ACAA2,ACSL1,APOA1,CRYAB,DRD2,FABP3
TCF4	0.029	transcription regulator		-1.835	0.00203	AEN,ALCAM,B4GALT1,BARD1,BCL6,CASP8,CD55,CDC25B,CKAP4,Clec2d (includes others),CRELD2,DCK,DSTN,FGD2,FGF1,GLI1,HSP90B1,HSPA13,IDO1,Ifi27,IL4I1,INHBA,IRS1,ITGA3,LEF1,MANF,PDCD11,PDE7B,PDIA6,PIK3CA,RICTOR,RPL7,SDF2L1,SELL,SERINC5,SH3GLB1,SMAD6,TBK1,TENT5C,WLS,XBP1,YWHAZ
Ifnar		group	Activated	3.576	0.00209	B2M,Bst2,C3,CCL5,CD74,HLA-A,IDO1,IFI35,IFIH1,ISG20,PSMB8,RSAD2,UBE2L6	282 (5)
NFE2L2	0.052	transcription regulator		-0.006	0.00224	ABCC1,ABCC3,AGT,ALAS2,APBA3,CA11,CA3,CAT,CCL5,CCT3,CHORDC1,COPS5,CTSK,DSTN,EIF3E,EPB41,EPHX1,ERP29,FXYD1,GBE1,GHR,GOT1,GSS,GSTA3,HSP90AB1,HSP90B1,IFNGR2,IMPDH1,MAFG,MGST1,NAT8B,NGEF,PDIA6,PHKA1,PSMA5,PSMB3,SLC16A2,SLC2A1,SLC38A3,SLC6A9,STIP1,TOLLIP,TXN,Uox,XBP1
MYCN	-0.112	transcription regulator		-0.154	0.00234	ABCA2,ABCB10,ABCC1,ABCC3,ABCF1,ABCF2,B2M,CCNT1,CKAP4,COL18A1,DPYSL3,E2F2,EGFR,HLA-A,HSP90AB1,IGFBP7,INHBA,ITGA3,JARID2,LDHA,LGALS1,MAP4,MYH9,NACA,NCL,PHB,POLR2L,PTDSS1,RPL13A,RPL7,RPS25,RPS9,SLC25A19,SLC2A1,SORD,SPARC
NR1H3	0.223	ligand-dependent nuclear receptor		-0.557	0.0026	ABCA2,ANLN,APOA1,Apoc1,ARL4C,Bst2,CAT,CCL5,CCNE2,CD55,CDC25B,ENPP4,GAS6,GLI1,KIF2C,LSP1,LYZ,MIF,NFKBIA,SLC16A2,SLC2A4,THRB,VIPR1	100 (5)
uranyl nitrate		chemical toxicant		0.42	0.0028	ACADS,Cd24a,CD74,CIDEB,Clec2d (includes others),GAS6,GHR,HNRNPA2B1,IGFBP7,LGALS3,PEBP1,PECAM1,PIM3,RPL7,SCP2,TXNL4A,YWHAZ
dinaciclib		chemical drug			0.0028	HSPA5,S100B,XBP1
pregnenolone carbonitrile		chemical drug		0.725	0.00283	ABCC3,HMGCS2,SCP2,Slco1a4,SLCO1C1	15 (2)
HFE	0.487	transmembrane receptor			0.00283	B2M,FURIN,HSP90B1,HSPA5,TFR2
TNF		cytokine		1.847	0.00285	1810058I24Rik,ABCC1,ABCC3,ABTB2,ACADS,ACSL1,ACTA1,ADAM8,ADAMTS4,ADCY5,AGT,ALB,ALCAM,ALDH2,ALOX15B,ANPEP,ANXA11,APBA3,APC,APLN,APOA1,ARHGDIB,ARRDC3,ASS1,B2M,B4GALT1,BCKDHB,BCL10,BCL2L11,BCL6,BMP2,BPGM,C3,C4A/C4B,CASP8,CAT,CCDC80,CCL5,CD55,CDO1,CIB2,CP,CREB3,CREB3L3,CRYAB,CSGALNACT1,CTDSPL,CTSK,CXCL12,CYP7B1,DCBLD2,EGFR,F11R,G0S2,GABRG2,GHR,GJA1,HCN3,HLA-A,HSP90AB1,HSP90B1,HSPA1A/HSPA1B,HSPA5,IDO1,…	394 (13)
IRF7	0.434	transcription regulator	Activated	3.089	0.00297	CCL5,FZD1,IDO1,IFI35,IFIH1,IFIT1,IL4I1,ISG20,Ms4a4c (includes others),PSMB8,RSAD2,TNFAIP8,TRAF1,TRIM5,UBE2L6,USP25
TRIM24	0.076	transcription regulator	Inhibited	-2.688	0.00313	Bst2,CCL5,EMB,Ifi27l2a/Ifi27l2b,IFI35,IFIH1,IFNGR2,Iigp1,LGALS3,LGALS3BP,Ms4a4c (includes others),NUMA1,PIK3CA,PLEC,PSMB8
APEX1	0.068	enzyme		1.633	0.00337	ABCB10,ABCC1,HTRA1,JUNB,NCL,NR4A1,RGS2
IL24		cytokine		0.579	0.00346	BCL2L11,BCL6,CASP8,EIF2A,HSP90B1,HSPA5,LIG4,XBP1
TXN	0.219	enzyme		-1.016	0.00346	APOA1,BCL6,LEF1,MIF,MS4A1,NFKBIA,SELL,TXN	202 (7)
HNF1B		transcription regulator		1.48	0.00385	ALB,ALDOB,CCDC80,CPN1,F11R,FZD1,GDI2,ITGA3,PCSK9,PKD1,RNASE4,S100A6,SPARC
IL15	-0.144	cytokine		0.081	0.0039	ACADS,ARHGDIB,BCL2L11,BPGM,CAMK2G,CCL5,CD55,CD74,CXCL12,DHRS4,GALM,GDI2,GLDC,HNRNPA2B1,HNRNPF,IFI35,IFIT1,IL7R,JUNB,LDHA,LEF1,LSP1,MACROH2A1,MIF,NFKBIA,NUDT1,PGK1,PIK3R1,PSMA5,PSMB8,PTPRC,PYGL,RPIA,SELL,SRSF7,TFDP2,TRIM5,XBP1	382 (12)
IFNG		cytokine	Activated	3.444	0.00392	ABCC1,ACLY,ADCY5,AGT,AIF1L,ALOX12,ASS1,ATG13,B2M,BCL2L11,BRCA2,Bst2,C3,C4A/C4B,CALB2,CAMK4,CASP8,CAT,CCL5,CD1D,Cd24a,CD55,CD74,CDC25A,CDC25B,CENPJ,CP,CTSK,CXCL12,Cyb5r3,DIABLO,E2F2,ELAVL2,F11R,FECH,FGF1,FLRT2,FURIN,FZD1,GAS6,Gbp8,GJA1,GPR146,HLA-A,HSP90AB1,HSPA1A/HSPA1B,HSPA5,HTRA1,IDO1,IFI35,IFIH1,IFIT1,IFNGR2,Iigp1,IL31RA,IL4I1,IL7R,INHBA,IREB2,IRS1,ISG20,ITPR1,JUNB,KCTD7,KLF4,LDHA,LGALS3,LGALS…	368 (13)
CD3		complex		-1.697	0.00396	ACADS,ALKBH1,ARHGDIB,BCL2L11,BCL6,CASP8,CCL5,CD74,CDC25A,COX5A,DHRS4,DUSP22,EIF1B,GDI2,GLDC,GLI1,HNRNPA2B1,HNRNPF,HSP90B1,HSPA1A/HSPA1B,HSPA5,IFI35,IFIT1,IL4I1,IL7R,ITPR1,JUNB,KCNK3,KDM5D,LEF1,LSP1,MACROH2A1,NCL,NFKBIA,NOS1,NR4A1,NUDT1,PHB,PLEC,PSMA5,PTPRC,PYGL,RHOH,RNF128,SLC23A2,SMO,SMS,SRPRB,SRSF7,TFDP2,TP73,TRA2A,TRAF1,TRIM5,UBE2L6,VIPR1	379 (10)
calpain		complex		1.446	0.00398	CAMK4,CCL5,GJA1,HSPA5,NFKBIA,STAT6
BAK1	0.119	other		-0.808	0.00398	BCL2L11,CCL5,DNAJB2,HLA-A,PDIA6,XBP1
PD184352		chemical drug		-0.133	0.00398	BCL2L11,HSPA5,NR4A1,RARB,TP73,TRMT112
salubrinal		chemical reagent		1.407	0.00426	CCL5,CDC25A,CTSK,HSPA5,XBP1
KLF1		transcription regulator		0.6	0.00435	ALAS2,Cd24a,CD55,E2F2,EPB41,MPP1,PECAM1,SLC2A1
NPC1	-0.011	transporter			0.00444	CD74,CTSK,KLF4,LGALS3,LYZ,MMP15,OSBPL3,PCSK9,PLIN4,S100A9,SRD5A1,TAF6L,XBP1
ATP5IF1	0.084	other			0.00455	ACAA2,ACADS,ACLY,BLVRB,CAT,Cyb5r3,FABP3,IVD,MMUT,NDUFV1,PCCB,PRDX3
PRDM1		transcription regulator		-1.397	0.00465	ADAM8,BCL2L11,BCL6,CD74,F5,FNDC5,GBE1,IDO1,IL7R,ITPR1,LGALS1,NPAS1,PSD2,PSMB8,RSAD2,S100A9,SELL,SLC25A37,SRD5A1,STAT6,XBP1	98 (3)
dihydrotestosterone		chemical - endogenous mammalian		0.168	0.0047	ACLY,ACTA1,AGT,Apoc3,B2M,C4A/C4B,CA3,CALCB,CASP8,CCT3,CD74,CDO1,COL6A1,CST6,EGFR,FKBP4,G0S2,GAS6,GHR,GNMT,GPRIN2,HLA-A,HSPA1A/HSPA1B,IGFBP7,IRS1,LDHA,LEF1,LGALS1,LYZ,MT-ND3,MYRIP,NFKBIA,NNAT,NOS1,NR4A1,PHB,PMEPA1,POLDIP3,PRUNE2,RAB27A,RAB3B,RAD50,RETN,RGN,SCP2,SLC25A37,SLC2A1,SLC2A4,SLC7A6,SPARC,SRD5A1,TAPT1,TLE5,USP54	244 (4)
MYC	0.038	transcription regulator		-0.368	0.00471	ABCA2,ABCB10,ABCC1,ABCC3,ABCF1,ABCF2,ACLY,ACTA1,ADD1,ADIPOR1,ALB,ALCAM,ARHGEF7,ASS1,BCAT1,BCKDHB,BCL2L11,BCL6,CASP8,CBX4,CCNE2,CCT3,CDC25A,CDC25B,COX5A,Crip2,CRYAB,CST6,CTDSPL,DDX3X,DEK,E2F2,EIF4G1,EZR,FADS2,FAP,FECH,FSTL1,FXYD1,GDI2,GJA1,GLS2,GLYR1,GOT1,HLA-A,HNRNPA2B1,Hspa1b,IFI35,IFIH1,IFIT1,INHBA,IREB2,IRS1,ISG20,ITGA3,ITPR1,JARID2,KLF4,LDHA,LGALS1,LYZ,MAP4,MIF,NCL,NFKBIA,PECAM1,PERP,PGK1,PHB…	228 (4)
TLR3	0.152	transmembrane receptor	Activated	2.868	0.00514	ADAMTS4,Apol11b (includes others),C3,CCL5,CPM,CTH,CTSK,FURIN,IFIH1,IFIT1,Iigp1,ISG20,JUNB,LIX1,N4BP1,NR4A1,PECAM1,PIK3R1,RARB,RSAD2	290 (8)
pyrrolidine dithiocarbamate		chemical reagent		-1.143	0.00528	ASS1,BMP2,CCL5,IDO1,MAFG,NFKBIA,NR4A1,PECAM1,PGK1,PSMB8,SLC2A1,SLC2A4	202 (7)
laminaran		chemical drug		1.633	0.00537	G0S2,IDO1,IL7R,INHBA,RSAD2,TRAF1
NRAS	0.006	enzyme	Inhibited	-3.499	0.00541	B2M,CCL5,Crip2,CRYBG1,EPHX1,GJA1,HLA-A,HTRA1,Ifi27,IFI35,IFIH1,IFIT1,Iigp1,KIF2C,LGALS1,LSP1,MEST,PERP,PON3,PSMB8,PTPRC,SLC2A1,SLC2A4
estrogen		chemical drug		0.137	0.00559	ABI2,AGT,ALB,APOA1,APOA2,BARD1,BMP2,CALCB,CCNE2,CDC25A,COL18A1,CXCL12,EGFR,GJA1,HTR1A,IDO1,Ifi27,IRS1,JUNB,LGALS1,NOS1,NR4A1,PLIN4,PPRC1,PSMA2,RAF1,RPS6KA5,SPARC,XBP1	213 (8)
IL1R1	0.263	transmembrane receptor		0.152	0.00562	ABCC1,ABCC3,CCL5,CXCL12,S100B,Slco1a4,TRAF1	201 (7)
TP53	-0.074	transcription regulator		1.666	0.00565	ABCA2,ABCC1,ACAA2,ACADS,ACLY,ACOT11,ACSL1,ADAM8,AEN,ALB,ANAPC4,ANLN,APC,APOA1,ARRB2,ASS1,ATG2B,ATXN1,BCAT1,BCL2L11,BRCA2,CAP1,CASP8,CAT,CCDC80,CCL5,CCNE2,CDC25A,CDC25B,CDC7,CDKN2D,CGREF1,CNOT11,COL18A1,COQ6,COX5A,CP,CREB3,Crip2,CRYAB,CTIF,CTSK,CXCL12,Cyb5r3,DCK,DDX3X,DEK,DNAJB2,DNTTIP1,DSTN,E2F2,EGFR,EPHX1,EZR,F11R,F5,FABP3,FAM120A,FBXO22,FKBP4,FLRT2,FSTL1,G0S2,GAS6,GJA1,GLS2,GNL3,GPRC5C,HDLBP,HN…	363 (10)
AGN194204		chemical drug		0.218	0.00573	ACAA2,ANXA11,ARL4C,ASS1,CA3,Cd24a,Crip2,CRYBG1,CYP7B1,EPB41,FURIN,GJA1,H1-2,IL7R,KIF2C,LGALS1,MAN1A1,NGEF,PALM3,PARM1,PLIN4,RAMP3,SH2D3C,XBP1
allyl sulfide		chemical drug		1.982	0.0059	ABCC3,EPHX1,GSTA3,Slco1a4
zinc sulfate		chemical drug		0.152	0.0059	C3,HCRT,Hspa1b,IDO1
PSMB11		peptidase		-1.538	0.00606	CCL5,COL6A1,CXCL12,EGFLAM,HSPA1A/HSPA1B,Hspa1b,LGALS3,LSP1,MT-ND2,MT-ND5,MT-RNR1,MT-RNR2,NR4A1,PTPRC,TRAF1,VAV1
IL4		cytokine		0.495	0.00607	ABCA2,ACSL1,ALDH2,ALG3,ALOX12,ALOX15B,ASS1,BCL6,BPGM,Bst2,C3,CAT,Ccdc50,CCL5,CCT3,Cd24a,CD55,CD74,CKAP4,COL18A1,CTSK,EBNA1BP2,EPHX1,F2RL2,FLRT2,GBE1,GJA1,HDDC2,HNRNPH3,HSPA1A/HSPA1B,IDO1,IFIH1,IFNGR2,Iigp1,IL31RA,IL4I1,IL7R,IMPDH1,INPP1,ISG20,JUNB,LAS1L,LEF1,LGALS1,LGALS3,LGALS3BP,LIG4,LMO7,LSP1,MAP4,MS4A1,Ms4a4c (includes others),MTDH,MYH9,NCL,NFKBIA,NUMA1,PHB,PIM2,PLCD1,PLEC,PMVK,PSMA2,PSMB8,PX…	382 (10)
CFB		peptidase		0.651	0.00614	ACTA1,C3,C4A/C4B,HSPA5,SLC2A4
YWHAZ	0.174	enzyme		1.961	0.00614	CTSK,HSP90B1,HSPA5,TSC22D3,XBP1
FOXP3		transcription regulator		0	0.00625	ANLN,BCL2L11,CCL5,HLA-A,IFNGR2,IKZF2,IL7R,LDHA,LGALS1,LGALS3,NR4A1,PIM2,SDC4,SELL,TXN,VIPR1,XBP1,ZSCAN29	284 (5)
Mir218		microRNA			0.00652	LEF1,SFRP2,TOB1
GC-GCR dimer		complex			0.00652	AGT,NFKBIA,TSC22D3
CC2D1A	-0.104	transcription regulator			0.00652	CCL5,DRD2,HTR1A
VGLL4	0.079	other			0.00652	ACTA1,LEF1,YAP1
2-mercaptoethanol		chemical - endogenous mammalian			0.00652	HSPA5,IDO1,SLC2A1
LIPE	-0.111	enzyme	Activated	2.2	0.00687	ACSL1,BCL6,CASP8,CD74,CDO1,CIB2,CP,G0S2,GJA1,HSPA1A/HSPA1B,NR4A1,RAMP1,RARB,RBP4,SCARB2,SDC4,SLC2A4
ELAVL1	-0.064	other	Activated	2.892	0.00689	ANXA11,B2M,Bst2,EIF4G1,Gbp8,GLS2,GSS,HLA-A,Ifi27,IFIH1,Iigp1,LGALS3BP,Ms4a4c (includes others),NCL,NFKBIA,PTPRC,SRSF7,TIMM17A,TSC22D3
PRKAA2	0.033	kinase		-1.098	0.00753	ACOT7,ACTA1,ALB,ARHGDIB,CAMK4,CXCL12,DLGAP2,GALM,HSPA5,LDHA,MGST1,NFKBIA,NOS1,RAF1,TTYH1,YAP1
phytohemagglutinin		chemical drug		-0.175	0.00795	AGT,ALAS2,ALDH2,CAT,CCL5,CCNT1,CDK8,COL18A1,CPM,CXCL12,DNAJB2,FGFR3,GPLD1,HTR1A,IFNGR2,IL7R,INPP1,NDP,PLCD1,PRPF4,PTPRC,RAD52,RARB,SCARB2,SLC16A2,SLC4A1,TRAF1,VIPR1,XBP1
testosterone		chemical - endogenous mammalian		0.056	0.00795	ACSL1,ANPEP,APLN,ARRB2,BIN3,CA3,CALCB,CAMK4,CASP8,CAT,COX5A,CYP7B1,EGFR,FGFR3,GDI2,HMGCS2,HSP90AB1,HSPA1A/HSPA1B,INHBA,IRS1,LGALS1,MGST1,MT-ND5,NFKBIA,NOS1,PIK3R1,PSMA2,RAF1,SLC6A9,SRD5A1,SYT11,TMEM144,VIPR1,YWHAZ	250 (8)
NR1I2		ligand-dependent nuclear receptor		0.324	0.00797	ABCB10,ABCC3,Apoc1,CAT,CTH,Cyb5r3,FMO5,GOT1,HMGCS2,MGST1,NAT8B,Slco1a4,SLCO1C1,Uox
atorvastatin		chemical drug		1.164	0.00816	ABCC1,ABCC3,APOA1,BMP2,CAT,CCNE2,CD55,CDKN2AIPNL,COPS5,FMC1,GJA1,IL17RD,JUNB,NOS1,NR4A1,PCSK9,PMVK,S100B,SLCO1C1,TMEM106A	216 (9)
TO-901317		chemical reagent		0.947	0.00819	ACLY,ACSL1,ADIPOR1,ALAS2,ALB,ALDH2,Apoc1,ASS1,C3,CYP7B1,EPHX1,FADS2,FMO5,GBE1,GHR,HMGCS2,LGALS3,NFKBIA,NR1D1,PCSK9,PSMA5,PSMB8,SLC2A4	285 (11)
RARB	0.727	ligand-dependent nuclear receptor		1.696	0.00823	APOA1,CRYAB,CXCL12,DRD2,EGFR,EZR,IFIT1,Iigp1,KLF4,LYZ,RARB,SLC16A2,SLC2A1,STAT6,ZMAT4	87 (4)
dithioerythritol		chemical - endogenous non-mammalian			0.00827	CXCL12,TXN
abatacept		biologic drug			0.00827	IDO1,SELL
14,15-DHET		chemical - endogenous mammalian			0.00827	APOA2,EPHX2
Thioredoxin reductase		group			0.00827	CXCL12,TXN
SFTPA2		other			0.00827	HSPA5,XBP1
MTF2	0.065	transcription regulator			0.00827	KLF4,TBX3
SERPINA12		other			0.00827	RETN,SLC2A4
PX 478		chemical drug			0.00827	LDHA,SLC2A1
LY 518674		chemical drug			0.00827	APOA1,APOA2
LDH (family)		group			0.00827	CXCL12,TXN
CELA1	0.513	peptidase			0.00827	HLA-A,HSPA1A/HSPA1B
miR-127-3p (miRNAs w/seed CGGAUCC)		mature microRNA			0.00827	BCL6,XBP1
crocin		chemical drug			0.00827	HSPA5,XBP1
SDHA	-0.044	enzyme			0.00827	SLC2A1,SLC2A4
Smptb		other			0.00827	CDKN2D,DRD2
ORC6	-0.203	other			0.00827	LMNB2,ORC6
RBMX	0.082	other			0.00827	BRCA2,SMN1/SMN2
INHBC		growth factor			0.00827	INHBA,JUNB
ST3GAL5	0.15	enzyme			0.00827	ABCC1,PIK3CA
PDIA6	-0.152	enzyme			0.00827	HSP90B1,HSPA5
RPS19	0.097	other			0.00827	CD74,MIF
SYK023		chemical reagent			0.00827	CDC25A,CDC25B
8-aminoadenosine		chemical reagent			0.00827	SLC2A1,SLC2A4
L-alpha-hydroxyglutarate		chemical - endogenous mammalian			0.00827	IL7R,SELL
NEUROG1		transcription regulator		-0.302	0.00836	ASS1,C3,F2RL2,FABP3,FAP,FGF9,INHBA,LIX1,MEST,MTARC2,TMEFF2
imiquimod		chemical drug		1.528	0.0085	BCL10,GLI1,IFI35,ISG20,JUNB,PIK3CA,RSAD2,S100A9,SELL
galactosylceramide-alpha		chemical reagent		0.651	0.00853	CD1D,GOT1,JUNB,LGALS3,RNF128
pCPT-cAMP		chemical - kinase inhibitor	Activated	2.187	0.00853	JUNB,MT-ND2,MT-ND3,MT-ND5,NR4A1
SUMO2	-0.162	enzyme		-0.956	0.00885	AGT,Bst2,CTH,IRS1,PIK3R1,RNASE4,TSC22D3
CLEC11A	0.142	growth factor			0.00885	CAP1,CD74,CXCL12,LDHA,MIF,NR4A1,S100A6
NCOA3	-0.053	transcription regulator		-1.039	0.00913	CCDC80,CCNE2,CDC25A,HES5,IRS1,LDHA,NFKBIA,PGK1,PSMA2,RARB,SLC2A1,XBP1
IL10RA	-0.098	transmembrane receptor		-1.05	0.00913	ACSL1,ALDH2,ALDOB,ASS1,BMP2,C3,CCL5,CD1D,Cd24a,CDKN2D,CTH,FSTL1,GAS6,Gbp8,GHR,HLA-A,Iigp1,INHBA,MAOB,PSMB8,PYGL,RSAD2,SELL,SLC2A1,SPARC,SUCLG2
ERVW-1		other		-0.927	0.00914	CCL5,CDCA8,HSPA5,XBP1
RARRES2	0.34	transmembrane receptor			0.00914	CCL5,CD55,PHB,SLC2A4	200 (7)
zalcitabine		chemical drug		0	0.00914	CXCL12,PGK1,SLC2A1,SLC2A4
arginine		chemical - endogenous mammalian		0.944	0.00918	ALB,HSPA5,PCK2,PIK3R1,SLC7A5,XBP1	215 (7)
ALDH2	0.406	enzyme		-1.342	0.00918	CALCB,CTH,GNMT,GSS,GSTA3,SLC7A5
ADRB		group		0.484	0.00922	ADAMTS4,BCL10,BRCA2,CDC7,CRYAB,GSTA3,JUNB,KLF4,KLHL6,NCL,NFKBIA,NR4A1,PKD1,RSAD2,SLC6A9,SMAD6,TRAF1,YPEL3
nitrofurantoin		chemical drug		-1.581	0.00922	ALB,APOA2,Apoc3,ASS1,C3,C4A/C4B,CAT,CP,GSS,HMGCS2,HSPA5,LGALS3,NFKBIA,RPL13A,RPS9,SCP2,TXN,YWHAZ
carbon tetrachloride		chemical toxicant		1.344	0.00946	ABCC1,APOA1,APOA2,Apoc3,ASS1,CA3,CAT,CCL5,Cyp2d22,DAGLA,DES,JUNB,NR4A1,PECAM1,RALB,RGN,S100A6,SKIL,Slco1a4,SLCO1C1,SORD
CEBPA	0.208	transcription regulator		0.84	0.00955	ACLY,ACSL1,AGT,ALB,ANPEP,APLN,Apoc3,ARL4C,ASS1,B9D1,C3,CKAP4,COPS5,CTSK,EPHX1,F8,FZD1,G0S2,GJA1,GLI1,H1-10,HSPA5,IRS1,JUNB,KLF4,LGALS1,PTPRC,RETN,RGS2,S100A9,SLC2A4,TFR2,THRB,TSC22D3,ZMIZ1	166 (6)
CG		complex		0.883	0.00955	ACSL1,ADCYAP1R1,APLN,B2M,BARD1,BCAT1,BMP2,C3orf80,CAMK4,CCNE2,CEP170,ELAVL2,EMB,EPHB6,FGF9,FZD1,G0S2,GJA1,GTF2E1,HCRT,HDLBP,HLA-A,INHBA,JUNB,KLF4,LGALS3BP,NR4A1,PCED1A,PECAM1,RETN,RGS2,RGS20,S100A6,SDC4,SMAD6,TM4SF1
ZNF106	0.079	other	Inhibited	-2.121	0.00974	ALAS2,C3,C4A/C4B,Ifi27l2a/Ifi27l2b,LGALS1,LGALS3,LYZ,NDUFB10
FOXO1	0.046	transcription regulator		0.665	0.00977	ACLY,ADIPOR1,ALB,ALDOB,ANLN,APLN,Apoc3,ATG14,BANK1,BCL2L11,BCL6,CAMK4,CASP8,CAT,CDKN2AIPNL,CTSK,HSP90AB1,HSPA5,IGFBP7,IKZF2,IL7R,IRS1,ITGA3,JUNB,KLF4,LTBR,MRPL34,MRPL45,MRPS18A,NDUFA7,PCK2,PSMB8,PTPRC,RICTOR,RPIA,SELL,SLC25A19,SLC25A37,SLC2A4,TIMM44,TRAF1,UBASH3B	220 (7)
TCR		complex		0.218	0.0101	ALOX12,ARPP21,BCAT1,BCL2L11,CCL5,EBNA1BP2,F5,HSD17B10,HSP90B1,HSPA5,IFIH1,IFIT1,IL7R,ISG20,JUNB,N4BP1,NFKBIA,NR4A1,PGK1,PHB,PIK3R1,PTPRC,RNF128,RPL13A,RPL7,RSAD2,SCARB2,SELL,SKIL,SLC2A1,SNRPD3,TOB1,TSC22D3,VAV1
cholesterol		chemical - endogenous mammalian		-0.143	0.0104	ABCA2,ACLY,ACSL1,AGT,CTSK,CYP7B1,DES,EPHX1,GNMT,HSP90B1,HSPA5,INHBA,LGALS3,LYZ,MANF,NR4A1,PCSK9,PMVK,SCP2,SLC2A4,SLC7A5,SMO,XBP1
ING1	-0.134	transcription regulator		-1.195	0.0109	CCL5,DEK,EID1,GPR149,HSPA1A/HSPA1B,SERTAD4,TLE5
beta-carotene		chemical - endogenous mammalian		-0.378	0.0109	ALB,APOA1,ARRDC3,HSPA1A/HSPA1B,NR1D1,RBP4,SLC2A4
TF	0.061	transporter		0.692	0.0115	CCL5,EGFR,ERP29,NFKBIA,TFR2
miR-503-5p (miRNAs w/seed AGCAGCG)		mature microRNA		0.692	0.0115	ANLN,BMP2,CCNE2,CDC25A,RICTOR
Saa3		other			0.0115	APOA1,BMP2,CCL5,RAMP3,S100A9
CNOT7	0.04	transcription regulator			0.0115	B2M,IFI35,LGALS3BP,PSMB8,UBE2L6
UXT		transcription regulator	Inhibited	-2.216	0.0115	B4GALT1,F5,NFKBIA,PMEPA1,SORD
LMNB1	0.046	other			0.0115	B2M,CRYAB,CXCL12,FLT3,FSTL1,GDI2,GJA1,LMNB2,MGST1,POLM
NFKBIA	-0.327	transcription regulator		1.806	0.0116	ALOX15B,APOA1,BMP2,C3,CASP8,CCL5,CCNE2,CDC25A,CDC25B,CDKN2D,CP,CREB3L3,CRYAB,CXCL12,CYP7B1,DDX3X,HLA-A,HSPA5,IL7R,ITGA3,ITPR1,JUNB,MMP15,NFKBIA,NR4A1,NR6A1,PIK3R1,PMEPA1,S100A9,SDC4,SLC16A2,SYCP2,TGFB1I1,TNFAIP8,TOLLIP,TRAF1,UBE2H,USP9X,YAP1,YWHAZ
IFNL1		cytokine	Activated	2.263	0.0116	IFI35,IFIH1,IFIT1,ISG20,LGALS3BP,RSAD2,SHFL,UBE2L6
Gcg		other		0.707	0.0116	ASS1,CTH,GLS2,GNMT,MFSD2A,RNASE4,SLC7A2,SULF2
IFIH1	0.525	enzyme		1.286	0.0117	Bst2,CCL5,Clec2d (includes others),IFIT1,NFKBIA,RSAD2
Ccl2		cytokine		-0.808	0.0117	CCL5,CTSK,KLF4,SDC4,SLC2A4,TBX3
estrogen receptor		group		0.719	0.0118	C3,CALB2,CALCB,CCNE2,CLN8,COL6A1,CXCL12,EGFR,F11R,FGF1,FGFR3,HSPA1A/HSPA1B,IRS1,ITGA3,MAN1A1,MMP15,PCDH8,RGS2,SELL,SLC9A3R1,SMAD6,SMN1/SMN2,SPARC,TSC22D3,XBP1
nitroglycerin		chemical drug			0.0122	CALCB,NOS1,TP73
4-hydroxyestradiol-17beta		chemical - endogenous mammalian			0.0122	CAT,HSPA5,SFRP2
TAP1	0.458	transporter			0.0122	CD1D,HLA-A,IFIT1
mir-375		microRNA			0.0122	MTDH,YAP1,YWHAZ
PLA2G2E		enzyme			0.0122	ADAM8,CCL5,S100A9
LRPPRC	-0.005	other			0.0122	MT-ND2,MT-ND3,MT-ND5
KMT2A-AFF1		fusion gene/product			0.0122	BCL6,FLT3,IGFBP7
ZBTB16	-0.285	transcription regulator		1.2	0.0122	BCL6,BMP2,Cd24a,CD55,CD74,EMB,FGFR3,IL7R,KLHL6,PIK3R1,SELL,SLC2A1,TSC22D3
fatty acid		chemical - endogenous mammalian		-1.237	0.0122	APOA1,APOA2,CREB3L3,FADS2,HSPA5,IRS1,MACROH2A1,NFKBIA,NR4A1,PLIN4,RBP4,SLC2A1,SLC2A4
Interferon alpha		group	Activated	3.495	0.0128	B2M,BCL6,Bst2,C3,CASP8,CCL5,CD1D,CDC25A,CDKN2D,CTH,EGFR,GLI1,GPR180,HLA-A,HSPA1A/HSPA1B,IDO1,Ifi27,IFI35,IFIH1,IFIT1,Iigp1,IL7R,ISG20,ITPR1,NFKBIA,PIM2,PSMB8,RSAD2,S100A9,SHFL,TRIM5,UBE2L6,USP25
MAF	0.2	transcription regulator		-1.98	0.0133	ANPEP,CRYAB,MAFG,PMVK,RAD50,S100B,TXN
CSHL1		growth factor		1.591	0.0133	ACTA1,BCL6,BMP2,CA3,PIK3R1,SLC2A1,SRD5A1
SLC30A7	0.1	transporter		-1.982	0.0133	ALOX12,EPHX1,EPHX2,FABP3
TNFSF14		cytokine		1.059	0.0133	ADAM8,CCL5,CXCL12,INHBA
SLC9A3		ion channel			0.0133	B2M,CCL5,CD74,PSMB8
PLAGL1	-0.174	transcription regulator		-1.177	0.0133	ADCYAP1R1,LDHA,SLC2A4,SORD
Growth hormone		group		1.061	0.0135	ACSL1,AGT,ALB,BCL6,BMP2,C3,CA3,CAT,COL18A1,CTH,EGFR,FGFR3,GHR,JUNB,MT-ND3,MT-ND5,NFKBIA,NR1D1,PRDX3,S100B,SLC2A1,YWHAZ
hydroxyurea		chemical drug		1.406	0.0137	CDC7,E2F2,GINS2,IFIT1,ISG20,MUS81,SMN1/SMN2,SPDYA,TP73
caffeine		chemical drug		-0.018	0.0137	CAT,CDC25A,CTSK,EGFR,JUNB,NR4A1,SLC2A1,SRSF3,TP73
ACOX1	0.052	enzyme		0.081	0.0137	ACSL1,CAT,CHRNB2,CXCL12,CYP7B1,EGFR,GNMT,GOT1,HSPA5,LGALS3,LGALS3BP,PIGP,RGN,RGS2,Uox,XBP1
IL6		cytokine		1.2	0.0149	ABCC1,ABCC3,ADAMTS4,AGT,ALB,ANPEP,APOA1,ARL4C,BCL2L11,BCL6,BMP2,C3,CCL5,CD74,CDKN2D,CIB2,CP,CRYAB,CTSK,DPP3,E2F2,EGFR,FRRS1,GLI1,HLA-A,HSPA5,IDO1,IFIT1,IL7R,IRS1,ITPR1,JUNB,KIF2C,KIFC1,LGALS1,LYZ,NFKBIA,PECAM1,PHB,PPRC1,PSMB8,PTPRC,RAB27A,ROR1,S100A9,SH3GLB1,SLC2A4,Slco1a4,Srsf5,STAT6,TFR2,VIP,XBP1
methapyrilene		chemical drug		-1.732	0.0151	ACADS,ALB,ALDOB,APOA2,Apoc3,ASS1,CAT,CP,GSS,HMGCS2,HSPA5,MAOB,RPL13A,RPS9,SCP2,YWHAZ
miR-486-5p (and other miRNAs w/seed CCUGUAC)		mature microRNA		1.342	0.0151	DCBLD2,SLC4A8,TOB1,UBASH3B,WDFY3
mir-486		microRNA		1.342	0.0151	DCBLD2,SLC4A8,TOB1,UBASH3B,WDFY3
JAG2	0.051	growth factor		-0.555	0.0151	BCL6,BMP2,C3,CCL5,MIF
TOR1A	0.02	enzyme			0.0151	ALB,CALB2,HSPA5,MPST,PDE10A
ADM	0.152	other		-0.36	0.016	AGT,CALCB,CASP8,NOS1,PGK1,RAMP1,RAMP3
phenobarbital		chemical drug	Activated	2.571	0.016	ABCC3,APOA1,CYP7B1,EPHX1,RAF1,Slco1a4,SLCO1C1
PAX7		transcription regulator		1.294	0.0161	ASS1,BCKDHB,Cd24a,EMB,LIX1,MEST,PARM1,PRRX1,RNF128,SCLT1,TOB1
EGLN		group	Inhibited	-2.252	0.0161	ANKRD37,APLN,Apoc3,Apol11b (includes others),BRWD3,GPR146,HMGCL,LDHA,MIF,PGK1,PYGL,RIOK3,RLF,RNASE4,S100A9,SH2B2,TLCD3A
acetaminophen		chemical drug		1.323	0.0168	ABCC1,ABCC3,ALB,APOA2,CA3,CASP8,CAT,GHR,HMGCS2,HSPA5,IRS1,PECAM1,SCP2,TXN,YWHAZ
glutamine		chemical - endogenous mammalian		1.034	0.0169	ASS1,BCAT1,BCL2L11,HSPA1A/HSPA1B,HSPA5,JUNB,KLF4,NFKBIA,NR4A1,PCK2,PHB,TIMM17A,XBP1
NR3C1	0.054	ligand-dependent nuclear receptor		0.169	0.0176	ABHD2,AGT,APOA2,ARRB2,ATP6AP1,ATXN1,B2M,BARD1,BCL10,BCL2L11,BCL6,BMP2,C4A/C4B,CACNA2D3,CAT,CBX4,CCL5,CRYAB,DIABLO,DUSP22,DYNLL2,ELMOD2,ELMOD3,FKBP4,GNMT,HMGCS2,HSP90AB1,HTR1A,IFIH1,IL7R,INHBA,JMJD6,MEST,MFSD2A,MTCH2,NFKBIA,PCK2,PIK3R1,PIM3,PLEKHF1,PRPF40A,PYGL,RABGGTB,RAF1,RGS2,RNF10,SH3GLB1,SLC7A6,STAT6,TNFAIP8,TRAF1,TSC22D3,TXN,UNC13B,Uox,USP54,VIPR1,YWHAZ
IFN type 1		group		1.969	0.018	BCL6,Bst2,CCL5,IDO1,IFIH1,IFIT1
RET	-0.122	kinase		0.1	0.0181	ACTA1,CRYAB,CXCL12,DES,DNAJB2,FKBP4,GJA1,GRP,HSPA1A/HSPA1B,NOS1,Pln,S100A9,SCARA3,SELL,STIP1,VIP
MYOD1		transcription regulator		-0.162	0.0184	ACTA1,AGT,ASS1,BCL6,CDO1,CRYAB,DES,E2F2,EGFR,EIF3E,FNDC5,FSTL1,GINS2,ITGA7,JUNB,KIF2C,KIFC3,LMNB2,PMEPA1,Ppfia4,SH3GLB1,SLC2A1,SLC2A4
collagen type i (family)		group		0.313	0.0186	ABCC1,RIT1,SPARC,TGFB1I1
HIF3A	-0.573	transcription regulator		1.091	0.0186	APLN,PGK1,RARB,SLC2A1
IL21		cytokine		0.374	0.0186	BCL2L11,BCL6,CCL5,CD1D,IDO1,IFIT1,IL4I1,IL7R,PTPRC,RSAD2,SELL,XBP1
amphetamine		chemical drug		1.091	0.0186	ATF1,CCNT1,DRD2,EZR,FAP,INHBA,JUNB,MAOB,NOS1,RGS2,SELL,STIP1
TLR7	0.253	transmembrane receptor		1.844	0.0187	AGT,BANK1,CCL5,CD1D,DMXL2,IDO1,IFI35,IFIT1,IL4I1,ISG20,JUNB,NFKBIA,RSAD2,Zfp185
RARG	-0.002	ligand-dependent nuclear receptor		1.511	0.019	APOA1,BMP2,CHST10,CRYAB,KLF4,RARB,SLC16A2,ZMAT4
HSPA5	-0.164	enzyme		1.017	0.019	ACLY,CCL5,EGFR,EIF2A,HSP90B1,HSPA5,IFIT1,XBP1
panobinostat		chemical drug		0.389	0.0191	BCL2L11,CRYAB,FLT3,PPP1R1B,SLC9A3R1,TP73,YWHAZ
PTP4A1		phosphatase		-1.058	0.0191	ACLY,APC,CCL5,COL6A1,DNAJB1,GDI2,HNRNPF,HSPA1A/HSPA1B,IGFBP7,PECAM1,PIK3CA,PIK3R1,RNFT1,SMS,SPARC,SRSF3,SYCP2
Ins1		other		-1.979	0.0192	ADIPOR1,AGT,ALB,APLN,APOA1,Apoc3,BPGM,CCL5,COL18A1,CRYAB,ERP29,FABP3,FADS2,GDI2,GPLD1,IRS1,IVD,JUNB,LDHA,LGALS3BP,MIF,NOS1,PIK3R1,RETN,RGN,SLC2A1,SLC2A4,SPARC
STAT3	-0.024	transcription regulator		0.438	0.0193	AGT,ALAS2,BCL2L11,BCL6,CAT,CCL5,CD74,CDC25A,CDKN2D,COPS5,GJA1,HES5,HLA-A,IFI35,IFIH1,IFIT1,IKZF2,ISG20,JUNB,KLF4,LDHA,LTBR,LYZ,MT-ND2,MT-ND3,MT-ND5,PCSK9,PECAM1,PGK1,PHB,PIM2,PSMB8,RAB27A,ROR1,RSAD2,S100A9,SLC2A1,SMAD6,TOB1,TRIM5,VIP,XBP1
BCOR	-0.006	transcription regulator			0.0194	BANK1,CD74,GLI1,LSP1,MS4A1
BAG1	0.063	other		-1.951	0.0194	BCL2L11,EGFR,Hspa1b,RAB27A,TP73
NFkB (complex)		complex		1.083	0.0195	AGT,B4GALT1,BMP2,C3,CASP8,CCL5,Cd24a,CD74,CDC25B,CGREF1,COL18A1,CREB3,CXCL12,Cyb5r3,DRD2,EGFR,FGF1,G0S2,GAS6,HES5,HIF3A,HLA-A,HTR1A,IDO1,IL7R,ITPR1,JUNB,KDM2A,LSP1,NFKBIA,NOS1,NR1D1,PECAM1,PIM2,PIM3,RSAD2,SDC4,SFRP2,SLC2A1,SLC2A4,SLC7A5,TNFAIP8,TOLLIP,TRAF1
LHX1	-0.908	transcription regulator		1.32	0.0196	ALDOB,ANPEP,ASS1,CALCB,EHD2,EMB,FABP3,HES5,SAMD3,TMEM229A
RORA	0.078	ligand-dependent nuclear receptor		0.757	0.0197	ADIPOR1,Apoc3,CCL5,CYP46A1,CYP7B1,FABP3,GOT1,HSD17B10,ITPR1,NFKBIA,NR1D1,RBFOX1,S100A9,SLC2A4,Slco1a4,SULF2
resolvin E1		chemical - endogenous mammalian			0.0199	CD55,IRS1,SLC2A4
L-tryptophan		chemical - endogenous mammalian			0.0199	ALB,CASP8,S100A6
CLCN5	-0.074	ion channel			0.0199	B2M,CA3,TXN
MRPL12	-0.1	other			0.0199	MT-ND2,MT-RNR1,MT-RNR2
pictilisib		chemical drug			0.0199	BCL2L11,LDHA,SLC2A1
VWF	0.043	other			0.0199	F8,LGALS3,YWHAZ
MYCBP	0.154	transcription regulator			0.0199	EIF2A,LDHA,NCL
PIWIL2		enzyme			0.0199	CABLES1,CDK8,CXXC4
Cux1	0.005	transcription regulator			0.0199	CCL5,DPYSL3,HTRA1
hydrogen sulfide		chemical - endogenous mammalian			0.0199	HSPA5,SELL,TXN
dihematoporphyrin ether		chemical drug			0.0199	EGFR,HSP90B1,RAF1
Pkc(s)		group	Activated	3.028	0.0199	APLN,APOA1,BCL2L11,CD55,DES,EGFR,HSP90B1,HSPA5,IRS1,JUNB,MAOB,MS4A1,NOS1,NR1D1,NR4A1,RARB,RGS2,SLC6A9,TP73,XBP1
diethylstilbestrol		chemical drug		-0.231	0.0203	ACTA1,ADCYAP1R1,AKAP8L,ARHGDIB,BCAT1,BCL6,C3,CD55,CLN8,CTSK,CYGB,EGFR,HLA-A,HSP90AB1,HSP90B1,INHBA,IRS1,KLF4,LGALS1,LRRK2,LSP1,Ms4a4c (includes others),RIN2,S100A6,Slco1a4,SPARC,VIP
DYSF	0.164	other			0.0204	APBA3,B2M,CD55,CD74,CHMP1A,DNAJB1,HLA-A,HSPA1A/HSPA1B,LGALS3,LYZ,TMEM50B
CD40		transmembrane receptor		1.034	0.0208	ANPEP,BCL2L11,BCL6,CCL5,CXCL12,HSP90B1,HSPA5,IL4I1,KLF4,LGALS3,LTBR,Nefm,NFKBIA,SELL,SLC2A1,TRAF1,XBP1
THRA	0.059	ligand-dependent nuclear receptor		-0.118	0.0208	ACTA1,APOA1,CAMK4,CDKN2D,DES,FGFR3,FURIN,INHBA,Pln,RARB,SFRP2,SLC2A4,THRB
HNF1A		transcription regulator	Activated	2.162	0.0209	AGT,ALB,ALDOB,ANPEP,APOA2,ATG2B,BCL6,CD55,CDO1,CPN1,F8,G0S2,GBE1,GDI2,GOT1,GTF2E1,HSPA5,LEF1,NPY2R,NR1D1,NRDC,PCSK9,PGK1,PSMA5,RARB,RNASE4,SERPING1,SLC38A4,SLC7A2,Slco1a4,TRAPPC13,XBP1,YPEL3
cycloheximide		chemical reagent		-0.637	0.0211	ALB,APBB1IP,APOA1,ASS1,B2M,CAT,CD55,CDKN2D,DRD2,EGFR,EIF4G1,GJA1,GOT1,IFIT1,IL7R,ISG20,JUNB,LDHA,NFKBIA,NR4A1,PERP,PGK1,RGS2,RSAD2,SLC2A1,SRSF7,THRB,TOB1,TRA2A,TRAF1,USP15,VIP
CD 437		chemical drug		-1.367	0.0211	APC2,ARHGDIB,ATP5MG,CCL5,CCT3,INO80B,KIF2C,LGALS1,MGST1,MTCH2,NACA,NFKBIA,NOP10,NR4A1,PABPC1,RPL13A,SH3BGRL3,SLC25A37,SRSF3,STOML2,TXN,XRN2,YWHAZ
halofuginone		chemical drug			0.0215	C4A/C4B,Cd24a,CD55,CP,CTSK,CYGB,EPHX1,FGFR3,FSTL1,GOT1,ITGA7,LGALS1,LGALS3BP,SCPEP1,SPARC,USP2
tributyltin		chemical reagent		-1.732	0.0215	ACLY,ACSL1,ASS1,CA3,CCNE2,COL6A1,Crip2,INHBA,ITGA3,LDHA,NDUFV1,NGEF,PALM3,PARM1,PLIN4,SH2D3C
CLUH	0	translation regulator		-0.679	0.0222	ACADS,ALDH2,DIABLO,HLA-A,Ifi27l2a/Ifi27l2b,IVD,MRPL24,PCCB,PCK2,TSFM
Pro-inflammatory Cytokine		group			0.0225	ASS1,CD55,CR1L,HSPA5,LGALS1,NR4A1,SDC4
HNF4A		transcription regulator		1.85	0.0226	AASS,ABCB10,ABCC3,ACAA2,ACBD6,ACIN1,ACLY,ACSL1,ACY3,ADGRB2,ADIPOR1,AGT,ALB,ALCAM,ALDH2,ALDOB,ANPEP,APOA1,APOA2,Apoc3,ARL4C,BARD1,BCL6,BLOC1S1,BLVRB,BORCS6,BPGM,C11orf58,C22orf23,C3,C4A/C4B,CAP1,CAT,CCDC47,CCNE2,CCNT1,CCP110,CD1D,CD55,CDC25A,CDK8,CDKN2AIPNL,CHRNB2,CMSS1,CNOT11,COQ6,CP,CUL4B,CYP7B1,DACH2,DCK,DHRS4,DIABLO,DISP2,DYNC2LI1,EID1,EIF4G1,ELMOD3,EPHX1,F11R,FAM117A,FILIP1,FURIN,FZD1,G0S2,GA…
LDLR	0.085	transporter			0.023	ACLY,ALCAM,ANLN,BMP2,Bst2,CCL5,CCNE2,CD55,CDC25B,CYP7B1,ENPP4,FADS2,GAS6,GJA1,HSPA5,KIF2C,LSP1,LYZ,MIF,VIPR1
Ncoa-Nr1i2-Rxra		complex			0.0233	ABCC3,CAT
BRD3	-0.138	kinase			0.0233	ALAS2,SLC4A1
IFNA10		cytokine			0.0233	IFIH1,IFIT1
IFNA21		cytokine			0.0233	IFIH1,IFIT1
USE1	0	other			0.0233	HSPA5,XBP1
IL17R		complex			0.0233	CCL5,S100A9
EDEM1	-0.055	enzyme			0.0233	HSPA5,XBP1
IFNA5		cytokine			0.0233	IFIH1,IFIT1
SDF4	0.032	other			0.0233	HSPA5,XBP1
quisinostat		chemical drug			0.0233	BCL2L11,SMN1/SMN2
IFNA7		cytokine			0.0233	IFIH1,IFIT1
LAMTOR2	0.003	other			0.0233	LAMTOR1,LAMTOR3
APBA3	-0.326	transporter			0.0233	PGK1,SLC2A1
CD55	0.484	other			0.0233	ALB,CASP8
LIPC		enzyme			0.0233	APOA1,APOA2
IFNA8		cytokine			0.0233	IFIH1,IFIT1
IFNA14		cytokine			0.0233	IFIH1,IFIT1
H19		other			0.0233	IRS1,PHB
RPS3	-0.083	enzyme			0.0233	BCL2L11,NFKBIA
IFNA6		cytokine			0.0233	IFIH1,IFIT1
CARD14		other			0.0233	BCL10,PIK3CA
SEC23B	0.006	transporter			0.0233	EIF2A,HSP90B1
CTTN	-0.116	other			0.0233	CCL5,EGFR
Ptgs2os2		other			0.0233	CCL5,TRAF1
IFNA16		cytokine			0.0233	IFIH1,IFIT1
H1-4		other			0.0233	GLI1,HES5
phenformin		chemical drug			0.0233	SLC2A1,XBP1
atenolol		chemical drug			0.0233	B2M,Pln
chloral hydrate		chemical drug			0.0233	CALCB,GLI1
glimepiride		chemical drug			0.0233	SLC2A1,SLC2A4
GKT137831		chemical drug			0.0233	ACTA1,XBP1
tretinoin tocoferil		chemical reagent			0.0233	CAT,RARB
phytol		chemical - endogenous non-mammalian			0.0233	CAT,SCP2
vidarabine		chemical drug			0.0233	BMP2,FABP3
glyphosate		chemical toxicant			0.0233	ITPR1,S100A9
N-chlorotaurine		chemical - kinase inhibitor			0.0233	CAT,TXN
formononetin		chemical - endogenous non-mammalian			0.0233	ABCC1,BMP2
pioglitazone		chemical drug		-0.245	0.0241	ABCB10,ACTA1,APOA1,APOA2,CAT,HSPA5,IRS1,KLF4,NR4A1,RARB,RBP4,RETN,SLC2A1,SLC2A4,XBP1
CDH11	0.149	other		-1.342	0.0244	AGT,MMP15,PIK3R1,SLC9A3R1,TNK2
miR-7a-5p (and other miRNAs w/seed GGAAGAC)		mature microRNA		1.166	0.0244	EGFR,IRS1,KLF4,KMT5A,RAF1
IFNE		cytokine		1.342	0.0244	IFIH1,ISG20,SLC2A1,SLC7A2,TRIM5
THBS4		other		-1.474	0.0244	CRELD2,HSPA5,MANF,PECAM1,SDF2L1
TAB1	0.033	enzyme		-1.387	0.0244	CCL5,IFIH1,IFIT1,NFKBIA,RGS2
FAS	0.01	transmembrane receptor		0.955	0.0244	ARRB2,CAMK2G,CASP8,CCL5,CD1D,CLTB,COL18A1,COL6A1,CRYBG1,F5,GPLD1,IFIT1,ITGA7,ITPR1,JMJD6,LGALS3,MAP4K4,MARK2,MIF,NFKBIA,NR4A1,NUMA1,PECAM1,PIK3CA,PKN2,PLEC,PPFIA1,RALBP1,RGS14,RSAD2,SKIL,STAMBP,TNK2
edaravone		chemical drug		1	0.025	ACLY,CAT,HSPA5,PRDX3
thiazolidinedione		chemical drug		1.067	0.025	CAP1,IRS1,NR4A1,PIK3R1
mezerein		chemical - endogenous non-mammalian			0.025	CD74,IFIH1,IFIT1,MT-ND2
INS		other		0.018	0.0252	ACLY,ADCYAP1R1,ADIPOR1,AGT,APOA1,CAT,HNRNPF,HSPA5,IRS1,JUNB,NDUFV1,NOS1,NR4A1,RARB,SLC2A1,SLC2A4,XBP1,YAP1
ZAP70	-0.178	kinase		0.707	0.0254	BCL2L11,ITPR1,KCNK3,PLEC,SLC23A2,TRA2A,TSC22D3,UBE2L6
tamoxifen		chemical drug		1.922	0.0257	ASS1,BMP2,C3,CASP8,CAT,CCDC80,CXCL12,EGFR,EPHX1,FADS2,G0S2,HSP90AB1,HSP90B1,IRS1,ISG20,JUNB,KIF2C,MIF,NOS1,RAMP3,SLC2A1,SLC7A2,SLC7A5,SLC9A3R1,TACC1,TXN,YPEL3
WT1		transcription regulator		1.693	0.0258	ANPEP,ANXA11,APC,CREBZF,CUL4B,DDX3X,DESI1,EGFR,EZR,FGF1,GPC5,HDLBP,HSP90B1,JUNB,KLF4,LGALS3,MED13,MGST1,MPP1,PCK2,PECAM1,SRSF6,TM4SF1,ZMIZ1,ZNF280B
SIRT3	-0.082	enzyme		-0.258	0.0264	CAT,MT-ND2,MT-ND3,MT-ND5,PECAM1,RICTOR,SLC2A1
STAT2	0.006	transcription regulator		1.569	0.0264	CCL5,GLI1,IFI35,IFIT1,Iigp1,PSMB8,RSAD2
E. coli serotype 0127B8 lipopolysaccharide		chemical - endogenous non-mammalian		0.862	0.0264	AIF1L,CALB2,CASP8,CCL5,CXCL12,FGF1,FZD1,GJA1,GPR146,HSPA5,LGALS3,NFKBIA,PCK2,PPP1R1B,PRDX3,PSD2,RSAD2,SLC6A1,SLC7A5,VIPR1
RHO		G-protein coupled receptor		-1.414	0.0272	B2M,CD74,DPYSL3,EIF2A,EPB41,H1-2,IMPDH1,S100A6,SERPING1
E. coli B5 lipopolysaccharide		chemical - endogenous non-mammalian		0.289	0.0283	ALDH2,APOA1,Apoc1,B2M,BCL6,CAT,CCL5,DNAJB2,EEFSEC,EGFR,GNMT,HLA-A,IDO1,IFIT1,IL7R,ISG20,JUNB,NFKBIA,PSMA5,TOLLIP
BCR (complex)		complex		0.618	0.0283	B4GALT1,BCL2L11,BCL6,CDC25A,HSP90B1,HSPA5,JUNB,KLF4,SELL,SLC2A1,XBP1
tert-butyl-hydroquinone		chemical reagent		0.217	0.0283	ABCC1,FLRT2,GBE1,GSS,GSTA3,HSPA5,IDO1,JUNB,PCDH8,PHKA1,PSMA5
tanespimycin		chemical drug		-0.426	0.0286	ARRB2,DNAJB1,FLT3,HNRNPA2B1,HSP90AB1,HSP90B1,HSPA1A/HSPA1B,HSPA5,IARS1,LDHA,MIF,POLR2L,PRDX3,RAF1,SLC2A1
SRF	0.177	transcription regulator		1.272	0.0295	ACTA1,BCL2L11,BMP2,BPGM,BRD3,CAP1,CCL5,CPM,DES,DSTN,EZR,FGF1,G0S2,HIF3A,JUNB,KRIT1,MAP4K4,MGST1,MINDY2,MRPS35,MYH9,MYO1E,NR4A1,ODF2L,OPA3,RAF1,RAMP1,S100A9,SLC2A1,TGFB1I1
Foxo		group			0.0297	BCL2L11,IL7R,RICTOR
IL-1R		group			0.0297	CASP8,S100B,SMAD6
NCKAP1L	0.062	other			0.0297	EPB41,MPP1,SLC4A1
KCNN4		ion channel			0.0297	CCL5,CTSK,TSC22D3
N4BP1	-0.221	other			0.0297	HLA-A,JUNB,TP73
IL9		cytokine			0.0297	JUNB,PECAM1,PIM2
DAP3	-0.144	other			0.0297	MT-ND2,MT-ND3,MT-ND5
FCER1G	0.141	transmembrane receptor			0.0297	CCL5,IDO1,RSAD2
trifluoperazine		chemical drug			0.0297	CCNE2,NOS1,SELL
MIR99A-LET7C-MIR125B2		group			0.0297	ACVR1C,APC,APC2
ATG5	-0.064	other		1.387	0.0301	BCL2L11,CKAP4,HSPA5,IFIH1,TBK1
ANGPT2	0.327	growth factor		0.337	0.0306	ABCC1,ACTA1,ARL4C,BCL2L11,CAT,CCL5,COL18A1,CRYAB,EGFR,EPHX2,FKBP4,HSPA1A/HSPA1B,HSPA5,JMJD6,LIG4,LMNB2,MGST1,MIF,PDIA6,SERPING1,TMEM41B
HSF1	-0.067	transcription regulator		0.677	0.0307	ACLY,B2M,BCL10,CCT3,COBL,COL18A1,CRYAB,DNAJB1,FGF1,FKBP4,FXR1,HSP90AB1,HSPA1A/HSPA1B,Hspa1b,IL7R,JARID2,JMJD6,LDHA,MRPL18,PGK1,STAT6,STIP1
NLRX1	0.406	other		0.378	0.0307	AGT,BCL10,CASP8,NFKBIA,PIK3R1,RAF1,SLC2A1
IDH1	-0.021	enzyme		-1	0.0307	BCAT1,GLI1,GLS2,PGK1,RETN,SLC2A1,SLC2A4
MAP2K7		kinase			0.0307	CCL5,GJA1,HSPA5,JUNB,LMO7,LSP1,MAOB
fulvestrant		chemical drug		0.827	0.032	APOA1,BARD1,BMP2,C3,CALCB,CCDC80,CCL5,CD74,CDC25A,CDC25B,CDK8,CXCL12,EGFR,FGF9,GHR,GJA1,Ifi27,IRS1,MANF,NOS1,NUDT1,RNF126,SLC7A5,SLC9A3R1,TSC22D3,VIPR1,XBP1
11,12-epoxyeicosatrienoic acid		chemical - endogenous mammalian		1	0.0325	APOA2,EGFR,EPHX2,NFKBIA
HMGN1	-0.003	transcription regulator			0.0325	G0S2,IL4I1,Srsf5,XBP1
CD86	-0.227	transmembrane receptor			0.0325	CASP8,IDO1,NFKBIA,XBP1
PROX1	-0.091	transcription regulator		-0.277	0.0325	CCNE2,FGFR3,PCK2,STAT6
plerixafor		chemical drug		-0.469	0.0325	CXCL12,DCK,KLF4,PGK1
PRKAA1	-0.036	kinase		-0.728	0.033	ACOT7,ALB,ARHGDIB,CAT,CXCL12,DLGAP2,GALM,GHR,HSPA5,LDHA,MGST1,NFKBIA,PMEPA1,PSMB8,RGS2,TTYH1,YAP1
NR5A2		ligand-dependent nuclear receptor		-0.664	0.0333	ABCC3,APOA1,C3,CYP7B1,GLS2,GOT1,Hspa1b,JUNB
CD36	0.346	transmembrane receptor		0.277	0.0333	ADAMTS4,APOA1,CCL5,HSPA5,IGFBP7,Pln,SLC2A4,XBP1
ADORA2A	0.771	G-protein coupled receptor		0.662	0.0336	ARHGEF7,ATP6AP1,Cd24a,COL6A1,Dancr,DSTN,GLI1,GPLD1,NFKBIA,NR4A1,PPP1R1B,SPARC,SYT11,TIMM44,TSC22D3
STAT6	0.471	transcription regulator		0.19	0.0343	ACSL1,ALDH2,ASS1,BCL6,Bst2,Ccdc50,CCL5,Cd24a,CIDEB,CKAP4,EPHX1,FLRT2,HMGCS2,HNRNPH3,IDO1,IFIH1,Iigp1,IL31RA,IL4I1,IMPDH1,INPP1,ISG20,LGALS3BP,LMO7,Ms4a4c (includes others),NFKBIA,PIM2,PLCD1,PXK,RAD50,STAT6,USP2,XBP1
CBFB	-0.134	transcription regulator		0.378	0.0345	ARL4C,BCL2L11,GPLD1,HTRA1,IKZF2,LGALS3BP,LIMD1,SLC25A19,STAT6
TFAP2C		transcription regulator		0.582	0.0345	ALCAM,ANLN,EGFR,FKBP4,FMN1,GSTA3,H1-2,TACC1,XBP1
HIC1	-0.163	transcription regulator		1	0.0345	ANO2,CCNE2,CDO1,CYP7B1,INHBA,ITPR1,PLEC,RIN2,TNFAIP8
AGT	-0.91	growth factor		0.66	0.0352	ACTA1,ADIPOR1,AGT,ALOX12,APLN,ARHGEF9,C3,C4A/C4B,CASP8,CAT,CCL5,CCNE2,CDC25A,CGREF1,COL6A1,COX5A,CP,EGFR,FRAT2,GJA1,GSS,GSTA3,HCRT,HSPA1A/HSPA1B,Hspa1b,ITGA7,MGST1,MIF,NCL,NFKBIA,NOS1,NR4A1,PECAM1,PIK3R1,PSMB8,RBP4,RGS2,SELL,SLC2A1,SPTSSA,TIMM9,USP9X
RNASEH2A	0.043	enzyme			0.0355	Ifi27l2a/Ifi27l2b,IFI35,IFIH1,IFNGR2,ISG20,NFKBIA,RSAD2
BAX	0.132	transporter		-1.153	0.0355	BCL2L11,CCL5,CTSK,DNAJB2,HLA-A,PDIA6,XBP1
methylprednisolone		chemical drug		-0.095	0.0358	ACSL1,ALDOB,ANPEP,ASS1,B2M,Cd24a,CD74,Cyb5r3,EPHX1,EPHX2,FKBP4,FSTL1,G0S2,GHR,GNL3,GOT1,HSD17B10,HSP90B1,HSPA1A/HSPA1B,ITGA7,ITPR1,IVD,MAOB,MTDH,NCL,NDUFC1,NGEF,PAQR7,PIM3,PTPRC,RAF1,RAMP3,RGN,RGS2,SCP2,SDC4,SLC7A2,SMN1/SMN2,SMPD3,SORD,SPARC,THRB,TNK2,TOB1,Uox,USP2
TGFB1	-0.279	growth factor		1.096	0.036	AASS,ABCF1,ABI2,ACAA2,ACLY,ACTA1,ADAMTS4,AIF1L,ALB,ALDH2,ALDOB,ALOX12,ANPEP,ANXA11,APLN,ASS1,ATG14,ATXN1,B2M,BARD1,BCL2L11,BCL6,BMP2,C3,CALB2,CALCB,CAMK2G,CAP1,CASP8,CAT,CCL5,CCNE2,CD55,CDC25A,CDC7,Clec2d (includes others),COL18A1,COL6A1,COX5A,CREB3,CTSK,CXCL12,DES,DISP2,DPYSL3,E2F2,EGFR,F5,FAP,FGF9,FNDC5,FURIN,FZD1,GALM,GJA1,GLI1,GPR146,H1-10,HNRNPDL,HSD17B10,HSPA1A/HSPA1B,HSPA5,HTRA1,IARS1,IFIH…
MECP2	-0.065	transcription regulator		-0.278	0.0363	ALOX12B,ARHGAP42,CALB2,ENPP4,FOXG1,FXYD1,HSPA5,IVD,JUNB,Nefm,NR4A1,RAB39B,RARB,SYN3,YWHAZ
CD44	-0.049	other		1.526	0.0365	ABCA2,ACTA1,ADAM8,ANXA11,CCL5,COL18A1,CTSK,Cyb5r3,FKBP4,HSP90AB1,ITGA3,KREMEN1,LGALS1,LGALS3,PECAM1,PMEPA1,SDC4,SELL,SFRP2
succinic acid		chemical - endogenous mammalian		-1.342	0.0367	ADCY5,AGT,CCDC80,MAN1A1,SERPING1
PPARD	0.021	ligand-dependent nuclear receptor		-0.876	0.0369	ACAA2,ALDH2,APOA1,APOA2,ASS1,FABP3,FAM241B,GAS6,GHR,HMGCS2,LDHA,MFSD2A,NDUFB10,OCEL1,PCSK9,PGM5,RAB9A,S100A6,SCARB2,SLC2A4,SORD,TCEA3
NGLY1	0.108	enzyme		-1.751	0.037	ATG13,ATG14,FUNDC1,Ifi27l2a/Ifi27l2b,IFIT1,RSAD2
IND S7		chemical - kinase inhibitor		1.633	0.037	COX5A,ERP29,HSPA1A/HSPA1B,PCK2,PGK1,STIP1
MEL S3		chemical - kinase inhibitor		1.633	0.037	COX5A,ERP29,HSPA1A/HSPA1B,PCK2,PGK1,STIP1
discodermolide		chemical drug			0.037	BARD1,BRCA2,CDC25A,CDC7,E2F2,FANCG
IRF4		transcription regulator		0.718	0.0373	B2M,BCL6,CLK3,EZR,IKZF2,IL7R,ISG20,LEF1,MANF,MS4A1,PIM2,PSMA2,SLC2A1,TRAF1,UBE2H,XBP1
cholic acid		chemical - endogenous mammalian		1.394	0.0377	ABCC3,AGT,APOA1,CYP7B1,EPHX1,MGST1,RAI1,Slco1a4
PIK3CG	0.018	kinase		-1.912	0.0377	B2M,BCL2L11,CD74,CTSK,EPHB6,Gbp8,HLA-A,Iigp1
decitabine		chemical drug		1.009	0.0379	ABCB10,ABCC1,ABCC3,ADCY5,APC,ARHGDIB,ATF1,B2M,BCAT1,BCL2L11,BRCA2,CASP8,CCL5,CDKN2D,CGREF1,CHD5,CXCL12,DDX3X,DEK,EFNB3,EGFR,EIF4G1,EPHB6,EZR,FECH,FGFR3,HMGCS2,HNRNPA2B1,HSPA1A/HSPA1B,HSPA5,IFI35,IGFBP7,IL7R,ITGA3,JUNB,KLF4,LEF1,LGALS1,LGALS3,MANF,MAOB,MAP4K4,MOB2,NFKBIA,PABPC1,PCDH8,PLXNA3,RAF1,RARB,RCHY1,RNASE4,RPS25,SELL,SEZ6L,SMO,SPARC,SRSF6,STAT6,TMEFF2,TP73,TRIM10,YAP1,ZSWIM6
progesterone		chemical - endogenous mammalian		0.394	0.0381	ACOT7,ACSL1,ACTA1,ADCYAP1R1,BCAT1,BCL6,BMP2,C3,C9orf72,CA3,CALCB,CD1D,CDC25A,CP,CRYAB,CTDSPL,CXCL12,DRD2,EGFR,EZR,FKBP4,FMO5,FRAT2,GAS6,GHR,GJA1,GNMT,GSTA3,INHBA,IRS1,ISG20,LDHA,LGALS1,LGALS3,LMO7,NFKBIA,NR4A1,PARM1,PIK3R1,PIM2,PLIN4,PPP1R1B,RBP4,RETN,RNASE4,RPS6KA5,S100A6,SHD,SLC2A1,SRD5A1,SRSF7,ST3GAL4
bee venom		chemical - endogenous non-mammalian		0.585	0.0382	CCL5,DNAJB1,IL4I1,JUNB,KIFC1,KLF4,MYH9,NFKBIA,REXO1,RGS2,TRAF1
IL12 (family)		group		0.929	0.0387	BCL2L11,BCL6,CCL5,CTH,FURIN,IDO1,PIM2,PTPRC,SELL
IFNA2		cytokine	Activated	2.305	0.039	B2M,CCDC92,CCL5,DIABLO,DNAJB2,EFNB3,GOT1,HLA-A,IDO1,IFI35,IFIH1,IFIT1,ISG20,LGALS3BP,RSAD2,SHFL,UBE2L6,XBP1,ZBTB11
PD98059		chemical - kinase inhibitor		-1.016	0.0396	ACOT7,ADIPOR1,AGT,ANPEP,APOA1,BCL2L11,BCL6,BMP2,C3,CCL5,CCNE2,CD55,CD74,CDC25A,CTSK,DCBLD2,DES,E2F2,EGFR,FURIN,GJA1,GPC5,HNRNPA2B1,HNRNPF,HSPA5,JUNB,LDHA,MIF,NOS1,NR4A1,PABPC1,PIK3R1,PLEC,RETN,RNASE4,SELL,SLC2A1,ST3GAL4,TP73,TRAF1,TSC22D3,TXN
poly rI:rC-RNA		biologic drug	Activated	3.587	0.0401	1810058I24Rik,Apol11b (includes others),ATP5MG,B2M,BMP2,Bst2,C3,CCL5,CCNT1,CD74,Clec2d (includes others),DDX3X,EFNB3,ELAVL2,ELMOD2,EZR,FARS2,GLI1,HLA-A,HSPA5,IARS1,IDO1,IFIH1,IFIT1,Iigp1,IL4I1,INHBA,ISG20,JUNB,KLF4,LYZ,MARS2,Ndufs5,NFKBIA,NR4A1,PCK2,PIM3,PSMB8,RGS2,RPL13A,RSAD2,SDC4,SERPING1,TOLLIP,TRAF1,USP25
BSCL2	0.087	other			0.0408	ACSL1,CD74,NAT8L,PYGL,RETN,RSAD2,SLC2A4
MED13	0.143	transcription regulator		0.522	0.0408	Apoc1,BPGM,CIB2,PCSK9,PHKA1,PYGL,SLC2A4
cis-urocanic acid		chemical drug			0.0412	CD55,CRYAB,EGFR,HSPA1A/HSPA1B
PPP1R13L	-0.274	transcription regulator		1.067	0.0412	GJA1,ITGA3,PERP,SLC2A1
CBFA2T3	0.105	transcription regulator			0.0412	Bst2,Gypa,ITGAD,PTPRC
diallyl disulfide		chemical - endogenous non-mammalian		1	0.0412	ABCC3,CD55,GJA1,GSTA3
POR	0.036	enzyme		0.213	0.0413	ABCC3,ACLY,ACSL1,ACTA1,CD74,CYP7B1,FADS2,FGF1,GSTA3,HLA-A,HSD17B10,LGALS1,PMVK,SDC4,SLC23A2,Slco1a4,TMEM229B,ZMAT4
voltage-gated calcium channel		complex			0.0415	ACTA1,ITPR1,PTPRC
NfkB-RelA		complex			0.0415	AGT,CCL5,NFKBIA
WWC1	0.144	transcription regulator			0.0415	BMP2,FGF1,YAP1
KLF9	0.062	transcription regulator			0.0415	BMP2,CALB2,GHR
CCKBR	0.179	G-protein coupled receptor			0.0415	APLN,RETN,SPARC
PSMB8	0.459	peptidase			0.0415	GJA1,IRS1,NFKBIA
KAT6A	0.118	enzyme			0.0415	CDCA8,CDKN2D,E2F2
TNIP1	0.104	other			0.0415	CCDC80,HLA-A,S100A9
Gm12602		other			0.0415	ANPEP,CGREF1,CRYAB
poly dA-dT		chemical reagent			0.0415	CCL5,NFKBIA,RSAD2
27-hydroxycholesterol		chemical - endogenous mammalian			0.0415	AGT,ANPEP,SLC2A4
CD40LG		cytokine		0.87	0.042	ALCAM,ALG3,B2M,BCL6,CCL5,CD1D,CDC25B,E2F2,EGFR,EIF2A,FURIN,G0S2,HDDC2,HSPA1A/HSPA1B,IDO1,IFIT1,IL7R,INHBA,JUNB,LAS1L,LIG4,MAP3K4,MIF,NFKBIA,PMVK,PSMA2,PSMB8,RAB9A,RAD50,RGS2,SELL,TRAF1
FOS	-0.02	transcription regulator		1.555	0.042	ABCC1,AGT,APLN,B4GALT1,BCL2L11,C3,CAT,CCL5,COL18A1,COL6A1,CTH,DAP,DDX3X,EMB,ENAH,EPHX2,EZR,FARS2,Fhod1,FLRT2,FMN1,FSTL1,GJA1,HSD17B10,HSP90B1,HSPA5,JUNB,LGALS3,LGALS3BP,MAP4K4,MGST1,MYH9,NR4A1,PMEPA1,PSMA2,PSMB3,PXK,RALB,RPS9,S100A9,SFRP2,STAT6,SULF2,TPP1,TXN,XYLT1,YWHAZ
Salmonella enterica serotype abortus equi lipopolysaccharide		chemical toxicant		-0.168	0.0423	CCL5,DTNBP1,G0S2,IDO1,IL7R,INHBA,MAP3K4,NDP,PIM2,PIM3,RHOH,RIN2,SYNPO2,TBK1,TRAF1
FASN	-0.089	enzyme		0.822	0.0426	ACLY,Apoc1,CREBZF,FGF1,LRRK2,RBP4,RETN,SFRP2
PRNP		other		0.348	0.0428	ADAM8,CCL5,CSGALNACT1,FGF9,GJA1,HSP90B1,HSPA1A/HSPA1B,HSPA5,IRS1,NFKBIA
ESRRA		ligand-dependent nuclear receptor		1.974	0.0431	ACSL1,CACNB1,DEK,FABP3,FRAT2,GOT1,KRT12,LDHA,MAOB,MSL1,MTCH2,NR1D1,PCK2,Pln,PPP1R1B,WIPF2
CP-55940		chemical reagent			0.0432	DRD2,JUNB,NFKBIA,RPL13A,RPS9,YWHAZ
TRPS1	-0.098	transcription regulator		-0.816	0.0432	ACSL1,BMP2,ENPP6,RAMP1,SERPING1,SMPD3
DMP1	0.339	other	Activated	2.429	0.0432	BMP2,ELAVL2,FGF1,S100B,SLC6A9,SMAD6
HR	-0.076	transcription regulator		1	0.0432	COL25A1,COL6A1,DYM,GJA1,LEF1,PVT1
GTP		chemical - endogenous mammalian			0.0438	EGFR,GNL3
ADRA1		group			0.0438	ACTA1,JUNB
HNF4Œ± dimer		complex			0.0438	ALDOB,PCK2
luminespib		chemical drug			0.0438	HSPA1A/HSPA1B,RAF1
FICD	0.076	enzyme			0.0438	DNAJB1,HSPA1A/HSPA1B
MARCHF5		enzyme			0.0438	BLOC1S1,COL6A1
ATF6B	-0.106	transcription regulator			0.0438	HSPA5,XBP1
NELFCD	-0.003	other			0.0438	CCNE2,JUNB
CUEDC2	0.097	other			0.0438	LDHA,YWHAZ
COMT		enzyme			0.0438	CAMK4,DRD2
CNGB3		ion channel			0.0438	EIF2A,HSPA5
miR-324-5p (miRNAs w/seed GCAUCCC)		mature microRNA			0.0438	GLI1,SMO
IL9R		transmembrane receptor			0.0438	JUNB,SELL
WFS1	0.231	enzyme			0.0438	HSPA5,XBP1
ITPR2	0.049	ion channel			0.0438	ITPR1,TPR
HTRA1	-0.23	peptidase			0.0438	EGFR,HTRA1
DCC	-0.031	transmembrane receptor			0.0438	TP73,YAP1
NR1D2	-0.038	ligand-dependent nuclear receptor			0.0438	FABP3,NR1D1
BLM	0.259	enzyme			0.0438	IFIT1,ISG20
farnesyl transferase		complex			0.0438	CRYAB,GJA1
NELFE	0.029	other			0.0438	CCNE2,JUNB
NEDD4L	0.109	enzyme			0.0438	PIK3CA,TNK2
Immunoglobulin Lambda Light Chain		group			0.0438	HSPA5,XBP1
coumestrol		chemical toxicant			0.0438	HSP90AB1,HSP90B1
DIM-C-pPhOH-3-Cl		chemical reagent			0.0438	NR4A1,SLC2A4
retinaldehyde		chemical - endogenous mammalian			0.0438	BMP2,EGFR
ACKR2		G-protein coupled receptor	Inhibited	-2.236	0.044	CCL5,Ifi27l2a/Ifi27l2b,Iigp1,ISG20,RSAD2
IFNA4		cytokine	Activated	2.164	0.044	Bst2,IFIH1,IFIT1,PMEPA1,RSAD2
epoxomicin		chemical - protease inhibitor		-0.527	0.044	BCL2L11,HSPA5,PSMA2,PSMB3,RICTOR
APOE	-0.051	transporter		0	0.0444	ABCA2,ACSL1,ALOX12,ANXA11,APOA1,Apoc3,CAT,CCL5,CLN8,COL18A1,CTSK,Cyb5r3,DAGLA,FKBP4,HSP90AB1,HSP90B1,HSPA1A/HSPA1B,Hspa1b,HSPA5,ITGA3,KREMEN1,LTBR,PCSK9,PMEPA1,S100A9,SDC4,SLC6A1,STAT6,XBP1
CDKN2A		transcription regulator		1.311	0.045	BARD1,BCL2L11,C3,CCL5,CDC25A,CDC25B,CDKN2D,DCK,DEK,E2F2,GNL3,IFI35,KIFC1,LEF1,LGALS3,MS4A1,PMEPA1,PSMA5,RAB27A,RAB9A,S100A6,TOB1,TPP1,UBR7,VRK1
IL2		cytokine		0.932	0.0459	ABCC1,ADAM8,ARHGAP32,ARHGEF7,BCL6,BMP2,C3,CCL5,CCNE2,CD74,CDC25A,CXCL12,DAP,EEF1E1,GNL3,GPLD1,H1-2,HSP90B1,HSPA1A/HSPA1B,HSPA5,IDO1,IFNGR2,IKZF2,IL7R,ISG20,MYO1E,OSBPL3,PDCD11,PECAM1,PHB,PIM2,PTPRC,RAF1,RGS2,RNF128,RPS6KA5,SCP2,SELL,STIP1,TFDP2,TNFAIP8,TRAF1,VAV1,WLS,XBP1
ursodeoxycholic acid		chemical - endogenous mammalian		1.352	0.0465	ABCC3,CREBZF,GLI1,IRS1,LGALS3,MAFG,SPARC
Tlr		group		0.816	0.0465	BCL6,CCL5,HLA-A,IDO1,NFKBIA,RGS14,RGS20
DDX58	-0.032	enzyme		1.678	0.0465	CCL5,IFI35,IFIH1,IFIT1,ISG20,KLF4,RSAD2
USF2	-0.031	transcription regulator		0.249	0.0465	AGT,APLN,APOA2,B2M,BRCA2,LGALS3BP,MYH9
NR1H2	-0.161	ligand-dependent nuclear receptor		-1.254	0.0472	ABCA2,AGT,C3,CCL5,GLI1,NFKBIA,RARB,SLC16A2,SLC2A4,THRB
ERK1/2		group		0.205	0.0486	APLN,B2M,BCL2L11,BMP2,C3,CAT,CCL5,CDC25A,CYP46A1,EZR,FZD1,GJA1,HLA-A,HSPA5,IFIT1,IL17RD,ITGA3,JUNB,KIF2C,PSMB8,S100A6,SKIL,UNC119
CASZ1	-0.257	enzyme		0.946	0.05	ACTA1,ITGA7,KCNK3,PPP1R1B,RAMP1,XYLT1
APR-246		chemical drug			0.05	DNAJB2,GJA1,IGFBP7,MAP4,SLC7A5,XBP1
PTEN	0.058	phosphatase	Activated	2.547	0.0509	ABTB1,ACAA2,ACSL1,ALG3,ARHGAP10,BCL2L11,BPGM,C3,CA3,CBX4,CCL5,CDC25A,CDKN2D,COPS5,COX5A,CST6,CSTF3,CTDSPL,DIABLO,EGFR,FGF1,FGF9,FGFR3,G0S2,G3BP1,GPR146,GPRC5C,GSS,HDDC2,HSPA1A/HSPA1B,IFNGR2,Kctd12b,LGALS3,MACROH2A1,MFAP3L,MKRN1,NDUFC1,NUDT1,PECAM1,PERP,PGK1,PIK3R1,PLEC,PTPRC,PYGL,RAD50,RAMP3,SDC4,SELL,SH2B2,SMAD6,SORD,SUCLG1,SUCLG2,SULF2,TMEM106A,TSC22D3,YPEL3
Ifn		group	Activated	2.732	0.0519	B2M,BCL6,CASP8,HLA-A,IDO1,IFIH1,IFIT1,ISG20,PECAM1,RSAD2
PNPLA2	-0.077	enzyme	Activated	2.607	0.0527	ACAA2,ACADS,ACSL1,HSPA5,IRS1,SLC2A1,SUCLG2
bisphenol A		chemical - endogenous mammalian	Activated	2.014	0.053	ATP6AP1,C3,CUL4B,CXCL12,F11R,GABRG2,HSP90AB1,HSP90B1,HSPA1A/HSPA1B,NR4A1,SKIL,SLC2A4,SRD5A1,SRD5A3,SRSF3,TRA2A
IFN Beta		group	Activated	2.461	0.0549	CCL5,CD74,HLA-A,IDO1,IFI35,IFIH1,IFIT1,MT-ND2,N4BP1,RSAD2,USP25
TCF7L2	-0.342	transcription regulator	Inhibited	-2.182	0.0556	9630013A20Rik,ABHD17B,ACSL1,ACY3,ADAMTS4,ADD1,ANLN,CAP1,CCP110,EGFR,ENPP4,Gm19439,GSS,HMGCS2,IRS1,KMT5A,LEF1,MAN1A1,MAP4K4,OTUD7B,PIM3,PKD1,RASGEF1B,RCBTB1,RNASE4,SMCO3,SMIM15,SRD5A1,TBC1D14,TMEM163,TPRN,TSPAN15,YAP1
SB203580		chemical - kinase inhibitor	Inhibited	-2.693	0.0556	ADAMTS4,AGT,ARHGDIB,BCL2L11,BMP2,BPGM,C3,C4A/C4B,CCL5,Cd24a,CD55,COBL,CRYAB,CTSK,ERP29,FABP3,GDI2,GJA1,HSPA5,IDO1,IFI35,IFIT1,ISG20,JUNB,KCTD1,NR4A1,RETN,SERPING1,SPARC,TRAF1,WLS,XYLT1,YAP1
DPP-23		chemical reagent	Inhibited	-2	0.0622	DNAJB2,HSPA1A/HSPA1B,HSPA5,XBP1
STAT1	-0.067	transcription regulator	Activated	2.724	0.0649	AGT,ALAS2,B2M,BCL2L11,BCL6,C3,C4A/C4B,CASP8,CCL5,FURIN,HTRA1,IDO1,IFI35,IFIH1,IFIT1,Iigp1,IL31RA,KLF4,PECAM1,PHACTR1,PSMB8,RARB,RSAD2,SERPING1
IL11	-0.533	cytokine		1.951	0.0654	Clec2d (includes others),EZR,F8,JUNB,SMAD6,VIP
IFN alpha/beta		group		1.912	0.0666	1810058I24Rik,BCL2L11,CCL5,HLA-A,IDO1,Ifi27l2a/Ifi27l2b,RSAD2
trovafloxacin		chemical drug	Activated	2.121	0.0729	B2M,DNAJB2,EGFR,HLA-A,ISG20,JUNB,NFKBIA,PSMA5
SOCS1	0.052	other		-1.94	0.0738	CD1D,IFIH1,IFIT1,Iigp1,IRS1,ISG20,RSAD2,STAT6,TXN,VAV1
dexamethasone phosphate		chemical drug	Inhibited	-2	0.0744	BCL6,HES5,NFKBIA,PLEKHF1
bryostatin 1		chemical drug		1.955	0.0744	CCL5,IFNGR2,MS4A1,TRAF1
SGPP2	-0.199	phosphatase		1.982	0.0744	HSPA13,Hspa1b,HSPA5,XBP1
IRF3	-0.06	transcription regulator	Activated	2.514	0.0777	B2M,B4GALT5,Bst2,CCL5,FGF1,Ifi27l2a/Ifi27l2b,IFIH1,IFIT1,ISG20,JUNB,Ms4a4c (includes others),RSAD2,UBE2L6
GATA1		transcription regulator		1.802	0.078	ABCA2,ABCB10,AGGF1,ALAS2,ALOX12,BCL2L11,BLVRB,CCL5,CDKN2D,COPS5,FECH,FSD1L,Gypa,IL7R,JUNB,LYZ,MS4A1,NCL,PECAM1,PIM2,RANGRF,SLC4A1,TFDP2,TFR2,TGFB1I1,USP25
EPAS1	0.096	transcription regulator		1.899	0.0818	ABCF2,ACLY,APLN,CAT,CLK3,CXCL12,EGFR,EOLA1/EOLA2,FMO5,GBE1,GJA1,H1-2,HSPA5,ITPR1,LDHA,MANF,MIF,PIK3CA,SLC2A1,SLC2A4,SLC7A5,YAP1
IL22		cytokine	Activated	2.552	0.0825	C3,CCL5,CXCL12,GRP,HSP90AB1,HSPA5,S100A9
FOXM1		transcription regulator	Activated	2.185	0.0827	BRCA2,CAT,CCNE2,CDC25A,CDC25B,CDCA8,CXCL12,FZD1,LDHA,LEF1,PECAM1,PGK1
stallimycin		biologic drug	Activated	2	0.0878	IFIH1,IFIT1,IL7R,INHBA
IL1A		cytokine		1.961	0.0927	ADAMTS4,C3,C4A/C4B,CCL5,Clec2d (includes others),CTSK,CXCL12,IFNGR2,INHBA,JUNB,LDHA,NFKBIA,S100A9,SPARC,VIP
CFTR	-0.039	ion channel		1.94	0.1	ACAA2,CCL5,EPHX2,FADS2,ITPR1,NFKBIA,SCP2
USP22	-0.047	peptidase	Activated	2.213	0.105	CCL5,Cd33,IFIT1,PTPRC,VAV1
simvastatin		chemical drug	Activated	2.162	0.111	ADCYAP1R1,APOA1,BMP2,CD55,FADS2,GJA1,H1-2,KLF4,MYG1,NFKBIA,PCSK9,RAF1,S100A6,SDC4,SLC2A4,ST6GALNAC4,STAT6
IL13		cytokine		1.812	0.114	ACSL1,ADAM8,C3,CASP8,CCDC186,CCL5,CIDEB,COL18A1,CP,CTSK,DMXL2,EGFR,EZR,FADS2,FGD2,FGFR3,G0S2,GAS6,HTRA1,IARS1,IDO1,IFFO1,IFNGR2,IL31RA,NCLN,RIN2,SLC7A2,STAT6
KMT2D	-0.012	transcription regulator	Activated	2.573	0.116	ADCY5,CD55,CKAP4,DAZ2,FABP3,FAM117A,GLYCTK,GPRC5C,GPX7,HDDC2,IKZF2,KLF4,RANGRF,SMAD6,SMO,SORD,TCF15,WDR17,Zfp945
Irgm1		other		-1.941	0.118	CCL5,Ifi27l2a/Ifi27l2b,Iigp1,RSAD2
androgen		chemical drug		1.897	0.118	C4A/C4B,CA3,GJA1,GNMT,INHBA,NFKBIA,NR4A1,NR6A1,PIK3R1,PTPRC,SDC4,SFRP2,TLE5,TNFAIP8
estradiol benzoate		chemical drug		1.777	0.12	ACLY,C3,GJA1,RARB,RBP4,SLC2A4,VIP
IKBKG	0.116	kinase		1.924	0.122	ACTA1,BMP2,C3,CCL5,CP,CXCL12,CYP7B1,HLA-A,JUNB,NFKBIA,NR6A1,SLC16A2
DNMT3A	-0.053	enzyme	Inhibited	-2	0.125	ACSL1,ACTA1,ADCY5,Akap17b,APLN,BCL2L11,BRCA2,E2F2,ENPP6,FURIN,GSS,IRS1,NR4A1,PTPRC,SDC4,SKIL
PLA2R1		transmembrane receptor	Activated	2	0.134	ALDH2,MGST1,PEBP1,TPP1
TGM2	-0.018	enzyme	Activated	2.183	0.134	ACTA1,BCL6,C3,CD74,GCA,GJA1,IFI35,IFIT1,LRRK2,LSP1,RFLNB,SELL,SLC7A2,SRD5A3,TAF4B,VIP,YAP1
cytarabine		chemical drug	Activated	2.425	0.139	BCL2L11,CCL5,CD55,CDC25A,HLA-A,THRB
HBEGF	-0.158	growth factor	Activated	2.186	0.146	ANKRD37,BMP2,EGFR,GJA1,LDHA
ethionine		chemical toxicant		1.982	0.151	C4A/C4B,CP,LGALS3,PSMB8
RUNX1	0.1	transcription regulator		1.941	0.152	ALAS2,ALB,ALCAM,ALOX12,BCL2L11,EBNA1BP2,FECH,GNL3,Gypa,HSPA5,IL7R,MACROH2A1,MYH9,PIK3R1,PIM2,POU6F1,RSAD2,S100A9,SLC4A1,UBE2L6
PDLIM2	-0.351	other	Activated	2.333	0.152	F2RL2,FSTL1,GHR,LGALS3BP,PRUNE2,RNF128,SCARA3,SV2A,YPEL3
napabucasin		chemical drug		-1.89	0.153	ALCAM,ATXN1,B2M,KLF4,PECAM1,SMO,YAP1
TICAM1	0.292	other	Activated	2.105	0.162	ACSL1,Apol11b (includes others),CCL5,IFIT1,ISG20,Ms4a4c (includes others),NFKBIA,RSAD2,SLC7A2
mir-8		microRNA		-1.958	0.167	APOA1,BMP2,CCNE2,CDC25A,CDC25B,EGFR,Fhod1,KLF4,NIN,PERP,PKD1,RNF128,SULF2,TOB1,XBP1,YAP1,YWHAZ
IFNA1/IFNA13		cytokine		1.938	0.169	IFIH1,IFIT1,RSAD2,UBE2L6
HOXA10		transcription regulator		-1.807	0.172	ACTA1,ALAS2,BCL2L11,CA3,EGFR,FZD1,GAS6,GJA1,GSTA3,HDLBP,LYZ,NR4A1,PIK3R1,RNASE4,S100B,SHD
MAVS	0.103	other	Activated	2.218	0.176	CCL5,IFIT1,ISG20,RSAD2,UBE2L6
Calmodulin		group		1.89	0.178	CORO6,CTXN1,EPHB6,FLT3,NOS1,NPAS2,TSPAN17
TBK1	-0.148	kinase		1.958	0.178	CCL5,IFIT1,Iigp1,INHBA,ISG20,RSAD2
tetradecanoylphorbol acetate		chemical drug	Activated	2.339	0.185	ADAM8,ADAMTS4,AGT,ALB,ALOX12,ALOX15B,ARHGAP32,C3,CA11,CAT,CCL5,CCNT1,CD55,CDKN2D,DEK,DES,EGFR,EIF4G1,EZR,FURIN,FZD1,GJA1,H1-10,HNRNPF,HSP90AB1,HSPA5,HTR1A,IFI35,IFNGR2,IL31RA,IL4I1,IL7R,INHBA,INO80B,ITGAD,JUNB,KIF2C,KLF4,LTBR,LYZ,MAOB,MARS2,MYH9,NFKBIA,NR4A1,PAQR7,PCK2,PECAM1,Pln,PTPRC,RAB27A,RARB,RETN,RGN,RGS2,RHOH,S100A9,SDC4,SELL,SFRP2,SLC2A1,SMAD6,SPARC,TRAF1,TSC22D3,TSFM,VIP,VIPR1
salmonella minnesota R595 lipopolysaccharides		chemical - endogenous non-mammalian		1.816	0.187	ACSL1,C8orf44-SGK3/SGK3,CCL5,JUNB,Ms4a4c (includes others),NFKBIA,RSAD2,SLC7A2
bromodeoxyuridine		chemical drug	Activated	2	0.188	IFIH1,IFIT1,IL7R,INHBA
bicalutamide		chemical drug		-1.982	0.188	EZR,F5,PMEPA1,SORD
JAK1/2		group	Activated	2.646	0.19	Bst2,CD74,CTXN1,GLDC,LMO7,RGS14,RSAD2
NOD2		other		1.987	0.192	ACSL1,BMP2,CCL5,NFKBIA,TRAF1
IL33	-0.213	cytokine		1.974	0.203	Ap2b1,ATXN1,BCL2L11,CALCB,CCL5,EPHX2,FGD2,G0S2,JUNB,NFKBIA,PIM2,PREB,RAMP3,RIMS3,SKIL,TRAF1
lactacystin		chemical - protease inhibitor	Inhibited	-2.9	0.203	ARHGDIB,CRYAB,EBNA1BP2,GJA1,HLA-A,HNRNPA2B1,HSP90B1,HSPA5,IRS1,NFKBIA,NOS1,NR4A1,PEBP1,RICTOR,THRB,TXN
alefacept		biologic drug	Inhibited	-2	0.207	ATG14,CCL5,IL7R,STAT6
inosine		chemical - endogenous mammalian	Activated	2.219	0.209	ALCAM,C3,C4A/C4B,LGALS3BP,SERPING1
E. coli B4 lipopolysaccharide		chemical toxicant		1.901	0.211	ANXA11,CASP8,CCL5,EMB,F5,FLT3,HLA-A,IFI35,Iigp1,KLHL6,NFKBIA,PPP1R1B,PSMB8,PTPRC,RPL7,RPS25,RSAD2,TOLLIP,TRAM2
IFNAR1	-0.022	transmembrane receptor	Activated	2.414	0.217	Apol11b (includes others),B2M,CCL5,HLA-A,IDO1,IFIH1,Ms4a4c (includes others),RSAD2,USP25
dimethyl sulfoxide		chemical drug		1.768	0.217	ALAS2,BMP2,CA3,FECH,HSP90AB1,RAMP1,SMPD3,TRIM10,UBE2L6
CHUK	-0.107	kinase	Activated	2.545	0.219	BMP2,C3,CCL5,CDC25A,COL18A1,CP,CXCL12,CYP7B1,ENAH,HLA-A,IFI35,JUNB,NFKBIA,NR6A1,SLC16A2
SOX11	-0.067	transcription regulator		1.961	0.22	BMP2,CCDC186,CCL5,CP,FGFR3,IFIH1,IGIP,LEF1,MS4A1,TFDP2
PNPT1	-0.089	enzyme	Inhibited	-2	0.226	Bst2,CCL5,IFIH1,LGALS3BP,UBE2L6
IL7		cytokine		-1.758	0.228	BCL2L11,CTSK,E2F2,IL7R,LEF1,PIM2,SELL,SLC2A1,XBP1
CXCR4		G-protein coupled receptor		1.951	0.243	CXCL12,EGFR,IGFBP7,JUNB,PGK1
palmitic acid		chemical - endogenous mammalian	Activated	2.412	0.244	ACLY,ACSL1,ADCYAP1R1,BCL2L11,CCL5,EPHX2,HSPA5,IDO1,INHBA,IRS1,KLF4,NFKBIA,NR4A1,PMVK,SLC2A4,XBP1
EIF2AK2	0.172	kinase		1.941	0.245	Hspa1b,IFI35,IFIT1,ISG20,LGALS3BP,NFKBIA,UBE2L6
thyroid hormone		chemical - endogenous mammalian		1.89	0.245	ACTA1,AGT,ALAS2,ALDOB,Apoc1,ATP5MG,CAMK4,Cyb5r3,GHR,HSP90AB1,MT-ND3,NNAT,TCEA3,THRB,VIP
NR4A2	0.154	ligand-dependent nuclear receptor		-1.98	0.261	COL6A1,RARB,SLC2A4,TSC22D3,TSFM
CD5		transmembrane receptor		-1.96	0.268	NR4A1,PCK2,PIM2,SNRPD3
IRF5	-0.295	transcription regulator	Activated	2.393	0.269	CCL5,IFIH1,IFIT1,ISG20,RSAD2,UBE2L6
(+)-MK-801		chemical drug	Inhibited	-2.611	0.273	GJA1,HSPA1A/HSPA1B,HSPA5,HTR6,JUNB,NFKBIA,SELL
arachidonic acid		chemical - endogenous mammalian	Activated	2.74	0.276	EGFR,FADS2,GLI1,NFKBIA,PECAM1,RGS2,SLC2A4,SRSF3
PDGF BB		complex	Activated	2.091	0.287	ANXA11,C3,CBX4,CDO1,COL18A1,CP,CRYAB,CTH,DCBLD2,EGFR,EIF4G1,FZD1,GHR,GJA1,GSS,INHBA,JUNB,LGALS3,MGST1,NOS1,NR4A1,RGS2,SRSF7,TIMM17A,TOB1
Fcer1		complex		1.98	0.289	CCL5,IDO1,INHBA,ITPR1
BCL11B	0.302	transcription regulator	Activated	2	0.289	IL7R,LEF1,NGEF,PPP1R1B
CXCL12	0.227	cytokine	Activated	2.161	0.293	ATRX,BMP2,CCL5,CCNT1,CTSK,CXCL12,EGFR,IFNGR2,IGFBP7,JUNB,NR4A1,NUMA1,PKD1,TDG
NR1I3		ligand-dependent nuclear receptor	Activated	2.2	0.303	ABCC3,APOA1,CYP7B1,EPHX1,RARB,Slco1a4,SLCO1C1
puromycin aminonucleoside		chemical reagent	Activated	2.157	0.303	ALB,C4A/C4B,CAT,CP,HSPA5,LGALS3,PRDX3,PSMB8
LDB1	0.039	transcription regulator		-1.877	0.309	ABCB10,C8orf44-SGK3/SGK3,CAT,COL18A1,DDX3X,DUSP22,FGFR3,GJA1,IFIH1,Iigp1,JARID2,LEF1,LGALS1,LSP1,LTBR,NLRX1,PCBP3,PIM2,RHOH,SCARB2,SFRP2,TRAF1,ZMIZ1
imatinib		chemical drug	Activated	2.051	0.316	ANAPC4,ATP6AP1,BCAT1,BCL2L11,BMP2,CASP8,CDC7,CXCL12,ERP29,FECH,HSP90AB1,HSP90B1,HSPA5,IDO1,IL7R,LAMTOR3,NCL,NDUFA7,NDUFC1,PDIA6,RAF1,SH3GLB1,SNRPD3,SRSF6,SRSF7
2-amino-5-phosphonovaleric acid		chemical - other	Inhibited	-2.18	0.323	4632415L05Rik,ANKRD37,ANLN,ELP6,FBXO33,FURIN,HDHD3,JUNB,NR4A1,RASGEF1B,RGS2,RIT1,RPS6KA5,TIMM29
IFNB1		cytokine	Activated	3.233	0.345	Apol11b (includes others),Bst2,CASP8,CCL5,Cd24a,CRYAB,CTSK,Gbp8,HLA-A,IDO1,Ifi27l2a/Ifi27l2b,IFIH1,IFIT1,ISG20,RNASE4,RSAD2
EHMT1	-0.005	transcription regulator	Activated	2.121	0.345	ACSL1,ALDH2,ANPEP,C3,CP,ITGA3,MGST1,UNC13B
morphine		chemical drug	Activated	2.067	0.363	CALCB,DRD2,EGFR,GHR,JUNB,NR4A1,RGS20,SPARC,TXN,USP15
U0126		chemical - kinase inhibitor	Inhibited	-2.141	0.382	ABI2,ADAMTS4,AGT,APC2,BCL2L11,C3,CCL5,CCNE2,CXCL12,DES,EEF1E1,EGFR,ENPP4,FURIN,G0S2,GJA1,HNRNPF,HSP90AB1,HSPA5,INHBA,ITGA3,JUNB,KIFC3,NNAT,NOS1,NR4A1,PABPC1,PECAM1,RPS6KA5,S100A9,TRAF1,TSC22D3,TSC22D4,TXN
Z-LLL-CHO		chemical - protease inhibitor		-1.813	0.382	APOA2,ARHGDIB,BCL2L11,CAT,CCL5,CRYAB,DIABLO,DRD2,FKBP4,G0S2,GLI1,HNRNPA2B1,HSP90B1,HSPA5,IRS1,NFKBIA,PEBP1,PSMB3,PSMD6,SLC2A4,TNK2,TP73,TXN,YWHAZ
LONP1	-0.011	peptidase	Activated	2	0.394	ACADS,COX5A,HNRNPA2B1,MRPL18,MT-ND2,MT-ND3,MT-ND5
2-amino-1-methyl-6-phenylimidazo-4-5-b-pyridine		chemical toxicant	Inhibited	-2	0.417	G3BP1,HSPA5,PSMA2,RALB
bezafibrate		chemical drug		1.964	0.44	ACSL1,APOA1,CAT,CREB3L3,HSPA5,LGALS3,TDG
Ca2+		chemical - endogenous mammalian	Activated	2.006	0.462	DES,E2F2,EGFR,GJA1,HSPA5,ITGA3,ITPR1,JUNB,KLF4,NFKBIA,NOS1,NR1D1,NR4A1,PEBP1,S100A9,USP15
isoproterenol		chemical drug	Activated	2.417	0.474	ADCY5,AGT,APLN,BCL2L11,JUNB,LGALS3,NR4A1,Pln,RAB27A
hexachlorobenzene		chemical toxicant		1.982	0.479	C4A/C4B,CP,LGALS3,PSMB8
streptozocin		chemical drug	Activated	2.275	0.48	ADIPOR1,ALB,APLN,CAT,FABP3,IRS1,LGALS3,NOS1,RETN,S100B,SCP2,SLC25A19,SLC2A4,SLC7A2
DOCK8	0.086	other	Activated	2.236	0.482	Iigp1,INHBA,ISG20,RSAD2,USP25
ERG	0.098	transcription regulator	Activated	2.339	0.491	ADD1,ALOX12,CDKN2D,CFAP65,CHRNB2,DIAPH3,DSTN,LEF1,NPAS1,ORC6,PECAM1,RASIP1,SPARC,TACC1,TGFB1I1,TSC22D3
POMC	-0.047	other	Activated	2.201	0.5	JUNB,NOS1,NR4A1,SLC9A3R1,USP15
SASH1	-0.048	other	Activated	2.236	0.517	Iigp1,INHBA,ISG20,RSAD2,USP25
lomustine		chemical drug	Activated	2	0.519	C4A/C4B,CP,LGALS3,PSMB8
PTPN11	-0.099	phosphatase		-1.98	0.535	CDKN2D,PERP,Pln,TP73,VIP
cerivastatin		chemical drug		1.96	0.535	APOA1,ASS1,BMP2,PCSK9,S100A9
gentamicin C		chemical drug	Activated	2	0.539	C4A/C4B,CP,LGALS3,PSMB8
lysophosphatidic acid		chemical - other		1.944	1	BCL6,CCL5,EGFR,JUNB
bucladesine		chemical toxicant		1.926	1	ANKRD52,ASS1,CAMK1G,Cd24a,CRYAB,DGKQ,FRRS1,GLS2,JUNB,NR4A1,PDE10A,RARB,RGN,RGS2,S100B,SLC2A1,SLC2A4,SLC9A3R1,Slco1a4
lenalidomide		chemical drug	Inhibited	-2.148	1	ATXN1,HSPA5,IFIH1,ITPR1,KLF4,LEF1,MRS2,PTPRC,ROR1,SHISAL1,SLC7A2,TP73,USP9X,WDFY3,XBP1,YWHAZ
Creb		group		1.811	1	AASS,ACY3,ARHGEF9,CTH,DPY19L3,GABRG2,GJA1,GTF2H3,JUNB,MIF,MT-ND3,MT-ND5,NR4A1,OSBPL3,PGK1,RBFOX1,RGS2,SKIL,Slco1a4
Pka		complex		1.761	1	CAMK4,GJA1,JUNB,MEST,NR4A1,PPP1R1B,RGS2
NOTCH1	-0.085	transcription regulator	Activated	2.249	1	BCL6,BMP2,DES,EGFR,GLI1,HES5,HSP90AB1,IL7R,LEF1
IL27		cytokine		1.98	1	B2M,CCL5,CD74,HLA-A
VEGFA	0.045	growth factor	Activated	2.113	1	ABCC1,ACSL1,ALDH2,ANPEP,BMP2,CD55,CXCL12,DIABLO,E2F2,GJA1,HSPA5,JUNB,MMP15,NR4A1,PECAM1,SPARC
miR-155-5p (miRNAs w/seed UAAUGCU)		mature microRNA	Inhibited	-2.356	1	BCL2L11,CUL4B,DNAJB1,EGFR,JARID2,LCLAT1,MYO1E,PIK3R1,PKN2
BCL2	0.101	transporter		1.955	1	ABCC1,BCL2L11,NFKBIA,NNAT
NTRK2	-0.021	kinase	Activated	2	1	BCL2L11,BMP2,CCNE2,CDCA8,PIK3R1
CST5		other	Inhibited	-2.4	1	ABCC1,BLOC1S1,CAMK2G,CEP170,EBNA1BP2,EZR,FER,FRAS1,GNL3,GTF2H3,HNRNPA2B1,HNRNPDL,NCL,NOM1,NOP10,NOP53,NPAS2,NUMA1,PYGB,TXN,VTI1A,VTI1B
MIF	0.376	cytokine		1.982	1	CHST10,IL7R,LTBR,RETN
EGF	0.009	growth factor	Activated	2.095	1	ALCAM,ALOX12,ANPEP,APOA1,B4GALT1,B4GALT5,EGFR,ENAH,EZR,FSTL1,GJA1,IL7R,INHBA,IRS1,JUNB,LDHA,LSM1,NCL,NR4A1,PIK3R1,PSMB3,S100A9,SLC2A4,SPARC,ST3GAL4,VIP
TGFB3	-0.081	growth factor		1.89	1	ACTA1,GJA1,HTRA1,LEF1,MS4A1,SKIL,STAT6
triamterene		chemical drug	Activated	2	1	C4A/C4B,CP,LGALS3,PSMB8
SB-431542		chemical reagent	Inhibited	-2.425	1	FAP,GJA1,IGFBP7,PECAM1,SMAD6,XYLT1
mitomycin C		chemical drug		-1.953	1	BRCA2,CDC25A,SRSF6,SRSF7
alitretinoin		chemical drug	Activated	2.598	1	ABCC3,ADAMTS4,APOA1,APOA2,CPM,DRD2,RARB
cocaine		chemical drug	Activated	2.145	1	DRD2,GABRG2,IFIT1,INHBA,JUNB,MEST,NOS1,NR4A1,NRDC,PPP1R1B,PPRC1,UBASH3B
levodopa		chemical - endogenous mammalian		1.91	1	ABI2,ADGRB2,AGGF1,AMZ2,ARPP21,ARRB2,ATXN1,C4A/C4B,CACNA2D3,CAMK1G,CAP1,CAPN10,CIART,CIB2,Clec2d (includes others),CTXN1,CXCL12,DAZ2,DGKB,EPS15L1,F11R,FRAT2,GABRG2,GET1,HAPLN4,HLA-A,IDO1,IL4I1,JUNB,KCNC4,KLHL6,LIX1,MFSD2A,NGEF,PARM1,PCED1A,PIK3R1,PLPPR1,PPP1R13B,PPP1R1B,RAMP1,RARB,RGS14,SH3BGRL3,SLC2A1,SMIM14,SMPD3,SPAG6,SRPRB,TMEM41B,TTYH1,VSTM2A,VTI1B,WDR17

## Sheet: amyM
Ingenuity Canonical Pathways	-log(p-value)	Ratio	z-score	Molecules
L-cysteine Degradation III	2.09	1	NaN	GOT1,MPST
Ethanol Degradation IV	1.95	0.312	1.342	ACSL1,ALDH2,CAT,CYGB,GPX7
Serotonin Degradation	1.94	0.273	1.633	ADHFE1,ALDH2,CSGALNACT1,DHRS4,IL4I1,MAOB
Phenylalanine Degradation IV (Mammalian, via Side Chain)	1.88	0.364	0	ALDH2,GOT1,IL4I1,MAOB
Noradrenaline and Adrenaline Degradation	1.83	0.294	1.342	ADHFE1,ALDH2,DHRS4,IL4I1,MAOB
Hypoxia Signaling in the Cardiovascular System	1.79	0.179	0.816	COPS5,CREB3,CREB3L3,HSP90AB1,HSP90B1,LDHA,NFKBIA,SLC2A4,UBE2H,UBE2L6,UBE2Q1,UBE2Z
Superoxide Radicals Degradation	1.71	0.429	NaN	CAT,CYGB,GPX7
Caveolar-mediated Endocytosis Signaling	1.65	0.177	NaN	ACTA1,ALB,B2M,CD55,COPE,EGFR,HLA-A,ITGA3,ITGA7,ITGAD,ITSN1
Androgen Biosynthesis	1.63	0.667	NaN	SRD5A1,SRD5A3
L-cysteine Degradation I	1.63	0.667	NaN	CDO1,GOT1
Complement System	1.61	0.308	0	C3,C4A/C4B,CD55,SERPING1
Atherosclerosis Signaling	1.56	0.179	NaN	ALB,ALOX12,ALOX12B,ALOX15B,APOA1,APOA2,COL18A1,CXCL12,LYZ,RBP4
Superpathway of Citrulline Metabolism	1.53	0.375	NaN	ASS1,GLS2,NOS1
Glycogen Degradation II	1.53	0.375	NaN	PGM5,PYGB,PYGL
DNA Double-Strand Break Repair by Homologous Recombination	1.49	0.286	NaN	ATRX,BRCA2,RAD50,RAD52
FXR/RXR Activation	1.47	0.18	NaN	AGT,ALB,APOA1,APOA2,C3,C4A/C4B,PCK2,PON3,RBP4
Glycogen Degradation III	1.39	0.333	NaN	PGM5,PYGB,PYGL
Leucine Degradation I	1.39	0.333	NaN	BCAT1,HMGCL,IVD
Methylmalonyl Pathway	1.36	0.5	NaN	MMUT,PCCB
Melatonin Degradation II	1.36	0.5	NaN	IL4I1,MAOB
Citrulline-Nitric Oxide Cycle	1.36	0.5	NaN	ASS1,NOS1
Vitamin-C Transport	1.3	0.25	0	SLC23A2,SLC2A1,SLC2A4,TXN
Protein Ubiquitination Pathway	1.26	0.124	NaN	ANAPC4,B2M,CRYAB,DNAJB1,DNAJB2,DNAJC7,HLA-A,HSP90AB1,HSP90B1,HSPA13,HSPA1A/HSPA1B,HSPA5,PSMA2,PSMA5,PSMB3,PSMB8,PSMC5,PSMD6,SMO,UBE2H,UBE2L6,UBE2Q1,UBE2Z,USP15,USP2,USP25,USP54,USP9X
Tryptophan Degradation III (Eukaryotic)	1.21	0.235	NaN	ACAA2,HSD17B10,IDO1,L3HYPDH
Ethanol Degradation II	1.21	0.235	2	ACSL1,ADHFE1,ALDH2,DHRS4
Corticotropin Releasing Hormone Signaling	1.2	0.137	0.277	ADCY5,CACNA2D3,CACNB1,CACNB4,CAMK4,CREB3,CREB3L3,CTH,GLI1,Gucy2g,ITPR1,NOS1,NR4A1,RAF1,SMARCC2,SMO
Prostate Cancer Signaling	1.19	0.146	NaN	CCNE2,CREB3,CREB3L3,HSP90AB1,HSP90B1,LEF1,NFKBIA,PIK3CA,PIK3R1,RAF1,RALB,SRD5A1
2-oxobutanoate Degradation I	1.17	0.4	NaN	MMUT,PCCB
Fatty Acid Œ≤-oxidation I	1.15	0.2	1.342	ACAA2,ACSL1,HSD17B10,IVD,SCP2
Ketogenesis	1.15	0.273	NaN	ACAA2,HMGCL,HMGCS2
Mevalonate Pathway I	1.15	0.273	NaN	ACAA2,HMGCS2,PMVK
Basal Cell Carcinoma Signaling	1.1	0.16	1.342	APC,APC2,BMP2,FZD1,GLI1,LEF1,SMO,STK36
Acetyl-CoA Biosynthesis III (from Citrate)	1.04	1	NaN	ACLY
Sorbitol Degradation I	1.04	1	NaN	SORD
L-cysteine Degradation II	1.04	1	NaN	CTH
FGF Signaling	1.04	0.145	0	CREB3,CREB3L3,FGF1,FGF9,FGFR3,ITPR1,PIK3CA,PIK3R1,RAF1,RPS6KA5
Superpathway of Methionine Degradation	1.04	0.185	0.447	CDO1,CTH,GOT1,MMUT,PCCB
Endoplasmic Reticulum Stress Pathway	0.996	0.2	-2	HSP90B1,HSPA5,TAOK3,XBP1
Apelin Liver Signaling Pathway	0.996	0.2	-1	AGT,APLN,COL18A1,IRS1
Acute Phase Response Signaling	0.947	0.127	-1.265	AGT,ALB,APOA1,APOA2,C3,C4A/C4B,CP,F8,NFKBIA,PIK3CA,PIK3R1,RAF1,RALB,RBP4,SERPING1
Systemic Lupus Erythematosus Signaling	0.947	0.127	NaN	CAMK4,HLA-A,HNRNPA2B1,LSM1,PIK3CA,PIK3R1,PIM2,PRPF38B,PRPF4,PRPF40A,PTPRC,RALB,SNRNP27,SNRPD3,TXNL4A
Circadian Rhythm Signaling	0.932	0.172	NaN	ADCYAP1R1,CREB3,CREB3L3,NR1D1,VIP
Role of Oct4 in Mammalian Embryonic Stem Cell Pluripotency	0.932	0.172	NaN	JARID2,NR6A1,PHB,SH3GLB1,TASOR
PI3K Signaling in B Lymphocytes	0.924	0.126	1.069	ATF1,BCL10,C3,CAMK2G,CAMK4,IRS1,ITPR1,NFKBIA,PIK3CA,PIK3R1,PLCD1,PTPRC,RAF1,RALB,VAV1
Cancer Drug Resistance By Drug Efflux	0.924	0.152	NaN	ABCC1,ABCC10,FOXG1,PIK3CA,PIK3R1,RAF1,RALB
Granzyme B Signaling	0.896	0.214	NaN	CASP8,LMNB2,NUMA1
B Cell Development	0.896	0.214	NaN	HLA-A,IL7R,PTPRC
Intrinsic Prothrombin Activation Pathway	0.896	0.214	NaN	COL18A1,F5,F8
Dopamine Degradation	0.896	0.214	NaN	ALDH2,IL4I1,MAOB
Sucrose Degradation V (Mammalian)	0.896	0.286	NaN	ALDOB,GALM
Dolichyl-diphosphooligosaccharide Biosynthesis	0.896	0.286	NaN	ALG3,ALG8
Superpathway of Geranylgeranyldiphosphate Biosynthesis I (via Mevalonate)	0.896	0.214	NaN	ACAA2,HMGCS2,PMVK
Glucocorticoid Receptor Signaling	0.863	0.114	NaN	AGT,BRD7,CCL5,CREBZF,FKBP4,GTF2E1,GTF2H2,GTF2H3,HSP90AB1,HSP90B1,HSPA1A/HSPA1B,Hspa1b,HSPA5,KRT12,NFKBIA,PCK2,PIK3CA,PIK3R1,POLR2L,RAF1,RALB,SMARCC2,TAF4B,TAF6L,TSC22D3,VIPR1
LXR/RXR Activation	0.854	0.136	1.667	AGT,ALB,APOA1,APOA2,C3,C4A/C4B,LYZ,PON3,RBP4
nNOS Signaling in Skeletal Muscle Cells	0.839	0.161	NaN	CACNA2D3,CACNB1,CACNB4,CAMK4,NOS1
Xenobiotic Metabolism Signaling	0.839	0.115	NaN	ABCC3,ALDH2,CAMK1G,CAMK2G,CAMK4,CAT,CHST10,DNAJC7,FMO5,GSTA3,HSP90AB1,HSP90B1,IL4I1,MAOB,MAP3K13,MAP3K4,MGST1,PIK3CA,PIK3R1,RAF1,RALB,SCAND1
Serotonin Receptor Signaling	0.839	0.161	NaN	ADCY5,HTR1A,HTR6,IL4I1,MAOB
Glutaryl-CoA Degradation	0.827	0.2	NaN	ACAA2,HSD17B10,L3HYPDH
Isoleucine Degradation I	0.827	0.2	NaN	ACAA2,BCAT1,HSD17B10
Putrescine Degradation III	0.827	0.2	NaN	ALDH2,IL4I1,MAOB
Antigen Presentation Pathway	0.824	0.174	NaN	B2M,CD74,HLA-A,PSMB8
Agranulocyte Adhesion and Diapedesis	0.804	0.13	NaN	ACTA1,CCL5,CXCL12,EZR,ITGA3,MMP15,MYH9,PECAM1,SDC4,SELL
Granzyme A Signaling	0.796	0.25	NaN	H1-10,H1-2
Glucose and Glucose-1-phosphate Degradation	0.796	0.25	NaN	PGM5,RGN
Œ≥-glutamyl Cycle	0.796	0.25	NaN	ANPEP,GSS
Histidine Degradation VI	0.796	0.25	NaN	CYP46A1,CYP7B1
IL-12 Signaling and Production in Macrophages	0.777	0.128	NaN	ALB,ALOX12,APOA1,APOA2,JMJD6,LYZ,PIK3CA,PIK3R1,RBP4,STAT6
NRF2-mediated Oxidative Stress Response	0.764	0.115	0	ABCC1,ACTA1,CAT,DNAJB1,DNAJB2,DNAJC7,EPHX1,ERP29,GSTA3,JUNB,MAFG,MGST1,PIK3CA,PIK3R1,RAF1,RALB,STIP1,TXN
cAMP-mediated signaling	0.764	0.114	0.943	ADCY5,CAMK1G,CAMK2G,CAMK4,CREB3,CREB3L3,DRD2,ENPP6,HTR1A,HTR6,LAMTOR3,P2RY12,PDE10A,PDE7B,PKIG,RAF1,RGS14,RGS2,VIPR1
Pathogenesis of Multiple Sclerosis	0.762	0.5	NaN	CCL5
Role of Lipids/Lipid Rafts in the Pathogenesis of Influenza	0.762	0.5	NaN	RSAD2
Differential Regulation of Cytokine Production in Macrophages and T Helper Cells by IL-17A and IL-17F	0.762	0.5	NaN	CCL5
Differential Regulation of Cytokine Production in Intestinal Epithelial Cells by IL-17A and IL-17F	0.762	0.5	NaN	CCL5
Pyruvate Fermentation to Lactate	0.762	0.5	NaN	LDHA
Spermine Biosynthesis	0.762	0.5	NaN	SMS
Eumelanin Biosynthesis	0.762	0.5	NaN	MIF
Taurine Biosynthesis	0.762	0.5	NaN	CDO1
Tryptophan Degradation to 2-amino-3-carboxymuconate Semialdehyde	0.762	0.5	NaN	IDO1
Cysteine Biosynthesis/Homocysteine Degradation	0.762	0.5	NaN	CTH
Glutamate Degradation II	0.762	0.5	NaN	GOT1
Glutamine Degradation I	0.762	0.5	NaN	GLS2
Aspartate Biosynthesis	0.762	0.5	NaN	GOT1
Unfolded protein response	0.754	0.137	-1.89	EIF2A,HSP90B1,HSPA1A/HSPA1B,Hspa1b,HSPA5,PDIA6,XBP1
FLT3 Signaling in Hematopoietic Progenitor Cells	0.742	0.129	0.333	CREB3,CREB3L3,FLT3,PIK3CA,PIK3R1,RAF1,RALB,RPS6KA5,STAT6
Aldosterone Signaling in Epithelial Cells	0.719	0.116	0.447	CRYAB,DNAJB1,DNAJB2,DNAJC7,HSP90AB1,HSP90B1,HSPA13,HSPA1A/HSPA1B,HSPA5,ITPR1,PIK3CA,PIK3R1,PLCD1,RAF1,SMO
Acyl-CoA Hydrolysis	0.714	0.222	NaN	ACOT11,ACOT7
Heme Biosynthesis II	0.714	0.222	NaN	ALAS2,FECH
Pregnenolone Biosynthesis	0.714	0.222	NaN	CYP46A1,CYP7B1
Tryptophan Degradation X (Mammalian, via Tryptamine)	0.708	0.176	NaN	ALDH2,IL4I1,MAOB
D-myo-inositol (1,4,5)-trisphosphate Degradation	0.708	0.176	NaN	INPP1,INPP5E,INPP5J
Superpathway of Melatonin Degradation	0.708	0.176	NaN	CSGALNACT1,IL4I1,MAOB
Role of RIG1-like Receptors in Antiviral Innate Immunity	0.686	0.154	NaN	CASP8,IFIH1,NFKBIA,TBK1
Role of IL-17F in Allergic Inflammatory Airway Diseases	0.686	0.154	1	CREB3,CREB3L3,RAF1,RPS6KA5
Interferon Signaling	0.686	0.154	2	IFI35,IFIT1,IFNGR2,PSMB8
Sonic Hedgehog Signaling	0.686	0.154	NaN	ARRB2,GLI1,SMO,STK36
Death Receptor Signaling	0.67	0.123	-0.333	ACIN1,ACTA1,ARHGDIB,CASP8,DIABLO,MAP4K4,NFKBIA,PARP16,TBK1
Cytotoxic T Lymphocyte-mediated Apoptosis of Target Cells	0.658	0.167	NaN	B2M,CASP8,HLA-A
Lymphotoxin Œ≤ Receptor Signaling	0.658	0.133	0.816	DIABLO,LTBR,NFKBIA,PIK3CA,PIK3R1,TRAF1
Glycolysis I	0.658	0.167	NaN	ALDOB,BPGM,PGK1
Gluconeogenesis I	0.658	0.167	NaN	ALDOB,BPGM,PGK1
Iron homeostasis signaling pathway	0.654	0.117	NaN	ABCB10,ALAS2,ATP6AP1,BMP2,CP,CREB3L3,EGFR,FECH,HIF3A,IREB2,SLC25A37,TFR2
NF-Œ∫B Signaling	0.65	0.113	0.775	BCL10,BMP2,CASP8,EGFR,FGFR3,GHR,LTBR,MAP4K4,NFKBIA,PIK3CA,PIK3R1,RAF1,RALB,TAB3,TBK1
iCOS-iCOSL Signaling in T Helper Cells	0.648	0.122	0.816	CAMK2G,CAMK4,HLA-A,ITPR1,NFKBIA,PIK3CA,PIK3R1,PTPRC,VAV1
eNOS Signaling	0.635	0.115	1.667	ADCY5,CAMK4,CASP8,CHRNB2,HSP90AB1,HSP90B1,HSPA1A/HSPA1B,Hspa1b,HSPA5,ITPR1,PIK3CA,PIK3R1
Osteoarthritis Pathway	0.635	0.111	-1.069	ADAMTS4,BMP2,CASP8,CREB3,CREB3L3,FGFR3,FZD1,GLI1,HTRA1,ITGA3,LEF1,RBP4,S100A9,SDC4,SMAD6,SMO
Xenobiotic Metabolism PXR Signaling Pathway	0.635	0.114	1.941	ABCC3,ALDH2,CAMK2G,CAT,CHST10,DNAJC7,GSTA3,HSP90AB1,HSP90B1,IL4I1,MAOB,MGST1,SCAND1
Assembly of RNA Polymerase II Complex	0.629	0.13	NaN	GTF2E1,GTF2H2,GTF2H3,POLR2L,TAF4B,TAF6L
B Cell Receptor Signaling	0.622	0.11	0.5	APBB1IP,BCL10,BCL6,CAMK2G,CAMK4,CREB3,CREB3L3,INPP5J,MAP3K13,MAP3K4,NFKBIA,PIK3CA,PIK3R1,PTPRC,RAF1,RALB,VAV1
Estrogen-mediated S-phase Entry	0.611	0.158	NaN	CCNE2,CDC25A,E2F2
CDP-diacylglycerol Biosynthesis I	0.611	0.158	NaN	CDS2,CRLS1,LCLAT1
Glutathione-mediated Detoxification	0.611	0.158	NaN	ANPEP,GSTA3,MGST1
Arginine Biosynthesis IV	0.606	0.333	NaN	ASS1
Proline Biosynthesis II (from Arginine)	0.606	0.333	NaN	PYCR3
Creatine-phosphate Biosynthesis	0.606	0.333	NaN	MAP4K4
Urea Cycle	0.606	0.333	NaN	ASS1
Heme Degradation	0.606	0.333	NaN	BLVRB
Phenylethylamine Degradation I	0.606	0.333	NaN	ALDH2
Glutathione Biosynthesis	0.606	0.333	NaN	GSS
Bile Acid Biosynthesis, Neutral Pathway	0.606	0.333	NaN	SCP2
Thiosulfate Disproportionation III (Rhodanese)	0.606	0.333	NaN	MPST
Oxidized GTP and dGTP Detoxification	0.606	0.333	NaN	NUDT1
4-aminobutyrate Degradation I	0.606	0.333	NaN	SUCLG2
N-acetylglucosamine Degradation I	0.606	0.333	NaN	GNPDA2
tRNA Charging	0.587	0.132	-1.342	AARS2,FARS2,IARS1,MARS2,VARS2
White Adipose Tissue Browning Pathway	0.582	0.113	2.111	ADCY5,CACNA2D3,CACNB1,CACNB4,CREB3,CREB3L3,FGFR3,FNDC5,LDHA,RARB,THRB
Cardiomyocyte Differentiation via BMP Receptors	0.58	0.182	NaN	BMP2,SMAD6
T Helper Cell Differentiation	0.575	0.138	NaN	BCL6,HLA-A,IFNGR2,STAT6
Mitotic Roles of Polo-Like Kinase	0.575	0.125	NaN	ANAPC4,CDC25A,CDC25B,CDC7,HSP90AB1,HSP90B1
Phosphatidylglycerol Biosynthesis II (Non-plastidic)	0.569	0.15	NaN	CDS2,CRLS1,LCLAT1
Bladder Cancer Signaling	0.564	0.118	-1.633	EGFR,FGF1,FGF9,FGFR3,MMP15,RAF1,RALB,RPS6KA5
Xenobiotic Metabolism CAR Signaling Pathway	0.564	0.111	1.155	ABCC1,ABCC3,ALDH2,CHST10,DNAJC7,EGFR,FMO5,GSTA3,HSP90AB1,HSP90B1,MGST1,SCAND1
Role of PKR in Interferon Induction and Antiviral Response	0.562	0.114	3	CASP8,HSP90AB1,HSP90B1,HSPA1A/HSPA1B,Hspa1b,HSPA5,IFIH1,IFNGR2,NFKBIA,SCARA3
Mitochondrial Dysfunction	0.561	0.107	NaN	ATP5MG,CASP8,CAT,COX5A,FURIN,GPX7,HSD17B10,LRRK2,MAOB,MT-ND2,MT-ND3,MT-ND5,NDUFA7,NDUFB10,NDUFV1,PRDX3
Estrogen-Dependent Breast Cancer Signaling	0.545	0.119	0.816	CREB3,CREB3L3,EGFR,HSD17B10,PIK3CA,PIK3R1,RALB
PKCŒ∏ Signaling in T Lymphocytes	0.535	0.108	0	BCL10,CACNA2D3,CACNB1,CACNB4,CAMK2G,HLA-A,MAP3K13,MAP3K4,NFKBIA,PIK3CA,PIK3R1,RALB,VAV1
MIF-mediated Glucocorticoid Regulation	0.529	0.143	NaN	CD74,MIF,NFKBIA
Ubiquinol-10 Biosynthesis (Eukaryotic)	0.526	0.167	NaN	CYP46A1,CYP7B1
Choline Biosynthesis III	0.526	0.167	NaN	GPLD1,PHKA1
FAT10 Signaling Pathway	0.526	0.167	NaN	UBA6,UBE2Z
Melanocyte Development and Pigmentation Signaling	0.524	0.113	0.707	ADCY5,CREB3,CREB3L3,PIK3CA,PIK3R1,RAF1,RALB,RPS6KA5,SH2B2
Ephrin A Signaling	0.504	0.122	NaN	EPHA10,NGEF,PIK3CA,PIK3R1,VAV1
Molecular Mechanisms of Cancer	0.503	0.0994	NaN	ADCY5,APC,ARHGEF7,ARHGEF9,BCL2L11,BMP2,CAMK2G,CASP8,CCNE2,CDC25A,CDC25B,CDK8,CDKN2D,DIABLO,E2F2,FZD1,GLI1,GNA12,IRS1,ITGA3,LAMTOR3,LEF1,NFKBIA,PIK3CA,PIK3R1,RAF1,RALB,RALBP1,RHOH,SMAD6,SMO,STK36,SYNGAP1
Granulocyte Adhesion and Diapedesis	0.503	0.113	NaN	CCL5,CXCL12,EZR,ITGA3,MMP15,PECAM1,SDC4,SELL
ERK5 Signaling	0.502	0.115	1.134	CREB3,CREB3L3,EGFR,GNA12,RALB,RPS6KA5,YWHAZ
G-Protein Coupled Receptor Signaling	0.502	0.102	NaN	ADCY5,CAMK2G,CAMK4,CREB3,CREB3L3,DRD2,ENPP6,HTR1A,HTR6,LAMTOR3,NFKBIA,P2RY12,PDE10A,PDE7B,PIK3CA,PIK3R1,RAF1,RALB,RGS14,RGS2,SYNGAP1,VIPR1
Role of IL-17A in Psoriasis	0.5	0.25	NaN	S100A9
Branched-chain Œ±-keto acid Dehydrogenase Complex	0.5	0.25	NaN	BCKDHB
Heme Biosynthesis from Uroporphyrinogen-III I	0.5	0.25	NaN	FECH
Arginine Degradation VI (Arginase 2 Pathway)	0.5	0.25	NaN	PYCR3
Pentose Phosphate Pathway (Non-oxidative Branch)	0.5	0.25	NaN	RPIA
Citrulline Biosynthesis	0.5	0.25	NaN	GLS2
Lysine Degradation II	0.5	0.25	NaN	AASS
Proline Biosynthesis I	0.5	0.25	NaN	PYCR3
Galactose Degradation I (Leloir Pathway)	0.5	0.25	NaN	GALM
N-acetylglucosamine Degradation II	0.5	0.25	NaN	GNPDA2
Aspartate Degradation II	0.5	0.25	NaN	GOT1
Acetate Conversion to Acetyl-CoA	0.5	0.25	NaN	ACSL1
Virus Entry via Endocytic Pathways	0.492	0.109	NaN	ACTA1,B2M,CD55,CLTB,HLA-A,ITGA3,ITSN1,PIK3CA,PIK3R1,RALB
Sirtuin Signaling Pathway	0.492	0.101	0.688	ACLY,ATG13,ATG14,ATG2B,BCL2L11,BPGM,H1-10,H1-2,HMGCS2,LDHA,MT-ND2,MT-ND3,MT-ND5,NDUFA7,NDUFB10,NDUFV1,PCK2,PGK1,RARB,SLC2A1,TIMM17A,TIMM44,TIMM9,TP73
Role of Macrophages, Fibroblasts and Endothelial Cells in Rheumatoid Arthritis	0.491	0.101	NaN	ADAMTS4,APC,APC2,CAMK2G,CAMK4,CCL5,CREB3,CREB3L3,CXCL12,FZD1,LEF1,LTBR,MIF,NFKBIA,PIK3CA,PIK3R1,PLCD1,RAF1,RALB,SFRP2,SMO,TRAF1
FAK Signaling	0.488	0.11	NaN	ACTA1,ARHGEF7,CAPN10,EGFR,ITGA3,PIK3CA,PIK3R1,RAF1,RALB
T Cell Receptor Signaling	0.488	0.11	NaN	BCL10,CAMK4,NFKBIA,PIK3CA,PIK3R1,PTPRC,RAF1,RALB,VAV1
Ovarian Cancer Signaling	0.485	0.106	0	APC,BRCA2,EGFR,FGF9,FZD1,GJA1,LEF1,PIK3CA,PIK3R1,RAF1,RALB,SMO
Regulation of eIF4 and p70S6K Signaling	0.483	0.104	-1.633	EIF2A,EIF3E,EIF4G1,IRS1,ITGA3,MT-RNR1,MT-RNR2,PABPC1,PIK3CA,PIK3R1,RAF1,RALB,RPS25,RPS9
PI3K/AKT Signaling	0.483	0.104	-1.265	GHR,HSP90AB1,HSP90B1,IL17RD,IL31RA,IL7R,INPP5J,ITGA3,NFKBIA,PIK3CA,PIK3R1,RAF1,RALB,YWHAZ
Chemokine Signaling	0.481	0.113	0.378	CAMK1G,CAMK2G,CAMK4,CCL5,CXCL12,RAF1,RALB
GPCR-Mediated Integration of Enteroendocrine Signaling Exemplified by an L Cell	0.481	0.113	1.134	ADCY5,GRP,ITPR1,NPY2R,PLCD1,VIP,VIPR1
Wnt/Ca+ pathway	0.48	0.115	1.633	CREB3,CREB3L3,FZD1,PLCD1,ROR1,SMO
Systemic Lupus Erythematosus In T Cell Signaling Pathway	0.48	0.103	0.5	B2M,BCL6,CAMK4,CASP8,CREB3,CREB3L3,EZR,GNA12,HLA-A,ITPR1,NOS1,PIK3CA,PIK3R1,RALB,RHOH,VAV1
Œ≥-linolenate Biosynthesis II (Animals)	0.478	0.154	NaN	ACSL1,FADS2
Fatty Acid Œ±-oxidation	0.478	0.154	NaN	ALDH2,ALOX12B
Oxidative Ethanol Degradation III	0.478	0.154	NaN	ACSL1,ALDH2
Cdc42 Signaling	0.476	0.108	-0.378	APC,APC2,B2M,DIAPH3,EXOC2,HLA-A,ITGA3,RAF1,TNK2,VAV1
Actin Cytoskeleton Signaling	0.475	0.102	-0.258	ABI2,ACTA1,APC,APC2,ARHGEF7,DIAPH3,EZR,FGF1,FGF9,GNA12,ITGA3,MYH9,PIK3CA,PIK3R1,RAF1,RALB,VAV1
Apoptosis Signaling	0.471	0.108	0	ACIN1,BCL2L11,CAPN10,CASP8,DIABLO,MAP4K4,NFKBIA,RAF1,RALB
Role of BRCA1 in DNA Damage Response	0.466	0.11	NaN	ATF1,BARD1,BRCA2,BRD7,E2F2,FANCG,RAD50,SMARCC2
Ephrin B Signaling	0.462	0.111	-0.378	CAP1,CXCL12,EFNB3,EPHB6,GNA12,ITSN1,VAV1
IL-7 Signaling Pathway	0.462	0.111	0	BCL6,CDC25A,FOXG1,IL7R,PIK3CA,PIK3R1,SLC2A1
Communication between Innate and Adaptive Immune Cells	0.46	0.13	NaN	B2M,CCL5,HLA-A
Superpathway of D-myo-inositol (1,4,5)-trisphosphate Metabolism	0.46	0.13	NaN	INPP1,INPP5E,INPP5J
Role of JAK1 and JAK3 in Œ≥c Cytokine Signaling	0.458	0.113	NaN	IL7R,IRS1,PIK3CA,PIK3R1,RALB,STAT6
Retinoic acid Mediated Apoptosis Signaling	0.455	0.121	0	CASP8,DAP3,PARP16,RARB
Dendritic Cell Maturation	0.451	0.105	2.111	B2M,CD1D,COL18A1,CREB3,CREB3L3,HLA-A,LTBR,NFKBIA,PIK3CA,PIK3R1,PLCD1
TR/RXR Activation	0.444	0.109	NaN	CAMK4,PIK3CA,PIK3R1,RAB3B,SLC16A2,SLC2A1,THRB
Antiproliferative Role of Somatostatin Receptor 2	0.444	0.109	-1	CTH,Gucy2g,NOS1,PIK3CA,PIK3R1,RALB,SMARCC2
Lipid Antigen Presentation by CD1	0.435	0.143	NaN	B2M,CD1D
DNA Double-Strand Break Repair by Non-Homologous End Joining	0.435	0.143	NaN	LIG4,RAD50
Telomere Extension by Telomerase	0.435	0.143	NaN	HNRNPA2B1,RAD50
Retinoate Biosynthesis I	0.435	0.143	NaN	BMP2,DHRS4
Nicotine Degradation III	0.435	0.143	NaN	CSGALNACT1,FMO5
Role of Wnt/GSK-3Œ≤ Signaling in the Pathogenesis of Influenza	0.433	0.114	0	APC,APC2,FZD1,LEF1,SMO
SPINK1 General Cancer Pathway	0.433	0.114	-0.447	EGFR,PIK3CA,PIK3R1,RAF1,RALB
Human Embryonic Stem Cell Pluripotency	0.431	0.104	NaN	APC,BMP2,FGFR3,FZD1,INHBA,LEF1,PIK3CA,PIK3R1,SMAD6,SMO
Antiproliferative Role of TOB in T Cell Signaling	0.428	0.125	NaN	CCNE2,PABPC1,TOB1
Clathrin-mediated Endocytosis Signaling	0.426	0.101	NaN	ACTA1,ALB,APOA1,APOA2,ARRB2,CLTB,FGF1,FGF9,LYZ,MYO1E,PIK3CA,PIK3R1,RBP4,SH3GLB1,USP9X
Small Cell Lung Cancer Signaling	0.425	0.108	0	CCNE2,NFKBIA,NOS1,PIK3CA,PIK3R1,RARB,TRAF1
3-phosphoinositide Degradation	0.425	0.102	-0.277	CA3,CDC25A,CDC25B,EPHX2,INPP5E,INPP5J,MTMR4,NUDT1,PIP4P2,PPFIA1,PPP1R13B,PPP1R1B,PTPRC
NAD biosynthesis II (from tryptophan)	0.423	0.2	NaN	IDO1
Ceramide Biosynthesis	0.423	0.2	NaN	SPTSSA
Serine Biosynthesis	0.423	0.2	NaN	UBAC2
Tetrapyrrole Biosynthesis II	0.423	0.2	NaN	ALAS2
Thioredoxin Pathway	0.423	0.2	NaN	TXN
Glycine Cleavage Complex	0.423	0.2	NaN	GLDC
Glycogen Biosynthesis II (from UDP-D-Glucose)	0.423	0.2	NaN	GBE1
Rapoport-Luebering Glycolytic Shunt	0.423	0.2	NaN	BPGM
Sphingomyelin Metabolism	0.423	0.2	NaN	SMPD3
Glutamate Degradation III (via 4-aminobutyrate)	0.423	0.2	NaN	SUCLG2
Endocannabinoid Cancer Inhibition Pathway	0.417	0.102	-1.155	ADCY5,CASP8,CCNE2,CREB3,CREB3L3,EIF2A,LEF1,NOS1,PIK3CA,PIK3R1,RAF1,SMPD3
Coronavirus Pathogenesis Pathway	0.417	0.102	0	AGT,BCL2L11,CASP8,CCL5,E2F2,EIF2A,MT-RNR1,MT-RNR2,NFKBIA,RPS25,RPS9,TBK1
Role of Osteoblasts, Osteoclasts and Chondrocytes in Rheumatoid Arthritis	0.415	0.1	NaN	ADAMTS4,APC,APC2,BMP2,CAMK4,CTSK,FZD1,ITGA3,LEF1,NFKBIA,PIK3CA,PIK3R1,SFRP2,SMAD6,SMO
PPARŒ±/RXRŒ± Activation	0.403	0.0993	2.309	ACVR1C,ADCY5,ADIPOR1,APOA1,APOA2,CHD5,GHR,HSP90AB1,HSP90B1,IRS1,MAP4K4,NFKBIA,PLCD1,RAF1,RALB
Maturity Onset Diabetes of Young (MODY) Signaling	0.4	0.12	NaN	ALDOB,APOA1,APOA2
Endometrial Cancer Signaling	0.4	0.107	-1	APC2,LEF1,PIK3CA,PIK3R1,RAF1,RALB
TNFR2 Signaling	0.4	0.12	NaN	NFKBIA,TBK1,TRAF1
Superpathway of Cholesterol Biosynthesis	0.4	0.12	NaN	ACAA2,HMGCS2,PMVK
Coagulation System	0.398	0.133	NaN	F5,F8
Allograft Rejection Signaling	0.398	0.133	NaN	B2M,HLA-A
Glutathione Redox Reactions I	0.398	0.133	NaN	GPX7,MGST1
Systemic Lupus Erythematosus In B Cell Signaling Pathway	0.397	0.0983	0.243	BCL10,BCL2L11,CAMK4,FOXG1,IFIH1,IFNGR2,INPP5J,ISG20,MAP4K4,PIK3CA,PIK3R1,PIM2,RAF1,RALB,TBK1,TRAF1,VAV1
CD28 Signaling in T Helper Cells	0.394	0.102	1.89	BCL10,CAMK4,HLA-A,ITPR1,NFKBIA,PIK3CA,PIK3R1,PTPRC,VAV1
Gustation Pathway	0.394	0.102	NaN	ADCY5,CACNA2D3,CACNB1,CACNB4,ENPP6,ITPR1,P2RY12,PDE10A,PDE7B
IL-4 Signaling	0.391	0.104	NaN	HLA-A,INPP5J,IRS1,PIK3CA,PIK3R1,RALB,STAT6
Glioma Signaling	0.388	0.101	0	CAMK1G,CAMK2G,CAMK4,CDKN2D,E2F2,EGFR,PIK3CA,PIK3R1,RAF1,RALB
Crosstalk between Dendritic Cells and Natural Killer Cells	0.383	0.111	NaN	ACTA1,CAMK2G,HLA-A,LTBR
Growth Hormone Signaling	0.382	0.105	0.447	GHR,IRS1,PIK3CA,PIK3R1,RPS6KA5,SLC2A4
Protein Kinase A Signaling	0.375	0.0951	1.732	ADCY5,ADD1,ANAPC4,ATF1,CAMK2G,CAMK4,CDC25A,CDC25B,CREB3,CREB3L3,DUSP22,ENPP6,H1-10,H1-2,ITPR1,LEF1,NFKBIA,PDE10A,PDE7B,PGP,PLCD1,PPP1R1B,PTPRC,PYGB,PYGL,RAF1,SMO,UBASH3B,YWHAZ
IL-9 Signaling	0.373	0.115	NaN	IRS1,PIK3CA,PIK3R1
MSP-RON Signaling Pathway	0.373	0.115	NaN	ACTA1,PIK3CA,PIK3R1
TGF-Œ≤ Signaling	0.37	0.101	-0.816	ACVR1C,BMP2,INHBA,PMEPA1,RAF1,RALB,RNF111,SMAD6
Natural Killer Cell Signaling	0.366	0.0977	-1.941	B2M,COL18A1,HLA-A,HSPA1A/HSPA1B,Hspa1b,HSPA5,MAP3K13,MAP3K4,PIK3CA,PIK3R1,RAF1,RALB,VAV1
Role of Hypercytokinemia/hyperchemokinemia in the Pathogenesis of Influenza	0.362	0.167	NaN	CCL5
Chondroitin and Dermatan Biosynthesis	0.362	0.167	NaN	CSGALNACT1
Phosphatidylcholine Biosynthesis I	0.362	0.167	NaN	PHKA1
Non-Small Cell Lung Cancer Signaling	0.36	0.101	0	EGFR,ITPR1,PIK3CA,PIK3R1,RAF1,RALB,RARB
LPS/IL-1 Mediated Inhibition of RXR Function	0.357	0.0976	NaN	ABCC3,ACSL1,ALDH2,CAT,CHST10,FABP3,FMO5,GSTA3,HMGCS2,IL4I1,MAOB,MGST1
Neuroprotective Role of THOP1 in Alzheimer's Disease	0.354	0.104	NaN	AGT,FAP,HLA-A,HTRA1,TPP1
Regulation of Cellular Mechanics by Calpain Protease	0.354	0.104	-1	CAPN10,EGFR,EZR,ITGA3,RALB
GNRH Signaling	0.353	0.0966	0.632	ADCY5,CACNA2D3,CACNB1,CACNB4,CAMK2G,CAMK4,CREB3,CREB3L3,EGFR,ITPR1,MAP3K13,MAP3K4,RAF1,RALB
Superpathway of Inositol Phosphate Compounds	0.35	0.0958	0	CA3,CDC25A,CDC25B,EPHX2,INPP5E,INPP5J,MTMR4,NUDT1,PIK3CA,PIK3R1,PIP4P2,PLCD1,PPFIA1,PPP1R13B,PPP1R1B,PTPRC
Dermatan Sulfate Biosynthesis	0.341	0.105	1	CHST10,CSGALNACT1,DSEL,XYLT1
Stearate Biosynthesis I (Animals)	0.341	0.105	NaN	ACOT11,ACOT7,ACSL1,SRD5A3
Role of Tissue Factor in Cancer	0.34	0.0978	NaN	ARRB2,EGFR,GNA12,ITGA3,PDIA6,PIK3CA,PIK3R1,RALB,RPS6KA5
NGF Signaling	0.338	0.0971	0.632	CREB3,CREB3L3,MAP3K13,MAP3K4,PIK3CA,PIK3R1,RAF1,RALB,RPS6KA5,SMPD3
CNTF Signaling	0.336	0.102	-0.447	PIK3CA,PIK3R1,RAF1,RALB,RPS6KA5
IL-17A Signaling in Gastric Cells	0.333	0.118	NaN	CCL5,EGFR
Role of JAK1, JAK2 and TYK2 in Interferon Signaling	0.333	0.118	NaN	IFNGR2,RAF1
Nicotine Degradation II	0.333	0.118	NaN	CSGALNACT1,FMO5
SPINK1 Pancreatic Cancer Pathway	0.333	0.118	NaN	CPM,CPN1
Apelin Muscle Signaling Pathway	0.333	0.118	NaN	APLN,SLC2A4
Regulation of IL-2 Expression in Activated and Anergic T Lymphocytes	0.331	0.0986	NaN	BCL10,CAMK4,NFKBIA,RAF1,RALB,TOB1,VAV1
Synaptogenesis Signaling Pathway	0.327	0.0933	0.426	ADCY5,ARHGEF7,CACNB1,CACNB4,CAMK2G,CAMK4,CPLX1,CREB3,CREB3L3,EFNB3,EPHA10,EPHB6,ITPR1,ITSN1,PIK3CA,PIK3R1,RAF1,RALB,SGTA,SYN3,SYNGAP1,SYT10,SYT11,VTI1A,VTI1B
MIF Regulation of Innate Immunity	0.325	0.107	NaN	CD74,MIF,NFKBIA
Type II Diabetes Mellitus Signaling	0.325	0.0957	0	ACSL1,ADIPOR1,CACNA2D3,CACNB1,CACNB4,IRS1,NFKBIA,PIK3CA,PIK3R1,SLC2A4,SMPD3
PTEN Signaling	0.325	0.0957	0.632	BCL2L11,EGFR,FGFR3,FOXG1,GHR,INPP5J,ITGA3,PIK3CA,PIK3R1,RAF1,RALB
IL-23 Signaling Pathway	0.325	0.107	NaN	NFKBIA,PIK3CA,PIK3R1
ILK Signaling	0.323	0.0946	1.387	ACTA1,BMP2,CREB3,CREB3L3,IRS1,LEF1,MYH9,NACA,PIK3CA,PIK3R1,RHOH,RICTOR,RPS6KA5,TGFB1I1
Ephrin Receptor Signaling	0.322	0.0943	-0.632	CREB3,CREB3L3,CXCL12,EFNB3,EPHA10,EPHB6,FGF1,GNA12,ITGA3,ITSN1,MAP4K4,NGEF,RAF1,RALB,SH2D3C
Role of PI3K/AKT Signaling in the Pathogenesis of Influenza	0.321	0.103	1	CCL5,NFKBIA,PIK3CA,PIK3R1
Role of IL-17A in Arthritis	0.321	0.103	NaN	CCL5,NFKBIA,PIK3CA,PIK3R1
Neuregulin Signaling	0.316	0.0964	-0.447	EGFR,HSP90AB1,HSP90B1,ITGA3,PIK3R1,RAF1,RALB,TMEFF2
Androgen Signaling	0.314	0.0948	2	CACNA2D3,CACNB1,CACNB4,CAMK4,DNAJB1,GNA12,GTF2E1,GTF2H2,GTF2H3,POLR2L,TGFB1I1
Extrinsic Prothrombin Activation Pathway	0.313	0.143	NaN	F5
Thyroid Hormone Metabolism II (via Conjugation and/or Degradation)	0.313	0.143	NaN	CSGALNACT1
Superpathway of Serine and Glycine Biosynthesis I	0.313	0.143	NaN	UBAC2
Glycoaminoglycan-protein Linkage Region Biosynthesis	0.313	0.143	NaN	XYLT1
GDP-glucose Biosynthesis	0.313	0.143	NaN	PGM5
Insulin Secretion Signaling Pathway	0.312	0.0931	2.065	ADCY5,CAMK2G,CREB3,CREB3L3,EIF2A,EIF4G1,FURIN,GHR,ITPR1,PABPC1,PIK3CA,PIK3R1,PLCD1,RPS6KA5,SLC2A1,SLC2A4,STAT6,VTI1A,VTI1B
GADD45 Signaling	0.305	0.111	NaN	CCNE2,MAP3K4
1D-myo-inositol Hexakisphosphate Biosynthesis II (Mammalian)	0.305	0.111	NaN	INPP5E,INPP5J
Valine Degradation I	0.305	0.111	NaN	BCAT1,BCKDHB
D-myo-inositol (1,3,4)-trisphosphate Biosynthesis	0.305	0.111	NaN	INPP5E,INPP5J
Antioxidant Action of Vitamin C	0.304	0.0959	NaN	GPLD1,NFKBIA,PLCD1,SLC23A2,SLC2A1,SLC2A4,TXN
EGF Signaling	0.304	0.098	0.447	EGFR,ITPR1,PIK3CA,PIK3R1,RAF1
Xenobiotic Metabolism AHR Signaling Pathway	0.304	0.098	2.236	ALDH2,GSTA3,HSP90AB1,HSP90B1,MGST1
HIF1Œ± Signaling	0.296	0.0926	0.258	CAMK1G,CAMK2G,CAMK4,COPS5,HSPA1A/HSPA1B,Hspa1b,HSPA5,LDHA,MMP15,PIK3CA,PIK3R1,RAF1,RALB,SLC2A1,SLC2A4
Glioblastoma Multiforme Signaling	0.295	0.0929	0.577	APC,E2F2,EGFR,FZD1,ITPR1,LEF1,PIK3CA,PIK3R1,PLCD1,RAF1,RALB,RHOH,SMO
Role of NANOG in Mammalian Embryonic Stem Cell Pluripotency	0.292	0.0941	-1	APC,BMP2,FZD1,PIK3CA,PIK3R1,RAF1,RALB,SMO
D-myo-inositol-5-phosphate Metabolism	0.285	0.0923	0.577	CA3,CDC25A,CDC25B,EPHX2,MTMR4,NUDT1,PIP4P2,PLCD1,PPFIA1,PPP1R13B,PPP1R1B,PTPRC
Airway Pathology in Chronic Obstructive Pulmonary Disease	0.284	0.1	NaN	FGF1,FGF9,RBP4
Relaxin Signaling	0.284	0.0924	1.342	ADCY5,CTH,ENPP6,GNA12,Gucy2g,NFKBIA,PDE10A,PDE7B,PIK3CA,PIK3R1,SMARCC2
Role of JAK2 in Hormone-like Cytokine Signaling	0.284	0.1	NaN	GHR,IRS1,SH2B2
Eicosanoid Signaling	0.284	0.1	NaN	ALOX12,ALOX12B,ALOX15B
p70S6K Signaling	0.283	0.0926	-0.333	AGT,EGFR,F2RL2,IRS1,PIK3CA,PIK3R1,PLCD1,RAF1,RALB,YWHAZ
Primary Immunodeficiency Signaling	0.281	0.105	NaN	IL7R,PTPRC
Mouse Embryonic Stem Cell Pluripotency	0.281	0.093	0	APC,FZD1,LEF1,PIK3CA,PIK3R1,RAF1,RALB,SMO
SAPK/JNK Signaling	0.281	0.093	-1.414	GNA12,IRS1,MAP3K13,MAP3K4,MAP4K4,PIK3CA,PIK3R1,RALB
PD-1, PD-L1 cancer immunotherapy pathway	0.277	0.0938	0	B2M,HLA-A,IFNGR2,PIK3CA,PIK3R1,YAP1
CD40 Signaling	0.274	0.0943	1.342	ATF1,NFKBIA,PIK3CA,PIK3R1,TRAF1
Pentose Phosphate Pathway	0.273	0.125	NaN	RPIA
Ketolysis	0.273	0.125	NaN	ACAA2
Spliceosomal Cycle	0.271	0.0952	-2	PLRG1,RBM8A,SF3B6,SLU7
TWEAK Signaling	0.266	0.0968	NaN	CASP8,NFKBIA,TRAF1
OX40 Signaling Pathway	0.266	0.0968	NaN	B2M,HLA-A,NFKBIA
Epithelial Adherens Junction Signaling	0.265	0.0909	NaN	ACTA1,ACVR1C,APC,EGFR,FER,FGF1,LEF1,LMO7,MYH9,RALB,SSX2IP
FcŒ≥RIIB Signaling in B Lymphocytes	0.264	0.0923	NaN	CACNA2D3,CACNB1,CACNB4,PIK3CA,PIK3R1,RALB
Neurotrophin/TRK Signaling	0.264	0.0923	0	CREB3,CREB3L3,PIK3CA,PIK3R1,RAF1,RALB
Factors Promoting Cardiogenesis in Vertebrates	0.264	0.0909	1.265	ACVR1C,APC,BMP2,CAMK2G,CREB3,CREB3L3,FZD1,LEF1,PLCD1,SMO
UVA-Induced MAPK Signaling	0.259	0.0909	0.816	EGFR,PARP16,PIK3CA,PIK3R1,PLCD1,RALB,RPS6KA5,SMPD3
Calcium-induced T Lymphocyte Apoptosis	0.256	0.093	2	CAMK4,HLA-A,ITPR1,NR4A1
RANK Signaling in Osteoclasts	0.256	0.0909	0	CAMK4,MAP3K13,MAP3K4,NFKBIA,PIK3CA,PIK3R1,RAF1
PXR/RXR Activation	0.232	0.0909	NaN	ABCC3,HMGCS2,PCK2
tRNA Splicing	0.232	0.0909	NaN	ENPP6,PDE10A,PDE7B
Nucleotide Excision Repair Pathway	0.232	0.0909	NaN	GTF2H2,GTF2H3,POLR2L
Role of p14/p19ARF in Tumor Suppression	0.218	0.0909	NaN	PIK3CA,PIK3R1
Fatty Acid Activation	0.212	0.1	NaN	ACSL1
Oleate Biosynthesis II (Animals)	0.212	0.1	NaN	FADS2
Urate Biosynthesis/Inosine 5'-phosphate Degradation	0.212	0.1	NaN	IMPDH1
Histamine Degradation	0.212	0.1	NaN	ALDH2
Cleavage and Polyadenylation of Pre-mRNA	0.188	0.0909	NaN	CSTF3
Purine Nucleotides De Novo Biosynthesis II	0.188	0.0909	NaN	IMPDH1
UDP-N-acetyl-D-galactosamine Biosynthesis II	0.188	0.0909	NaN	GNPDA2
IL-10 Signaling	0	0.0638	NaN	BLVRB,MAP4K4,NFKBIA
Leukocyte Extravasation Signaling	0	0.0903	1.155	ACTA1,CXCL12,EZR,F11R,FER,ITGA3,MAP3K4,MMP15,PECAM1,PIK3CA,PIK3R1,RHOH,VAV1
Synaptic Long Term Potentiation	0	0.0702	0.378	CAMK2G,CAMK4,CREB3,CREB3L3,ITPR1,PLCD1,RAF1,RALB
Axonal Guidance Signaling	0	0.0672	NaN	ADAM8,ADAMTS4,ARHGEF7,BMP2,CHMP1A,COPS5,CXCL12,EFNB3,EPHA10,EPHB6,FZD1,GLI1,GNA12,ITGA3,ITSN1,MMP15,NGEF,PIK3CA,PIK3R1,PLCD1,PLXNA3,RAF1,RALB,SMO,STK36
Amyotrophic Lateral Sclerosis Signaling	0	0.0602	-1.342	CAPN10,CAT,NOS1,PIK3CA,PIK3R1
Fc Epsilon RI Signaling	0	0.0682	0	INPP5J,PIK3CA,PIK3R1,RAF1,RALB,VAV1
Synaptic Long Term Depression	0	0.0839	0.632	CACNA2D3,CACNB1,CACNB4,CTH,GNA12,Gucy2g,ITPR1,NOS1,PLCD1,RAF1,RALB,SMARCC2
Huntington's Disease Signaling	0	0.0808	0	CAPN10,CASP8,CLTB,CREB3,CREB3L3,DNAJB1,EGFR,HSPA1A/HSPA1B,Hspa1b,HSPA5,ITPR1,PIK3CA,PIK3R1,POLR2L,VTI1A,VTI1B
Aryl Hydrocarbon Receptor Signaling	0	0.0777	0.447	ALDH2,CCNE2,GSTA3,HSP90AB1,HSP90B1,MGST1,RARB,TP73
p53 Signaling	0	0.0732	0.447	GNL3,PERP,PIK3CA,PIK3R1,PPP1R13B,TP73
Hepatic Cholestasis	0	0.0851	NaN	ABCC1,ABCC3,ADCY5,CYP7B1,MAP3K4,NFKBIA,PPRC1,SLCO1C1
Hepatic Fibrosis / Hepatic Stellate Cell Activation	0	0.072	NaN	AGT,CCL5,COL18A1,COL25A1,COL6A1,EGFR,FGF1,IFNGR2,MYH9
VDR/RXR Activation	0	0.0741	NaN	CCL5,CST6,KLF4,PSMC5
Ceramide Signaling	0	0.08	-1.342	DIABLO,PIK3CA,PIK3R1,RAF1,RALB,SMPD3
Tight Junction Signaling	0	0.0726	NaN	ACTA1,CSTF3,EPB41,F11R,F2RL2,MARK2,MYH9,VTI1A,VTI1B
Regulation of Actin-based Motility by Rho	0	0.0417	NaN	ACTA1,ITGA3,RHOH
RAR Activation	0	0.0859	NaN	ADCY5,BMP2,BRD7,DHRS4,GTF2H2,GTF2H3,PIK3CA,PIK3R1,PSMC5,RARB,RBP4,SCAND1,SMAD6,SMARCC2
Erythropoietin Signaling	0	0.0694	NaN	NFKBIA,PIK3CA,PIK3R1,RAF1,RALB
14-3-3-mediated Signaling	0	0.0721	0.707	PIK3CA,PIK3R1,PLCD1,RAF1,RALB,TP73,YAP1,YWHAZ
Œ±-Adrenergic Signaling	0	0.0854	0	ADCY5,CAMK4,ITPR1,PYGB,PYGL,RAF1,RALB
Activation of IRF by Cytosolic Pattern Recognition Receptors	0	0.075	NaN	IFIH1,NFKBIA,TBK1
FcŒ≥ Receptor-mediated Phagocytosis in Macrophages and Monocytes	0	0.075	0.816	ACTA1,DGKB,EZR,GPLD1,PIK3R1,VAV1
IL-8 Signaling	0	0.0613	-1.265	ARRB2,EGFR,GNA12,GPLD1,MAP4K4,PIK3CA,PIK3R1,RAF1,RALB,RHOH
Role of Pattern Recognition Receptors in Recognition of Bacteria and Viruses	0	0.0714	1.342	C3,CCL5,IFIH1,PIK3CA,PIK3R1
Role of NFAT in Regulation of the Immune Response	0	0.0662	-0.378	CAMK4,GNA12,HLA-A,ITPR1,NFKBIA,PIK3CA,PIK3R1,RAF1,RALB
LPS-stimulated MAPK Signaling	0	0.0822	-0.816	ATF1,NFKBIA,PIK3CA,PIK3R1,RAF1,RALB
NF-Œ∫B Activation by Viruses	0	0.0822	-1.633	ITGA3,NFKBIA,PIK3CA,PIK3R1,RAF1,RALB
CCR5 Signaling in Macrophages	0	0.0758	NaN	CACNA2D3,CACNB1,CACNB4,CAMK4,CCL5
CD27 Signaling in Lymphocytes	0	0.0851	NaN	CASP8,MAP3K13,MAP3K4,NFKBIA
IL-3 Signaling	0	0.0694	-0.447	PIK3CA,PIK3R1,RAF1,RALB,STAT6
IL-17 Signaling	0	0.0517	NaN	PIK3CA,PIK3R1,RALB
fMLP Signaling in Neutrophils	0	0.0722	0.378	CAMK4,ITPR1,NFKBIA,PIK3CA,PIK3R1,RAF1,RALB
CXCR4 Signaling	0	0.0652	0	ADCY5,CXCL12,GNA12,ITPR1,PIK3CA,PIK3R1,RAF1,RALB,RHOH
4-1BB Signaling in T Lymphocytes	0	0.069	NaN	NFKBIA,TRAF1
Thrombopoietin Signaling	0	0.0678	-1	PIK3CA,PIK3R1,RAF1,RALB
CTLA4 Signaling in Cytotoxic T Lymphocytes	0	0.0847	NaN	B2M,CLTB,HLA-A,PIK3CA,PIK3R1
Induction of Apoptosis by HIV1	0	0.0769	1	CASP8,DIABLO,NFKBIA,TRAF1
B Cell Activating Factor Signaling	0	0.0588	NaN	NFKBIA,TRAF1
IL-15 Production	0	0.0638	0	CLK3,EGFR,FER,FGFR3,ROR1,TNK2
CCR3 Signaling in Eosinophils	0	0.0659	-1	CAMK4,ITPR1,PIK3CA,PIK3R1,RAF1,RALB
Oncostatin M Signaling	0	0.0556	NaN	RAF1,RALB
IL-15 Signaling	0	0.0806	-0.447	PIK3CA,PIK3R1,RAF1,RALB,STAT6
Mechanisms of Viral Exit from Host Cells	0	0.0833	NaN	ACTA1,LMNB2,SH3GLB1
Reelin Signaling in Neurons	0	0.0431	-0.447	ARHGEF9,CAMK2G,ITGA3,PIK3CA,PIK3R1
Melatonin Signaling	0	0.0833	NaN	CAMK2G,CAMK4,PLCD1,RAF1,SLC2A4
Angiopoietin Signaling	0	0.0597	NaN	NFKBIA,PIK3CA,PIK3R1,RALB
Cellular Effects of Sildenafil (Viagra)	0	0.0638	NaN	ACTA1,ADCY5,CAMK4,ITPR1,MYH9,PLCD1
Neuropathic Pain Signaling In Dorsal Horn Neurons	0	0.0761	1.134	CAMK1G,CAMK2G,CAMK4,ITPR1,PIK3CA,PIK3R1,PLCD1
Endothelin-1 Signaling	0	0.0775	-0.905	ADCY5,CASP8,GNA12,GPLD1,ITPR1,NOS1,PIK3CA,PIK3R1,PLCD1,RAF1,RALB
Agrin Interactions at Neuromuscular Junction	0	0.0758	-0.447	ACTA1,ARHGEF7,EGFR,ITGA3,RALB
Renin-Angiotensin Signaling	0	0.0769	-0.378	ADCY5,AGT,CCL5,ITPR1,PIK3CA,PIK3R1,RAF1,RALB
Docosahexaenoic Acid (DHA) Signaling	0	0.0625	NaN	PIK3CA,PIK3R1
Semaphorin Signaling in Neurons	0	0.0385	NaN	DPYSL3,RHOH
Thrombin Signaling	0	0.0877	0.775	ADCY5,ARHGEF9,CAMK1G,CAMK2G,CAMK4,EGFR,F2RL2,GNA12,ITPR1,PIK3CA,PIK3R1,PLCD1,RAF1,RALB,RHOH
Cardiac Hypertrophy Signaling	0	0.0615	0.302	ADCY5,CAMK4,GNA12,IRS1,MAP3K13,MAP3K4,PIK3CA,PIK3R1,PLCD1,RAF1,RALB,RHOH
CDK5 Signaling	0	0.0632	-0.447	ADCY5,CABLES1,ITGA3,PPP1R1B,RAF1,RALB
Cell Cycle Regulation by BTG Family Proteins	0	0.0667	NaN	CCNE2,E2F2
HGF Signaling	0	0.0707	-1.134	ITGA3,MAP3K13,MAP3K4,PIK3CA,PIK3R1,RAF1,RALB
HMGB1 Signaling	0	0.0495	0.447	IFNGR2,PIK3CA,PIK3R1,RALB,RHOH
Role of CHK Proteins in Cell Cycle Checkpoint Control	0	0.0652	NaN	CDC25A,E2F2,RAD50
Polyamine Regulation in Colon Cancer	0	0.0526	NaN	APC
Cholecystokinin/Gastrin-mediated Signaling	0	0.06	0	EGFR,GNA12,ITPR1,RAF1,RALB,RHOH
DNA Methylation and Transcriptional Repression Signaling	0	0.04	NaN	SUDS3
ATM Signaling	0	0.0864	-1.342	ATF1,CDC25A,CREB3,CREB3L3,NFKBIA,RAD50,TP73
Germ Cell-Sertoli Cell Junction Signaling	0	0.0629	NaN	ACTA1,FER,ITGA3,MAP3K13,MAP3K4,PIK3CA,PIK3R1,RALB,RHOH
Prolactin Signaling	0	0.0676	-1.342	IRS1,PIK3CA,PIK3R1,RAF1,RALB
CREB Signaling in Neurons	0	0.0884	0.905	ADCY5,CACNA2D3,CACNB1,CACNB4,CAMK2G,CAMK4,CREB3,CREB3L3,GNA12,ITPR1,PIK3CA,PIK3R1,PLCD1,POLR2L,RAF1,RALB
Melanoma Signaling	0	0.0889	-1	PIK3CA,PIK3R1,RAF1,RALB
Renal Cell Carcinoma Signaling	0	0.0725	-1	PIK3CA,PIK3R1,RAF1,RALB,SLC2A1
Type I Diabetes Mellitus Signaling	0	0.0548	NaN	CASP8,HLA-A,IFNGR2,NFKBIA
Autoimmune Thyroid Disease Signaling	0	0.0769	NaN	HLA-A
Acute Myeloid Leukemia Signaling	0	0.0875	-0.816	FLT3,LEF1,PIK3CA,PIK3R1,PIM2,RAF1,RALB
Thyroid Cancer Signaling	0	0.0781	-0.447	IRS1,LEF1,PIK3CA,PIK3R1,RALB
Graft-versus-Host Disease Signaling	0	0.0667	NaN	HLA-A
Chronic Myeloid Leukemia Signaling	0	0.0538	NaN	E2F2,PIK3CA,PIK3R1,RAF1,RALB
Production of Nitric Oxide and Reactive Oxygen Species in Macrophages	0	0.0903	1.387	ALB,APOA1,APOA2,CAT,IFNGR2,LYZ,MAP3K13,MAP3K4,NFKBIA,PIK3CA,PIK3R1,RBP4,RHOH
GŒ±12/13 Signaling	0	0.0784	-0.378	F2RL2,GNA12,NFKBIA,PIK3CA,PIK3R1,RAF1,RALB,VAV1
Colorectal Cancer Metastasis Signaling	0	0.0567	0.302	ADCY5,APC,EGFR,FZD1,LEF1,MMP15,PIK3CA,PIK3R1,RALB,RHOH,SMO
mTOR Signaling	0	0.0862	-0.333	ATG13,EIF3E,EIF4G1,GPLD1,IRS1,MT-RNR1,MT-RNR2,PIK3CA,PIK3R1,RALB,RHOH,RICTOR,RPS25,RPS6KA5,RPS9
Myc Mediated Apoptosis Signaling	0	0.0476	NaN	BCL2L11,CASP8
Pancreatic Adenocarcinoma Signaling	0	0.0833	-0.816	BRCA2,E2F2,EGFR,GPLD1,PIK3CA,PIK3R1,RAF1,RALBP1
G Beta Gamma Signaling	0	0.0673	0.378	CACNA2D3,CACNB1,CACNB4,EGFR,GNA12,RAF1,RALB
Sphingosine-1-phosphate Signaling	0	0.0816	0	ADCY5,CASP8,GNA12,PIK3CA,PIK3R1,PLCD1,RHOH,SMPD3
EIF2 Signaling	0	0.0899	-0.707	ACTA1,EIF2A,EIF3E,EIF4G1,HSPA5,MT-RNR1,MT-RNR2,PABPC1,PIK3CA,PIK3R1,RAF1,RALB,RPL13A,RPL7,RPS25,RPS9
April Mediated Signaling	0	0.0625	NaN	NFKBIA,TRAF1
AMPK Signaling	0	0.0805	-0.333	AK6,BRD7,CHRNB2,CREB3,CREB3L3,FOXG1,IRS1,PCK2,PIK3CA,PIK3R1,RAB27A,SLC2A1,SLC2A4,SMARCC2
PAK Signaling	0	0.0875	-1.633	ARHGAP10,ARHGEF7,ITGA3,PIK3CA,PIK3R1,RAF1,RALB
Hereditary Breast Cancer Signaling	0	0.08	NaN	BARD1,BRCA2,BRD7,FANCG,PIK3CA,PIK3R1,POLR2L,RAD50,RALB,SMARCC2
Rac Signaling	0	0.0594	-0.816	ABI2,ITGA3,PIK3CA,PIK3R1,RAF1,RALB
RhoA Signaling	0	0.0515	1	ACTA1,ANLN,EZR,GNA12,NGEF
Phospholipase C Signaling	0	0.0737	0	ADCY5,ARHGEF7,ARHGEF9,CAMK4,CREB3,CREB3L3,GPLD1,ITGA3,ITPR1,PEBP1,PLCD1,RAF1,RALB,RHOH
HER-2 Signaling in Breast Cancer	0	0.0667	NaN	CCNE2,EGFR,PIK3CA,PIK3R1,RALB
Altered T Cell and B Cell Signaling in Rheumatoid Arthritis	0	0.0303	NaN	HLA-A
Leptin Signaling in Obesity	0	0.0625	NaN	ADCY5,PIK3CA,PIK3R1,PLCD1
Role of NFAT in Cardiac Hypertrophy	0	0.0714	1.387	ADCY5,CACNA2D3,CACNB1,CACNB4,CAMK1G,CAMK2G,CAMK4,ITPR1,PIK3CA,PIK3R1,PLCD1,RAF1,RALB
Glioma Invasiveness Signaling	0	0.0645	0	PIK3CA,PIK3R1,RALB,RHOH
IL-1 Signaling	0	0.0526	NaN	ADCY5,GNA12,NFKBIA,TOLLIP
Breast Cancer Regulation by Stathmin1	0	0.0735	NaN	ADCYAP1R1,ADGRB2,ARHGEF7,ARHGEF9,CAMK1G,CAMK2G,CAMK4,CREB3,CREB3L3,DRD2,E2F2,F2RL2,FZD1,GPR146,GPR149,GPR180,GPRC5C,HTR1A,HTR6,MCHR1,NPY2R,P2RY12,PIK3CA,PIK3R1,RAF1,RALB,SMO,VIPR1
Nur77 Signaling in T Lymphocytes	0	0.0417	NaN	CAMK4,NR4A1
TNFR1 Signaling	0	0.0476	NaN	CASP8,NFKBIA
Role of MAPK Signaling in the Pathogenesis of Influenza	0	0.0769	NaN	CCL5,RABGEF1,RAF1,RALB
P2Y Purigenic Receptor Signaling Pathway	0	0.0811	0.333	ADCY5,CREB3,CREB3L3,P2RY12,PIK3CA,PIK3R1,PLCD1,RAF1,RALB
Tumoricidal Function of Hepatic Natural Killer Cells	0	0.0526	NaN	CASP8
Cyclins and Cell Cycle Regulation	0	0.0746	1	CCNE2,CDC25A,CDKN2D,E2F2,RAF1
Cell Cycle Control of Chromosomal Replication	0	0.0682	NaN	CDC7,CDK8,ORC6
IL-17A Signaling in Airway Cells	0	0.0638	NaN	NFKBIA,PIK3CA,PIK3R1
IL-17A Signaling in Fibroblasts	0	0.04	NaN	NFKBIA
Actin Nucleation by ARP-WASP Complex	0	0.0635	-1	GNA12,ITGA3,RALB,RHOH
Dopamine-DARPP32 Feedback in cAMP Signaling	0	0.0741	1.667	ADCY5,ATF1,CAMK4,CREB3,CREB3L3,DRD2,ITPR1,NOS1,PLCD1,PPP1R1B
Paxillin Signaling	0	0.087	-0.816	ACTA1,ARHGEF7,ITGA3,ITGA7,ITGAD,PIK3CA,PIK3R1,RALB
Signaling by Rho Family GTPases	0	0.0597	0.905	ACTA1,ARHGEF7,ARHGEF9,DES,DIAPH3,EZR,GNA12,ITGA3,PIK3CA,PIK3R1,RAF1,RHOH
RhoGDI Signaling	0	0.0556	-0.378	ACTA1,ARHGDIB,ARHGEF7,ARHGEF9,EZR,GNA12,ITGA3,RHOH
Sertoli Cell-Sertoli Cell Junction Signaling	0	0.0709	NaN	ACTA1,EPB41,F11R,ITGA3,MAP3K13,MAP3K4,NOS1,RAF1,RALB,TJAP1
Gap Junction Signaling	0	0.0864	NaN	ACTA1,ADCY5,CTH,DRD2,EGFR,GJA1,Gucy2g,ITPR1,PIK3CA,PIK3R1,PLCD1,RAF1,RALB,SMARCC2
Telomerase Signaling	0	0.0889	-1.134	EGFR,HSP90AB1,HSP90B1,PIK3CA,PIK3R1,RAF1,RALB,TPP1
Transcriptional Regulatory Network in Embryonic Stem Cells	0	0.0357	NaN	SKIL
iNOS Signaling	0	0.0833	NaN	CAMK4,IFNGR2,NFKBIA
nNOS Signaling in Neurons	0	0.0811	NaN	CAMK4,CAPN10,NOS1
VEGF Family Ligand-Receptor Interactions	0	0.0597	-1	PIK3CA,PIK3R1,RAF1,RALB
ErbB Signaling	0	0.061	-0.447	EGFR,PIK3CA,PIK3R1,RAF1,RALB
ErbB2-ErbB3 Signaling	0	0.0667	-1	PIK3CA,PIK3R1,RAF1,RALB
ErbB4 Signaling	0	0.0806	-1	PIK3CA,PIK3R1,RAF1,RALB,YAP1
GDNF Family Ligand-Receptor Interactions	0	0.087	-1.342	IRS1,ITPR1,PIK3CA,PIK3R1,RAF1,RALB
Netrin Signaling	0	0.0714	1	CACNA2D3,CACNB1,CACNB4,ENAH
Heparan Sulfate Biosynthesis	0	0.0435	NaN	CHST10,XYLT1
Heparan Sulfate Biosynthesis (Late Stages)	0	0.0256	NaN	CHST10
Pyrimidine Ribonucleotides De Novo Biosynthesis	0	0.0294	NaN	DDX3X
Melatonin Degradation I	0	0.0769	NaN	CSGALNACT1
Pyridoxal 5'-phosphate Salvage Pathway	0	0.0167	NaN	CDK8
Triacylglycerol Degradation	0	0.04	NaN	ABHD2
D-myo-inositol (1,4,5)-Trisphosphate Biosynthesis	0	0.04	NaN	PLCD1
Phospholipases	0	0.0513	NaN	GPLD1,PLCD1
Estrogen Biosynthesis	0	0.0714	NaN	HSD17B10
Chondroitin Sulfate Biosynthesis	0	0.0833	NaN	CHST10,CSGALNACT1,XYLT1
Dermatan Sulfate Biosynthesis (Late Stages)	0	0.08	NaN	CHST10,DSEL
D-myo-inositol (1,4,5,6)-Tetrakisphosphate Biosynthesis	0	0.087	0.632	CA3,CDC25A,CDC25B,EPHX2,MTMR4,NUDT1,PPFIA1,PPP1R13B,PPP1R1B,PTPRC
Purine Nucleotides Degradation II (Aerobic)	0	0.0833	NaN	IMPDH1
Mitochondrial L-carnitine Shuttle Pathway	0	0.0769	NaN	ACSL1
D-myo-inositol (3,4,5,6)-tetrakisphosphate Biosynthesis	0	0.087	0.632	CA3,CDC25A,CDC25B,EPHX2,MTMR4,NUDT1,PPFIA1,PPP1R13B,PPP1R1B,PTPRC
TCA Cycle II (Eukaryotic)	0	0.0476	NaN	SUCLG1
3-phosphoinositide Biosynthesis	0	0.0876	0.577	CA3,CDC25A,CDC25B,EPHX2,MTMR4,NUDT1,PIK3CA,PIK3R1,PPFIA1,PPP1R13B,PPP1R1B,PTPRC
Triacylglycerol Biosynthesis	0	0.0857	NaN	CRLS1,LCLAT1,PLPP4
Salvage Pathways of Pyrimidine Ribonucleotides	0	0.0247	NaN	CDK8,PYCR3
Pyrimidine Ribonucleotides Interconversion	0	0.0312	NaN	DDX3X
Chondroitin Sulfate Biosynthesis (Late Stages)	0	0.0714	NaN	CHST10,CSGALNACT1
DNA damage-induced 14-3-3œÉ Signaling	0	0.0667	NaN	CCNE2
GŒ±i Signaling	0	0.0714	-1.134	ADCY5,DRD2,HTR1A,P2RY12,RAF1,RALB,RGS14
GŒ±q Signaling	0	0.0687	0	CAMK4,GPLD1,ITPR1,NFKBIA,PIK3CA,PIK3R1,RAF1,RGS2,RHOH
GŒ±s Signaling	0	0.0854	1.134	ADCY5,ADD1,CREB3,CREB3L3,HTR6,RGS2,VIPR1
Inhibition of Matrix Metalloproteases	0	0.0455	NaN	MMP15
PEDF Signaling	0	0.0822	-0.447	CASP8,NFKBIA,PIK3CA,PIK3R1,RAF1,RALB
Remodeling of Epithelial Adherens Junctions	0	0.0566	NaN	ACTA1,APC,EXOC2
Cysteine Biosynthesis III (mammalia)	0	0.0588	NaN	CTH
Regulation of the Epithelial-Mesenchymal Transition Pathway	0	0.08	NaN	APC,EGFR,FGF1,FGF9,FGFR3,FZD1,LEF1,PIK3CA,PIK3R1,RAF1,RALB,SMO
Sperm Motility	0	0.057	NaN	CAMK4,CLK3,EGFR,FER,FGFR3,ITPR1,PLCD1,ROR1,TNK2
Tec Kinase Signaling	0	0.0645	1.134	ACTA1,GNA12,ITGA3,PIK3CA,PIK3R1,RHOH,STAT6,VAV1
UVB-Induced MAPK Signaling	0	0.0889	1	EGFR,PIK3CA,PIK3R1,RPS6KA5
UVC-Induced MAPK Signaling	0	0.0833	0	EGFR,RAF1,RALB,SMPD3
STAT3 Pathway	0	0.0874	-0.378	CDC25A,EGFR,FGFR3,GHR,IL17RD,IL31RA,IL7R,RAF1,RALB
Oxidative Phosphorylation	0	0.0889	0.707	ATP5MG,COX5A,MT-ND2,MT-ND3,MT-ND5,NDUFA7,NDUFB10,NDUFV1
Adipogenesis pathway	0	0.0796	NaN	BMP2,FGF1,FGFR3,FZD1,GTF2H2,GTF2H3,SLC2A4,SMO,XBP1
HIPPO signaling	0	0.029	NaN	YAP1,YWHAZ
PCP pathway	0	0.0889	NaN	FZD1,JUNB,NDP,SMO
Estrogen Receptor Signaling	0	0.0674	0.5	ADCY5,AGT,CDK8,CREB3,CREB3L3,EGFR,FOXG1,GNA12,HSP90AB1,HSP90B1,MED13,MED27,MMP15,PIK3CA,PIK3R1,PLCD1,RAF1,RALB
Toll-like Receptor Signaling	0	0.0851	NaN	MAP4K4,NFKBIA,TOLLIP,TRAF1
Cell Cycle: G1/S Checkpoint Regulation	0	0.0847	-0.447	CCNE2,CDC25A,CDKN2D,E2F2,GNL3
ERK/MAPK Signaling	0	0.0728	0.333	ATF1,CREB3,CREB3L3,ITGA3,LAMTOR3,PIK3CA,PIK3R1,RAF1,RALB,RPS6KA5,YWHAZ
Nitric Oxide Signaling in the Cardiovascular System	0	0.075	0	CAMK4,HSP90AB1,HSP90B1,ITPR1,PIK3CA,PIK3R1
Cardiac Œ≤-adrenergic Signaling	0	0.0459	0.447	ADCY5,ENPP6,PDE10A,PDE7B,PKIG
IL-2 Signaling	0	0.0741	-1	PIK3CA,PIK3R1,RAF1,RALB
Amyloid Processing	0	0.0227	NaN	CAPN10
JAK/Stat Signaling	0	0.0676	-0.447	PIK3CA,PIK3R1,RAF1,RALB,STAT6
Cell Cycle: G2/M DNA Damage Checkpoint Regulation	0	0.0789	NaN	BORA,CDC25B,YWHAZ
GABA Receptor Signaling	0	0.08	NaN	ADCY5,CACNA2D3,CACNB1,CACNB4,GABRG2,SLC6A1
Wnt/Œ≤-catenin Signaling	0	0.084	0	ACVR1C,APC,APC2,FZD1,GJA1,KREMEN1,LEF1,MARK2,RARB,SFRP2,SMO
Insulin Receptor Signaling	0	0.0656	-1.134	ACLY,INPP5J,IRS1,PIK3CA,PIK3R1,RAF1,RALB,SLC2A4
Integrin Signaling	0	0.0678	-1.732	ACTA1,ARHGEF7,CAPN10,ITGA3,ITGA7,ITGAD,PIK3CA,PIK3R1,RAF1,RALB,RHOH,TNK2
PPAR Signaling	0	0.0864	2.646	HSP90AB1,HSP90B1,MAP4K4,NFKBIA,RAF1,RALB,SCAND1
IGF-1 Signaling	0	0.0729	-1.342	IGFBP7,IRS1,PIK3CA,PIK3R1,RAF1,RALB,YWHAZ
Dopamine Receptor Signaling	0	0.0847	NaN	ADCY5,DRD2,IL4I1,MAOB,PPP1R1B
p38 MAPK Signaling	0	0.0658	2	ATF1,CDC25B,CREB3,CREB3L3,RPS6KA5
Glutamate Receptor Signaling	0	0.0208	NaN	CAMK4
Notch Signaling	0	0.0556	NaN	FURIN,HES5
VEGF Signaling	0	0.0575	-0.447	ACTA1,PIK3CA,PIK3R1,RAF1,RALB
IL-6 Signaling	0	0.0625	-1.633	MAP4K4,NFKBIA,PIK3CA,PIK3R1,RAF1,RALB
PDGF Signaling	0	0.061	-1.342	INPP5J,PIK3CA,PIK3R1,RAF1,RALB
BMP signaling pathway	0	0.0714	-0.447	BMP2,CAMK4,RAF1,RALB,SMAD6
GPCR-Mediated Nutrient Sensing in Enteroendocrine Cells	0	0.0723	2.449	ADCY5,CACNA2D3,CACNB1,CACNB4,ITPR1,PLCD1
Phagosome Formation	0	0.0741	NaN	ITGA3,PIK3CA,PIK3R1,PLCD1,RHOH,SCARA3
Phagosome Maturation	0	0.0654	NaN	ATP6AP1,B2M,CTSK,HLA-A,NOS1,VTI1A,VTI1B
Autophagy	0	0.0682	NaN	ATG13,CTSK,WDFY3
Macropinocytosis Signaling	0	0.0435	NaN	PIK3CA,PIK3R1,RALB
Inflammasome pathway	0	0.0769	NaN	CASP8
Sumoylation Pathway	0	0.0778	-2.236	ARHGDIB,CBX4,ISG20,NFKBIA,RHOH,SENP6,TDG
Th1 and Th2 Activation Pathway	0	0.0795	NaN	ACVR1C,HLA-A,IFNGR2,PIK3CA,PIK3R1,STAT6,VAV1
Th1 Pathway	0	0.0781	1.342	HLA-A,IFNGR2,PIK3CA,PIK3R1,VAV1
Th2 Pathway	0	0.0857	0.447	ACVR1C,HLA-A,PIK3CA,PIK3R1,STAT6,VAV1
GP6 Signaling Pathway	0	0.0879	1.414	APBB1IP,CAMK4,COL18A1,COL25A1,COL6A1,ITPR1,PIK3CA,PIK3R1
Neuroinflammation Signaling Pathway	0	0.085	1.291	ACVR1C,B2M,CALB2,CASP8,CCL5,CREB3,CREB3L3,CXCL12,FZD1,GABRG2,HLA-A,IFNGR2,PIK3CA,PIK3R1,S100B,SLC6A1,TBK1
Opioid Signaling Pathway	0	0.0905	0.943	ADCY5,ARRB2,CACNA2D3,CACNB1,CACNB4,CAMK1G,CAMK2G,CAMK4,CLTB,CREB3,CREB3L3,ITPR1,NFKBIA,NOS1,RAF1,RALB,RGS14,RGS20,RPS6KA5
Adrenomedullin signaling pathway	0	0.0823	0.905	ADCY5,C3,CAMK4,CTH,Gucy2g,ITPR1,PIK3CA,PIK3R1,PLCD1,RAF1,RALB,RAMP3,SMARCC2
Th17 Activation Pathway	0	0.0625	NaN	HSP90AB1,HSP90B1
NER Pathway	0	0.069	1.342	COPS5,GTF2H2,GTF2H3,LIG4,POLR2L,RNF111
Endocannabinoid Neuronal Synapse Pathway	0	0.0642	1.89	ADCY5,CACNA2D3,CACNB1,CACNB4,DAGLA,ITPR1,PLCD1
Endocannabinoid Developing Neuron Pathway	0	0.0673	-0.378	ADCY5,CREB3,CREB3L3,PIK3CA,PIK3R1,RAF1,RALB
Apelin Pancreas Signaling Pathway	0	0.0811	NaN	APLN,PIK3CA,PIK3R1
Apelin Cardiac Fibroblast Signaling Pathway	0	0.0556	NaN	APLN
Apelin Adipocyte Signaling Pathway	0	0.0833	0.447	ADCY5,APLN,CAT,GPX7,MGST1
Apelin Cardiomyocyte Signaling Pathway	0	0.075	0.816	APLN,CAT,ITPR1,PIK3CA,PIK3R1,PLCD1
Apelin Endothelial Signaling Pathway	0	0.0693	-1.134	ADCY5,APLN,CAMK4,PIK3CA,PIK3R1,RAF1,RALB
BAG2 Signaling Pathway	0	0.0789	NaN	HSPA1A/HSPA1B,Hspa1b,HSPA5
Cardiac Hypertrophy Signaling (Enhanced)	0	0.0863	0.186	ACVR1C,ADCY5,AGT,CAMK2G,CAMK4,DIAPH3,ENPP6,FGF1,FGF9,FGFR3,FZD1,GHR,GNA12,IL17RD,IL31RA,IL7R,ITGA3,ITPR1,MAP3K13,MAP3K4,PDE10A,PDE7B,PIK3CA,PIK3R1,PLCD1,RAF1,RALB,RPS6KA5,SMO
FAT10 Cancer Signaling Pathway	0	0.0526	NaN	ACVR1C,NFKBIA
PFKFB4 Signaling Pathway	0	0.0769	NaN	CREB3,CREB3L3,RPS6KA5
T Cell Exhaustion Signaling Pathway	0	0.0556	1	ACVR1C,BCL6,HLA-A,PIK3CA,PIK3R1,RALB
Senescence Pathway	0	0.0773	-0.5	ACVR1C,ANAPC4,CAMK4,CAPN10,CAT,CDC25A,CDC25B,E2F2,PIK3CA,PIK3R1,RAD50,RAF1,RALB,RPS6KA5,SMAD6,TBK1,YPEL3
Inhibition of ARE-Mediated mRNA Degradation Pathway	0	0.0225	NaN	CNOT11,YWHAZ
HOTAIR Regulatory Pathway	0	0.0648	0.378	ATXN1,JARID2,LEF1,MMP15,NFKBIA,PIK3CA,PIK3R1
Hepatic Fibrosis Signaling Pathway	0	0.0681	0.471	ACVR1C,AGT,CAMK4,CCL5,COL18A1,CREB3,CREB3L3,FZD1,GLI1,ITGA3,LEF1,NFKBIA,PIK3CA,PIK3R1,RAF1,RALB,RHOH,SMO,YAP1
BEX2 Signaling Pathway	0	0.0448	NaN	LEF1,LGALS1,NFKBIA
Necroptosis Signaling Pathway	0	0.066	-1.89	CAMK2G,CAPN10,CASP8,PYGL,TIMM17A,TIMM44,TIMM9
Xenobiotic Metabolism General Signaling Pathway	0	0.0874	-0.333	ABCA2,GSTA3,MAP3K13,MAP3K4,MGST1,PIK3CA,PIK3R1,RAF1,RALB
Semaphorin Neuronal Repulsive Signaling Pathway	0	0.0463	0.447	DPYSL3,ITGA3,PIK3CA,PIK3R1,PLXNA3
Regulation Of The Epithelial Mesenchymal Transition By Growth Factors Pathway	0	0.0735	0	EGFR,FGF1,FGF9,FGFR3,MEST,PIK3CA,PIK3R1,RAF1,RALB,YAP1
Regulation Of The Epithelial Mesenchymal Transition In Development Pathway	0	0.0794	-1	APC,FZD1,GLI1,LEF1,SMO
Kinetochore Metaphase Signaling Pathway	0	0.0556	0	ANAPC4,CDCA8,KIF2C,MACROH2A1
Calcium Signaling	0	0.08	1.897	ACTA1,CACNA2D3,CACNB1,CACNB4,CAMK1G,CAMK2G,CAMK4,CHRNB2,CREB3,CREB3L3,ITPR1,MYH9
GM-CSF Signaling	0	0.0781	-1.342	CAMK2G,PIK3CA,PIK3R1,RAF1,RALB

## Sheet: pfcF_upstream_regs_data
Upstream Regulator	Expr Log Ratio	Molecule Type	Predicted Activation State	Activation z-score	p-value of overlap	Target Molecules in Dataset	Mechanistic Network
OSM		cytokine		1.449	4.32e-05	ABCC1,ACKR2,ACOT2,ADAM17,B2M,CCL5,CDKN1A,CLPX,DENND5A,GBP2,GMPR,GRHPR,HK2,HLA-A,HSPA2,IFI35,IL15RA,ITPKB,JUN,LBP,MAPK14,MMP2,MPP2,PSMB9,PTPN21,PTPRZ1,RASL11A,SERPINA3,TNC,TOP2A,ZNF467	36 (2)
SPAG9	-0.012	other			5.2e-05	CDKN1A,FOXK1,MAPK14
ELAVL1	0.052	other		1.749	9.69e-05	B2M,CDKN1A,CLDN1,CTSS,Gbp8,HLA-A,HSPA2,Ifi27,IFIH1,LGALS3BP,LGALS9B,Ms4a4c (includes others),TOP2A,VAPB
NLRC5	1.311	transcription regulator		1.983	0.00012	B2M,HLA-A,HLA-E,PSMB9
IFNG		cytokine	Activated	3.034	0.000142	ABCC1,ADAM17,AIF1,ALDH7A1,ANAPC5,B2M,BACH2,C1QA,CCL5,Ccl9,CDKN1A,CTSS,DEPP1,EMID1,FANCF,FHL2,GBP2,Gbp8,GGT5,GMPR,GSDMD,GUSB,H6PD,HK2,HLA-A,HLA-E,HMGCS1,HSPB1,IFI35,IFIH1,IL15RA,INSR,ITGA6,ITPKB,JUN,KCNQ1OT1,LGALS3BP,LGALS9B,MAPK14,MED15,MMP11,MMP2,Ms4a4c (includes others),MTHFD2L,NLRC5,PSMB9,PTPN1,RAC2,RFXANK,SMTN,TCIRG1,THPO,TP73,TRIB2,VIPR1	64 (4)
IFNA2		cytokine	Activated	2.233	0.000217	ADAM17,ADGRE1,B2M,CCL5,CDKN1A,DNAJB2,GBP2,HLA-A,HLA-E,HMGCS1,IFI35,IFIH1,IL10RB,LGALS3BP,RASSF1	24 (3)
BAX	0.117	transporter		1.664	0.000265	CCL5,CCNB1,CDKN1A,CTSS,DNAJB2,EDEM1,HLA-A
EGLN		group		0.88	0.000302	BBX,CSRP2,EFNA1,FOSL2,GPI,GRHPR,HK2,KDM5B,PGAM1,RLF,STC1,ZBTB25,ZNF511
ATF3	-0.953	transcription regulator	Inhibited	-2.756	0.000316	ADIPOR1,CCL5,CDKN1A,GBP2,HSPB1,JUN,MMP2,SP1,TP73	63 (5)
CELF1		translation regulator			0.000339	CCNB1,CDKN1A,FHL2,INSR
DMH1		chemical reagent		-1	0.000339	ADAM17,CCL5,Ccl9,MMP2
Ifnar		group	Activated	2.967	0.000359	B2M,CCL5,GBP2,HLA-A,HLA-E,IFI35,IFIH1,NLRC5,PSMB9	65 (5)
PSEN2	0.15	peptidase		-0.069	0.000409	ATP6V0D1,C1QA,C3AR1,CD9,COX7A2,CTSS,EMP1,HLA-E,INSR,MTF1
IL27		cytokine		1.223	0.000462	ADGRE1,B2M,CCL5,DEPP1,GBP2,HLA-A,HLA-E,IL10RB,IL15RA	59 (3)
TAB1	-0.082	enzyme		-1.342	0.000539	CCL5,CDKN1A,GBP2,IFIH1,JUN
THZ2		chemical - kinase inhibitor		-0.555	0.000697	CDKN1A,FHL2,FOSL2,FOXK1,SP1
MAP2K5	0.093	kinase		1.03	0.000981	HMGCS1,JUN,MVD,NR4A1,NSDHL,RDH11,STARD4
SAFB2	0.043	other		-1.342	0.00111	B2M,HLA-E,JUN,PFDN4,PSMB9
4-phenylbutyric acid		chemical - endogenous mammalian		-1.177	0.00114	ABCD1,ATP2A3,CCL5,CDKN1A,CDV3,EDEM1,GUSB,HLA-A,MMP2	19 (3)
PIK3CG	0.074	kinase	Inhibited	-2.63	0.0013	AIF1,B2M,FOSL2,GBP2,Gbp8,HLA-A,NLRC5	58 (3)
H. carbonum toxin		biologic drug			0.0014	ATP2A3,CDKN1A
TNK2	-0.01	kinase			0.0014	SIAH1,SIAH2
IFI30		enzyme			0.0014	CTSS,HLA-A
CAPN1	0.179	peptidase			0.0014	MMP2,PTPN1
securinine		chemical reagent			0.0014	CDKN1A,TP73
chloramphenicol		chemical drug			0.0014	CCNB1,CDKN1A
KIF3A	0.029	enzyme		-1.982	0.00143	CDKN1A,HMGCS1,MVD,NSDHL
CNOT7	0.025	transcription regulator			0.00143	B2M,CLDN1,IFI35,LGALS3BP
epinephrine		chemical - endogenous mammalian			0.00146	ADRA1B,CCNB1,CDKN1A,HK2,MMP2,PRIM2
BID	-0.114	other			0.00163	ADAM17,C3AR1,CTSS
IFN Beta		group		1.688	0.00169	C3AR1,CCL5,CDKN1A,ENPEP,HLA-A,IFI35,IFIH1,IL15RA,SNAPC1	26 (4)
NCOR2	-0.138	transcription regulator			0.00199	C1QA,CDKN1A,CTSS,JUN,MMP2,SEMA4D
phytohemagglutinin		chemical drug		-0.585	0.002	AIF1,CCL5,DNAJB2,ENPEP,FOSL2,HINT1,IL15RA,LBP,LCAT,MMP11,NDP,PAPOLA,PTPN1,RASA1,STAT5A,TEAD1,VIPR1
FOXP3		transcription regulator		-1.067	0.00202	CCL5,CDKN1A,CHAF1A,EZH2,FOSL2,GBP2,HLA-A,JUN,MMP2,NR4A1,VIPR1
TRIM24	-0.071	transcription regulator		-1.667	0.00205	CA2,CCL5,GBP2,Ifi27l2a/Ifi27l2b,IFI35,IFIH1,LGALS3BP,Ms4a4c (includes others),PSMB9	28 (4)
metribolone		chemical reagent	Activated	3.699	0.00206	ALDH9A1,ALG1,ATP6V0D1,ATP6V0E2,B2M,CCT2,CDKN1A,COX7A2,EDEM1,ELK4,FHL2,GPI,GRHPR,HK2,HMGCS1,ITGA6,ME1,MFN2,MMP2,NDUFA9,NSDHL,PGAM1,RDH11,REEP6,TCIRG1
NRAS	0.069	enzyme	Inhibited	-2.728	0.00226	B2M,CCL5,CCNB1,CDKN1A,ENPEP,FHL1,GBP2,HLA-A,Ifi27,IFI35,IFIH1,LBP,VPS25
ADRA1D	-0.106	G-protein coupled receptor			0.0023	ADRA1B,CCNB1,CSRP2,JUN,NR4A1,PRIM2
IgG		complex		0.115	0.0025	ATP6V0D1,B2M,CCL5,CD9,CDKN1A,EMP1,HLA-E,HSPB1,IFIH1,KLK8,MAFB,TNC
CLEC1B		transmembrane receptor			0.00253	SYK,THPO,TNC
N4BP1	-0.061	other			0.00253	HLA-A,JUN,TP73
Igkv1-117		other			0.00253	CDKN1A,FOSL2,JUN
Rxr		group			0.00254	C1QA,CDKN1A,CTSS,INSR,KDM6B,MMP11,MMP2,SEMA4D
IRF8		transcription regulator	Activated	2.76	0.00292	ADGRE1,B2M,BCOR,CCL5,Ccl9,CDKN1A,CTSS,FANCF,MAFB	21 (3)
GNB2		enzyme			0.00293	CDKN1A,FOSL2,JAG2,MAFB,NR4A1
SAFB	0.004	other		-1.633	0.00303	B2M,CCL5,HLA-E,JUN,PFDN4,PSMB9
IRF1	0.33	transcription regulator	Activated	2.12	0.00334	B2M,CCL5,CCNB1,CDKN1A,CTSS,GBP2,IFI35,IFIH1,PSMB9,SP1	21 (3)
S100A4	0.353	other		1.154	0.00345	CCL5,Ccl9,CDKN1A,EFNA1,MMP2	16 (3)
SPHK2	-0.036	kinase			0.00369	CCL5,CDKN1A,YES1	15 (3)
bosutinib		chemical drug			0.00369	CCNB1,EZH2,MAPK14
1-methyl-4-phenyl-1,2,3,6-tetrahydropyridine		chemical toxicant		0.861	0.00379	ADGRE1,AIF1,CCL5,CLDN1,HSPB1,JUN,NR4A1
Stat3-Stat3		complex		0.132	0.00389	CDKN1A,JUN,LBP,SERPINA3
BAK1	-0.098	other		1.067	0.00389	CCL5,DNAJB2,EDEM1,HLA-A
mir-22		microRNA		1.461	0.00405	CDKN1A,Ftx,HK2,MAPK14,SP1
SLC13A5	0.117	transporter			0.00408	CCNB1,CDKN1A
CABIN1	-0.011	other			0.00408	MMP2,NR4A1
RNF144B	0.107	enzyme			0.00408	CDKN1A,TP73
MAGED1	-0.019	transcription regulator			0.00408	CDKN1A,JUN
AATF	-0.021	transcription regulator			0.00408	CDKN1A,JUN
HEYL	0.125	transcription regulator			0.00408	MMP2,SMTN
RSU1	0.101	other			0.00408	CDKN1A,RASA1
phenylacetic acid		chemical - endogenous mammalian			0.00408	HLA-A,MMP2
methamphetamine		chemical drug		0.706	0.00446	ABCC1,ADGRE1,FOSL2,H3-3A/H3-3B,JUN,MMP2,NR4A1,SIGMAR1
enterotoxin B		biologic drug		1.387	0.00471	CCL5,Ccl9,IL10RB,LTBR,SERPINA3
GNB1	0.057	enzyme			0.00471	CDKN1A,FOSL2,JAG2,MAFB,NR4A1
CBL	0.01	transcription regulator		0.805	0.00471	CDKN1A,GBA,INSR,MMP2,NR4A1
MET	0.184	kinase		-0.312	0.00476	CDKN1A,CLDN1,HSPB1,IL15RA,JAG2,JUN,MMP2,PTPN1,TCHP	20 (3)
DDX3X	0.021	enzyme			0.00513	CCL5,CDKN1A,MAPK14
clioquinol		chemical drug			0.00513	CDKN1A,JUN,KDM6B
aphidicolin		chemical toxicant			0.00513	CCNB1,CDKN1A,TP73
STK11	-0.141	kinase		0.158	0.00539	ACP6,ALDH9A1,ATIC,CDKN1A,COX7A2,CYP4F8,GPI,LGALS9B,MMP2,NDUFA9,NDUFB9,NPEPL1,PRIM2,PTPRZ1,RASSF1,TOP2A,ZBTB25
MAPK7	-0.141	kinase		0.747	0.00566	HMGCS1,JUN,MVD,NR4A1,NSDHL,RDH11,STARD4
reactive oxygen species		chemical toxicant	Inhibited	-2.213	0.00576	ABCC1,ADAM17,CCL5,CDKN1A,JUN,MFN2,SP1,TP73	18 (3)
MFSD2A	-0.116	transporter	Inhibited	-2	0.00581	Gstm6,HK2,MVD,STARD4
AGN194204		chemical drug		-0.508	0.00605	ANAPC5,CA2,Ccl9,CCNB1,CD6,CDKN1A,DENND5A,EMP1,EZH2,GBP2,HK2,NSDHL,TOP2A
PLX5622		chemical drug		1.342	0.00626	B2M,CCL5,Ccl9,GUSB,IL10RB
methylprednisolone		chemical drug		0.062	0.00632	ADAM17,ADRA1B,ATIC,B2M,CD9,CDKN1A,CTSS,CYP4F8,EFNA1,EMP1,GBP2,GRHPR,JUN,LGALS9B,MAFB,MAOB,MAPK14,ME1,MMP11,NSDHL,PGAM1,PPOX,PTPN1,SERPINA3,TOP2A,ZNF394
lactacystin		chemical - protease inhibitor		0.829	0.00662	ATP2A3,CCT2,CD9,CDKN1A,GBA,HLA-A,HSPB1,MMP11,MMP2,NR4A1,SIAH1,SYK
PARP1	-0.059	enzyme		1.2	0.00678	CCL5,CDKN1A,GBP2,JUN,LGALS3BP,MMP2,PRIM2,SP1	14 (2)
Ptprd	0.048	phosphatase			0.00685	CDKN1A,IFI35,PSMB9
kaempferol		chemical toxicant			0.00685	CDKN1A,JUN,MMP2
MAPK1	-0.071	kinase		-1.874	0.00715	ADAM17,CCL5,CCNB1,CDKN1A,EMP1,FHL2,FOSL2,GBP2,HLA-E,IFI35,IFIH1,JUN,LGALS3BP,MAOB,MMP2,NR4A1,PSMB9,STC1	24 (3)
JAK2	-0.196	kinase		1.501	0.00715	CCL5,Ccl9,CDKN1A,GBP2,KLK8,NDN,NR4A1,PSMB9,THPO,TRIB2	20 (3)
C3	0.842	peptidase	Activated	2.217	0.00716	C1QA,C3AR1,CCL5,Ccl9,JUN
Ifn		group	Activated	2.58	0.00747	B2M,BAG1,HLA-A,IFIH1,IL15RA,NUB1,THPO
CD40LG		cytokine		-0.451	0.00773	ADAM17,B2M,CA2,CCL5,CDKN1A,FOSL2,HDDC2,HK2,JUN,KDM6B,MAP3K4,MMP11,PSMB9,PTPN1,RASA1,SEMA4D,SP1,STAT5A	32 (4)
IFNB1		cytokine		1.093	0.00782	ADAM17,CCL5,CDKN1A,GBP2,Gbp8,HLA-A,HMGCS1,Ifi27l2a/Ifi27l2b,IFIH1,MMP2,NUB1,RASSF1,STARD4	68 (5)
teniposide		chemical drug			0.00797	CCL5,CDKN1A
SNHG1		other			0.00797	CCNB1,CDKN1A
UCA1		other			0.00797	ARL2,EZH2
LINC00461	-0.168	other			0.00797	TMEM161B,TOP2A
SCGB3A2		other			0.00797	CTSS,MMP2
danusertib		chemical drug			0.00797	CCNB1,CDKN1A
TCF21		transcription regulator			0.00797	CDKN1A,MMP2
TAP1	0.523	transporter			0.00797	HLA-A,PSMB9
CSE1L	-0.035	transporter			0.00797	CCNB1,RASSF1
LGALS8	-0.011	other			0.00797	CCL5,CDKN1A	14 (3)
BANCR		other			0.00797	CDKN1A,MMP2
FOXD3		transcription regulator			0.00797	CDKN1A,EZH2
TAPBP	0.071	transporter			0.00797	HLA-A,HLA-E
PLK3	0.077	kinase			0.00797	CDKN1A,SIAH2
dacarbazine		chemical drug			0.00797	CCL5,CDKN1A
XCT790		chemical reagent			0.00797	CDKN1A,MAOB
geraniol		chemical - endogenous non-mammalian			0.00797	CCNB1,CDKN1A
thymeleatoxin		chemical toxicant			0.00797	CDKN1A,INSR
MAP3K1	-0.809	kinase		-1.412	0.00814	HSPB1,JUN,MAOB,TNC,TOP2A
chloropromazine		chemical drug		0.692	0.00814	DEPP1,HMGCS1,NR4A1,RDH11,SERPINA3
TAL1	-0.077	transcription regulator		1.463	0.00822	BCOR,C3AR1,CCNB1,CDKN1A,GSDMD,HLA-A,HLA-E,JUN,MAP3K4,MVD,NDN,SYK
TNFRSF1A	0.048	transmembrane receptor		0.592	0.00856	ABCC1,CCL5,CDKN1A,EFNA1,JUN,LBP,LGALS9B,MMP2
lysophosphatidylcholine		chemical - other		1.109	0.0086	CCL5,HMGCS1,JUN,MVD,NSDHL,RDH11
PROM1	0.232	other			0.00889	HMGCS1,MVD,NSDHL
AURKA	-0.372	kinase			0.00889	CDKN1A,MMP2,TP73
HDAC9	-0.245	transcription regulator			0.00889	CCNB1,JUN,NR4A1
SLC9A3		ion channel			0.00889	B2M,CCL5,PSMB9
DYRK1A	-0.038	kinase			0.00889	CCNB1,CDKN1A,KDM2B
apicidin		chemical - endogenous non-mammalian			0.00889	ATP2A3,CDKN1A,H6PD
HNRNPK	-0.011	transcription regulator			0.00921	CDKN1A,ITGA6,KDM6B,PDLIM2,RASA1
MTDH	0.013	transcription regulator		0.762	0.00972	CDKN1A,ME1,MMP2,PDCD11
RNA polymerase II		complex			0.00997	B2M,CCL5,Ccl9,CCNB1,CDKN1A,ELK4,FOSL2,GBP2,JUN,MMP2,OSGIN1,PSMB9,TOP2A
etoposide		chemical drug		-1.827	0.01	ADAM17,CA2,CCL5,CCNB1,CDKN1A,HK2,JUN,KCNK1,NR4A1,TOP2A,TP73
PNPT1	-0.186	enzyme		-1.732	0.0104	CCL5,CDKN1A,GBP2,IFIH1,LGALS3BP
RPTOR	-0.042	other		1.274	0.0105	ADGRE1,GPI,HK2,HMGCS1,JUN,MVD,NSDHL
CSF1	0.062	cytokine		0.695	0.0111	CCL5,CCNB1,CD9,CDKN1A,FHL2,GPI,HK2,HLA-A,HMGCS1,JUN,MAFB,MVD,NSDHL,PTPRZ1
EPCAM		other			0.0112	CDKN1A,FHL2,JUN
ESRRB	-0.168	ligand-dependent nuclear receptor			0.0112	ADIPOR1,CDKN1A,HK2
ST8SIA1	0.038	enzyme			0.0112	C1QA,C3AR1,CDKN1A
tranylcypromine		chemical drug			0.0112	CCL5,CDKN1A,RASSF1
fucoidin		chemical reagent			0.0112	CCL5,CDKN1A,CLDN1
PPIF	0.157	enzyme		0	0.0115	AMIGO2,CCL5,Ccl9,HCAR1,MMP2,NDN
CDKN2A		transcription regulator		0.217	0.0116	ANAPC5,CCL5,Ccl9,CCNB1,CDKN1A,CHAF1A,EFNA1,EZH2,FHL2,IFI35,JUN,KCNK1,MMP2,PSMB9
OSMR	0.097	transmembrane receptor			0.0116	ADGRE1,GBP2,LBP,PSMB9,RASL11A
ADRA1A	-0.153	G-protein coupled receptor			0.0116	CCNB1,CSRP2,JUN,NR4A1,PRIM2
vincristine		chemical drug		0.577	0.0116	CCL5,CDKN1A,HNRNPF,JUN,TP73
SLC13A1		transporter		-0.378	0.0123	ACTG1,CLPX,EDEM1,GBP2,HK2,HSPB1,MVD
IL1B		cytokine		1.946	0.0125	ACKR2,AIF1,ALDH7A1,B2M,C19orf25,CCL5,Ccl9,CDKN1A,CTSS,EFNA1,GBP2,GUSB,HK2,HLA-A,HLA-E,HSPB1,IL15RA,INSR,ITPKB,JUN,KCNQ1OT1,LBP,LGALS9B,MAPK14,MMP11,MMP2,NR4A1,PGAM1,PSMB9,RAC2,SERPINA3,STAT5A
exisulind		chemical drug			0.0129	CDKN1A,HINT1
Ginkgo biloba		chemical drug			0.0129	CCL5,JUN
TASP1	-0.138	peptidase			0.0129	CCNB1,CDKN1A
PADI4		enzyme			0.0129	CDKN1A,OSGIN1
ANG		enzyme			0.0129	CCL5,CDKN1A
OCLN	0.098	other			0.0129	CLDN1,MMP2
CLTC	-0.082	other			0.0129	CDKN1A,HLA-A
BAG3	-0.046	other			0.0129	CDKN1A,HK2
malondialdehyde		chemical toxicant			0.0129	CDKN1A,SP1
perilla alcohol		chemical drug			0.0129	CCNB1,CDKN1A
sparfosic acid		chemical drug			0.0129	CDKN1A,TP73
selumetinib		chemical drug		0	0.0131	ABCC1,CDKN1A,FOSL2,JUN
HES3		transcription regulator		1	0.0131	ACTR10,MESD,MPZL1,UNC79
HLX		transcription regulator		-0.849	0.0131	CCNB1,CLDN1,CTSS,JUN
IL1R1	0.264	transmembrane receptor			0.0131	ABCC1,CCL5,LBP,MMP2
NQO1	0.128	enzyme		-0.152	0.0131	CCL5,Ccl9,CDKN1A,TP73
Salmonella enterica serotype abortus equi lipopolysaccharide		chemical toxicant		-0.103	0.0133	CCL5,EZH2,FJX1,IL15RA,MAP3K4,NDP,OSGIN1,SIAH2,STARD4
RPSA	0.229	translation regulator			0.0139	CCL5,ITGA6,MMP2
DPP4	0.244	peptidase			0.0139	CCNB1,MMP2,TOP2A
FAS	-0.153	transmembrane receptor		0.689	0.0144	ARFGAP1,CCL5,CD300C,CDKN1A,CLASP1,EFNA1,GBP2,IL15RA,JUN,MPZL1,NR4A1,PTPN1,RASA1,SIAH2,SYK,TAGLN2,TNC
MBD2	-0.241	transcription regulator			0.0145	CDKN1A,HK2,KCNK10,MMP2,TESK2
NFATC2	0.248	transcription regulator		-0.896	0.0145	BBX,CCL5,CCNB1,CDKN1A,EZH2,JUN,KDM6B,NR4A1,PTPN1,STAT5A
IL10RA	0.342	transmembrane receptor	Inhibited	-2.514	0.015	CA2,CCL5,CSRP2,DRAM1,FHL1,GBP2,Gbp8,Gstm6,HLA-A,IL15RA,MAOB,NLRC5,PSMB9
acetovanillone		chemical drug		-1	0.015	ADIPOR1,MAPK14,MMP2,OSGIN1
SOX4	-0.425	transcription regulator		-1.234	0.016	AMOTL1,Ccl9,EMP1,ENPEP,EZH2,FHL1,KLK8,MMP11,TEAD1,TENM4,TES
NFKB2	0.032	transcription regulator		0.762	0.016	CCL5,Ccl9,CDKN1A,CTSS,MMP2
diallyl trisulfide		chemical - endogenous non-mammalian			0.0169	CCNB1,CDKN1A,JUN
PML	-0.125	transcription regulator		-0.994	0.017	ACTG1,CDKN1A,DRC1,HMGCS1,HSPB1,IFI35,IFIH1,ME1,PIK3CB,PSMB9
cytarabine		chemical drug		0	0.0177	CCL5,CCNB1,CDKN1A,HLA-A,TOP2A
OGA	-0.004	enzyme		-0.583	0.018	ACTG1,BCOR,C1QA,C3AR1,Ccl9,CDKN1A,CEP43,CLDN1,GTF2F2,HMGCLL1,HMGCS1,ITPKB,JUN,LPXN,NDUFA9,NDUFB9,NSDHL,STARD4,TNC,TP73
C4BP		complex			0.0189	HMGCS1,MVD
F Actin		complex			0.0189	CTSS,MMP2
bendamustine		chemical drug			0.0189	CCNB1,CDKN1A
Gcn5l		group			0.0189	B2M,CDKN1A
TTN		kinase			0.0189	FHL1,FHL2
MED15	-0.147	transcription regulator			0.0189	CDKN1A,KCNK1
LGALS7/LGALS7B		other			0.0189	CCNB1,MAOB
NELFA	0.116	other			0.0189	CDKN1A,TOP2A
PPM1A	0.001	phosphatase			0.0189	CDKN1A,MMP2
4-coumaric acid		chemical - endogenous mammalian			0.0189	CCNB1,CDKN1A
PD 168393		chemical - kinase inhibitor			0.0189	ADAM17,CCL5
prodigiosin		chemical toxicant			0.0189	CDKN1A,TP73
INSR	-0.166	kinase		1.557	0.0189	ACOT2,ATP2A3,BAG1,C1QA,CDKN1A,FHL1,HMGCS1,INSR,MAOB,MFN2,MMP11,MMP2,MVD,NDN,NDUFA9,NDUFB9,NR4A1,NSDHL,RNF103
BTK	0.55	kinase		-1	0.0192	BAG1,CDKN1A,EMP1,ENPEP,IFI35,JUN
TRIM28	-0.094	transcription regulator			0.0195	ATF7IP,CA2,CCL5,MMP2,TP73
TNFSF11		cytokine		0.751	0.0201	ADGRE1,AIF1,C3AR1,CA2,CCL5,Ccl9,CDKN1A,FHL2,IL15RA,ITPKB,JUN,MAFB,SIGMAR1
Ikb		group			0.0203	CCNB1,NR4A1,TP73
HEY1	0.064	transcription regulator			0.0203	CDKN1A,MMP2,SMTN
IFNAR1	0.091	transmembrane receptor		1.165	0.0204	B2M,CCL5,Ccl9,HLA-A,HMGCS1,IFIH1,Ms4a4c (includes others)
Interferon alpha		group	Activated	2.542	0.0212	B2M,C3AR1,CCL5,CDKN1A,EMID1,FOSL2,GBP2,HLA-A,Ifi27,IFI35,IFIH1,IL15RA,INSR,PSMB9,RNF103,TRIB2
SIRT1	-0.063	transcription regulator		-0.62	0.0212	CCL5,CD9,CDKN1A,CRYBG2,EDEM1,HJURP,HK2,HLA-A,KDM2B,KDM5B,LGALS3BP,MADD,MMP2,NLRC5,PSMB9,TBC1D8,TP73,ZNF618
RXRB	0.006	ligand-dependent nuclear receptor			0.0214	C1QA,CTSS,MMP11,MMP2,SEMA4D
ZBTB17	0.048	transcription regulator			0.0214	CCNB1,CDKN1A,JUN,KLK8,TOP2A
OGT	-0.051	enzyme		-0.051	0.0218	CDKN1A,INSR,JUN,MMP2,NDUFA9,SP1,TNC
PC-SPES		chemical drug			0.0218	ACTR10,B2M,CD9,CDKN1A,DCTN3,GARS1,GPI
PLAUR	0.556	transmembrane receptor			0.0219	CCL5,ITGA6,JUN,MMP2
EIF4E	0.117	translation regulator		0.745	0.0221	B2M,C3AR1,Ccl9,CDKN1A,FASTK,HLA-A,Ifi27l2a/Ifi27l2b,IL15RA,LGALS3BP,RHOG,TMEM119,TNC
carbon tetrachloride		chemical toxicant		0.077	0.0221	ABCC1,ADGRE1,CCL5,CDKN1A,HSPB1,JUN,MAPK14,ME1,MMP2,NR4A1,SLCO1C1
DYSF	0.148	other			0.0224	ACTG1,B2M,CTSS,HLA-A,HSPB1,SERPINA3
PI3K (family)		group		-1.054	0.0233	ITGA6,MMP2,RDH10,SIAH1,SIAH2,TNC,TP73
Pam3-Cys-Ser-Lys4		chemical reagent			0.0233	CCL5,CLDN1,HLA-A,JUN,KDM6B,MMP2,STAT5A
25-hydroxycholesterol		chemical reagent	Inhibited	-2.183	0.0235	FOSL2,HMGCS1,JUN,NR4A1,STARD4
NLRP12		other			0.0239	HLA-A,HLA-E,JUN
CCR1		G-protein coupled receptor			0.0239	CCL5,CTSS,MMP2
rosuvastatin		chemical drug			0.0239	HMGCS1,MVD,NCF4
thioridazine		chemical drug			0.0239	CDKN1A,DEPP1,SERPINA3
ITGA5	0.033	transmembrane receptor			0.0245	CDKN1A,JUN,MMP2,RAC2
BCL3		transcription regulator		-1.067	0.0245	CCL5,JUN,NR4A1,RAB29
carbamylcholine		chemical drug		-1.974	0.0245	CDKN1A,JUN,MAPK14,NR4A1
PDGF BB		complex		0.416	0.025	CDKN1A,CSRP2,FHL1,FHL2,GBP2,HLA-E,HMGCS1,JUN,LBP,MMP2,NR4A1,SERPINA3,SYK,THPO,TNC,VAPB
U46619		chemical reagent			0.0259	CCNB1,INSR
O6-benzylguanine		chemical drug			0.0259	CCNB1,CDKN1A
RNASEH2B	-0.052	enzyme			0.0259	CCL5,CDKN1A
RASSF6		other			0.0259	CDKN1A,TP73
MEMO1	-0.145	other			0.0259	CA2,JUN
LIN9	0.128	other			0.0259	CCNB1,CDKN1A
fontolizumab		biologic drug			0.0259	IFI35,IL15RA
ALOX12	-0.362	enzyme			0.0259	JUN,MMP2
HDAC10	-0.028	transcription regulator			0.0259	MMP2,NR4A1
GADD45G	-0.174	other			0.0259	CCNB1,CDKN1A
ITGA4	0.257	transmembrane receptor			0.0259	MMP2,RAC2
Ccl6	0.162	cytokine			0.0259	CTSS,MMP2
SHOX		transcription regulator			0.0259	CCNB1,CDKN1A
SLC9A1	-0.072	ion channel			0.0259	CA2,HK2
AIFM1	0.045	enzyme			0.0259	CHCHD4,NDUFA9
STX3	0.027	transporter			0.0259	ANAPC5,KDM2B
alpha-santalol		chemical reagent			0.0259	CCNB1,CDKN1A
CXCL3		cytokine			0.0259	CCL5,ITGA6
ITGB8	-0.117	other			0.0259	CDKN1A,TMEM119
Cux1	-0.189	transcription regulator			0.0259	CCL5,Ccl9
zimelidine		chemical drug			0.0259	DEPP1,SERPINA3
pentobarbital		chemical drug			0.0259	JUN,NR4A1
NPM1-ALK		fusion gene/product			0.0259	KDM6B,STAT5A
dehydrocostus lactone		chemical - endogenous non-mammalian			0.0259	CCNB1,MMP2
MIF	0.297	cytokine		0.756	0.026	ADGRE1,C3AR1,IL15RA,JUN,LTBR,MMP2
CDK19	-0.01	kinase		-1.387	0.0264	CDKN1A,DRAM1,HMGCS1,JAG2,JUN,MVD,OSGIN1
IRF2	-0.151	transcription regulator			0.0264	B2M,CDKN1A,CTSS,HK2,IFI35,LBP,PSMB9
GFI1		transcription regulator		0.788	0.0272	CDKN1A,FOSL2,GUSB,JUN,LTBR,MAFB,NLRC5,SERPINA3
IRF3	-0.024	transcription regulator		1.949	0.0272	B2M,CCL5,Ifi27l2a/Ifi27l2b,IFIH1,MARCHF6,Ms4a4c (includes others),NLRC5,RASA1
MAPKAPK2	0.264	kinase		1.715	0.0273	HSPB1,MMP2,STAT5A,TOP2A
PTPN1	-0.242	phosphatase			0.0273	ADRA1B,EDEM1,INSR,RASA1
BAPTA-AM		chemical reagent		1.103	0.0273	CDKN1A,JUN,MMP2,NR4A1
CHUK	-0.086	kinase	Activated	2.102	0.0275	CCL5,Ccl9,CCNB1,CDKN1A,CLDN1,GBP2,HK2,HLA-A,IFI35,MMP2
POR	0.081	enzyme	Inhibited	-2.621	0.0275	ACTG1,GBP2,Gstm6,HLA-A,HMGCS1,MVD,NSDHL,SERPINA3,STARD4,TMEM184C
BCAP31	0.011	transporter			0.0279	ADGRE1,CD9,EDEM1
PRKD1	0.03	kinase			0.0279	CCL5,MMP2,NR4A1
IFNLR1		transmembrane receptor			0.0279	CCL5,Ccl9,IFIH1
BAG1	0.216	other			0.0279	CDKN1A,JUN,TP73
Ins1		other		1.147	0.0293	ADIPOR1,CCL5,CDKN1A,COX7A2,HK2,HMGCS1,INSR,ITGA6,JUN,LGALS3BP,MMP2,NDUFB9,SP1,STAT5A
SREBF2	0.09	transcription regulator		1.706	0.0299	CDKN1A,HMGCS1,MVD,NSDHL,RDH11,STARD4
LDLR	0.02	transporter			0.0301	C1QA,CCL5,CCNB1,CDKN1A,H6PD,MMP2,MVD,PSMB9,TOP2A,VIPR1
IL22		cytokine		1.413	0.0303	CCL5,CLDN1,HSPB1,LBP,SERPINA3
TCL1A		transcription regulator			0.0303	C1QA,C3AR1,CTSS,GUSB,MAFB
KDM5B	-0.179	transcription regulator		0.488	0.0303	CCNB1,CLDN1,FHL1,FJX1,LGALS3BP,PPOX,STAT5A,TOP2A
CpG ODN 2006		chemical reagent		1	0.0304	CCL5,IFI35,IFIH1,IL15RA
KDM2B	-0.464	enzyme			0.0323	CCL5,CDKN1A,EZH2
MPZ		other			0.0323	HMGCS1,JUN,MVD
IGFBP3	0.16	other			0.0323	CCL5,CDKN1A,TNC
SDCBP	0.114	enzyme			0.0323	CLDN1,ITGA6,MMP2
vinblastine		chemical drug			0.0323	CCL5,CDKN1A,HLA-A
folic acid		chemical - endogenous mammalian		-0.391	0.0328	ABCC1,CCL5,CDKN1A,JUN,MMP2
PAX5		transcription regulator		-1.067	0.0336	HK2,INSR,MMP2,PGAM1
alvocidib		chemical drug		-0.719	0.0336	AIF1,BAG1,CCNB1,CDKN1A
17-alpha-ethinylestradiol		chemical drug		-1.352	0.0336	ADGRE1,CCL5,CDKN1A,CTSS,JUN,Rcor3,SLCO1C1,STAT5A
leukotriene B4		chemical - endogenous mammalian			0.0337	JUN,PTPN1
DNA-methyltransferase		group			0.0337	CDKN1A,PDLIM2
moxonidine		chemical drug			0.0337	CDKN1A,INSR
8-(4-chlorophenylthio)-guanosine-3', 5'-cyclic monophosphate		chemical reagent			0.0337	CDKN1A,HINT1
IL2RA		transmembrane receptor			0.0337	IL15RA,JUN
CTNNBIP1	0.006	other			0.0337	CDKN1A,HMGCS1
DAXX	-0.018	transcription regulator			0.0337	CDKN1A,HSPB1
D609		chemical reagent			0.0337	JUN,SP1
tiron		chemical reagent			0.0337	CDKN1A,TNC
calcium chloride		chemical drug			0.0337	MMP2,STC1
camptothecin		chemical drug		-0.756	0.0354	ARFGAP1,CCNB1,CD300C,CDKN1A,CLASP1,GBP2,GPI,H3-3A/H3-3B,HJURP,HLA-A,HLA-E,IL15RA,JUN,LRRC14,MPZL1,NR4A1,PSMB9,PTPN1,RASA1,SIAH1,SIAH2,SYK,TAGLN2,TP73,UTP3
IL6R	0.09	transmembrane receptor		0.391	0.0354	ABCC1,CCL5,CDKN1A,MMP2,SERPINA3
H89		chemical - kinase inhibitor		1.039	0.0355	CCL5,CDKN1A,EZH2,MMP2,NR4A1,SIGMAR1,SP1
medroxyprogesterone acetate		chemical drug		-1.177	0.0355	CCL5,CCNB1,CLDN1,IFI35,JUN,SP1,TNC
SCAP	0.037	other	Activated	2.449	0.0364	Gstm6,HMGCS1,MVD,NSDHL,RDH11,STARD4
N-Ac-Leu-Leu-norleucinal		chemical - protease inhibitor		-1.037	0.0364	CCNB1,CDKN1A,HLA-A,SYK,TP73,USF1
IFT88	0.123	other			0.0369	HMGCS1,MVD,NSDHL
Irgm1		other			0.0369	CCL5,CCNB1,Ifi27l2a/Ifi27l2b
ADRA1B	0.386	G-protein coupled receptor			0.0369	CDKN1A,CSRP2,JUN,NR4A1
MAP3K7		kinase		0.492	0.0369	CCL5,GBP2,IFIH1,JUN
acetaminophen		chemical drug		-1.016	0.0372	ABCC1,ACTG1,CDKN1A,HMGCS1,JUN,LCAT,ME1,PTPN1
1,2-dioctanoyl-sn-glycerol		chemical reagent			0.0374	JUN
sangivamycin		chemical - endogenous non-mammalian			0.0374	JUN
Cop9 Signalosome		complex			0.0374	JUN
beryllium sulfate		chemical toxicant			0.0374	CDKN1A
pivalyloxymethyl butyrate		chemical drug			0.0374	ATP2A3
leukotriene A4		chemical - endogenous mammalian			0.0374	TNC
beta-escin		chemical drug			0.0374	CDKN1A
ZYG11B	0.031	other			0.0374	CCNB1
euxanthone		chemical - endogenous non-mammalian			0.0374	STC1
4-hexylresorcinol		chemical reagent			0.0374	SP1
chartreusin		chemical reagent			0.0374	CDKN1A
Fcgr2		group			0.0374	CCL5
Ca2 ATPase		group			0.0374	TP73
Mlcp		complex			0.0374	NR4A1
artemether		chemical drug			0.0374	MMP2
levocetirizine		chemical drug			0.0374	MMP2
G-Actin		group			0.0374	JUN
polyglactin 910		chemical reagent			0.0374	MMP2
CACTIN	0.005	other			0.0374	CCL5
A-443654		chemical reagent			0.0374	MFN2
DHX58		enzyme			0.0374	IFIH1
HCG11		other			0.0374	CDKN1A
LINC00475		other			0.0374	CDKN1A
IRF3-IRF7		complex			0.0374	CCL5
KDM4D	0.186	enzyme			0.0374	CDKN1A
ABCA12		transporter			0.0374	GBA
isofagomine		chemical drug			0.0374	GBA
OR10J5		G-protein coupled receptor			0.0374	ELK4
RDH5	-0.379	enzyme			0.0374	RDH10
USP15	-0.091	peptidase			0.0374	TOP2A
LCLAT1	-0.007	enzyme			0.0374	MFN2
ARL16	0.155	other			0.0374	CCL5
ARMC10	0.121	other			0.0374	CDKN1A
SNORD21		other			0.0374	HLA-A
FKBPL	0.314	other			0.0374	CDKN1A
ZBTB7C	0.036	transcription regulator			0.0374	CDKN1A
ZNF451	0.072	enzyme			0.0374	CDKN1A
PRR7	0.287	other			0.0374	JUN
TP73-AS1		other			0.0374	MOK
DMTN	0.028	other			0.0374	ITPKB
EBF4	-0.248	transcription regulator			0.0374	CDKN1A
SLC17A6	0.05	transporter			0.0374	NR4A1
CXXC1	-0.017	transcription regulator			0.0374	CDKN1A
2810408I11Rik		other			0.0374	CCNYL1
PTGDR2		G-protein coupled receptor			0.0374	CCL5
Integrin alpha 3 beta 1		complex			0.0374	MMP2
N4BP2L2	-0.125	transcription regulator			0.0374	CDKN1A
ZBTB8A	-0.161	other			0.0374	CDKN1A
AHCTF1	0.068	transcription regulator			0.0374	CETN2
MIAT		other			0.0374	SP1
MCOLN2		ion channel			0.0374	CCL5
lauroylcarnitine		chemical - endogenous mammalian			0.0374	CLDN1
WDR13	0.042	other			0.0374	CDKN1A
SIRT4	0.109	enzyme			0.0374	ADGRE1
PCLAF		other			0.0374	CDKN1A
RHBDF1	-0.182	other			0.0374	ADAM17
RHBDF2	-0.213	other			0.0374	ADAM17
TRIL	-0.054	other			0.0374	CCL5
FANK1	-0.003	transcription regulator			0.0374	JUN
S100A14		other			0.0374	MMP2
Raet1a		other			0.0374	HLA-A
ZYG11A		other			0.0374	CCNB1
Ap1 gamma		group			0.0374	HLA-A
7-bromoindirubin-3'-oxime		chemical - kinase inhibitor			0.0374	CDKN1A
MEF2D-NFAT2-p300		complex			0.0374	NR4A1
AZD7762		chemical drug			0.0374	CCNB1
inolitazone		chemical drug			0.0374	CDKN1A
FLII	0.117	other			0.0374	CLDN1
RAP1B	-0.056	enzyme			0.0374	CCL5
Raet1b		other			0.0374	HLA-A
LITAF	-0.257	transcription regulator			0.0374	CCL5
NDUFV1	0.03	enzyme			0.0374	PTPN1
GPLD1	-0.029	enzyme			0.0374	LGALS3BP
CCL14		cytokine			0.0374	ACKR2
FGF20	0.047	growth factor			0.0374	MAP3K4
CABLES1	-0.059	other			0.0374	CDKN1A
PPP4C	-0.12	phosphatase			0.0374	CCL5
CELA2A		peptidase			0.0374	CDKN1A
CDT1		other			0.0374	CDKN1A
HPGD	-0.078	enzyme			0.0374	CDKN1A
ACVR2B	-0.071	kinase			0.0374	CDKN1A
U1 snRNP		complex			0.0374	CCL5
GSTA4		enzyme			0.0374	CCNB1
Cd24a	-1.117	other			0.0374	MMP2
PRPF4	-0.038	other			0.0374	CCL5
miR-523-3p (miRNAs w/seed AACGCGC)		mature microRNA			0.0374	CDKN1A
miR-377-3p (miRNAs w/seed UCACACA)		mature microRNA			0.0374	TEAD1
mir-345		microRNA			0.0374	ABCC1
miR-340-5p (miRNAs w/seed UAUAAAG)		mature microRNA			0.0374	SRGAP1
miR-709 (and other miRNAs w/seed GAGGCAG)		mature microRNA			0.0374	MYCL
miR-602 (miRNAs w/seed ACACGGG)		mature microRNA			0.0374	RASSF1
mir-602		microRNA			0.0374	RASSF1
H60a		other			0.0374	HLA-A
ELAC2	0.226	enzyme			0.0374	CDKN1A
GSTM5	-0.015	enzyme			0.0374	MAPK14
BTG3	-0.12	other			0.0374	KDM6B
ZBTB5	-0.159	transcription regulator			0.0374	CDKN1A
DHX8	-0.026	enzyme			0.0374	CDKN1A
BORCS8-MEF2B		transcription regulator			0.0374	JUN
KLF16		transcription regulator			0.0374	CDKN1A
HOXB3		transcription regulator			0.0374	EFNA1
epidermal growth factor		chemical drug			0.0374	PTPN1
Raet1d/Raet1e		other			0.0374	HLA-A
POLDIP3	-0.102	other			0.0374	CDKN1A
PEX2	-0.089	other			0.0374	CDKN1A
SRCAP	0.164	transcription regulator			0.0374	CDKN1A
DCTN4	-0.011	other			0.0374	CCL5
EID2	-0.011	other			0.0374	CDKN1A
NCR1		transmembrane receptor			0.0374	CCL5
RNF7	0.026	enzyme			0.0374	JUN
DNASE1L3	0.197	enzyme			0.0374	CDKN1A
TONSL	-0.121	transcription regulator			0.0374	CCL5
CCNI	0.012	other			0.0374	CDKN1A
poly-L-glutamic acid-peptoid 1 conjugate QM56		chemical reagent			0.0374	CCL5
FXYD1	0.332	ion channel			0.0374	CDKN1A
CCL22		cytokine			0.0374	ACKR2
ADAM8	-0.416	peptidase			0.0374	CCL5
CLIC4	-0.33	ion channel			0.0374	CCL5
SPOCK1	0.221	other			0.0374	MMP2
ING3	-0.136	other			0.0374	CDKN1A
GP1BA		transmembrane receptor			0.0374	THPO
MPT0B214		chemical reagent			0.0374	CCNB1
CDC23	-0.104	enzyme			0.0374	CCNB1
JADRR		other			0.0374	JADE1
cycloastragenol		chemical reagent			0.0374	CDKN1A
GPBP1	-0.092	transcription regulator			0.0374	TOP2A
ST3GAL4	-0.036	enzyme			0.0374	THPO
silvestrol		chemical - endogenous non-mammalian			0.0374	JUN
PTPN9	-0.108	phosphatase			0.0374	MMP2
JADE1	-0.227	transcription regulator			0.0374	CDKN1A
CYP24A1		enzyme			0.0374	CCNB1
RASSF1-AS1		other			0.0374	RASSF1
UBE2E1	-0.033	enzyme			0.0374	CDKN1A
MRC1	0.446	transmembrane receptor			0.0374	CCL5
CUL9	-0.045	other			0.0374	CDKN1A
KLRB1		transmembrane receptor			0.0374	CCL5
SCML2		transcription regulator			0.0374	CDKN1A
CRTAP	0.245	other			0.0374	CDKN1A
Cops2	0.049	transcription regulator			0.0374	CDKN1A
CCL3L3		cytokine			0.0374	CCL5
Rfx5	-0.046	other			0.0374	HLA-A
HMGN5		transcription regulator			0.0374	CCNB1
NCR3		transmembrane receptor			0.0374	CCL5
TDP-665759		chemical reagent			0.0374	CDKN1A
ZFYVE16	-0.323	other			0.0374	CDKN1A
CID-2011756		chemical reagent			0.0374	NR4A1
matrine		chemical reagent			0.0374	SP1
RG108		chemical reagent			0.0374	RASSF1
CKS2		kinase			0.0374	CCNB1
TMCG		chemical reagent			0.0374	RASSF1
beta2 adrenergic receptor agonist		chemical drug			0.0374	CDKN1A
mahanine		chemical reagent			0.0374	RASSF1
probenecid		chemical drug			0.0374	ABCC1
phenylpropanoic acid		chemical - endogenous mammalian			0.0374	ATP2A3
kynurenic acid		chemical - endogenous mammalian			0.0374	CDKN1A
fomepizole		chemical drug			0.0374	CCL5
dephostatin		chemical reagent			0.0374	CDKN1A
diisopropanolnitrosamine		chemical toxicant			0.0374	CDKN1A
Triton X-100		chemical reagent			0.0374	PPP1CB
phytosphingosine		chemical - endogenous mammalian			0.0374	CLDN1
fosbretabulin		chemical drug			0.0374	CCNB1
palmitoylcarnitine		chemical - endogenous mammalian			0.0374	CLDN1
NSC 126405		chemical reagent			0.0374	CDKN1A
glipizide		chemical drug			0.0374	INSR
anthraquinone		chemical toxicant			0.0374	CCL5
isobutyric acid		chemical - endogenous non-mammalian			0.0374	ATP2A3
sodium tungstate		chemical drug			0.0374	INSR
hdm-2 antagonistic peptide		chemical reagent			0.0374	CDKN1A
levofloxacin		chemical drug			0.0374	CDKN1A
dec-RVKR-CMK		chemical - protease inhibitor			0.0374	ADAM17
GNA002		chemical reagent			0.0374	EZH2
goralatide		chemical - endogenous mammalian			0.0374	MMP2
NCB-0846		chemical - kinase inhibitor			0.0374	JUN
2,3-dichloro-5,8-dihydroxy-1,4-naphthoquinone		chemical toxicant			0.0374	TP73
2-methoxy-5-(2',3',4'-trimethoxyphenyl)-2,4,6-cycloheptatrien-1-one		chemical reagent			0.0374	JUN
tiotropium		chemical drug			0.0374	MMP2
hexanoic acid		chemical - endogenous mammalian			0.0374	ATP2A3
isovaleric acid		chemical - endogenous mammalian			0.0374	ATP2A3
N(omega)-hydroxyarginine		chemical - endogenous mammalian			0.0374	CDKN1A
diaminopimelic acid		chemical - endogenous non-mammalian			0.0374	CCL5
CREBBP	-0.046	transcription regulator		-0.547	0.0375	AMHR2,B2M,CA2,CCL5,CDKN1A,FOSL2,HMGCS1,ITGA6,JUN,LGALS3BP,MMP11,NR4A1,PSMB9,SERPINA3,TLE6,TNC
PRL		cytokine		1.618	0.0377	B2M,BAG1,CCNB1,CDKN1A,CTSS,GMPR,IFI35,IFIH1,JUN,RHOG,SERPINA3,STAT5A,TUBA1B
vorinostat		chemical drug	Inhibited	-2.173	0.0379	ATP2A3,CCNB1,CDKN1A,HMGCS1,JUN,LTBR,MMP2,MVD,SP1,TOP2A,TP73
Rb		group		-0.218	0.0382	CCNB1,CDKN1A,EZH2,TOP2A,TP73
STAT1	0.07	transcription regulator	Activated	2.759	0.039	B2M,CCL5,CDKN1A,CTSS,GBP2,HLA-E,IFI35,IFIH1,IL15RA,JUN,NLRC5,PSMB9,SERPINA3
miR-124-3p (and other miRNAs w/seed AAGGCAC)		mature microRNA		0.772	0.039	ALDH9A1,APEX2,BLOC1S6,CHSY1,CTDSP2,DRAM1,ERH,MAPK14,RASSF5,RDH10,RHOG,SP1,TEAD1
RNASEH2A	0.205	enzyme			0.0405	GBP2,Ifi27l2a/Ifi27l2b,IFI35,IFIH1
IFNL1		cytokine		1.987	0.0405	IFI35,IFIH1,LGALS3BP,PSMB9
RELB	0.135	transcription regulator			0.0405	B2M,Ccl9,CDKN1A,LTBR
prostaglandin E2		chemical - endogenous mammalian		-0.704	0.0408	ATP2A3,CCL5,CCNB1,CDKN1A,FOSL2,IL15RA,JAG2,JUN,MAFB,MMP2,NR4A1,SP1
CD 437		chemical drug	Inhibited	-2.704	0.0409	ARL2,CCL5,CCT2,CDKN1A,COX7A2,ERH,JUN,NDUFB9,NR4A1,PGAM1,TUBA1B
HIC1	0.069	transcription regulator		-1.342	0.0411	AMIGO2,CA2,CDKN1A,FHL2,SNAPC1
bromobenzene		chemical toxicant			0.0411	ABCC1,CDKN1A,HMGCS1,HSPB1,JUN
MEF2C	0.111	transcription regulator		-1.114	0.0413	BACH2,Ccl9,CDKN1A,JUN,NR4A1,SYK
TLR7	-0.341	transmembrane receptor		1.342	0.0418	CCL5,CCNB1,CDKN1A,IFI35,KCNH1,NCF4,SPRED3
STAT		group			0.0419	CDKN1A,LBP,SERPINA3
CAMK4	0.096	kinase			0.0419	CDKN1A,FOSL2,JUN
UCN-01		chemical drug			0.0419	BAG1,CDKN1A,TP73
HNF1A-AS1		other			0.0422	HJURP,JADE1
CDCA7L		other			0.0422	CCNB1,MAOB
YWHAQ	0.046	other			0.0422	CDKN1A,TP73
LRAT		enzyme			0.0422	CCNB1,CDKN1A
CSF2RA	-0.148	transmembrane receptor			0.0422	ADGRE1,JUN
HBP1	-0.21	transcription regulator			0.0422	CDKN1A,EZH2
RB1CC1	0.003	other			0.0422	CCL5,CDKN1A
ELK4	0.249	transcription regulator			0.0422	INSIG2,NR4A1
LCP2	0.154	other			0.0422	NR4A1,THPO
B4GALNT1	0.068	enzyme			0.0422	C1QA,C3AR1
RANBP9	0.024	other			0.0422	JUN,TP73
IL2RB		transmembrane receptor			0.0422	IL15RA,JUN
cytochalasin B		chemical toxicant			0.0422	CDKN1A,MMP2
2-hydroxy-1-naphthylaldehyde isonicotinoyl hydrazone		chemical reagent			0.0422	CCNB1,CDKN1A
1-chloro-2-(2,2,2-trichloro-1-(4-chlorophenyl)ethyl)benzene		chemical toxicant			0.0422	CDKN1A,INSIG2
enoxacin		chemical drug			0.0422	TCIRG1,WASHC1
gallic acid		chemical - endogenous non-mammalian			0.0422	ADAM17,MMP2
TCF3-PBX1		fusion gene/product			0.0422	HK2,SYK
spermidine		chemical - endogenous mammalian			0.0422	CDKN1A,MMP2
asiatic acid		chemical reagent			0.0422	CCNB1,CDKN1A
Sos		group			0.0424	ABCC1,ATF7IP,CA2,GBA,ITGA6,LGALS3BP,NSDHL,PIK3CB,PRCC,PTPRZ1,SEMA4D
BRCA1	-0.631	transcription regulator		-0.969	0.0429	ATRIP,CCL5,CCNB1,CDKN1A,FHL2,H3-3A/H3-3B,HSPB1,STAT5A,STC1
cholesterol		chemical - endogenous mammalian		-1.867	0.044	ADGRE1,GBA,HMGCS1,IL10RB,ME1,MMP2,NR4A1,NSDHL,RDH11,STARD4,TCTE1
cerivastatin		chemical drug			0.0441	CDKN1A,HMGCS1,HSPB1,INSR,JUN
ACVR1	-0.279	kinase			0.0443	AMHR2,CDKN1A,CSRP2,Ifi27l2a/Ifi27l2b
LYN	-0.028	kinase			0.0443	CCL5,Ccl9,CDKN1A,STAT5A
MAP2K1	-0.119	kinase		0.117	0.0448	ABCC1,CCL5,CDKN1A,GUSB,JUN,MAOB,MMP2,SP1,TNC
INS		other		-1.484	0.0448	ADIPOR1,CDKN1A,FOSL2,HNRNPF,INSR,JUN,NR4A1,PTPN1,RDH10
HGF	0.184	growth factor		-1.56	0.046	CCL5,CDKN1A,EMP1,FASTK,GBA,HK2,IL15RA,ITGA6,MAPK14,MMP2,NR4A1,PGAM1,PIK3CB,RNF103,SLK,STC1,TAGLN2,TBC1D8,TRIB2
TFRC	0.049	transporter		0.277	0.0465	CCNB1,CDKN1A,Gstm6,HK2,JUN,ME1
raloxifene		chemical drug		-0.333	0.0467	CCL5,CCNB1,CDKN1A,JUN,MAPK14,MMP2,SIAH2,STC1,TOP2A
SB203580		chemical - kinase inhibitor		-1.005	0.0471	ACOT2,Bud31,C3AR1,CCL5,CCNB1,CDKN1A,EFNA1,GBP2,GMPR,GPI,HK2,IFI35,JUN,MAPK14,MMP2,NR4A1
MMP14	-0.076	peptidase			0.0472	CCL5,CDKN1A,SNRPB2
IFNA4		cytokine			0.0472	GBP2,HLA-E,IFIH1
MEIS1		transcription regulator			0.0472	CDKN1A,EYA1,TRIB2
amitriptyline		chemical drug			0.0472	CDKN1A,DEPP1,SERPINA3
PML-RARA		fusion gene/product			0.0472	CDKN1A,JUN,PSMB9
HIF1A	-0.072	transcription regulator		-0.274	0.0481	ADAM17,BACH2,CCL5,CDKN1A,CLDN1,FHL1,FHL2,GPI,HK2,HSPB1,INSIG2,JUN,KLHL20,MMP2,NR4A1,RASSF1,SIAH1,SP1
PTHLH	-0.185	other			0.0482	CDKN1A,FOSL2,ITGA6,TNC
dalfampridine		chemical drug		-0.747	0.0482	HK2,JUN,NR4A1,SIAH2
IL15	0.24	cytokine	Activated	2.416	0.0484	CCL5,CDKN1A,GARS1,GGT5,GPI,HK2,HNRNPF,IFI35,IL15RA,JUN,PFDN4,PSMB9,RAC2,THPO,TOP2A,YES1
FOXM1		transcription regulator		0.111	0.0488	ADAM17,CCNB1,CDKN1A,EZH2,JUN,MMP2,TOP2A
APOE	0.011	transporter	Inhibited	-2.417	0.0567	ADGRE1,C1QA,C3AR1,CCL5,CTSS,IL10RB,INSR,JUN,LTBR,MADD,MAPK14,MMP2,SERPINA3,TCIRG1
HDL		complex		-1.977	0.0567	CCL5,MFN2,SIAH1,SIAH2
atorvastatin		chemical drug		1.882	0.0594	ABCC1,DMC1,HMGCS1,JUN,MMP2,MVD,NR4A1,NSDHL,SLCO1C1
resveratrol		chemical drug	Inhibited	-2.045	0.0643	ADAM17,AIF1,CCL5,CCNB1,CDKN1A,FOSL2,JUN,MAPK14,MMP2,SARM1,TP73
3,4,5,3',4'-pentachlorobiphenyl		chemical toxicant	Inhibited	-2	0.0651	ACOT2,GRHPR,HSPA2,JUN,TNC
SREBF1	0.018	transcription regulator	Activated	2.07	0.073	CDKN1A,DEPP1,Gstm6,HK2,HMGCS1,MVD,NSDHL,PLEKHA4,RDH11,SERPINA3,STARD4
RET	-0.27	kinase	Inhibited	-2	0.0774	DNAJB2,ITGA6,REEP6,STC1,TAGLN2,TNC,ZNF335
JAK1	0.078	kinase		1.982	0.0812	CDKN1A,HLA-A,MMP2,PSMB9
SPI1	0.053	transcription regulator		1.9	0.0852	ADGRE1,C3AR1,CCNB1,CDKN1A,CTSS,JUN,MMP2,NCF4,PSMB9
hydroxyurea		chemical drug		-1.969	0.0866	CCNB1,CDKN1A,HJURP,TP73
IFN alpha/beta		group	Activated	2	0.0922	CCL5,HLA-A,Ifi27l2a/Ifi27l2b,IL15RA
IRF7	-0.018	transcription regulator	Activated	2.401	0.0984	CCL5,IFI35,IFIH1,IL15RA,Ms4a4c (includes others),PSMB9
LIF		cytokine		-1.982	0.1	CD9,CDKN1A,HK2,JUN,LBP,PTPN1,SERPINA3,TNC
butyric acid		chemical - endogenous mammalian	Inhibited	-2.723	0.104	ATP2A3,BAG1,CCNB1,CD300C,CDKN1A,CETN2,CLDN1,GBP2,MYCL,NEU3,NR4A1,NUCB1,PTPN1,SYK,TOP2A
IKBKB	0.035	kinase	Activated	2	0.134	CCL5,Ccl9,CDKN1A,CLDN1,EZH2,GBP2,HK2,HLA-A,MMP2,TNC
torin1		chemical reagent	Inhibited	-2.343	0.134	ALDH9A1,ATP6V0D1,ATP6V0E2,COX7A2,GPI,HK2,NDUFA9,PGAM1,TCIRG1
diethylstilbestrol		chemical drug	Inhibited	-2.069	0.147	AMHR2,C1QA,CDKN1A,EMP1,HLA-A,MAFB,MMP2,Ms4a4c (includes others),SP1,STAT5A,TOP2A
miR-122-5p (miRNAs w/seed GGAGUGU)		mature microRNA		1.97	0.171	ADAM17,BACH2,PALM,SLC35A4
FBXO32		enzyme	Inhibited	-2	0.171	ALG12,CSRP2,ERP44,LBP
RAF1	-0.176	kinase		-1.941	0.181	CA2,CDKN1A,CLDN1,CRTC2,EMP1,HSPB1,JUN,MAOB
IL1RN		cytokine	Inhibited	-2	0.194	CTSS,GSDMD,H6PD,IFIH1
CX3CR1	0.044	G-protein coupled receptor		-1.89	0.198	CLASP1,EMP1,H3-3A/H3-3B,INSIG2,PITPNM3,RAI1,WDPCP
STAT3	-0.061	transcription regulator	Activated	2.517	0.202	CCL5,CCNB1,CD9,CDKN1A,GBP2,HK2,HLA-A,IFI35,IFIH1,LBP,LCAT,LTBR,MAFB,MMP2,PSMB9,SERPINA3
E. coli B5 lipopolysaccharide		chemical - endogenous non-mammalian		1.985	0.22	B2M,CCL5,Ccl9,CDKN1A,DNAJB2,GBP2,HLA-A,IL15RA
ETV6-RUNX1		fusion gene/product	Inhibited	-3.283	0.231	CCL5,GBP2,GMPR,IFI35,IFIH1,IL15RA,MMP2,MRPL41,PSMB9,RAB29,RAC2
IKBKG	0.049	kinase	Activated	2.176	0.233	CCL5,Ccl9,GBP2,HK2,HLA-A
mir-1		microRNA	Activated	2.219	0.24	ADPGK,H3-3A/H3-3B,RASA1,RNF138,TAGLN2
IKZF1	0.173	transcription regulator		-1.778	0.272	B2M,CDKN1A,DEPP1,EMP1,HK2,INSR,PGAM1,TMEM119,VIPR1
PGR	0.203	ligand-dependent nuclear receptor	Inhibited	-2.003	0.276	CCNB1,CDKN1A,HSPA2,ITGA6,KCNK1,SNAPC1,STAT5A,STC1,TBC1D8,TNC
benzo(a)pyrene		chemical toxicant		-1.969	0.304	CDKN1A,HK2,HSPB1,INSR,JUN,LIMK2,ME1,NR4A1
MED1	-0.032	transcription regulator	Activated	2.236	0.334	ACP6,ANAPC5,CCNB1,CDKN1A,CHAF1A
poly rI:rC-RNA		biologic drug	Activated	2.432	0.336	B2M,CCL5,GBP2,HLA-A,HLA-E,IFIH1,IL15RA,JUN,LGALS9B,MMP2,MYCL,NLRC5,NR4A1,PSMB9,SYK,TOP2A,USF1
Notch		group	Inhibited	-2.2	0.349	ADGRE1,Ccl9,CDKN1A,LTBR,MMP2
GATA2	-0.036	transcription regulator	Activated	2.433	0.372	CCL5,CDKN1A,GBP2,MAFB,MAOB,MMP2,SOX18,TEAD1
dopamine		chemical - endogenous mammalian	Inhibited	-2	0.386	CYP4F8,H3-3A/H3-3B,JUN,KCNK1,NR4A1
E. coli B4 lipopolysaccharide		chemical toxicant	Activated	2.789	0.389	CCL5,CLDN1,GBP2,HK2,HLA-A,IFI35,SARM1,SLC6A12
CD44	-0.037	other	Activated	2	0.413	ADGRE1,CCL5,CDKN1A,JUN,MMP2,TCIRG1
AKT1	0.05	kinase		1.982	0.429	CCL5,Ccl9,CDKN1A,HMGCS1,ME1,MMP2,SP1,TP73
CEBPB	0.186	transcription regulator	Activated	2.203	0.505	CCL5,CDKN1A,FHL1,FHL2,HLA-A,INSR,JUN,LBP,MMP11,RAC2
4-hydroxytamoxifen		chemical drug	Inhibited	-2.183	0.518	CA2,CDKN1A,FOSL2,JUN,MAPK14
NKX2-3		transcription regulator	Inhibited	-2.44	0.543	CDKN1A,GBP2,GMPR,PLEKHA4,PSMB9,TCTEX1D2
PTEN	-0.119	phosphatase	Inhibited	-2.267	1	CA2,CCL5,CCNB1,CDKN1A,CLDN1,DHRS11,EZH2,HDDC2,HMGCS1,JAG2,MAPK14,ME1,MMP2,MMP23B,MVD,PAPOLA,STAT5A,SYK,UBIAD1
EGR2		transcription regulator		-1.941	1	ABCC1,CDKN1A,JUN,STAT5A
HNF1A		transcription regulator	Inhibited	-2	1	BACH2,ENPEP,GARS1,GRHPR,INSR,KDM2B,LBP,LCAT,TRAPPC13
ERG	-0.035	transcription regulator	Inhibited	-2	1	EZH2,FHL1,FMNL3,ITGA6,RASSF1
NR4A1	-0.491	ligand-dependent nuclear receptor	Inhibited	-2.433	1	CCL5,COX7A2,GPI,HCAR1,HK2,NR4A1
ERBB2	-0.513	kinase		-1.778	1	ADAM17,CCL5,CCNB1,CD9,CDKN1A,EMP1,GGT5,H6PD,HSPB1,ITGA6,JAG2,JUN,KDM5B,MAN2A2,MMP11,PRIM2,PSMB9,PTPN1,SERPINA3,SMTN,TNC,TOP2A
geldanamycin		chemical - endogenous non-mammalian		1.964	1	DNAJB2,HLTF,JUN,MOK
ST1926		chemical drug	Inhibited	-2	1	CCT2,CDKN1A,COX7A2,NDUFB9

## Sheet: PFCF
Ingenuity Canonical Pathways	-log(p-value)	Ratio	z-score	Molecules
Antigen Presentation Pathway	2.94	0.227	NaN	B2M,HLA-A,HLA-E,NLRC5,PSMB9
Communication between Innate and Adaptive Immune Cells	2.84	0.217	NaN	B2M,CCL5,Ccl9,HLA-A,HLA-E
Caveolar-mediated Endocytosis Signaling	2.31	0.125	NaN	ACTG1,B2M,HLA-A,HLA-E,INSR,ITGA6,PTPN1
Leukocyte Extravasation Signaling	2.13	0.0845	0.302	ACTG1,CLDN1,ITGA6,MAP3K4,MAPK14,MMP11,MMP2,MMP23B,NCF4,PIK3CB,RAC2,RASSF5
Agranulocyte Adhesion and Diapedesis	2.12	0.105	NaN	ACTG1,CCL5,Ccl9,CLDN1,ITGA6,MMP11,MMP2,MMP23B
Pentose Phosphate Pathway (Oxidative Branch)	2.09	0.5	NaN	H6PD,PGLS
Inhibition of Matrix Metalloproteases	2	0.174	0	ADAM17,MMP11,MMP2,MMP23B
Crosstalk between Dendritic Cells and Natural Killer Cells	1.97	0.139	NaN	ACTG1,HLA-A,HLA-E,IL15RA,LTBR
Natural Killer Cell Signaling	1.95	0.0833	-1.508	B2M,HLA-A,HLA-E,HSPA2,LIMK2,MAP3K4,MAPK14,PIK3CB,RAC2,RASSF5,SYK
Granulocyte Adhesion and Diapedesis	1.76	0.0986	NaN	CCL5,Ccl9,CLDN1,ITGA6,MMP11,MMP2,MMP23B
Allograft Rejection Signaling	1.76	0.2	NaN	B2M,HLA-A,HLA-E
Chondroitin and Dermatan Biosynthesis	1.72	0.333	NaN	CHPF2,CHSY1
NAD Phosphorylation and Dephosphorylation	1.72	0.333	NaN	ACP6,NADK
Dopamine Degradation	1.68	0.188	NaN	ALDH7A1,ALDH9A1,MAOB
Putrescine Degradation III	1.68	0.188	NaN	ALDH7A1,ALDH9A1,MAOB
Phagosome Maturation	1.68	0.0833	NaN	ATP6V0D1,ATP6V0E2,B2M,CTSS,Dync1i2,HLA-A,HLA-E,TCIRG1,TUBA1B
OX40 Signaling Pathway	1.65	0.138	NaN	B2M,HLA-A,HLA-E,JUN
Cdc42 Signaling	1.65	0.087	-1	B2M,HLA-A,HLA-E,JUN,LIMK2,MAPK14,PPP1CB,RASA1
Cytotoxic T Lymphocyte-mediated Apoptosis of Target Cells	1.61	0.176	NaN	B2M,HLA-A,HLA-E
IL-17A Signaling in Gastric Cells	1.61	0.176	NaN	CCL5,JUN,MAPK14
GADD45 Signaling	1.55	0.167	NaN	CCNB1,CDKN1A,MAP3K4
Tryptophan Degradation X (Mammalian, via Tryptamine)	1.55	0.167	NaN	ALDH7A1,ALDH9A1,MAOB
IL-10 Signaling	1.51	0.106	NaN	IL10RB,JUN,LBP,MAPK14,SP1
Gluconeogenesis I	1.48	0.158	NaN	GPI,ME1,PGAM1
Noradrenaline and Adrenaline Degradation	1.48	0.158	NaN	ALDH7A1,ALDH9A1,MAOB
Calcium Transport I	1.47	0.25	NaN	ATP2A3,ATP2B3
Pentose Phosphate Pathway	1.47	0.25	NaN	H6PD,PGLS
p53 Signaling	1.46	0.0854	-0.447	CDKN1A,DRAM1,JUN,MAPK14,PIK3CB,STAG1,TP73
IL-22 Signaling	1.42	0.15	NaN	IL10RB,MAPK14,STAT5A
Folate Transformations I	1.37	0.222	NaN	MTHFD2L,MTR
Virus Entry via Endocytic Pathways	1.3	0.0787	NaN	ACTG1,B2M,HLA-A,HLA-E,ITGA6,PIK3CB,RAC2
Th1 and Th2 Activation Pathway	1.3	0.0787	NaN	ACVR1C,HLA-A,IL10RB,JAG2,JUN,PIK3CB,STAT5A
Th2 Pathway	1.29	0.0845	0	ACVR1C,HLA-A,JAG2,JUN,PIK3CB,STAT5A
The Visual Cycle	1.28	0.2	NaN	RDH10,RDH11
Aryl Hydrocarbon Receptor Signaling	1.27	0.0734	-1	ALDH7A1,ALDH9A1,CDKN1A,Gstm6,HSPB1,JUN,SP1,TP73
BAG2 Signaling Pathway	1.27	0.105	-2	CDKN1A,HSPA2,MAPK14,SP1
Role of Pattern Recognition Receptors in Recognition of Bacteria and Viruses	1.25	0.0822	1	C1QA,C3AR1,CCL5,IFIH1,PIK3CB,SYK
Ketogenesis	1.21	0.182	NaN	HMGCLL1,HMGCS1
Mevalonate Pathway I	1.21	0.182	NaN	HMGCS1,MVD
Histamine Degradation	1.21	0.182	NaN	ALDH7A1,ALDH9A1
UDP-N-acetyl-D-galactosamine Biosynthesis II	1.21	0.182	NaN	GPI,HK2
JAK/Stat Signaling	1.2	0.08	0	CDKN1A,JUN,PIAS2,PIK3CB,PTPN1,STAT5A
Superpathway of Cholesterol Biosynthesis	1.18	0.12	NaN	HMGCS1,MVD,NSDHL
Systemic Lupus Erythematosus In T Cell Signaling Pathway	1.16	0.0645	0.632	B2M,HLA-A,HLA-E,JUN,PIK3CB,RAC2,RHOG,SP1,SYK,YES1
Ephrin A Signaling	1.14	0.0952	NaN	EFNA1,EPHA10,EPHA8,PIK3CB
Pathogenesis of Multiple Sclerosis	1.13	0.5	NaN	CCL5
L-carnitine Biosynthesis	1.13	0.5	NaN	ALDH9A1
Choline Degradation I	1.13	0.5	NaN	ALDH7A1
Methionine Salvage II (Mammalian)	1.13	0.5	NaN	MTR
CTLA4 Signaling in Cytotoxic T Lymphocytes	1.12	0.0833	NaN	B2M,HLA-A,HLA-E,PIK3CB,SYK
Autoimmune Thyroid Disease Signaling	1.08	0.154	NaN	HLA-A,HLA-E
Role of JAK2 in Hormone-like Cytokine Signaling	1.06	0.107	NaN	HLTF,PTPN1,STAT5A
IL-15 Signaling	1.05	0.0794	-0.447	IL15RA,MAPK14,PIK3CB,STAT5A,SYK
HIF1Œ± Signaling	1.05	0.0613	0.632	ADRA1B,CDKN1A,GPI,HK2,HSPA2,JUN,MMP11,MMP2,MMP23B,PIK3CB
Estrogen-Dependent Breast Cancer Signaling	1.03	0.0781	-2	DHRS11,JUN,PIK3CB,SP1,STAT5A
Chemokine Signaling	1.03	0.0781	-0.447	CCL5,JUN,LIMK2,MAPK14,PPP1CB
UVB-Induced MAPK Signaling	1.03	0.087	NaN	H3-3A/H3-3B,JUN,MAPK14,PIK3CB
Graft-versus-Host Disease Signaling	1.02	0.143	NaN	HLA-A,HLA-E
Fatty Acid Œ±-oxidation	1.02	0.143	NaN	ALDH7A1,ALDH9A1
Oxidative Ethanol Degradation III	1.02	0.143	NaN	ALDH7A1,ALDH9A1
Superpathway of Geranylgeranyldiphosphate Biosynthesis I (via Mevalonate)	1.02	0.143	NaN	HMGCS1,MVD
Germ Cell-Sertoli Cell Junction Signaling	1	0.0616	NaN	ACTG1,ITGA6,LIMK2,MAP3K4,MAPK14,PIK3CB,RAC2,RHOG,TUBA1B
MSP-RON Signaling Pathway	0.991	0.1	NaN	ACTG1,KLK8,PIK3CB
Serotonin Degradation	0.991	0.1	NaN	ALDH7A1,ALDH9A1,MAOB
PD-1, PD-L1 cancer immunotherapy pathway	0.987	0.0758	-0.447	B2M,HLA-A,HLA-E,PIK3CB,STAT5A
Differential Regulation of Cytokine Production in Macrophages and T Helper Cells by IL-17A and IL-17F	0.963	0.333	NaN	CCL5
Œ±-tocopherol Degradation	0.963	0.333	NaN	CYP4F8
Inosine-5'-phosphate Biosynthesis II	0.963	0.333	NaN	ATIC
NAD Salvage Pathway II	0.921	0.125	NaN	ACP6,NMNAT1
Bladder Cancer Signaling	0.907	0.0714	NaN	CDKN1A,MMP11,MMP2,MMP23B,RASSF1
Role of BRCA1 in DNA Damage Response	0.889	0.0704	NaN	ATRIP,CDKN1A,FANCF,HLTF,SMARCC2
Kinetochore Metaphase Signaling Pathway	0.889	0.0704	0.447	ANAPC5,CCNB1,PPP1CB,STAG1,ZWILCH
HOTAIR Regulatory Pathway	0.886	0.0625	0	CDKN1A,EZH2,H3-3A/H3-3B,MMP11,MMP2,MMP23B,PIK3CB
Neuroprotective Role of THOP1 in Alzheimer's Disease	0.879	0.0769	NaN	HLA-A,HLA-E,KLK8,SERPINA3
EGF Signaling	0.879	0.0769	-1	JUN,MAPK14,PIK3CB,RASA1
Ethanol Degradation IV	0.876	0.118	NaN	ALDH7A1,ALDH9A1
Semaphorin Signaling in Neurons	0.86	0.0755	NaN	LIMK2,RAC2,RHOG,SEMA4D
Role of JAK1 and JAK3 in Œ≥c Cytokine Signaling	0.86	0.0755	NaN	IL15RA,PIK3CB,STAT5A,SYK
Differential Regulation of Cytokine Production in Intestinal Epithelial Cells by IL-17A and IL-17F	0.848	0.25	NaN	CCL5
NAD Biosynthesis from 2-amino-3-carboxymuconate Semialdehyde	0.848	0.25	NaN	NMNAT1
Trehalose Degradation II (Trehalase)	0.848	0.25	NaN	HK2
Heme Biosynthesis from Uroporphyrinogen-III I	0.848	0.25	NaN	PPOX
NAD Salvage Pathway III	0.848	0.25	NaN	NMNAT1
Lysine Degradation II	0.848	0.25	NaN	ALDH7A1
Lysine Degradation V	0.848	0.25	NaN	ALDH7A1
Melatonin Degradation II	0.848	0.25	NaN	MAOB
NAD Biosynthesis III	0.848	0.25	NaN	NMNAT1
1D-myo-inositol Hexakisphosphate Biosynthesis II (Mammalian)	0.836	0.111	NaN	ITPKB,SEC16A
D-myo-inositol (1,3,4)-trisphosphate Biosynthesis	0.836	0.111	NaN	ITPKB,SEC16A
IL-2 Signaling	0.818	0.0727	NaN	JUN,PIK3CB,STAT5A,SYK
Mechanisms of Viral Exit from Host Cells	0.815	0.0833	NaN	ACTG1,CHMP4B,VPS25
Role of Tissue Factor in Cancer	0.799	0.0619	NaN	ITGA6,LIMK2,MAPK14,PIK3CB,STAT5A,YES1
Retinoate Biosynthesis I	0.799	0.105	NaN	RDH10,RDH11
Retinol Biosynthesis	0.799	0.105	NaN	RDH10,RDH11
Acetone Degradation I (to Methylglyoxal)	0.799	0.105	NaN	CYP4F8,DHRS11
Ethanol Degradation II	0.799	0.105	NaN	ALDH7A1,ALDH9A1
iNOS Signaling	0.79	0.0811	NaN	JUN,LBP,MAPK14
Glucocorticoid Receptor Signaling	0.788	0.0519	NaN	BAG1,CCL5,CDKN1A,GTF2F2,HLTF,HSPA2,JUN,MAPK14,PIK3CB,SMARCC2,STAT5A,VIPR1
tRNA Charging	0.767	0.0789	NaN	EARS2,GARS1,YARS2
Cell Cycle: G2/M DNA Damage Checkpoint Regulation	0.767	0.0789	NaN	CCNB1,CDKN1A,TOP2A
Glycolysis I	0.762	0.1	NaN	GPI,PGAM1
Hematopoiesis from Multipotent Stem Cells	0.757	0.2	NaN	THPO
Tetrahydrofolate Salvage from 5,10-methenyltetrahydrofolate	0.757	0.2	NaN	MTHFD2L
Histidine Degradation III	0.757	0.2	NaN	MTHFD2L
Rapoport-Luebering Glycolytic Shunt	0.757	0.2	NaN	PGAM1
ATM Signaling	0.752	0.0633	-2.236	CCNB1,CDKN1A,JUN,MAPK14,TP73
Thrombopoietin Signaling	0.74	0.0678	-1	JUN,PIK3CB,STAT5A,THPO
FcŒ≥ Receptor-mediated Phagocytosis in Macrophages and Monocytes	0.738	0.0625	1	ACTG1,PLD5,RAC2,SYK,YES1
Hepatic Cholestasis	0.714	0.0583	NaN	ABCC1,INSR,JUN,LBP,MAP3K4,SLCO1C1
HMGB1 Signaling	0.714	0.0583	-2.236	JUN,MAPK14,PIK3CB,RAC2,RHOG,SP1
STAT3 Pathway	0.714	0.0583	-1	CDKN1A,IL10RB,IL15RA,INSR,MAP3K21,MAPK14
ErbB2-ErbB3 Signaling	0.706	0.0656	NaN	JUN,PIK3CB,SP1,STAT5A
Dendritic Cell Maturation	0.703	0.0577	0.447	B2M,HLA-A,HLA-E,LTBR,MAPK14,PIK3CB
Calcium-induced T Lymphocyte Apoptosis	0.699	0.0732	NaN	ATP2A3,HLA-A,NR4A1
Role of IL-17A in Arthritis	0.699	0.0732	NaN	CCL5,MAPK14,PIK3CB
Role of JAK family kinases in IL-6-type Cytokine Signaling	0.699	0.0909	NaN	MAPK14,STAT5A
Systemic Lupus Erythematosus Signaling	0.693	0.0551	NaN	HLA-A,HLA-E,JUN,PIK3CB,PRPF3,SNRNP25,SNRPB2
Phagosome Formation	0.693	0.0602	NaN	C3AR1,PIK3CB,RAC2,RHOG,SYK
AMPK Signaling	0.686	0.052	-0.816	ADRA1B,CDKN1A,CRTC2,HLTF,INSR,MAPK14,PIK3CB,RAB22A,SMARCC2
Leukotriene Biosynthesis	0.686	0.167	NaN	GGT5
Zymosterol Biosynthesis	0.686	0.167	NaN	NSDHL
GDP-mannose Biosynthesis	0.686	0.167	NaN	GPI
Production of Nitric Oxide and Reactive Oxygen Species in Macrophages	0.678	0.053	-1.134	JUN,MAP3K4,MAPK14,NCF4,PIK3CB,PPP1CB,RAC2,RHOG
IL-7 Signaling Pathway	0.672	0.0635	-1	JUN,MAPK14,PIK3CB,STAT5A
Superpathway of D-myo-inositol (1,4,5)-trisphosphate Metabolism	0.67	0.087	NaN	ITPKB,SEC16A
Estrogen Biosynthesis	0.642	0.0833	NaN	CYP4F8,DHRS11
Glioma Invasiveness Signaling	0.64	0.0615	NaN	MMP2,PIK3CB,RAC2,RHOG
B Cell Receptor Signaling	0.638	0.0516	-0.707	JUN,MALT1,MAP3K4,MAPK14,PIK3CB,RAC2,RASSF5,SYK
NER Pathway	0.638	0.0575	NaN	CETN2,CHAF1A,H3-3A/H3-3B,PRIM2,TOP2A
Role of Hypercytokinemia/hyperchemokinemia in the Pathogenesis of Influenza	0.627	0.143	NaN	CCL5
Dolichyl-diphosphooligosaccharide Biosynthesis	0.627	0.143	NaN	ALG1
GDP-glucose Biosynthesis	0.627	0.143	NaN	HK2
CD28 Signaling in T Helper Cells	0.625	0.0568	-1	HLA-A,JUN,MALT1,PIK3CB,SYK
Agrin Interactions at Neuromuscular Junction	0.625	0.0606	0	ACTG1,ITGA6,JUN,RAC2
Protein Ubiquitination Pathway	0.623	0.0485	NaN	ANAPC5,B2M,BAG1,DNAJB2,DNAJC11,HLA-A,HLA-E,HSPA2,HSPB1,PSMB9,USP37
T Cell Exhaustion Signaling Pathway	0.618	0.0541	0	ACVR1C,HLA-A,HLA-E,IL10RB,JUN,PIK3CB
Complement System	0.616	0.08	NaN	C1QA,C3AR1
Role of PKR in Interferon Induction and Antiviral Response	0.613	0.0562	-0.447	HSPA2,IFIH1,JUN,MAPK14,SP1
Neuroinflammation Signaling Pathway	0.609	0.0488	0	ACVR1C,B2M,CCL5,HLA-A,HLA-E,JUN,MAPK14,PIK3CB,SLC6A12,SYK
NRF2-mediated Oxidative Stress Response	0.59	0.05	NaN	ABCC1,ACTG1,DNAJB2,DNAJC11,Gstm6,JUN,MAPK14,PIK3CB
Glucose and Glucose-1-phosphate Degradation	0.577	0.125	NaN	HK2
NAD biosynthesis II (from tryptophan)	0.577	0.125	NaN	NMNAT1
Œ≥-glutamyl Cycle	0.577	0.125	NaN	GGT5
HIPPO signaling	0.569	0.0571	NaN	DLG5,PPP1CB,RASSF1,TEAD1
IL-9 Signaling	0.567	0.0741	NaN	PIK3CB,STAT5A
Mitotic Roles of Polo-Like Kinase	0.567	0.0625	NaN	ANAPC5,CCNB1,SLK
IL-17A Signaling in Fibroblasts	0.567	0.0741	NaN	JUN,MAPK14
LPS/IL-1 Mediated Inhibition of RXR Function	0.559	0.05	NaN	ALDH7A1,ALDH9A1,Gstm6,HMGCS1,JUN,LBP,MAOB
Toll-like Receptor Signaling	0.551	0.0612	NaN	JUN,LBP,MAPK14
4-1BB Signaling in T Lymphocytes	0.545	0.0714	NaN	JUN,MAPK14
Leucine Degradation I	0.535	0.111	NaN	HMGCLL1
Heme Biosynthesis II	0.535	0.111	NaN	PPOX
Methylglyoxal Degradation III	0.535	0.111	NaN	DHRS11
RAR Activation	0.53	0.0479	NaN	HLTF,JUN,MAPK14,PIK3CB,RDH10,RDH11,SMARCC2,STAT5A
Superpathway of Inositol Phosphate Compounds	0.53	0.0479	-1.414	ACP6,ITPKB,PIK3CB,PIP4P1,PTPN1,RASA1,SEC16A,STYX
Role of Oct4 in Mammalian Embryonic Stem Cell Pluripotency	0.524	0.069	NaN	KDM5B,PHC1
PKCŒ∏ Signaling in T Lymphocytes	0.524	0.05	-0.816	HLA-A,JUN,MALT1,MAP3K4,PIK3CB,RAC2
Prolactin Signaling	0.517	0.0541	-2	JUN,PIK3CB,SP1,STAT5A
LPS-stimulated MAPK Signaling	0.504	0.0533	NaN	JUN,LBP,MAPK14,PIK3CB
T Helper Cell Differentiation	0.504	0.0667	NaN	HLA-A,IL10RB
Superpathway of Melatonin Degradation	0.504	0.0667	NaN	CYP4F8,MAOB
IL-6 Signaling	0.499	0.0505	-2	HSPB1,JUN,LBP,MAPK14,PIK3CB
Acyl-CoA Hydrolysis	0.496	0.1	NaN	ACOT2
Antioxidant Action of Vitamin C	0.492	0.0526	NaN	LCAT,MAPK14,PLD5,STAT5A
CD40 Signaling	0.491	0.0566	NaN	JUN,MAPK14,PIK3CB
April Mediated Signaling	0.485	0.0645	NaN	JUN,MAPK14
Inhibition of Angiogenesis by TSP1	0.485	0.0645	NaN	JUN,MAPK14
Hereditary Breast Cancer Signaling	0.479	0.048	NaN	CCNB1,CDKN1A,FANCF,HLTF,PIK3CB,SMARCC2
Senescence Pathway	0.479	0.0448	-1.667	ACVR1C,ANAPC5,CAPN11,CCNB1,CDKN1A,EZH2,JUN,MAPK14,PIK3CB,RASSF5
RANK Signaling in Osteoclasts	0.47	0.0513	-2	JUN,MAP3K4,MAPK14,PIK3CB
Tec Kinase Signaling	0.47	0.0476	-1.342	ACTG1,PIK3CB,RAC2,RHOG,STAT5A,YES1
TGF-Œ≤ Signaling	0.47	0.0513	NaN	ACVR1C,AMHR2,JUN,MAPK14
Xenobiotic Metabolism AHR Signaling Pathway	0.465	0.0545	NaN	ALDH7A1,ALDH9A1,Gstm6
Cleavage and Polyadenylation of Pre-mRNA	0.462	0.0909	NaN	PAPOLA
Assembly of RNA Polymerase III Complex	0.462	0.0909	NaN	GTF3C5
Choline Biosynthesis III	0.462	0.0909	NaN	PLD5
Purine Nucleotides De Novo Biosynthesis II	0.462	0.0909	NaN	ATIC
VDR/RXR Activation	0.451	0.0536	NaN	CCL5,CDKN1A,SP1
Role of MAPK Signaling in the Pathogenesis of Influenza	0.451	0.0536	NaN	CCL5,LCAT,MAPK14
B Cell Activating Factor Signaling	0.45	0.0606	NaN	JUN,MAPK14
B Cell Development	0.433	0.0833	NaN	HLA-A
Ubiquinol-10 Biosynthesis (Eukaryotic)	0.433	0.0833	NaN	ECHDC1
tRNA Splicing	0.433	0.0588	NaN	ENPP6,FICD
Phenylalanine Degradation IV (Mammalian, via Side Chain)	0.433	0.0833	NaN	MAOB
FAT10 Signaling Pathway	0.433	0.0833	NaN	NUB1
T Cell Receptor Signaling	0.428	0.0488	NaN	JUN,MALT1,PIK3CB,RASA1
Notch Signaling	0.418	0.0571	NaN	ADAM17,JAG2
Lipid Antigen Presentation by CD1	0.406	0.0769	NaN	B2M
Cholesterol Biosynthesis I	0.406	0.0769	NaN	NSDHL
Colanic Acid Building Blocks Biosynthesis	0.406	0.0769	NaN	GPI
Cholesterol Biosynthesis II (via 24,25-dihydrolanosterol)	0.406	0.0769	NaN	NSDHL
Cholesterol Biosynthesis III (via Desmosterol)	0.406	0.0769	NaN	NSDHL
Semaphorin Neuronal Repulsive Signaling Pathway	0.406	0.0459	-0.447	FARP1,LIMK2,PIK3CB,PPP1CB,SEMA4D
IL-17 Signaling	0.403	0.05	NaN	JUN,MAPK14,PIK3CB
TREM1 Signaling	0.402	0.0556	NaN	NLRC5,STAT5A
Chondroitin Sulfate Biosynthesis	0.388	0.0541	NaN	CHPF2,CHSY1
DNA damage-induced 14-3-3œÉ Signaling	0.381	0.0714	NaN	CCNB1
Parkinson's Signaling	0.381	0.0714	NaN	MAPK14
SAPK/JNK Signaling	0.381	0.046	-1	JUN,MAP3K4,PIK3CB,RAC2
Paxillin Signaling	0.364	0.0449	NaN	ACTG1,ITGA6,MAPK14,PIK3CB
Sertoli Cell-Sertoli Cell Junction Signaling	0.364	0.0429	NaN	ACTG1,CLDN1,JUN,MAP3K4,MAPK14,TUBA1B
Sirtuin Signaling Pathway	0.363	0.0412	0.632	ATG16L2,CRTC2,H3-3A/H3-3B,JUN,NDUFA9,NDUFB9,PGAM1,SP1,TP73,TUBA1B
Activation of IRF by Cytosolic Pattern Recognition Receptors	0.362	0.0513	NaN	IFIH1,JUN
Dermatan Sulfate Biosynthesis	0.362	0.0513	NaN	CHPF2,CHSY1
IL-8 Signaling	0.361	0.0422	-0.816	JUN,LIMK2,MMP2,PIK3CB,PLD5,RAC2,RHOG
Antiproliferative Role of Somatostatin Receptor 2	0.361	0.0469	NaN	CDKN1A,PIK3CB,SMARCC2
Bupropion Degradation	0.359	0.0667	NaN	CYP4F8
CCR5 Signaling in Macrophages	0.351	0.0462	NaN	CCL5,JUN,MAPK14
Th1 Pathway	0.351	0.0462	NaN	HLA-A,IL10RB,PIK3CB
Role of PI3K/AKT Signaling in the Pathogenesis of Influenza	0.349	0.05	NaN	CCL5,PIK3CB
PFKFB4 Signaling Pathway	0.349	0.05	NaN	GPI,HK2
Fc Epsilon RI Signaling	0.347	0.044	0	MAPK14,PIK3CB,RAC2,SYK
Thyroid Cancer Signaling	0.341	0.0455	NaN	INSR,JUN,PIK3CB
BEX2 Signaling Pathway	0.341	0.0455	NaN	CDKN1A,JUN,MMP2
Primary Immunodeficiency Signaling	0.338	0.0625	NaN	RFXANK
SPINK1 Pancreatic Cancer Pathway	0.338	0.0625	NaN	KLK8
Phospholipases	0.336	0.0488	NaN	LCAT,PLD5
Stearate Biosynthesis I (Animals)	0.336	0.0488	NaN	ACOT2,DHRS11
Angiopoietin Signaling	0.333	0.0448	NaN	PIK3CB,RASA1,STAT5A
Systemic Lupus Erythematosus In B Cell Signaling Pathway	0.332	0.0409	-0.378	IFIH1,JUN,MALT1,PIK3CB,RAC2,SYK,YES1
Relaxin Signaling	0.331	0.042	NaN	ENPP6,FICD,JUN,PIK3CB,SMARCC2
PI3K Signaling in B Lymphocytes	0.331	0.042	-1	JUN,MALT1,PIK3CB,PLEKHA4,SYK
Sumoylation Pathway	0.331	0.043	NaN	JUN,RAC2,RHOG,SP1
Axonal Guidance Signaling	0.329	0.0394	NaN	ADAM17,EFNA1,EPHA10,EPHA8,LIMK2,MMP11,MMP2,MMP23B,PIK3CB,RAC2,RASA1,RASSF5,SEMA4D,SRGAP1,TUBA1B
Cardiac Hypertrophy Signaling	0.327	0.0404	-1.89	ADRA1B,HSPB1,JUN,MAP3K4,MAPK14,PIK3CB,RAC2,RHOG
CCR3 Signaling in Eosinophils	0.323	0.0426	NaN	LIMK2,MAPK14,PIK3CB,PPP1CB
D-myo-inositol (1,4,5)-trisphosphate Degradation	0.319	0.0588	NaN	SEC16A
IL-15 Production	0.316	0.0421	0	EPHA8,INSR,SYK,YES1
Colorectal Cancer Metastasis Signaling	0.316	0.04	-0.378	JUN,MMP11,MMP2,MMP23B,PIK3CB,RAC2,RHOG,SIAH1
GDNF Family Ligand-Receptor Interactions	0.314	0.0435	NaN	JUN,PIK3CB,RASA1
TNFR1 Signaling	0.313	0.0465	NaN	JUN,MADD
Non-Small Cell Lung Cancer Signaling	0.305	0.0429	NaN	PIK3CB,RASSF1,RASSF5
Cell Cycle Control of Chromosomal Replication	0.303	0.0455	NaN	PRIM2,TOP2A
Signaling by Rho Family GTPases	0.301	0.0394	-1.134	ACTG1,CDH10,JUN,LIMK2,MAP3K21,PIK3CB,RAC2,RHOG
Integrin Signaling	0.298	0.0395	-0.816	ACTG1,CAPN11,ITGA6,PIK3CB,PPP1CB,RAC2,RHOG
FLT3 Signaling in Hematopoietic Progenitor Cells	0.298	0.0423	NaN	MAPK14,PIK3CB,STAT5A
Lymphotoxin Œ≤ Receptor Signaling	0.292	0.0444	NaN	LTBR,PIK3CB
Estrogen-mediated S-phase Entry	0.286	0.0526	NaN	CDKN1A
Xenobiotic Metabolism PXR Signaling Pathway	0.286	0.0397	1.342	ALDH7A1,ALDH9A1,Gstm6,MAOB,PPP1CB
PCP pathway	0.282	0.0435	NaN	JUN,NDP
Amyloid Processing	0.282	0.0435	NaN	CAPN11,MAPK14
Regulation of Actin-based Motility by Rho	0.281	0.0411	NaN	PPP1CB,RAC2,RHOG
Erythropoietin Signaling	0.281	0.0411	NaN	JUN,PIK3CB,STAT5A
IL-3 Signaling	0.281	0.0411	NaN	JUN,PIK3CB,STAT5A
HGF Signaling	0.281	0.04	-1	CDKN1A,JUN,MAP3K4,PIK3CB
Cholecystokinin/Gastrin-mediated Signaling	0.281	0.04	NaN	JUN,MAPK14,RAC2,RHOG
Type I Diabetes Mellitus Signaling	0.274	0.0405	NaN	HLA-A,HLA-E,MAPK14
3-phosphoinositide Degradation	0.274	0.0391	-0.447	ACP6,PIP4P1,PTPN1,RASA1,STYX
CD27 Signaling in Lymphocytes	0.273	0.0426	NaN	JUN,MAP3K4
Melanoma Signaling	0.273	0.0426	NaN	CDKN1A,PIK3CB
Cancer Drug Resistance By Drug Efflux	0.273	0.0426	NaN	ABCC1,PIK3CB
D-myo-inositol-5-phosphate Metabolism	0.268	0.0388	-0.447	ACP6,PIP4P1,PTPN1,RASA1,STYX
iCOS-iCOSL Signaling in T Helper Cells	0.267	0.04	NaN	HLA-A,PIK3CB,PLEKHA4
HER-2 Signaling in Breast Cancer	0.267	0.04	NaN	CDKN1A,MMP2,PIK3CB
IL-17A Signaling in Airway Cells	0.264	0.0417	NaN	MAPK14,PIK3CB
GŒ±q Signaling	0.264	0.0385	NaN	ADRA1B,PIK3CB,PLD5,RAC2,RHOG
UVC-Induced MAPK Signaling	0.264	0.0417	NaN	JUN,MAPK14
Rac Signaling	0.262	0.0388	-1	ELK4,JUN,LIMK2,PIK3CB
Aldosterone Signaling in Epithelial Cells	0.258	0.0382	NaN	DNAJB2,DNAJC11,HSPA2,HSPB1,PIK3CB
Renin-Angiotensin Signaling	0.25	0.0381	-1	CCL5,JUN,MAPK14,PIK3CB
GŒ±12/13 Signaling	0.25	0.0381	0	CDH10,JUN,PIK3CB,RASA1
Intrinsic Prothrombin Activation Pathway	0.243	0.0455	NaN	KLK8
p38 MAPK Signaling	0.239	0.038	NaN	H3-3A/H3-3B,HSPB1,MAPK14
Apelin Cardiomyocyte Signaling Pathway	0.239	0.038	NaN	ATP2A3,MAPK14,PIK3CB
Unfolded protein response	0.238	0.0392	NaN	EDEM1,HSPA2
Role of p14/p19ARF in Tumor Suppression	0.231	0.0435	NaN	PIK3CB
DNA Methylation and Transcriptional Repression Signaling	0.22	0.0417	NaN	H3-3A/H3-3B
TNFR2 Signaling	0.209	0.04	NaN	JUN
Interferon Signaling	0.209	0.04	NaN	IFI35
Role of RIG1-like Receptors in Antiviral Innate Immunity	0.199	0.0385	NaN	IFIH1
G Protein Signaling Mediated by Tubby	0.199	0.0385	NaN	INSR
Transcriptional Regulatory Network in Embryonic Stem Cells	0.199	0.0385	NaN	H3-3A/H3-3B
Melatonin Degradation I	0.199	0.0385	NaN	CYP4F8
Sonic Hedgehog Signaling	0.199	0.0385	NaN	CCNB1
Neuregulin Signaling	0	0.0244	NaN	ADAM17,STAT5A
Synaptic Long Term Potentiation	0	0.00885	NaN	PPP1CB
Amyotrophic Lateral Sclerosis Signaling	0	0.0233	NaN	CAPN11,PIK3CB
Actin Cytoskeleton Signaling	0	0.0349	0.447	ACTG1,LBP,LIMK2,PIK3CB,PPP1CB,RAC2
Synaptic Long Term Depression	0	0.014	NaN	LCAT,SMARCC2
Huntington's Disease Signaling	0	0.0297	-1	CAPN11,HSPA2,JUN,PIK3CB,RASA1,SP1
PPARŒ±/RXRŒ± Activation	0	0.0325	0.447	ACVR1C,ADIPOR1,INSR,JUN,MAPK14
Acute Phase Response Signaling	0	0.0362	-0.447	JUN,LBP,MAPK14,PIK3CB,SERPINA3
LXR/RXR Activation	0	0.0238	NaN	LBP,LCAT
Hepatic Fibrosis / Hepatic Stellate Cell Activation	0	0.0231	NaN	CCL5,LBP,MMP2
Mitochondrial Dysfunction	0	0.0268	NaN	COX7A2,MAOB,NDUFA9,NDUFB9
FXR/RXR Activation	0	0.0132	NaN	LCAT
Ceramide Signaling	0	0.0263	NaN	JUN,PIK3CB
PXR/RXR Activation	0	0.0233	NaN	INSR
Tight Junction Signaling	0	0.024	NaN	ACTG1,CLDN1,JUN
TR/RXR Activation	0	0.0286	NaN	ME1,PIK3CB
14-3-3-mediated Signaling	0	0.0354	NaN	JUN,PIK3CB,TP73,TUBA1B
Clathrin-mediated Endocytosis Signaling	0	0.0129	NaN	ACTG1,PIK3CB
IL-12 Signaling and Production in Macrophages	0	0.0353	NaN	JUN,MAPK14,PIK3CB
MIF Regulation of Innate Immunity	0	0.0333	NaN	JUN
Role of NFAT in Regulation of the Immune Response	0	0.0294	0	HLA-A,JUN,PIK3CB,SYK
FcŒ≥RIIB Signaling in B Lymphocytes	0	0.0303	NaN	PIK3CB,SYK
NF-Œ∫B Activation by Viruses	0	0.0278	NaN	ITGA6,PIK3CB
Airway Pathology in Chronic Obstructive Pulmonary Disease	0	0.0303	NaN	MMP2
fMLP Signaling in Neutrophils	0	0.0101	NaN	PIK3CB
CXCR4 Signaling	0	0.029	NaN	JUN,PIK3CB,RAC2,RHOG
Oncostatin M Signaling	0	0.0278	NaN	STAT5A
Reelin Signaling in Neurons	0	0.0261	NaN	ITGA6,PIK3CB,YES1
Cellular Effects of Sildenafil (Viagra)	0	0.0215	NaN	ACTG1,PPP1CB
Neuropathic Pain Signaling In Dorsal Horn Neurons	0	0.0109	NaN	PIK3CB
Endothelin-1 Signaling	0	0.035	-1	JUN,LCAT,MAPK14,PIK3CB,PLD5
Factors Promoting Cardiogenesis in Vertebrates	0	0.0179	NaN	ACVR1C,MAPK14
CNTF Signaling	0	0.02	NaN	PIK3CB
Docosahexaenoic Acid (DHA) Signaling	0	0.0312	NaN	PIK3CB
Thrombin Signaling	0	0.0291	NaN	MAPK14,PIK3CB,PPP1CB,RAC2,RHOG
CDK5 Signaling	0	0.0319	NaN	ITGA6,MAPK14,PPP1CB
Molecular Mechanisms of Cancer	0	0.0208	NaN	CDKN1A,JUN,MAPK14,PIK3CB,RAC2,RASA1,RHOG
Corticotropin Releasing Hormone Signaling	0	0.0351	NaN	JUN,MAPK14,NR4A1,SMARCC2
Maturity Onset Diabetes of Young (MODY) Signaling	0	0.0303	NaN	INSR
Role of CHK Proteins in Cell Cycle Checkpoint Control	0	0.0222	NaN	CDKN1A
GNRH Signaling	0	0.0276	-1	JUN,MAP3K4,MAPK14,MMP2
Human Embryonic Stem Cell Pluripotency	0	0.0103	NaN	PIK3CB
Melanocyte Development and Pigmentation Signaling	0	0.0122	NaN	PIK3CB
Androgen Signaling	0	0.00862	NaN	JUN
Role of NANOG in Mammalian Embryonic Stem Cell Pluripotency	0	0.0114	NaN	PIK3CB
Growth Hormone Signaling	0	0.0357	NaN	PIK3CB,STAT5A
CREB Signaling in Neurons	0	0.00552	NaN	PIK3CB
Prostate Cancer Signaling	0	0.0238	NaN	CDKN1A,PIK3CB
Renal Cell Carcinoma Signaling	0	0.0282	NaN	JUN,PIK3CB
Small Cell Lung Cancer Signaling	0	0.0154	NaN	PIK3CB
Endometrial Cancer Signaling	0	0.0172	NaN	PIK3CB
Glioma Signaling	0	0.02	NaN	CDKN1A,PIK3CB
Acute Myeloid Leukemia Signaling	0	0.0247	NaN	PIK3CB,STAT5A
Type II Diabetes Mellitus Signaling	0	0.0254	NaN	ADIPOR1,INSR,PIK3CB
Chronic Myeloid Leukemia Signaling	0	0.0316	NaN	CDKN1A,PIK3CB,STAT5A
p70S6K Signaling	0	0.0183	NaN	PIK3CB,SYK
ERK5 Signaling	0	0.0167	NaN	ELK4
mTOR Signaling	0	0.0284	NaN	INSR,PIK3CB,PLD5,RAC2,RHOG
Pancreatic Adenocarcinoma Signaling	0	0.0309	NaN	CDKN1A,PIK3CB,PLD5
Sphingosine-1-phosphate Signaling	0	0.0306	NaN	PIK3CB,RAC2,RHOG
ILK Signaling	0	0.0333	-1	ACTG1,JUN,PIK3CB,RAC2,RHOG
FAK Signaling	0	0.0353	NaN	ACTG1,CAPN11,PIK3CB
EIF2 Signaling	0	0.0165	NaN	INSR,PIK3CB,PPP1CB
PAK Signaling	0	0.0247	NaN	LIMK2,PIK3CB
RhoA Signaling	0	0.0312	NaN	ACTG1,LIMK2,PPP1CB
Role of Osteoblasts, Osteoclasts and Chondrocytes in Rheumatoid Arthritis	0	0.0261	NaN	ADAM17,JUN,MAPK14,PIK3CB
Phospholipase C Signaling	0	0.0262	NaN	PLD5,PPP1CB,RAC2,RHOG,SYK
Ovarian Cancer Signaling	0	0.0177	NaN	MMP2,PIK3CB
Altered T Cell and B Cell Signaling in Rheumatoid Arthritis	0	0.0312	NaN	HLA-A
Atherosclerosis Signaling	0	0.0156	NaN	LCAT
Protein Kinase A Signaling	0	0.0293	1	ANAPC5,ENPP6,EYA1,FICD,H3-3A/H3-3B,PPP1CB,PTPN1,PTPN21,PTPRZ1
Role of Macrophages, Fibroblasts and Endothelial Cells in Rheumatoid Arthritis	0	0.0226	NaN	CCL5,JUN,LTBR,MAPK14,PIK3CB
Regulation of eIF4 and p70S6K Signaling	0	0.0147	NaN	MAPK14,PIK3CB
Leptin Signaling in Obesity	0	0.0154	NaN	PIK3CB
Role of NFAT in Cardiac Hypertrophy	0	0.0111	NaN	MAPK14,PIK3CB
IL-1 Signaling	0	0.0263	NaN	JUN,MAPK14
Breast Cancer Regulation by Stathmin1	0	0.0324	NaN	ADGRA2,ADGRE1,ADRA1B,C3AR1,HCAR1,JUN,MMP2,PIK3CB,PPP1CB,RAC2,TUBA1B,VIPR1
Glioblastoma Multiforme Signaling	0	0.0282	NaN	CDKN1A,PIK3CB,RAC2,RHOG
Regulation of IL-2 Expression in Activated and Anergic T Lymphocytes	0	0.0278	NaN	JUN,MALT1
Role of Wnt/GSK-3Œ≤ Signaling in the Pathogenesis of Influenza	0	0.0222	NaN	SIAH1
Nur77 Signaling in T Lymphocytes	0	0.0204	NaN	NR4A1
P2Y Purigenic Receptor Signaling Pathway	0	0.018	NaN	JUN,PIK3CB
Cyclins and Cell Cycle Regulation	0	0.0303	NaN	CCNB1,CDKN1A
Spliceosomal Cycle	0	0.0238	NaN	PPIE
Actin Nucleation by ARP-WASP Complex	0	0.0312	NaN	RAC2,RHOG
Dopamine-DARPP32 Feedback in cAMP Signaling	0	0.0149	NaN	ATP2A3,PPP1CB
NGF Signaling	0	0.0288	NaN	MAP3K4,PIK3CB,RHOG
RhoGDI Signaling	0	0.0347	1	ACTG1,CDH10,LIMK2,RAC2,RHOG
Gap Junction Signaling	0	0.0307	NaN	ACTG1,PIK3CB,SMARCC2,SP1,TUBA1B
Telomerase Signaling	0	0.0326	NaN	CDKN1A,PIK3CB,SP1
Mouse Embryonic Stem Cell Pluripotency	0	0.023	NaN	MAPK14,PIK3CB
eNOS Signaling	0	0.0185	NaN	HSPA2,PIK3CB
nNOS Signaling in Neurons	0	0.0256	NaN	CAPN11
VEGF Family Ligand-Receptor Interactions	0	0.0143	NaN	PIK3CB
Ephrin B Signaling	0	0.0159	NaN	RAC2
ErbB Signaling	0	0.0361	NaN	JUN,MAPK14,PIK3CB
ErbB4 Signaling	0	0.0317	NaN	ADAM17,PIK3CB
Netrin Signaling	0	0.0179	NaN	RAC2
Nicotine Degradation III	0	0.037	NaN	CYP4F8
Pyridoxal 5'-phosphate Salvage Pathway	0	0.0333	NaN	ADPGK,LIMK2
D-myo-inositol (1,4,5,6)-Tetrakisphosphate Biosynthesis	0	0.0348	-1	ACP6,PTPN1,RASA1,STYX
Nicotine Degradation II	0	0.0333	NaN	CYP4F8
D-myo-inositol (3,4,5,6)-tetrakisphosphate Biosynthesis	0	0.0348	-1	ACP6,PTPN1,RASA1,STYX
3-phosphoinositide Biosynthesis	0	0.0362	-1.342	ACP6,PIK3CB,PTPN1,RASA1,STYX
Salvage Pathways of Pyrimidine Ribonucleotides	0	0.025	NaN	ADPGK,LIMK2
Chondroitin Sulfate Biosynthesis (Late Stages)	0	0.0345	NaN	CHSY1
Superpathway of Methionine Degradation	0	0.0345	NaN	MTR
Epithelial Adherens Junction Signaling	0	0.0323	NaN	ACTG1,ACVR1C,TUBA1B,YES1
GŒ±s Signaling	0	0.0123	NaN	VIPR1
PEDF Signaling	0	0.0274	NaN	MAPK14,PIK3CB
Regulation of Cellular Mechanics by Calpain Protease	0	0.0196	NaN	CAPN11
Remodeling of Epithelial Adherens Junctions	0	0.0357	NaN	ACTG1,TUBA1B
Regulation of the Epithelial-Mesenchymal Transition Pathway	0	0.026	NaN	ADAM17,JAG2,MMP2,PIK3CB
Sperm Motility	0	0.0311	NaN	EPHA8,INSR,LCAT,SYK,YES1
UVA-Induced MAPK Signaling	0	0.0337	NaN	JUN,MAPK14,PIK3CB
Oxidative Phosphorylation	0	0.0333	NaN	COX7A2,NDUFA9,NDUFB9
Adipogenesis pathway	0	0.0175	NaN	EZH2,SAP30L
Estrogen Receptor Signaling	0	0.037	-1.265	CDKN1A,JUN,LIMK2,MED15,MMP11,MMP2,MMP23B,PIK3CB,PPP1CB,SP1
Cell Cycle: G1/S Checkpoint Regulation	0	0.0169	NaN	CDKN1A
ERK/MAPK Signaling	0	0.0321	-0.447	H3-3A/H3-3B,HSPB1,PIK3CB,PPP1CB,RAC2
PI3K/AKT Signaling	0	0.0296	NaN	CDKN1A,IL10RB,IL15RA,PIK3CB
PTEN Signaling	0	0.0348	0	CDKN1A,INSR,PIK3CB,RAC2
Nitric Oxide Signaling in the Cardiovascular System	0	0.0238	NaN	ATP2A3,PIK3CB
Cardiac Œ≤-adrenergic Signaling	0	0.0364	0	ATP2A3,ENPP6,FICD,PPP1CB
FGF Signaling	0	0.0286	NaN	MAPK14,PIK3CB
GABA Receptor Signaling	0	0.0263	NaN	ALDH9A1,SLC6A12
Xenobiotic Metabolism Signaling	0	0.0343	NaN	ALDH7A1,ALDH9A1,Gstm6,MAOB,MAP3K4,MAPK14,PIK3CB
IL-4 Signaling	0	0.0299	NaN	HLA-A,PIK3CB
Wnt/Œ≤-catenin Signaling	0	0.0222	NaN	ACVR1C,JUN,SOX18
Serotonin Receptor Signaling	0	0.0345	NaN	MAOB
Insulin Receptor Signaling	0	0.0331	-1	INSR,PIK3CB,PPP1CB,PTPN1
Neurotrophin/TRK Signaling	0	0.0299	NaN	JUN,PIK3CB
Death Receptor Signaling	0	0.026	NaN	ACTG1,HSPB1
PPAR Signaling	0	0.037	NaN	INSR,JUN,STAT5A
IGF-1 Signaling	0	0.0309	NaN	JUN,PIK3CB,RASA1
Dopamine Receptor Signaling	0	0.0339	NaN	MAOB,PPP1CB
cAMP-mediated signaling	0	0.0184	NaN	ENPP6,FICD,VIPR1
Apoptosis Signaling	0	0.0116	NaN	CAPN11
NF-Œ∫B Signaling	0	0.0296	-1	INSR,LTBR,MALT1,PIK3CB
VEGF Signaling	0	0.0227	NaN	ACTG1,PIK3CB
Hypoxia Signaling in the Cardiovascular System	0	0.0154	NaN	JUN
G-Protein Coupled Receptor Signaling	0	0.0283	NaN	ADRA1B,ENPP6,FICD,PIK3CB,RASA1,VIPR1
PDGF Signaling	0	0.0361	NaN	JUN,PIK3CB,RASA1
BMP signaling pathway	0	0.0286	NaN	JUN,MAPK14
GPCR-Mediated Integration of Enteroendocrine Signaling Exemplified by an L Cell	0	0.0179	NaN	VIPR1
Gustation Pathway	0	0.0222	NaN	ENPP6,FICD
Autophagy	0	0.0227	NaN	CTSS
Macropinocytosis Signaling	0	0.0145	NaN	PIK3CB
Osteoarthritis Pathway	0	0.0141	NaN	MTF1,SP1
GP6 Signaling Pathway	0	0.0309	NaN	PIK3CB,RHOG,SYK
Opioid Signaling Pathway	0	0.0144	NaN	RAC2,SIGMAR1,YES1
Adrenomedullin signaling pathway	0	0.0256	NaN	MAPK14,MMP2,PIK3CB,SMARCC2
Iron homeostasis signaling pathway	0	0.0367	NaN	ATP6V0D1,ATP6V0E2,STAT5A,TCIRG1
SPINK1 General Cancer Pathway	0	0.0222	NaN	PIK3CB
Endocannabinoid Neuronal Synapse Pathway	0	0.00943	NaN	MAPK14
Endocannabinoid Developing Neuron Pathway	0	0.0288	NaN	MAPK14,PIK3CB,RAC2
Endocannabinoid Cancer Inhibition Pathway	0	0.0331	-1	CDKN1A,MAPK14,MMP2,PIK3CB
Apelin Pancreas Signaling Pathway	0	0.0263	NaN	PIK3CB
Apelin Adipocyte Signaling Pathway	0	0.0167	NaN	MAPK14
Apelin Endothelial Signaling Pathway	0	0.0291	NaN	JUN,PIK3CB,SP1
Cardiac Hypertrophy Signaling (Enhanced)	0	0.0353	-1.732	ACVR1C,ADRA1B,ATP2A3,ENPP6,FICD,HSPB1,IL10RB,IL15RA,JUN,MAP3K4,MAPK14,PIK3CB
FAT10 Cancer Signaling Pathway	0	0.0256	NaN	ACVR1C
Synaptogenesis Signaling Pathway	0	0.0333	-2.333	CDH10,EFNA1,EPHA10,EPHA8,FARP1,MAPK14,PIK3CB,SYT14,YES1
IL-23 Signaling Pathway	0	0.037	NaN	PIK3CB
White Adipose Tissue Browning Pathway	0	0.0204	NaN	MAPK14,NDN
Inhibition of ARE-Mediated mRNA Degradation Pathway	0	0.0225	NaN	MAPK14,PAPOLA
Hepatic Fibrosis Signaling Pathway	0	0.0316	-1.667	ACVR1C,CCL5,EZH2,JUN,MAPK14,PIK3CB,RAC2,RHOG,SP1
Necroptosis Signaling Pathway	0	0.00893	NaN	CAPN11
Xenobiotic Metabolism General Signaling Pathway	0	0.0364	-1	Gstm6,MAP3K4,MAPK14,PIK3CB
Xenobiotic Metabolism CAR Signaling Pathway	0	0.0333	1	ABCC1,ALDH7A1,ALDH9A1,Gstm6
Insulin Secretion Signaling Pathway	0	0.0299	-2.449	CRTC2,INSR,MAPK14,PIK3CB,STAT5A,YES1
Regulation Of The Epithelial Mesenchymal Transition By Growth Factors Pathway	0	0.0286	-1	JUN,MAPK14,MMP2,PIK3CB
Regulation Of The Epithelial Mesenchymal Transition In Development Pathway	0	0.0303	NaN	ADAM17,JAG2
Coronavirus Pathogenesis Pathway	0	0.0336	-1	ADAM17,CCL5,JUN,MAPK14
Calcium Signaling	0	0.0267	NaN	ATP2A3,ATP2B3,LETM1,SLC8B1
GM-CSF Signaling	0	0.0154	NaN	PIK3CB
Eicosanoid Signaling	0	0.0303	NaN	LCAT
Ephrin Receptor Signaling	0	0.0375	NaN	EFNA1,EPHA10,EPHA8,LIMK2,RAC2,RASA1

## Sheet: pfcM_upstream_regs_data
Upstream Regulator	Expr Log Ratio	Molecule Type	Predicted Activation State	Activation z-score	p-value of overlap	Target Molecules in Dataset	Mechanistic Network
benzo(a)pyrene		chemical toxicant		-0.119	2.19e-05	APOA1,ASPN,CDC25B,CEBPG,DDB1,DHRS1,ESD,GNAI1,H1f4,HK2,HSPA1A/HSPA1B,Hspa1b,HSPB1,IER3,JUN,MAF,MAFG,MAP2K3,NAPB,PRKCQ,PRKD1,PTGS2,TF,YPEL3
tunicamycin		chemical - endogenous non-mammalian		-1.873	2.96e-05	ACACA,ADAM10,BIRC3,C1QTNF12,CEBPB,DNAJB11,EIF2A,EIF2S1,HCN2,HSPA5,ICAM1,MANF,MLXIPL,MTDH,NFKBIA,PDIA6,PIGA,PTGS2,SDF2L1,SEC11A,SLC2A1,TBCB,XBP1,XIAP	40 (3)
TERT		enzyme		-0.762	3.07e-05	EIF5A2,F2R,FOXD1,FRMD6,HTRA1,ICAM1,IFI16,IFIT1,MFGE8,NFKBIA,NSFL1C,PDGFC,PRXL2A,PTGS2,TACC3,TOX2,XBP1
BSCL2	0.084	other			3.45e-05	AOC3,CD74,CLEC5A,GCK,IER3,MGLL,PC,PTGS2,PYGL,THRSP
APOA1	1.91	transporter		-1.109	3.45e-05	APOA1,APOA2,ATP5F1B,HSPA5,ICAM1,INSIG1,MLXIPL,PTGIS,PTGS2,SLC2A1	89 (8)
INS		other		-1.104	4.54e-05	ACACA,ADAM10,APOA1,CAT,CEBPB,EIF4E,GCK,HSPA5,ICAM1,IER3,JUN,PTGS2,RARB,RASL12,Slc25a1,SLC2A1,SNAI1,VLDLR,XBP1	117 (12)
GW3965		chemical reagent		0.617	5.7e-05	ADCY3,APOA1,FADS2,GCK,GNAI1,IER3,MERTK,MID1IP1,MLXIPL,NFKBIA,NR1D1,PTGS2,THRSP,VLDLR	60 (5)
NRIP1	-0.015	transcription regulator		-1.89	7.01e-05	ACACA,ACO2,APOA1,OTUB2,PTGS2,PYGL,RARB,SLC36A2,SUOX,THRSP
TO-901317		chemical reagent		0.392	7.7e-05	ACACA,ALB,ALDH2,CYP7B1,EHHADH,ELOVL1,FADS2,FMO5,GCK,Gk,HK2,MGLL,MID1IP1,MLXIPL,NFKBIA,NR1D1,PSMA7,PSMB2,PTGS2,THRSP,VLDLR	105 (11)
HSF1	-0.015	transcription regulator		-0.652	7.76e-05	ACACA,AHSA1,CEBPB,COL18A1,CSRP2,CUL1,DNAJB1,FBLN1,FMOD,HSPA1A/HSPA1B,Hspa1b,HSPB1,HSPE1,ICAM1,ITGB5,JMJD6,JUN,PGK1,PMS2,SERPINH1,TRAF3,TTR
FOXA2		transcription regulator		1.321	0.000131	ALB,ALDOB,APOA1,CA3,DYNLRB2,GCK,GFRA4,HCRT,HK2,MLXIPL,NUMB,PMCH,PPP1R14A,RARB,SNAI1,TDO2,TF,TTR	89 (7)
LEP		growth factor		0.661	0.000161	ABCC3,ACACA,ADAM8,ALDOB,APOA1,APOA2,APOH,ASL,CA3,CDK8,CEBPB,COL3A1,EHHADH,EPHX2,FADS2,FMO5,GCK,GSTA3,HCRT,HSPA5,ICAM1,JUN,MLXIPL,NPR2,PEMT,PER2,PMCH,PTGS2,SLC16A1,THRSP,TTPA	129 (13)
HNF1A		transcription regulator		1.937	0.000168	AK2,ALB,ALDOB,ALS2,AP3M1,APOA2,APOH,COL3A1,ELOVL2,GCK,GJB1,GTF2B,HSPA5,IFNAR1,MID1IP1,MLXIPL,MTHFD1,NDUFS2,NR1D1,PGK1,Ppp4r1l-ps,RARB,SLC38A4,TEF,TSC22D2,TTR,VLDLR,XBP1,YPEL3	103 (7)
Insulin		group		-0.398	0.000169	ACACA,ADAM10,ALB,ALDOB,APLN,APOA1,C1QTNF12,CA3,CDK8,CEBPB,COL1A2,COL3A1,Cox7c,FADS2,GCK,Gk,HSPA5,HSPE1,ICAM1,INSIG1,INSIG2,JUN,LGALS3BP,MLXIPL,NDUFS2,NFKBIA,PER2,PGK1,RBP4,SLC2A1,SNAI1,THRSP,VLDLR,XBP1,XIAP	103 (10)
20-hydroxyeicosatetraenoic acid		chemical - endogenous mammalian			0.000179	APOA1,APOA2,EPHX2
Ins1		other		-0.619	0.000181	ACACA,ALAD,ALB,APLN,APOA1,BCKDHA,CEBPB,COL18A1,EHHADH,ERP29,FADS2,GCK,Gk,HK2,JUN,LGALS3BP,MAPK3,MLXIPL,PRKCQ,PTGFRN,PTGS2,SLC2A1,STX4,TF,THRSP	99 (9)
XBP1	-0.215	transcription regulator		-1.458	0.000219	ACACA,ADAM10,APOA1,ARFGAP3,ATF6B,CAT,COPZ1,DNAJB11,ERP29,Gkn3,HSPA5,ICAM1,MOGS,ORMDL3,PDIA4,PDIA6,PIGA,SDF2L1,SEC11A,SEC31A,SRPRB,TTR,XBP1
dexamethasone		chemical drug		-0.04	0.000266	ABCC3,ACACA,ADAM10,ALB,ALDH1B1,ALDH2,ALDOB,ANXA3,AOC3,APLN,APOA1,APOA2,ARRB2,ASPN,BCAT2,BCKDHA,BIRC3,CAT,CD74,CDV3,CEBPB,CLEC5A,COG2,COL11A2,COL1A2,COL26A1,COL3A1,Cox7c,CUL1,CYSLTR1,DHRS1,DIO2,E2F2,EGR3,EHHADH,EIF4E,ELOVL1,EPB41,FBLN1,FKBP5,FOXD1,FRAT1,GCK,Gk,HSPA5,ICAM1,IER3,IFIT1,IL31RA,ILF2,IRF5,ISG20,ITGA10,ITGB5,JUN,LAD1,LGALS3BP,LSR,LYVE1,MAF,MAPK14,MAPK3,MERTK,METTL7A,MFGE8,MGP,MID1IP1,MTH…	166 (12)
SMAD3	-0.119	transcription regulator		-1.786	0.000292	ALB,APOA1,APOA2,ASPN,CDH5,COL1A2,COL3A1,DDB1,F12,FZD8,HSPA5,ITGB5,JUN,PC,PTGS2,PTPRK,SLC25A4,SNAI1,TF,XIAP	28 (2)
DUSP1	0.009	phosphatase		-0.157	0.000293	COL3A1,ICAM1,IER3,IFIT1,ISG20,JUN,MERTK,MGLL,MRC1,PTGS2,PTPRK	74 (7)
PPARA	0.266	ligand-dependent nuclear receptor		0.379	0.000361	ACACA,ADAM10,AHCY,ALDH2,ALDOB,ANXA2,APOA1,APOA2,ASL,ATP5F1B,CAT,CEBPB,CYP7B1,DIO2,EHHADH,FADS2,GCK,Gk,GNMT,INSIG1,INSIG2,KHK,MASP2,MGLL,NFKBIA,NR1D1,PC,PMVK,PTGS2,RBP4	99 (10)
methapyrilene		chemical drug	Inhibited	-2.828	0.000417	ALB,ALDOB,ANXA2,APOA2,BCKDHA,CAT,EHHADH,EIF2S1,GJB1,HSPA5,MAPK14,NR2F6,NSFL1C,PC,TTR
rosiglitazone		chemical drug	Activated	2.057	0.000468	ACO2,ADAM8,AOC3,APOA2,C1QTNF12,CAT,COL1A2,COL3A1,Cox7c,DIO2,EHHADH,EPHX2,GCK,Gk,GSTA3,HSPA5,ICAM1,INSIG1,LFNG,MGLL,NDUFS2,NR1D1,PC,PECR,PHYH,PTGS2,RARB,RBP4,SLC2A1,SNAI1,VLDLR	124 (12)
gentamicin		chemical drug	Inhibited	-2.447	0.000515	ALAD,ASL,CEBPB,CHORDC1,CPEB1,CSRP2,EPHX2,GFER,HSPA1A/HSPA1B,HSPA5,HSPB1,ICAM1,JUN,MAF,NCL,NR1D1,PC,PDIA4,Pzp,RBP4,SUOX,TTR
RARB	0.616	ligand-dependent nuclear receptor		0.003	0.000567	ADAM10,APOA1,CDH5,GSDME,ICAM1,IFIT1,Iigp1,ILF2,JUN,MAP2K3,PTGS2,RARB,SLC2A1	42 (3)
acetaminophen		chemical drug		-0.868	0.000615	ABCC3,ALB,APOA2,ASL,BCKDHA,CA3,CAT,GJB1,HSPA5,ICAM1,JUN,PTGS2,TF,TTR
IKBKE		kinase		0.01	0.00066	BIRC3,IFI16,IFIT1,NFKBIA,PGK1,PTGS2,PYGL,SLC16A1,SLC2A1
Tcf 1/3/4		group			0.000687	ALB,APOH,TTR
FICD	-0.255	enzyme			0.000687	DNAJB1,HSPA1A/HSPA1B,HSPB1
cyclopentenone		chemical reagent			0.000687	HSPA1A/HSPA1B,ICAM1,PTGS2
beta-carotene		chemical - endogenous mammalian		-0.378	0.000741	ALB,APOA1,HSPA1A/HSPA1B,MID1IP1,NR1D1,PTGS2,RBP4
tanespimycin		chemical drug		-1.207	0.000766	ACACA,AHSA1,ARRB2,BIRC3,COL11A2,DNAJB1,HSPA1A/HSPA1B,HSPA5,IARS1,JUN,PSMA7,SERPINH1,SLC2A1,XIAP
FGF10	0.146	growth factor	Inhibited	-2.813	0.000889	ANXA2,ANXA3,CEBPB,IL10RB,LFNG,NUMB,PTGS2,SNAI1
MAPKAPK2	0.011	kinase		-0.915	0.000929	HSPA5,HSPB1,HSPB8,ICAM1,Iigp1,MRC1,NFKBIA	51 (4)
BIRC3	-0.599	enzyme		1	0.00101	BIRC3,ICAM1,NFKBIA,XIAP
C1q		complex		0	0.00101	CDH5,ICAM1,IRF5,MERTK
KRT19		other		0.025	0.00101	EIF2S1,ERP29,HSPA5,NUMB
SLC2A4		transporter		0.2	0.00106	ACACA,GCK,MLXIPL,RBP4,SLC2A1	103 (11)
carbohydrate		chemical - endogenous mammalian		1	0.00106	ACACA,GCK,KHK,PYGL,THRSP	87 (7)
ELOVL5	0.087	enzyme		-0.612	0.00109	ACACA,EHHADH,ELOVL2,FADS2,INSIG2,MLXIPL
fatty acid		chemical - endogenous mammalian		-0.819	0.00138	ACACA,APOA1,APOA2,FADS2,GCK,HSPA5,NFKBIA,PTGS2,RBP4,SLC2A1,THRSP	119 (12)
arachidonic acid		chemical - endogenous mammalian		-1.276	0.00138	ACACA,COL1A2,ELOVL2,FADS2,INSIG2,JUN,MRC1,NFKBIA,PRKD1,PTGS2,THRSP	97 (9)
HRAS	-0.084	enzyme		1.431	0.0014	ACACA,ADGRE5,ANXA2,ANXA3,ATP5F1B,B4GALT3,BIRC3,C1QTNF12,CDKN2D,CEBPB,COL18A1,COL1A2,COL3A1,CSRP2,EIF5A2,ERP29,F2R,FOXD1,FRMD6,FZD2,GFER,HES5,HSPB1,HTRA1,ICAM1,Ifi27,ITGB5,JUN,MAPK3,MFGE8,MYO1C,NFKBIA,NSFL1C,PDGFC,PER2,PRXL2A,PTGFRN,PTGS2,RARB,SELPLG,SNAI1,TACC3,TINAGL1,TOX2	84 (6)
CREBZF	0.015	transcription regulator		1.446	0.00147	CEBPB,HSPA1A/HSPA1B,HSPA5,INSIG1,XBP1
RXRA	-0.111	ligand-dependent nuclear receptor		1.408	0.00158	ABCC3,ACACA,AHCY,APOA1,APOA2,CAT,EHHADH,FADS2,GCK,IER3,INSIG1,MGP,MID1IP1,MLXIPL,NDUFC2,NR1D1,PC,RARB,THRSP	77 (7)
CRBN	0.02	enzyme		0.686	0.00161	HSPA5,JUN,PTGS2,XBP1
CH-223191		chemical reagent		-1.131	0.00161	COL1A2,COL3A1,MAF,PTGS2
triolein		chemical drug			0.00164	FADS2,GCK,THRSP
ERN2		kinase			0.00164	HSPA5,ICAM1,XBP1	23 (2)
GNB5	0.068	enzyme			0.00164	RGS7,RGS9,XIAP
resiquimod		chemical drug		-1.673	0.0017	ADAM8,AOC3,CAT,CEBPB,F2R,HSPA5,HSPB1,ICAM1,IER3,IFI16,IFIT1,ISG20,JUN,MGLL,NFKBIA,PSMB2,PTGS2,XBP1
budesonide		chemical drug		-1.066	0.00172	CEBPG,GNAI1,JUN,MAF,MAFG,MAP2K3,PRKCQ,PRKD1,TSC22D3
ERN1	-0.141	kinase		-1.972	0.00172	ACACA,CEBPB,DNAJB11,HSPA5,JUN,LAD1,MLXIPL,PDIA6,PIGA,SDF2L1,SEC11A,TBCB,TINAGL1,XBP1	106 (8)
SMAD4	0.05	transcription regulator		-1.58	0.00183	APOA1,APOA2,CDH5,COCH,COL1A2,ICAM1,IER3,ITGB5,NFKBIA,NPR2,PTGS2,PTPRK,SELPLG,SERTAD1,SLC25A4,SNAI1,UNC119,XIAP	28 (2)
arsenite		chemical toxicant			0.00191	ASPN,DHRS1,ESD,H1f4,HSPA1A/HSPA1B,Hspa1b,HSPB1,IER3,JUN,MAFG,NAPB,PRKD1,PTGS2	64 (5)
IL4		cytokine	Inhibited	-2.671	0.00198	ABCA2,AK2,ALDH2,ANXA2,BCAT2,CAT,CD74,COL18A1,COL1A2,CYSLTR1,DDAH1,EHHADH,EIF2S1,F2R,FKBP5,H1f4,HK2,HSPA1A/HSPA1B,ICAM1,IER3,IFI16,IFNAR1,Iigp1,IL31RA,IRF5,ISG20,JUN,LFNG,LGALS3BP,MAF,MAPK3,MERTK,MRC1,MTDH,NCBP1,NCL,NFKBIA,ORC5,PIM2,PMCH,PMVK,PSMG1,PTGS2,SAMD4A,SDF2L1,SEC31A,SELPLG,SLC2A1,SMG7,TINAGL1,TLN1,TP53I11,TRAF3,XBP1	111 (7)
IGF1R	-0.084	transmembrane receptor		0.649	0.00202	ANXA3,ATP5F1B,ATP5MC3,CEBPB,COL18A1,COL3A1,CTNND1,GCK,GTF2B,HSPA5,HTRA1,MAPK14,NDUFA3,NDUFA4,NDUFV2,PECR,PTGS2,RPL9,RPS26,SDC4,SNAI1	84 (4)
NFYA		transcription regulator			0.00203	ALB,CAT,CDC25B,COL1A2,F12,HSPA5,ICAM1,JUN,PGK1,THRSP
1'-acetoxychavicol acetate		chemical reagent		1	0.00242	BIRC3,ICAM1,PTGS2,XIAP
Endothelin		group		-1.922	0.00242	APLN,CD74,JUN,PTGS2
MLX	0.048	transcription regulator		0.605	0.00242	ACACA,LGALS3BP,MID1IP1,THRSP
Hmgn3	0.086	other			0.00242	APOA1,APOA2,SERPINH1,TTR
PPP1R15A	0.022	other			0.00242	CEBPB,EIF2S1,HSPA5,XBP1
noscapine		chemical drug		0.849	0.00242	BIRC3,ICAM1,PTGS2,XIAP
MAP3K14	0.366	kinase	Inhibited	-2.74	0.00248	ACACA,ADAM8,BIRC3,ICAM1,NFKBIA,PTGS2,TRAF3,XBP1
RBM5	-0.033	other		0.415	0.0025	ATP5MC3,BIRC3,ICAM1,INSIG1,NDUFV2,SERPINH1,XIAP
USF2	-0.073	transcription regulator		0.534	0.0025	APLN,APOA2,EIF4E,GCK,LGALS3BP,P4HA1,THRSP
ACOX1	0.054	enzyme		0.262	0.00255	ANXA2,CAT,CHRNB2,CYP7B1,EHHADH,GNMT,HSPA5,LGALS3BP,MFGE8,MGLL,PIGP,SLC16A1,XBP1	64 (5)
salinosporamide A		chemical drug		1.213	0.00262	BIRC3,ICAM1,PTGS2,SNAI1,XIAP
BCAP31	-0.057	transporter		1.452	0.00262	ACACA,GCK,HSPA5,INSIG1,XBP1
TAB1	0.182	enzyme	Activated	2.213	0.00262	BIRC3,IFIT1,JUN,NFKBIA,PTGS2	28 (4)
APOE	-0.091	transporter		0.881	0.00271	ABCA2,ADAM10,APOA1,ARHGEF12,CAMK1,CAT,COL18A1,F2R,FKBP5,HSPA1A/HSPA1B,Hspa1b,HSPA5,ICAM1,IL10RB,JUN,KREMEN1,MAP2K3,MAPK14,MGP,PC,PRKCQ,PTGS2,SDC4,XBP1
UPF1	0.005	enzyme		1.039	0.00276	BIRC3,DNAJB11,FXYD5,PYGL,SMG7,UPF2
GDF2		growth factor		-1.866	0.00277	ANXA3,ELOVL1,FMOD,HSPB8,HTRA1,ICAM1,LYVE1,MSX1,NFKBIA,NINJ1,SEMA3B
Growth hormone		group		-1.121	0.00288	ACACA,ALB,CA3,CAT,CEBPB,COL18A1,COL3A1,FKBP5,IER3,JUN,MT-ND5,NFKBIA,NR1D1,NR2F6,Pzp,SLC2A1,TF	140 (13)
SOCS1	-0.055	other		0.548	0.00293	FKBP5,ICAM1,IFI16,IFIT1,IFNAR1,Iigp1,ISG20,JUN,PTGS2,SNAI1
NR1H3	0.294	ligand-dependent nuclear receptor		1.843	0.0031	ABCA2,ACACA,APOA1,ASPN,CAT,CDC25B,DIO2,GCK,INSIG2,MERTK,MFGE8,MID1IP1,MLXIPL,NFKBIA,PTGS2,SNAI1	77 (6)
CHD1	-0.022	enzyme			0.00315	ICAM1,IER3,PTGS2
tyrphostin AG 1296		chemical - kinase inhibitor			0.00315	ICAM1,JUN,PTGS2
14,15-DHET		chemical - endogenous mammalian			0.00318	APOA2,EPHX2
ribose		chemical - endogenous mammalian			0.00318	GCK,ICAM1
tylophorine		chemical drug			0.00318	JUN,PTGS2
SFTPA2		other			0.00318	HSPA5,XBP1
LY 518674		chemical drug			0.00318	APOA1,APOA2
miR-376a-5p (miRNAs w/seed UAGAUUC)		mature microRNA			0.00318	SLC16A1,SRSF11
crocin		chemical drug			0.00318	HSPA5,XBP1
ERC1	-0.059	other			0.00318	NFKBIA,PTGS2
pyridoxal		chemical - endogenous mammalian			0.00318	MAPK3,PTGS2
palmitoyl-Cys((RS)-2,3-di(palmitoyloxy)-propyl)-Ala-Gly-OH		chemical reagent			0.00318	ICAM1,PTGS2
8-oxo-7-hydrodeoxyguanosine		chemical - endogenous mammalian			0.00318	ICAM1,PTGS2
RICTOR	-0.053	other	Inhibited	-3.953	0.0032	ATP5F1B,ATP5MC3,COX7B,Cox7c,GCK,HK2,IFI16,NDUFA3,NDUFA4,NDUFA5,NDUFB7,NDUFC1,NDUFC2,NDUFS2,NDUFV2,PSMA7,PSMB2,PSMD6,PTGS2,RPL9,RPS15,RPS26,SNAI1,Uba52
PPARG	-0.039	ligand-dependent nuclear receptor		1.328	0.00334	ACACA,APOA1,APOA2,ARL4D,CAT,CEBPB,COL1A2,EHHADH,GABARAPL2,GCK,GSTA3,HK2,ICAM1,INSIG1,INSIG2,JUN,MGLL,MRC1,NDUFA5,NR1D1,PC,PMVK,PTGS2,PYGL,RARB,RBP4,Slc25a1,SLC2A1,TSC22D3,VLDLR	117 (11)
LIPE	0.245	enzyme		0.557	0.00337	CD74,CEBPB,COL1A2,ELL,FKBP5,FMOD,HSPA1A/HSPA1B,PC,PTGS2,RARB,RBP4,SDC4,THRSP	61 (5)
n-3 fatty acids		chemical drug		-0.152	0.00338	CAT,FADS2,GNMT,HSPA5,PEMT,PTGS2	60 (5)
THBS4		other		-1.209	0.00339	COL3A1,HSPA5,ICAM1,MANF,SDF2L1
FMN2	0.007	other		-0.577	0.00346	ATP5MC3,NDUFA3,NDUFA5,NDUFB7
HIF3A	-0.226	transcription regulator		1.091	0.00346	APLN,PGK1,RARB,SLC2A1
PD 153035		chemical drug		-0.152	0.00346	COL1A2,HSPA5,PTGS2,XBP1
fibric acid derivative		chemical drug		0.846	0.00346	ACACA,APOA1,APOA2,FADS2	59 (6)
carbon tetrachloride		chemical toxicant		-0.668	0.00361	APOA1,APOA2,BCKDHA,CA3,CAT,COL1A2,COL3A1,HSPB1,ICAM1,JUN,MAPK14,MAPK3,MGLL,PDGFC,PTGS2,TF	36 (3)
EGFR	0.204	kinase		-0.428	0.00378	B4GALT3,B4GALT5,CEBPB,COL3A1,CUL1,E2F2,EGR3,EIF4E,F2R,HK2,HNRNPDL,HSPA5,HSPB1,HSPE1,ICAM1,IER3,ITGB5,JUN,MTHFD1,NCL,NFKBIA,PABPC1,PSMB2,PTGIS,PTGS2,RRAS,SDF2L1,SERBP1,SLC2A1,SNAI1,TCERG1,TTYH3,XIAP	133 (9)
LIF		cytokine		-1.842	0.00389	ACACA,CDH5,CEBPB,COCH,CXorf56,E2F2,HES5,HK2,IFI16,JUN,MSX1,MT-ND5,PTGS2,XBP1,ZFP57
PDX1		transcription regulator		-1.45	0.00411	ALB,ALDOB,ANXA2,ARL4D,CAT,COL3A1,GCK,HSPA5,IER3,INSIG1,JUN,PC,PDIA4,PDIA6,PNPO,Slc25a1,SLC2A1	105 (9)
Hbb-b1		transporter	Activated	2.345	0.00413	CD74,ICAM1,MASP2,NDUFA3,NDUFA4,NDUFA5,NDUFB7,NDUFC1,NDUFV2,TF
troglitazone		chemical drug		1.306	0.0042	AK2,ALAD,ANXA2,BCKDHA,BIRC3,CEBPG,COL1A2,E2F2,FADS2,GCK,HSPA5,ICAM1,IFI16,JUN,MLXIPL,NFKBIA,P4HA1,PC,PEMT,PTGS2,RASD1,SLC2A1,SNAI1,THRSP	126 (14)
TNFRSF1A	0.031	transmembrane receptor		-1.114	0.00421	ABCC3,BIRC3,CEBPB,DIO2,HCRT,ICAM1,IER3,ITGB5,JUN,RGS7,SS18L2
COMMD1	0.245	transporter		-0.577	0.00431	BIRC3,HK2,NFKBIA,PGK1,TF
ID2	0.114	transcription regulator		-0.777	0.00441	CDC25B,CDK20,CEBPB,DTX1,E2F2,HES5,ICAM1,IFI16,IRF5,ITGB5,JDP2,MAF,TF,TNFRSF25,TOX2,TRAF3,VANGL2
TLE3	-0.17	other			0.00465	ATP5F1B,ATP5MC3,DIO2,MT-ND5,NDUFA3,NDUFA5,NDUFB7,NDUFC1,NDUFC2,NDUFS2,NDUFV2
acadesine		chemical drug		-1	0.00478	ACACA,HCRT,PTGS2,THRSP	56 (5)
pyrrolidine dithiocarbamate		chemical reagent		0.609	0.0049	BIRC3,DUSP8,ICAM1,MAFG,NFKBIA,PGK1,PTGS2,SLC2A1,XIAP
N-acetylsphingosine		chemical reagent		-1.012	0.00493	CAT,CEBPB,COL1A2,COL3A1,JUN,PTGS2
ZFP36	-0.141	transcription regulator	Activated	2.204	0.00503	BIRC3,COL3A1,ICAM1,IER3,JUN,NFKBIA,PTGS2,SS18L2
NR1I2		ligand-dependent nuclear receptor		-0.158	0.00512	ABCC3,AHCY,CAT,FMO5,Gstm6,INSIG1,INSIG2,JUN,MGP,PDIA4,TF
KRAS	-0.017	enzyme		1.022	0.00519	ADCY3,AGRN,B4GALT5,BIRC3,CAMK1,CAVIN1,CD74,CEBPB,CLEC5A,COL3A1,DDAH1,E2F5,EIF4E,EMP2,FRAT1,GSTA3,HK2,HNRNPDL,HSPA5,HSPB1,HSPE1,IER3,IFIT1,JUN,MAN2A1,MAPK14,MICOS10-NBL1/NBL1,MID1IP1,MRC1,MTHFD1,NCL,NFKBIA,NXN,PABPC1,PC,PCOLCE,PECR,PSMA7,PTGS2,RXYLT1,SDC4,SERBP1,SLC2A1,SLC36A2,SNAI1,TCERG1,TINAGL1,XIAP	72 (3)
15-deoxy-delta-12,14 -PGJ 2		chemical - endogenous mammalian		-0.011	0.00519	BIRC3,COL1A2,DNAJB1,E2F2,HSPB1,ICAM1,JUN,MAPK14,NFKBIA,P4HA1,PTGS2,RARB,XIAP	151 (8)
MAPK9	0.031	kinase		-0.33	0.00519	ACACA,BIRC3,CEBPB,DIO2,EIF4E,IFI16,Iigp1,ISG20,JUN,LGALS3BP,NCL,SELPLG,SF3B4	81 (4)
POR	-0.05	enzyme		0.447	0.00526	ABCC3,CD74,CYP7B1,EHHADH,ELOVL1,ELOVL2,FADS2,GCK,GSTA3,Gstm6,INSIG1,JDP2,MAP3K6,PMVK,SDC4
leukotriene C4		chemical - endogenous mammalian			0.00528	EGR3,ICAM1,PTGS2
NAP1L1	0.009	other			0.00528	ALB,APOA1,TTR
AIMP2	-0.01	other			0.00528	CDKN2D,EIF4E,SLC2A1
PLA2G5	0.108	enzyme			0.00528	COL1A2,COL3A1,PTGS2	57 (5)
dimethyl fumarate		chemical drug			0.00528	JUN,PTGS2,SNAI1	28 (3)
7,8-dihydro-7,8-dihydroxybenzo(a)pyrene 9,10-oxide		chemical toxicant			0.00528	JUN,PTGS2,RARB	19 (3)
TNFAIP3	0.162	enzyme		0.447	0.0054	BIRC3,ICAM1,NFKBIA,TRAF3,XIAP
N-acetylmuramyl-L-alanyl-D-isoglutamine		chemical - endogenous non-mammalian		-0.108	0.0054	ICAM1,NFKBIA,PTGS2,SNAI1,XIAP
pioglitazone		chemical drug		1.317	0.00546	APOA1,APOA2,CAT,HSPA5,ICAM1,PC,PTGS2,RARB,RBP4,SLC2A1,VLDLR,XBP1	119 (13)
PRKAA1	-0.006	kinase		0.277	0.00569	ALB,BIRC3,CAT,DDAH1,ELOVL2,FKBP5,HIGD1A,HSPA5,ITGB5,NFKBIA,PCOLCE,SLC16A1,THRSP,TTYH1	65 (5)
RHO		G-protein coupled receptor		1.89	0.00572	CD74,CEBPB,COL1A2,EIF2A,EPB41,FBLN1,HK2,PCOLCE
palmitic acid		chemical - endogenous mammalian		-1.138	0.00594	ACACA,BIRC3,C1QTNF12,EPHX2,GCK,HK2,HSPA5,ICAM1,MLXIPL,NDUFA5,NFKBIA,PMVK,PTGS2,SLC25A4,XBP1,XIAP	127 (12)
11,12-epoxyeicosatrienoic acid		chemical - endogenous mammalian		1.091	0.0064	APOA2,EPHX2,ICAM1,NFKBIA
collagenase		group	Inhibited	-2	0.0064	CEBPB,ICAM1,IER3,JUN
SP100		transcription regulator			0.0064	HSPB8,HSPE1,ICAM1,SNAI1
CREB3	0.008	transcription regulator		-0.152	0.0064	HSPA5,INSIG1,INSIG2,XBP1
PS-1145		chemical - kinase inhibitor		1.091	0.0064	HSPA5,ICAM1,NFKBIA,PTGS2
tosylphenylalanyl chloromethyl ketone		chemical - protease inhibitor		1.029	0.0064	BIRC3,EPHX2,ICAM1,PTGS2
geldanamycin		chemical - endogenous non-mammalian		0.541	0.00658	ACACA,AHSA1,ANXA2,ARRB2,CDH5,CHORDC1,CXorf56,DDX3X,DNAJB1,EGR3,EIF2S1,FKBP5,FUNDC2,HSPA1A/HSPA1B,Hspa1b,HSPA5,IFI16,IRF5,JUN,PTGS2,RAB11B,ZIC4	38 (2)
1,2-dithiol-3-thione		chemical reagent		-0.432	0.00666	ABCC3,CHORDC1,CUL1,DNAJB11,EIF2S1,EPB41,ERP29,ESD,FKBP5,GSTA3,MGLL,PDIA4,PDIA6,PSMA7,PSMB2,THRSP,TTR,XBP1
U73122		chemical reagent		1.741	0.00694	E2F2,HSPA5,ICAM1,MAF,PTGS2,XBP1	123 (8)
MAP4K4	-0.084	kinase		-0.832	0.00715	ACACA,ACO2,BCAT2,CEBPB,FAR1,MGLL,MLXIPL,NDUFA3,NDUFA5,NDUFB7,PEX3,PHYH,POLE3
IL17A		cytokine	Inhibited	-2.112	0.00765	CEBPB,COTL1,CYP7B1,ECHS1,HSPB8,ICAM1,JUN,MAP2K3,MAPK14,MERTK,MLXIPL,MRC1,PTGS2,SLC2A1	55 (3)
MED1	-0.073	transcription regulator		-0.956	0.00766	ACACA,EHHADH,FADS2,GCK,Gk,LAD1,MAD1L1,NCL,NFKBIA,OTUB2,RARB,XBP1
metribolone		chemical reagent		0.979	0.00798	ACACA,ALDH1B1,ATP5F1B,B3GAT3,CLN6,COX7B,DELE1,ECHS1,FKBP5,FZD8,GNMT,HK2,HNRNPDL,HOMER1,HSPA5,ISG20,KMT5A,MAF,MCCC2,MERTK,MGLL,MRPS15,NDUFA3,NDUFB7,NDUFC1,NDUFC2,NDUFS2,NDUFV2,PGK1,PHYH,SLC25A12
resolvin D1		chemical - endogenous mammalian			0.0081	IRF5,JUN,PTGS2
10-nitrooleate		chemical - endogenous mammalian			0.0081	ICAM1,MFGE8,PTGS2
S1PR1	-0.046	G-protein coupled receptor			0.0081	ICAM1,MAF,PTGS2	77 (4)
MAPKAPK3	-0.191	kinase			0.0081	HSPA5,HSPB1,HSPB8
Sik1	-0.01	kinase			0.0081	ACACA,DIO2,THRSP
hexarelin		chemical toxicant			0.0081	ATP5F1B,INSIG1,INSIG2
morin		chemical - endogenous non-mammalian			0.0081	COL18A1,PTGS2,XIAP
LTBR	0.308	transmembrane receptor	Inhibited	-2	0.00813	COCH,ICAM1,MFGE8,NFKBIA,PLXNB1
chenodeoxycholic acid		chemical - endogenous mammalian		-0.977	0.00815	ABCC3,APOA1,EIF2S1,PTGS2,RARB,SNAI1	11 (2)
MAP3K7		kinase		1.264	0.00815	BIRC3,IFIT1,ITGB5,JUN,MAP2K3,PTGS2	29 (4)
SEL1L	0	other		1.969	0.00834	DNAJB11,HES5,HSPA5,XBP1	30 (3)
mir-143		microRNA		1.195	0.00834	COL3A1,HK2,PTGS2,SLC2A1
mangiferin		chemical - endogenous non-mammalian			0.00834	ACACA,ICAM1,PTGS2,XIAP	87 (7)
epicatechin gallate		chemical drug			0.00834	ICAM1,PTGS2,RARB,TP53I11	20 (3)
NCOA3	0.086	transcription regulator		-1.362	0.00849	HES5,HK2,NFKBIA,OTUB2,PGK1,PTGS2,RARB,SLC2A1,XBP1	94 (7)
NR5A2		ligand-dependent nuclear receptor		-0.896	0.0085	ABCC3,APOA1,CEBPB,CYP7B1,Hspa1b,ICAM1,JUN
ID3	-0.146	transcription regulator		-1.765	0.00857	CDC25B,CDK20,CEBPB,DTX1,E2F2,HES5,ICAM1,IFI16,IRF5,JDP2,MAF,TNFRSF25,TOX2,TRAF3,VANGL2
ganglioside		chemical - endogenous mammalian			0.00919	ICAM1,PTGS2
sulprostone		chemical drug			0.00919	PTGS2,THRSP
8-chloro-cAMP		chemical drug			0.00919	PTGS2,RARB
Ncoa-Nr1i2-Rxra		complex			0.00919	ABCC3,CAT
TSPAN33	-0.018	other			0.00919	CDH5,PTGS2
USE1	0.035	other			0.00919	HSPA5,XBP1
BUD23	-0.054	enzyme			0.00919	FKBP5,TSC22D3
EDEM1	0.016	enzyme			0.00919	HSPA5,XBP1
SDF4	0.05	other			0.00919	HSPA5,XBP1	29 (3)
TCIM	-0.709	other			0.00919	ICAM1,PTGS2
Eif2		complex			0.00919	HSPA5,PTGS2
sphingomyelinase		group			0.00919	JUN,PTGS2
proanthocyanidin derivative		chemical - other			0.00919	JUN,MFGE8
Atf		group			0.00919	JUN,PTGS2
H6PD	0.224	enzyme			0.00919	GCK,HSPA5
APBA3	-0.12	transporter			0.00919	PGK1,SLC2A1
LIPC		enzyme			0.00919	APOA1,APOA2	55 (5)
PTGDR	-1.494	G-protein coupled receptor			0.00919	IFI16,PTGS2
CDR2	-0.044	other			0.00919	SLC2A1,TF
ITPR2	-0.029	ion channel			0.00919	TPR,UBE2R2
Manf		other			0.00919	HSPA5,PDIA6
GLUD1	-0.05	enzyme			0.00919	MAPK3,SLC2A1	80 (7)
CFL1	-0.049	other			0.00919	ICAM1,JUN
2-cyclohexen-1-one		chemical - endogenous non-mammalian			0.00919	ICAM1,PTGS2
phenformin		chemical drug			0.00919	SLC2A1,XBP1
ethyl linoleate		chemical - endogenous mammalian			0.00919	FADS2,PTGS2
tretinoin tocoferil		chemical reagent			0.00919	CAT,RARB
SCAP	-0.055	other		0.277	0.0094	ACACA,ALB,EHHADH,FADS2,Gstm6,INSIG1,PMVK,PTGS2,THRSP
wortmannin		chemical - kinase inhibitor		0.989	0.00946	ACACA,CDKN2D,COL1A2,COL3A1,E2F2,F2R,GCK,ICAM1,JUN,MAF,NFKBIA,P4HA1,PTGS2,SLC6A12	177 (14)
THRB	-0.189	ligand-dependent nuclear receptor		1.803	0.00946	ACACA,APOA1,APOA2,BIRC3,CDKN2D,EHHADH,F12,FRAT1,FZD8,JUN,MAPK14,MAPK3,MLXIPL,NUDT7,PHYH,PTGS2,THRSP	77 (6)
MAP3K1	-0.14	kinase	Inhibited	-2.378	0.0095	BIRC3,COL3A1,HSPB1,JUN,PTGS2,RGS7	32 (4)
nitrofurantoin		chemical drug		-1.976	0.00966	ALB,ANXA2,APOA2,ASL,CAT,EHHADH,EIF4E,GJB1,HSPA5,IER3,MAPK3,NFKBIA,TTR
SCD	0.309	enzyme		1.003	0.00967	ACACA,CEBPB,DIO2,HSPA5,PEMT,SLC2A1,XBP1	57 (5)
ANXA1	-0.522	enzyme		-0.605	0.00981	ANXA2,COL18A1,ITGB1BP1,PTGS2,TSC22D3
amiodarone		chemical drug			0.00981	BCKDHA,CA3,FADS2,ICAM1,TF	88 (7)
propranolol		chemical drug		1.982	0.00981	DIO2,HK2,ICAM1,NFKBIA,PTGS2
FOXO1	0.005	transcription regulator		0.13	0.00989	ACACA,AFF3,ALB,ALDOB,ANXA3,APLN,ATP5F1B,ATP5MC3,BIRC3,CAT,CDH5,DIO2,FMOD,GCK,Gk,HSPA5,ICAM1,IER3,IL10RB,IRF5,JUN,MLXIPL,NDUFA4,RIPOR2,RPS6KA3,Slc25a1,SLC25A12,TDO2	100 (9)
lipopolysaccharide		chemical drug	Inhibited	-3.72	0.0103	ABCC3,AFF3,ALB,ALDH2,ANXA3,APOA1,ARFGAP3,BIRC3,CAVIN1,CD74,CDH5,CEBPB,CLEC5A,COL1A2,COL3A1,CYP7B1,DDX3X,DIO2,DNAJB1,DNAJB11,DUSP8,ECHS1,EGR3,EHHADH,EPHX2,F2R,HDGFL3,HES5,HK2,HSPA1A/HSPA1B,HSPA5,HSPB1,HTRA1,ICAM1,IER3,IFI16,IFIT1,Iigp1,IL10RB,INSIG1,IRF5,ISG20,ITGB5,JDP2,JUN,KDM4A,LGALS3BP,MAF,MANF,MERTK,MRC1,MTDH,MTSS1,NCL,NDUFV2,NFKBIA,NSFL1C,ORAI1,P4HA1,PC,PCOLCE,PDIA4,PDIA6,PIM2,PMCH,PTGS2,RAS…
NFAT5	-0.052	transcription regulator		-0.378	0.0103	CD74,COL1A2,Hspa1b,NFKBIA,PTGFRN,PTGIS,SLC6A12,VLDLR
FSH		complex		-0.307	0.0103	APLN,ARPC4,CITED1,COL18A1,CTNND1,FKBP5,HCRT,HK2,ISG20,ITGB5,JMJD6,JUN,MAP2K3,MAPK14,MICOS10-NBL1/NBL1,NEO1,PGK1,POP5,PRKD1,PTGS2,RASSF2,RGS7,SLC2A1,STX4,TF,TLN1,TP53I11
ERBB4	-0.167	kinase		-1	0.0104	COL3A1,JUN,MAP2K3,PGK1,PIM2,PTGIS,PTGS2,SLC2A1,TLN1
aldosterone		chemical - endogenous mammalian	Inhibited	-2.32	0.0104	APLN,COL1A2,COL3A1,ELL,FKBP5,HSPA5,ICAM1,NFKBIA,PTGS2,RIPOR2,TSC22D3
Z-LLL-CHO		chemical - protease inhibitor		0.015	0.0105	AK2,APOA2,BIRC3,CAT,CEBPB,DUSP8,EIF4E,GNAI1,HSPA5,HSPB1,ICAM1,IER3,JUN,MAD1L1,MSX1,NFKBIA,PMS2,PSMD6,PTGS2,RGS7,SNAI1,TDO2,XIAP
fenofibrate		chemical drug	Activated	2.591	0.0106	AP3M1,APOA1,APOA2,CAT,CEBPB,ECHS1,EHHADH,FADS2,GSTA3,HDGFL3,HSPA5,ICAM1,JUN,MGLL,NUDT7,PTGS2,STK36,VLDLR
zerumbone		chemical - endogenous non-mammalian		0.914	0.0106	BIRC3,ICAM1,PTGS2,XIAP
PEBP1	0.357	other		-0.152	0.0106	ACACA,RBP4,SNAI1,XIAP
Mir200		group		1.995	0.0106	COL3A1,JUN,NEO1,SERPINH1
CL 316243		chemical drug		-1.98	0.0106	ACACA,Gk,PTGS2,SLC2A1
25-hydroxycholesterol		chemical reagent		-0.057	0.011	EIF2S1,HSPA5,INSIG1,JUN,NFKBIA,PTGS2,VLDLR
DETA-NONOate		chemical reagent		0.692	0.011	ADAM10,BIRC3,CAT,ICAM1,PTGS2,XIAP
corticosterone		chemical - endogenous mammalian		-1.158	0.011	ACACA,COL3A1,DIO2,FKBP5,GCK,HSPA5,JUN,PTGS2,TSC22D3,XBP1
propylthiouracil		chemical drug			0.0114	ABCC3,DIO2,FADS2,JUN,MAN2A1,ROBO1,ROPN1L,THRSP,VLDLR
eicosapentenoic acid		chemical drug		-0.47	0.0114	CAT,CEBPB,FADS2,JUN,MLXIPL,MRC1,PTGS2,SLC2A1,THRSP
TNFSF10	-0.178	cytokine		-1.223	0.0115	BIRC3,IFI16,IFIT1,JUN,NFKBIA,PTGS2,SERPINH1,XIAP
R5020		chemical reagent		-1.929	0.0115	BIRC3,CEBPB,FKBP5,IER3,LGALS3BP,NFKBIA,PIM2,RASD1
CD40LG		cytokine	Inhibited	-2.397	0.0116	BCAT2,BIRC3,CDC25B,E2F2,EIF2A,EIF2S1,HK2,HSPA1A/HSPA1B,ICAM1,IFIT1,JUN,MAP2K3,NFKBIA,NINJ1,ORC5,PMVK,PSMG1,PTGS2,RASSF2,SELPLG,SMG7,TNFRSF13B,TRAF3,XIAP
lonafarnib		chemical drug			0.0117	BIRC3,PTGS2,XIAP
NfkB-RelA		complex			0.0117	ICAM1,NFKBIA,PTGS2
SELENOS	-0.065	other			0.0117	CEBPB,HSPA5,XBP1
COL2A1		other			0.0117	COL3A1,HSPA5,XBP1
RPS6KA5	0.197	kinase			0.0117	JUN,PTGS2,SNAI1
COP1	-0.11	enzyme			0.0117	ACACA,CEBPB,ICAM1
acrolein		chemical toxicant			0.0117	ADAM10,PMS2,PTGS2
monorden		chemical - endogenous non-mammalian			0.0117	DNAJB1,Hspa1b,HSPA5
allyl sulfide		chemical drug			0.0117	ABCC3,COL1A2,GSTA3
NOS3	0.145	enzyme		0.152	0.0117	ADH5,COL3A1,ICAM1,PTGS2,SNAI1
NR2F1	-0.133	ligand-dependent nuclear receptor		0.762	0.0117	ALDH2,APOA1,HES5,LFNG,RARB
IL3		cytokine		-1.754	0.0119	ABCA2,ADGRE5,ALDH2,BIRC3,CAT,CEBPG,COPS4,EGR3,F2R,FKBP3,HK2,HSPA5,ICAM1,JUN,MLF2,MYO1C,NCL,ORMDL3,PIM2,SLC2A1,XBP1,YPEL3
KDM5A	0.046	transcription regulator		-1.732	0.0122	ACO2,BCKDHA,COL1A2,GHITM,HOMER1,MAP2K3,NDUFA3,NDUFA4,NDUFA5,NDUFS2,TIMM22,TOMM6
GATA4		transcription regulator		-0.959	0.0123	ACACA,CEBPG,COL1A2,COL3A1,DIO2,HSPA5,IFI16,JUN,PTGS2,RARB,YPEL3
RNASEH2A	0.064	enzyme			0.0127	IFI16,IFNAR1,IRF5,ISG20,NFKBIA,PTGS2
TFE3	0.083	transcription regulator		1.408	0.0127	GCK,HK2,INSIG1,MT-ND5,NDUFV2,THRSP
MTTP	0.24	transporter		1.067	0.0133	EIF2S1,HSPA5,JUN,XBP1
BAG1	0.019	other		-1	0.0133	FKBP5,Hspa1b,JUN,PTGS2
DPP-23		chemical reagent	Inhibited	-2	0.0133	ATF6B,HSPA1A/HSPA1B,HSPA5,XBP1
evodiamine		chemical - endogenous non-mammalian		1.067	0.0133	BIRC3,ICAM1,PTGS2,XIAP
TCF3	-0.064	transcription regulator		-1.992	0.0135	C15orf39,CDC25B,CDH5,CIP2A,DTX1,IFI16,Ifi27,IFNAR1,JUN,MAF,MANF,PDIA4,PDIA6,PGK1,PMS2,PSAP,RIPOR2,SDF2L1,TF,TNFRSF25,XBP1
FGFR3	-0.062	kinase			0.0138	CDKN2D,COL3A1,HK2,MAF,SNAI1
S-nitrosoglutathione		chemical toxicant			0.0138	BIRC3,ICAM1,NFKBIA,PTGS2,XIAP
spironolactone		chemical drug		1.941	0.0139	ABCC3,ACACA,COL1A2,COL3A1,ICAM1,MLXIPL,PTGS2
ciprofibrate		chemical drug		0.488	0.0143	ANXA2,CAT,CHRNB2,CYP7B1,EHHADH,GNMT,LGALS3BP,MGLL,NFKBIA,SLC16A1
arsenic trioxide		chemical drug	Inhibited	-3.245	0.0144	ATP5MC3,CDC25B,COX7B,DNAJB11,ERP29,HSPA5,HSPE1,MAF,MED15,NCL,NDUFA4,NDUFB7,NDUFC1,NDUFC2,NDUFS2,NFKBIA,PDIA4,PDIA6,PTGS2,RARB,SF3B4,XBP1,XIAP
HMGB1		transcription regulator		-1.729	0.0145	ICAM1,IFIT1,IRF5,MERTK,MRC1,PTGS2
Sn50 peptide		chemical toxicant		0.763	0.0145	BIRC3,ICAM1,MTDH,PTGS2,SNAI1,XIAP
pirinixic acid		chemical toxicant		-0.389	0.015	ABCC3,ACACA,ANXA2,AP3M1,APOA1,APOA2,ASL,CAT,CYP7B1,EHHADH,ELOVL1,FADS2,Gk,Hspa1b,HSPB1,HSPE1,INSIG1,ITGB5,MGLL,NFKBIA,NR1D1,NUDT7,POLB,PSMA7,PTGS2,STK36
IL33	0.254	cytokine	Inhibited	-2.24	0.0151	ARFGAP3,BIRC3,COL3A1,EPHX2,FBXL21P,ICAM1,IRF5,NFKBIA,PIM2,PTPRK,RPS6KA3,STX11,TNFRSF13B,TNFRSF25,TRAF3
BMP6	-0.17	growth factor		-1.276	0.0151	CDKN2D,E2F2,E2F5,MSX1,PRKD1,PTGS2,SNAI1,TEF,XBP1
EGLN		group		-0.044	0.0151	APLN,BCKDHA,CAVIN1,CSRP2,HK2,PGK1,PPP1R3G,PYGL,RLF,RNF165,VLDLR,ZBTB25
NFKBIA	-0.348	transcription regulator		-0.578	0.0154	ADGRE5,AK2,APOA1,BIRC3,CDC25B,CDKN2D,CEBPB,COL1A2,COL3A1,CYP7B1,DDX3X,HK2,HSPA5,ICAM1,IER3,IFI16,JDP2,JRK,JUN,MFGE8,MGP,NFKBIA,NINJ1,POLB,PTGS2,SDC4,XIAP
cadmium		chemical toxicant		-1.195	0.0156	ALB,HSPA5,JUN,MGP,PECR,PSMD6,PTGS2
allopurinol		chemical drug		-1.414	0.0156	ANXA2,BIRC3,CAT,FXYD5,IER3,MRC1,PTGS2,SLC2A1
CDKN1A	-0.127	kinase		-1.194	0.0157	ADAM10,ASPN,CDC25B,E2F2,E2F5,EIF2S1,GNAI1,HSPA1A/HSPA1B,HSPA5,ITGB5,LGALS3BP,MAF,MSX1,NFKBIA,P4HA1,PCGF3,PSAP
NFE2L2	-0.063	transcription regulator		-0.091	0.0159	ABCC3,CA3,CAT,CHORDC1,COL3A1,CUL1,DNAJB11,EIF2S1,EPB41,ERP29,ESD,FKBP5,GSTA3,Gstm6,ICAM1,MAFG,MGLL,MOGS,PDIA4,PDIA6,PSMA7,PSMB2,PTGS2,Ptprd,SLC2A1,THRSP,TTR,XBP1
PD98059		chemical - kinase inhibitor		1.154	0.016	APOA1,CD74,CEBPB,COL1A2,COL3A1,DIO2,E2F2,EGR3,F2R,FKBP5,HSPA5,ICAM1,IER3,INSIG1,ITGB5,JUN,LAD1,MAPK3,MGLL,NINJ1,NXN,PABPC1,PC,PTGS2,SLC2A1,SNAI1,TF,TNFRSF13B,TSC22D3,ZNF143
CYP2E1		enzyme			0.016	CAT,COL1A2,PTGS2
NRG4	-0.219	growth factor			0.016	ACACA,EHHADH,GCK
LNX2	0.078	other			0.016	HES5,LFNG,NUMB
TGFBR3	0.003	kinase			0.016	GEMIN2,SNAI1,XIAP
indirubin		chemical drug			0.016	BIRC3,CDC25B,JUN
ebselen		chemical drug			0.016	COL1A2,ICAM1,PTGS2
hydrochloric acid		chemical - endogenous mammalian			0.016	CDH5,ICAM1,JUN
kaempferol		chemical toxicant			0.016	ICAM1,JUN,PTGS2
caffeic acid		chemical drug			0.016	CAT,PTGS2,SNAI1
7-ketocholesterol		chemical - endogenous mammalian			0.016	GNAI1,HSPA5,ICAM1
CSF1	0.079	cytokine	Inhibited	-2.228	0.0162	ADGRE5,CD74,EGR3,F2R,HK2,HSPA5,Iigp1,IRF5,ITGB5,JDP2,JUN,MERTK,MRC1,PMVK,SLC2A1,TAB3,TLN1,XBP1
CALR	-0.108	transcription regulator		-0.973	0.0162	COL1A2,COL3A1,HSPA5,ICAM1,PTGS2
KAT2B	0.021	transcription regulator		-0.689	0.0162	COL1A2,HSPA5,PTGS2,RARB,THRSP
ABCA1	0.132	transporter		1.93	0.0162	APOA1,APOA2,HSPA5,PTGS2,SLC2A1
NR1D1	0.192	ligand-dependent nuclear receptor		-1.172	0.0162	ACACA,EHHADH,FADS2,NR1D1,SLC2A1
Rar		group			0.0163	ADAM10,CDH5,MGP,RARB
SGPL1	-0.03	enzyme		-0.339	0.0163	HSPA5,IFIT1,PTGS2,SPNS2
P2RY2		G-protein coupled receptor			0.0163	ICAM1,JUN,PTGS2,TF
CGS 21680		chemical reagent		-0.152	0.0163	COL3A1,Cox7c,EGR3,PTGS2
fisetin		chemical toxicant		1	0.0163	BIRC3,ICAM1,PTGS2,XIAP
PRL		cytokine	Inhibited	-3.166	0.0166	ANXA2,ANXA3,CAMK1,COL1A2,COL3A1,DTX3L,DVL1,IER3,IFIT1,JUN,LYVE1,MAFG,MFGE8,MGP,MICOS10-NBL1/NBL1,PC,PCOLCE,PDIA4,RASD1
RARA	0.252	ligand-dependent nuclear receptor		0.287	0.0166	ACACA,ADAM10,APOA1,CEBPB,CTNND1,EGR3,EIF5A2,F12,GCK,JUN,LGALS3BP,METTL7A,MGP,PTGS2,RARB,RASD1,SEC31A,SHANK2,XBP1
NFATC2	0.131	transcription regulator		-0.006	0.0167	E2F5,EGR3,IER3,Iigp1,ISG20,JUN,MAF,MAPK3,MERTK,NFKBIA,PTGS2,PTPRK,SNAI1
F2		peptidase	Inhibited	-2.32	0.017	ALDH1B1,BIRC3,COTL1,EPB41,ERP29,F2R,ICAM1,IER3,JUN,MAPK3,MGLL,MTSS1,NFKBIA,PDIA4,PTGS2,SAMD4A,SDC4,TRAF3
Mapk		group		-1.23	0.0172	APLN,APOA1,CAT,CEBPB,JUN,PER2,PTGS2,SNAI1
DYSF	0.133	other			0.0172	ANXA2,CD74,DNAJB1,HSPA1A/HSPA1B,HSPB1,IFI16,MRC1,PSAP
linoleic acid		chemical - endogenous mammalian		-0.6	0.0173	APOA1,GEMIN2,HSPA5,ICAM1,MLXIPL,NFKBIA,PTGS2
RB1	0.081	transcription regulator		1	0.0174	ACO2,ADAM10,ASPN,BCKDHA,CYSLTR1,DIO2,E2F2,E2F5,EIF2S1,GHITM,Gm2694,GNAI1,GPR157,GPR160,HOMER1,MAF,MAP2K3,MAPK3,MSX1,NDUFA3,NDUFA4,NDUFA5,NDUFS2,NFKBIA,RFC3,TIMM22,TOB2,TOMM6,ZNF655
Hnf3		group			0.0177	ALDOB,TTR
6-formylindolo[3,2-b]carbazole		chemical reagent			0.0177	COL1A2,COL3A1
ATF6B	-0.18	transcription regulator			0.0177	HSPA5,XBP1
dinaciclib		chemical drug			0.0177	HSPA5,XBP1
sotrastaurin		chemical drug			0.0177	NFKBIA,PRKCQ
CNGB3		ion channel			0.0177	EIF2A,HSPA5
PI3		other			0.0177	CEBPB,NFKBIA
THRSP	0.462	other			0.0177	ACACA,THRSP
WFS1	-0.154	enzyme			0.0177	HSPA5,XBP1
DLL3	0.114	other			0.0177	HES5,LFNG
BLM	0.129	enzyme			0.0177	IFIT1,ISG20
GYS2		enzyme			0.0177	ACACA,MLXIPL
KPNA2		transporter			0.0177	IFIT1,SNAI1
15-E2-isoketal modified phosphatidylethanolamine		chemical reagent			0.0177	HSPA5,ICAM1
Immunoglobulin Lambda Light Chain		group			0.0177	HSPA5,XBP1
mevalonolactone		chemical reagent			0.0177	ICAM1,PTGS2
gliotoxin		chemical toxicant			0.0177	BIRC3,IER3
ketorolac		chemical drug			0.0177	NFKBIA,PTGS2
hexamethoxyflavone		chemical toxicant			0.0177	ICAM1,PTGS2
I-BOP		chemical reagent			0.0177	ICAM1,PTGS2
tosyllysine chloromethyl ketone		chemical - protease inhibitor			0.0177	NFKBIA,PTGS2
PPARD	-0.03	ligand-dependent nuclear receptor		-0.85	0.0177	ACACA,ADPGK,ALDH2,APOA1,APOA2,CEBPB,CMC1,GCK,ICAM1,MAPK3,MERTK,MFGE8,MFSD2A,PGM5,PTGS2,VLDLR
GSTP1		enzyme			0.018	FKBP5,IL31RA,JUN,LYVE1,METTL7A,RRP15,TEF,THRSP,TSC22D3
1,4-bis[2-(3,5-dichloropyridyloxy)]benzene		chemical toxicant		1.052	0.018	ABCC3,ACACA,APOA1,CYP7B1,DIO2,ICAM1,INSIG1,INSIG2,THRSP
HDL		complex		-1.381	0.0187	ATP5F1B,HSPA5,ICAM1,INSIG1,PTGIS,PTGS2
PNPLA2	0.185	enzyme		0.721	0.0187	ACO2,Gk,HSPA5,ICAM1,SLC16A1,SLC2A1
NR0B2		ligand-dependent nuclear receptor		-1.109	0.0187	ACACA,APOA1,COL1A2,CYP7B1,GCK,PDIA4
PAF1	0.123	other		-1.342	0.0188	BIRC3,ISG20,SDC4,SERTAD1,ZNFX1
HSF2	-0.057	transcription regulator			0.0188	HSPA1A/HSPA1B,Hspa1b,HSPB1,JUN,PSMB2
NR1H2	-0.124	ligand-dependent nuclear receptor		1.195	0.0189	ABCA2,ACACA,DIO2,GCK,MRC1,NFKBIA,PTGS2,RARB
TGFA	0.142	growth factor		-1.746	0.0193	ALB,BIRC3,CEBPB,DDX3X,GJB1,ICAM1,PTGS2
KLF6	-0.165	transcription regulator		-0.489	0.0193	MRC1,NFKBIA,NR1D1,NR2F6,PTGS2,RARB,SERPINH1
mifepristone		chemical drug		1.109	0.0193	ABCC3,CD74,CEBPB,CLEC3B,COL18A1,CTNND1,DIO2,FKBP5,HSPA5,ICAM1,JUN,LSR,NFKBIA,PC,PTGIS,PTGS2,ROBO1,SLC2A1,SNAI1,XBP1
bisindolylmaleimide I		chemical - kinase inhibitor		1.795	0.0195	APOA1,BIRC3,E2F2,HSPA5,ICAM1,MAPK3,NFKBIA,PTGS2,SNAI1
Pkg		group		0.152	0.0198	CAT,HK2,JUN,TLN1
GW 4064		chemical toxicant		-0.192	0.0198	ACACA,APOA1,DDAH1,THRSP
paricalcitol		chemical drug			0.0198	COL3A1,ICAM1,PTGS2,TF
4-hydroxynonenal		chemical toxicant		-1.934	0.0198	HSPA1A/HSPA1B,ICAM1,JUN,PTGS2
selenium		chemical drug		0.218	0.0198	APOA1,HSPA5,MRC1,PTGS2
SGPP2	0.167	phosphatase		1.982	0.0198	Hspa1b,HSPA5,HSPB8,XBP1
ADRB		group		0.566	0.0198	ADCY4,DIO2,GSTA3,HGH1,ICAM1,INSIG1,JUN,NCL,NFKBIA,PTGS2,TRAF3,YPEL3
mibolerone		chemical drug		-1.641	0.0198	ACACA,CD74,COL1A2,DNAJB11,EIF2S1,ERP29,FKBP5,HSPA5,JUN,MAN2A1,PGK1,TF
E. coli B4 lipopolysaccharide		chemical toxicant		-1.435	0.0203	CLEC5A,GNAI1,HK2,Hrct1,HSPB8,ICAM1,IFI16,Iigp1,MRC1,NFKBIA,PTGS2,RHBDF2,SERPINH1,SLC6A12,TF,TRAM2,TTR
(+)-catechin		chemical drug			0.021	HSPA5,JUN,SLC16A1
PPARŒ±-RXRŒ±		complex			0.021	APOA1,APOA2,NFKBIA
CDK1		kinase			0.021	JUN,XBP1,XIAP
XRCC6	0.04	enzyme			0.021	APOA1,FKBP5,IFIT1
EPHX2	0.271	enzyme			0.021	HSPA5,ICAM1,XBP1
ABCG1	0.003	transporter			0.021	CYP7B1,IL10RB,SLC2A1
TREX1		enzyme			0.021	IFI16,IFIT1,ISG20
PDCD4	0.094	other			0.021	JUN,PTGS2,SNAI1
GTF2I	0.028	transcription regulator			0.021	CAT,HSPA5,PDIA4
EDNRA	-0.34	transmembrane receptor			0.021	COL3A1,ICAM1,PTGS2
AQP1		transporter			0.021	AK2,ALDOB,PGK1
HNRNPAB	-0.069	enzyme			0.021	HTRA1,PTGS2,SNAI1
2-mercaptoacetate		chemical drug			0.021	ANXA2,ICAM1,MFGE8
clodronic acid		chemical drug			0.021	ICAM1,MFGE8,MRC1
ZEB1	0.092	transcription regulator		-0.663	0.021	CD74,COL1A2,COL3A1,MRC1,PTGS2,TF
CD36	-0.005	transmembrane receptor		-1.4	0.021	ACACA,APOA1,ATP5F1B,HSPA5,ICAM1,XBP1
rottlerin		chemical toxicant		1.153	0.021	BIRC3,COL3A1,ICAM1,JUN,PTGS2,XIAP
bexarotene		chemical drug		1.36	0.0212	APOA2,CEBPG,EGR3,EHHADH,Gm1673,ICAM1,LRP4,MAF,MERTK,PCDH15,PER2,PTGS2,RARB,TSC22D3,XBP1
CD40		transmembrane receptor		-1.54	0.0212	BIRC3,CUL1,CYSLTR1,HSPA5,ICAM1,JUN,NFKBIA,PTGS2,SLC2A1,TNFRSF13B,TNFRSF25,XBP1
glutamine		chemical - endogenous mammalian		1.211	0.0212	CEBPB,HSPA1A/HSPA1B,HSPA5,ICAM1,JUN,NFKBIA,PTGS2,SLC16A1,XBP1
SRC	0.154	kinase		-1.418	0.0212	CAVIN1,COL1A2,CTNND1,F2R,ICAM1,JUN,PGK1,PTGS2,SLC2A1
CIP2A	0.683	other	Activated	2.646	0.0214	CIP2A,E2F2,HK2,IER3,LRP4,NCL,SLC25A4
Pkc(s)		group		0.085	0.0214	APLN,APOA1,COL3A1,HSPA5,JUN,MAD1L1,MAPK3,NR1D1,PDIA4,PER2,PTGS2,RARB,XBP1,XIAP
CD44	-0.166	other		-1.608	0.0214	ABCA2,ADAM8,ARHGEF12,BIRC3,CDH5,CLEC5A,COL18A1,COL3A1,FKBP5,JUN,KDM1A,KREMEN1,SDC4,XIAP
CD5		transmembrane receptor	Inhibited	-2.236	0.0217	CEBPB,ICAM1,IL10RB,MAP2K3,PIM2
MYC	-0.311	transcription regulator		1.425	0.0226	ABCA2,ABCC3,ACACA,AHCY,AK2,ALB,CDC25B,CITED1,CLEC3B,COL1A2,COL3A1,CSRP2,CUL1,DDX3X,E2F2,EIF2S1,EIF4E,F2R,FADS2,FKBP5,FMOD,GCK,GFER,GTF2B,HK2,Hspa1b,HSPB1,HSPE1,ICAM1,IER3,IFI16,IFIT1,ISG20,ITGB5,JUN,LGMN,MAN2A1,MAPK3,MGP,MOGS,MRC1,MTHFD1,MYO1C,NCL,NFKBIA,PGK1,PTGS2,RARB,RFFL,RPL9,RPS15,RPS26,SERPINH1,SLC16A1,SLC2A1,SNAI1,TF,TLN1,UNC119,USP36,VLDLR,ZXDB
simvastatin		chemical drug		1.365	0.0226	Anp32a,ANXA3,APOA1,ASL,COTL1,DDAH1,F2R,FADS2,ICAM1,NFKBIA,NONO,PTGS2,SDC4,XIAP
SLC13A1		transporter		0.707	0.0226	HK2,HSPA5,HSPB1,INSIG1,SDF2L1,SLC16A1,SLC38A4,XBP1
valproic acid		chemical drug		-1.52	0.0231	ACACA,APOA1,CAT,COCH,DNAJB11,EHHADH,EIF2S1,ELOVL2,FRMD6,GRM7,HOMER1,HSPA5,ICAM1,INSIG2,JUN,MAD1L1,PDIA6,PRKD1,PSMA7,PSMB2,PSMD6,PTGS2,SERPINH1,SLC35D1,THRSP,TRAF3,TSC22D3,XBP1,XIAP
HBA1/HBA2		transporter	Activated	2.449	0.0236	NDUFA3,NDUFA4,NDUFA5,NDUFB7,NDUFC1,NDUFV2
indican		chemical - endogenous mammalian		0.747	0.0237	ALB,ICAM1,PTGS2,SLC2A1
MFSD2A	-0.435	transporter		0.152	0.0237	FADS2,Gstm6,HK2,INSIG1
arginine		chemical - endogenous mammalian		0	0.0237	ALB,HSPA5,PTGS2,XBP1
CR1L	0.059	other		1	0.0237	COL18A1,COL1A2,COL3A1,MGP
COL4A3		other			0.0237	COL1A2,COL3A1,MAPK14,PTGS2
IFNE		cytokine		0	0.0237	EIF4E,ISG20,PTGS2,SLC2A1
methimazole		chemical drug			0.0237	DIO2,JUN,THRSP,VLDLR
S-adenosylmethionine		chemical - endogenous mammalian		1.966	0.0237	ACACA,COL1A2,MAF,MAFG
cinnamaldehyde		chemical toxicant		0.128	0.0247	ACACA,CAT,FZD2,HSPA1A/HSPA1B,INSIG1,PTGS2,SLC2A1,XIAP
oleic acid		chemical - endogenous mammalian		-0.561	0.0249	ACACA,HK2,HSPA5,ICAM1,MLXIPL,NFKBIA,PTGS2,THRSP,XBP1
SPHK1	-0.405	kinase		-1.332	0.0249	BIRC3,COL1A2,JUN,PTGS2,SLC2A1
E. coli B5 lipopolysaccharide		chemical - endogenous non-mammalian	Inhibited	-3.183	0.0253	ADH5,ALDH2,APOA1,BIRC3,CAT,GNMT,ICAM1,IFIT1,ISG20,MLXIPL,NFKBIA,PTGS2,TTR,XIAP
PRDM1	-0.03	transcription regulator		0.861	0.0256	ADAM8,AFF3,CD74,FZD2,MAF,METTL7A,RASSF2,SLC6A12,SNAI1,SOX8,TNFRSF13B,TTR,XBP1
HNF4A		transcription regulator	Activated	2.628	0.0256	ABCC3,ACO2,AHSA1,AK2,ALB,ALDH2,ALDOB,ALS2,AMT,ANAPC10,AP1M1,AP3M1,APOA1,APOA2,APOH,ARFGEF1,ASB3/GPR75-ASB3,ATF6B,BCKDHA,BNIP1,C11orf58,CAT,CDK8,CEBPB,CHRNB2,CMSS1,COMMD9,COPS7B,COPZ1,CPED1,CYP7B1,DDX49,DELE1,DTX3L,E2F5,ELL,EPM2AIP1,F12,FKBP3,GFER,GHITM,GJB1,GNG5,GPR160,GTF2B,HBQ1,HSPA5,HSPE1,IFNAR1,INTS7,ISOC2,JUN,L2HGDH,LAD1,LSR,MID1IP1,MLXIPL,MRPS15,MRPS28,MTHFD1,MTMR4,NBAS,NCBP1,NDUFA3,NDUFA4,…
NR4A1	-0.07	ligand-dependent nuclear receptor		-0.265	0.0262	ACACA,ACO2,ALDOB,ATP5F1B,ATP5MC3,CDH5,COL1A2,CTNND1,EHHADH,GCK,HK2,ICAM1,NDUFA3,NDUFB7,NFKBIA,PC,PGK1,RARB
filgrastim		biologic drug		0.849	0.0263	ANXA3,AOC3,BIRC3,CD74,CLEC5A,CYSLTR1,E2F2,EGR3,FKBP5,IFIT1,IL31RA,JUN,MAPK14,MERTK,METTL7A,NDUFV2,PECR,PIM2,POLB,PTGS2,RNF43,RPS6KA3,TNFRSF25,XBP1
methylprednisolone		chemical drug		-1.575	0.0267	AHCY,ALAD,ALDOB,Anp32a,ANXA2,ANXA3,CAMK1,CD74,CYP4F8,EPHX2,GCK,HSPA1A/HSPA1B,INSIG1,ITGB5,JUN,LAD1,LYVE1,MAPK14,MGP,MLXIPL,MTDH,NCL,NDUFC1,PC,PER2,SDC4,SLC16A1,TDO2,TINAGL1,UBE2G2,ZNF180
THRA	-0.048	ligand-dependent nuclear receptor		-0.25	0.0268	ACACA,APOA1,CDKN2D,EHHADH,HCN2,JUN,RARB,SLC6A12,THRSP
Smad2/3-Smad4		complex			0.0269	COL1A2,ITGB5,SNAI1
TNFSF14		cytokine			0.0269	ADAM8,BIRC3,ICAM1
OSBPL8	0.07	transporter			0.0269	ACACA,EIF2S1,HSPA5
S1PR3	0.155	G-protein coupled receptor			0.0269	ICAM1,JUN,PTGS2
sulfasalazine		chemical drug			0.0269	ICAM1,IER3,NFKBIA
H2AZ1	-0.083	other			0.028	ALB,APOA1,E2F2,TTR
E. coli lipopolysaccharide		chemical - endogenous non-mammalian		-1.067	0.0284	CEBPB,ICAM1,PMVK,PTGS2,TF
CAB39L	0.051	kinase	Activated	2.236	0.0284	ATP5MC3,NDUFA3,NDUFA4,NDUFC1,NDUFV2
TBP	-0.044	transcription regulator			0.0284	EIF4E,IER3,MANF,NFKBIA,PTGS2
luteolin		chemical drug		1.98	0.0284	ICAM1,JUN,MTDH,PPP1R13L,PTGS2
sphingosylphosphocholine		chemical - endogenous mammalian			0.0284	ICAM1,JUN
L-phenylalanine		chemical - endogenous mammalian			0.0284	ALB,TTR
CDKN2B-AS1		other			0.0284	ICAM1,PTGS2
DGKE	-0.061	kinase			0.0284	Gk,ICAM1
FAT1	-0.022	other			0.0284	JUN,PTGS2
NAALADL2	-0.341	other			0.0284	HNRNPDL,HSPA5
WDFY2	0.094	other			0.0284	ACO2,SLC2A1
ZNF395	0.149	other			0.0284	IFI16,IFIT1
RSF1	0.017	transcription regulator			0.0284	PTGS2,XIAP
GPR132		G-protein coupled receptor			0.0284	ICAM1,MRC1
CNGA3		ion channel			0.0284	EIF2A,HSPA5
TNFRSF18		transmembrane receptor			0.0284	ICAM1,PTGS2
EGFL7		other			0.0284	ICAM1,NFKBIA
PLCB1	-0.023	enzyme			0.0284	MAPK3,PTGS2
TBXA2R	0.351	G-protein coupled receptor			0.0284	ICAM1,PTGS2
PIK3CB	0.052	kinase			0.0284	APLN,SLC2A1
INT-767		chemical drug			0.0284	CYP7B1,MRC1
BHLHE41		transcription regulator			0.0284	HCRT,HK2
GSK-2606414		chemical reagent			0.0284	HSPA5,PDIA4
gelam honey		chemical reagent			0.0284	NFKBIA,PTGS2
naproxen		chemical drug			0.0284	COL18A1,PTGS2
zileuton		chemical drug			0.0284	ICAM1,PTGS2
sesamin		chemical - endogenous non-mammalian			0.0284	ABCC3,PTGS2
SR 144528		chemical reagent			0.0284	ICAM1,NFKBIA
esculetin		chemical - endogenous non-mammalian			0.0284	ALB,SLC22A6
2-mercaptoethanol		chemical - endogenous mammalian			0.0284	HSPA5,SLC2A1
orlistat		chemical drug			0.0284	HSPA5,ICAM1
butylated hydroxytoluene		chemical toxicant			0.0284	JUN,PTGS2
murabutide		chemical reagent			0.0284	CEBPB,MRC1
theaflavin		chemical - endogenous non-mammalian			0.0284	CDKN2D,ICAM1
rutin		chemical toxicant			0.0284	CAT,PTGS2
arachidic acid		chemical - endogenous mammalian			0.0284	EIF2A,XBP1
5,8,11,14-eicosatetraynoic acid		chemical reagent			0.0284	APOA2,ITGB5
NRG1		growth factor		-1.421	0.0284	ARPC4,CAVIN1,DDAH1,EGR3,EMP2,HK2,IER3,ITGB5,JUN,MAF,MGLL,PTGS2,SLC2A1,SNAI1,TF,TNFRSF25,TOB2
STK11	0.031	kinase	Activated	2.333	0.0285	AHCY,AK2,ALB,ATP5MC3,COL3A1,Cox7c,CYP4F8,ELOVL2,MRPS15,NDUFA3,NDUFA4,NDUFB7,NDUFC2,NR1D1,PGK1,PTGS2,RASSF2,SNAI1,TTYH1,ZBTB25
PRKCE	-0.054	kinase		-1.49	0.0285	BIRC3,CEBPB,HSPA5,JUN,PRKD1,PTGS2,XIAP
NCOA2	-0.041	transcription regulator		-0.436	0.0285	ALDH1B1,GCK,KHK,NFKBIA,NR1D1,PTGS2,TSC22D3
GW9662		chemical reagent		-1.296	0.0285	ACACA,HSPA5,INSIG1,MID1IP1,NR1D1,PTGS2,RARB
PRKCA	0.098	kinase		-1.767	0.0289	DIAPH1,DTX1,HSPA1A/HSPA1B,ICAM1,IFIT1,INSIG1,JUN,NFKBIA,PTGS2
KLF11	0.192	transcription regulator		-0.555	0.0289	CAT,CEBPB,CHRNB2,COL1A2,COL3A1,DIO2,ITGB5,SERPINH1,SNAI1
methotrexate		chemical drug		1.495	0.029	ALB,ECHS1,EHHADH,FAR1,FKBP3,ICAM1,MAPK14,MASP2,NXN,PECR,PHYH,PTGS2,SLC31A2,TEF,TTR
AMPK		complex		0.973	0.0292	ACACA,ACO2,CAT,ORAI1,PTGS2,SLC2A1,SNAI1,THRSP
KAT5	-0.087	transcription regulator		0.152	0.0292	ALB,APOA1,DDB1,MAD1L1,PCDH15,PSMD6,TTR,XIAP
TRAF3	-0.353	enzyme		-0.447	0.0294	BIRC3,HSPA5,ICAM1,NFKBIA,PYGL,XBP1
ATF6	-0.025	transcription regulator	Inhibited	-2.39	0.0294	CEBPB,DNAJB11,HSPA5,MANF,PDIA4,XBP1
ELK1	-0.073	transcription regulator	Inhibited	-2.219	0.0294	ARRB2,INSIG2,JUN,PTGS2,SLC2A1,SNAI1
SREBF1	0.127	transcription regulator		0.155	0.0295	ACACA,APOA2,CEBPB,CYP7B1,EHHADH,FADS2,GCK,Gstm6,HK2,HSPA1A/HSPA1B,HSPA5,INSIG1,PMVK,PTGS2,TF,THRSP
uranyl nitrate		chemical toxicant		0	0.0301	ALS2,ATP5F1B,CD74,ESD,FKBP3,MGP,PHYH,RPL9,RPS26,Uba52
AHR	0.155	ligand-dependent nuclear receptor		1.036	0.0303	ACACA,ALB,ALDH1B1,ALDH2,ASPN,B4GALT5,CDC25B,CDKN2D,COL13A1,COL1A2,COL3A1,DNAJB1,EPB41L5,GHITM,HK2,HSPA5,INSIG2,JUN,PTGS2,SLC2A1,SNAI1,TDO2
cholesterol		chemical - endogenous mammalian		-1.856	0.0304	ABCA2,ACACA,CLEC5A,COL3A1,CYP7B1,GNAI1,GNMT,HSPA5,ICAM1,IL10RB,INSIG1,MANF,PMVK,PTGS2,XBP1
cycloheximide		chemical reagent		-0.971	0.0307	ALB,APOA1,BIRC3,CAT,CDKN2D,CEBPB,DIO2,EIF4E,GNAI1,ICAM1,IFIT1,ISG20,ITGB5,JUN,MYOC,NFKBIA,PGK1,PTGIS,PTGS2,SLC2A1,XIAP
curcumin		chemical drug		1.434	0.031	BIRC3,CEBPB,COL1A2,COX7B,DNAJB1,EIF4E,GRM7,HSPA1A/HSPA1B,ICAM1,IL10RB,JUN,MAPK3,MLF2,MTHFD1,NEO1,NFKBIA,PTGIS,PTGS2,TSC22D3,XIAP
nelfinavir		chemical drug		-1.23	0.0313	CEBPG,CFAP91,JDP2,RNF41,TSC22D3,VLDLR,XBP1
Tnf (family)		group		-0.913	0.0317	ABCC3,BIRC3,ICAM1,JUN,LAD1,NFKBIA,PTGS2,XIAP
NR1I3		ligand-dependent nuclear receptor		1.832	0.0317	ABCC3,APOA1,CYP7B1,ICAM1,INSIG1,INSIG2,RARB,THRSP
bezafibrate		chemical drug		1.331	0.0317	APOA1,CAT,EHHADH,HSPA5,INSIG1,MGLL,PEX3,PTGS2
RETN		other		-1.131	0.0321	ACACA,APOA1,ICAM1,PTGS2,TRAF3
KLF1		transcription regulator			0.0321	ALAD,E2F2,EPB41,SERPINH1,SLC2A1
CpG ODN 2006		chemical reagent		-1.212	0.0321	BIRC3,ICAM1,IFIT1,ISG20,TNFRSF13B
prostaglandin J2		chemical - endogenous mammalian		1	0.0327	HSPA1A/HSPA1B,PSMB2,PSMD6,PTGS2
Calcineurin A		group			0.0327	COL1A2,COL3A1,JUN,SLC2A1
EIF4EBP1	-0.047	translation regulator		1.981	0.0327	CEBPB,CEBPG,PTGS2,SLC2A1
ramipril		chemical drug		0.762	0.0327	COL1A2,COL3A1,MAPK14,PTGS2
succinic acid		chemical - endogenous mammalian		-1	0.0327	ANXA3,CLEC3B,DIO2,SVOP
SP3	0.042	transcription regulator			0.0329	ADCY4,ADH5,CDC25B,COL1A2,CYP7B1,F2R,HSPA5,ITGB5,JUN,PEMT,PGK1,PTGS2,RRAS,SERPINH1
NFKB1	-0.107	transcription regulator	Inhibited	-2.198	0.0329	BIRC3,COL1A2,DTX1,HES5,ICAM1,IER3,IFI16,NFKBIA,ORAI1,POLB,PTGS2,SDC4,SLC25A4,XIAP
Esrra	0.021	transcription regulator	Activated	2.138	0.0335	ALDOB,ATP5F1B,ATP5MC3,Cox7c,Gk,NDUFA5,PTGS2,PYGL,SLC2A1
15(S)-HETE		chemical - endogenous mammalian			0.0335	JUN,MAPK3,PTGS2
Ikb		group			0.0335	HSPA5,ICAM1,PTGS2
SAA		group			0.0335	ICAM1,MRC1,PTGS2
HMGN1	0.034	transcription regulator			0.0335	Srsf5,TTR,XBP1
CD86	-0.442	transmembrane receptor			0.0335	ICAM1,NFKBIA,XBP1
LTB4R		G-protein coupled receptor			0.0335	IRF5,MRC1,PTGS2
SERTAD2	-0.049	transcription regulator			0.0335	CAT,DIO2,PHYH
TERF2IP	0.076	other			0.0335	Ifi27,NFKBIA,TRABD2B
EIF4EBP2	0.16	translation regulator			0.0335	CEBPB,CEBPG,PTGS2
CYP7A1		enzyme			0.0335	ACACA,CYP7B1,PTGS2
edaravone		chemical drug			0.0335	CAT,HSPA5,PTGS2
batimastat		chemical - protease inhibitor			0.0335	CEBPB,SDC4,SLC2A1
ceruletide		biologic drug			0.0335	HSPA5,PTGS2,XBP1
mezerein		chemical - endogenous non-mammalian			0.0335	CD74,IFIT1,INSIG1
HDAC3	-0.04	transcription regulator			0.0341	BIRC3,COL1A2,E2F2,ICAM1,NFKBIA,PTGS2,RARB
PRKAA2	-0.136	kinase		0.102	0.0343	ALB,DDAH1,ELOVL2,HIGD1A,HSPA5,NFKBIA,PCOLCE,SLC16A1,SNAI1,TTYH1
HGF	-0.145	growth factor		-0.223	0.0348	BIRC3,CDC25B,CHRNB2,COL1A2,COL3A1,DDX3X,EMP2,FKBP5,HK2,HOMER1,ICAM1,INSIG1,ISG20,LGMN,LYVE1,MAP2K3,MAPK14,MERTK,NOP2,PEMT,PGK1,PIM2,PMCH,PTGS2,SF3B4,SNAI1,TRIP10
ERBB2	0.491	kinase		-1.622	0.0358	ADAM8,ALAD,ANXA2,B4GALT3,BCAT2,BIRC3,CAVIN1,CDC25B,CEBPB,CLEC3B,COL18A1,COL3A1,CUL1,DAP,DTX1,E2F2,E2F5,EHHADH,EPHX2,F2R,GNAI1,HSPA1A/HSPA1B,HSPB1,HSPB8,HTRA1,ICAM1,JUN,LSR,MAF,MAN2A1,MAP2K3,MRC1,PDIA4,PGK1,PHYH,PMVK,POLB,PTGS2,PTPRK,RARB,RFC3,RNF41,SLC2A1,SNAI1,SOWAHC,SS18L2,TMEM9B,XBP1
NR1H4		ligand-dependent nuclear receptor		0.393	0.0359	ABCC3,ACACA,APOA1,CEBPB,DDAH1,GSTA3,HSPA5,PTGS2,RARB
Gsk3		group		1.15	0.036	ICAM1,JUN,PMS2,PTGS2,SNAI1,XIAP
SFTPA1		transporter		-0.896	0.036	ARRB2,CDH10,FRMD6,FZD8,MRC1,RASD1
cadmium chloride		chemical toxicant			0.036	ALB,EIF4E,HSPA5,HSPB1,JUN,SNAI1
SIRT3	-0.074	enzyme		-0.616	0.0361	CAT,CDH5,DIO2,MT-ND5,SLC2A1
HAND2		transcription regulator		1.131	0.0361	ALX4,COL1A2,COL3A1,MSX1,PTGS2
ADRA1B	-0.069	G-protein coupled receptor			0.0361	CEBPB,COL3A1,CSRP2,DDAH1,JUN
phenobarbital		chemical drug	Activated	2.185	0.0361	ABCC3,APOA1,CYP7B1,INSIG1,THRSP
streptozocin		chemical drug		-0.788	0.0364	ACACA,ALB,APLN,CAT,COL3A1,GCK,Gk,ICAM1,INSIG2,MLXIPL,PTGS2,RPS6KA3,Slc25a1,SLC6A12
REL	0.001	transcription regulator	Inhibited	-2.339	0.0369	ARFGAP3,C1QTNF12,COPS4,COTL1,FADS2,ICAM1,IER3,Iigp1,IRF5,JUN,MAFG,NFKBIA,POLB,SNAI1,TNFRSF13B
ETV5	-0.127	transcription regulator		0.87	0.037	AGRN,CAVIN1,EMP2,FXYD5,ICAM1,MAF,MID1IP1,TINAGL1
4-phenylbutyric acid		chemical - endogenous mammalian		1.529	0.037	BCKDHA,CDV3,EHHADH,GFER,HSPA5,PTGS2,TCERG1,XBP1
fulvestrant		chemical drug		-1.342	0.037	APOA1,ATP5F1B,CD74,CDC25B,CDK8,EGR3,F2R,ICAM1,IER3,Ifi27,JUN,MANF,MAPK14,MTHFD1,PTGS2,RNF126,TSC22D3,XBP1
tamoxifen		chemical drug		-1.009	0.037	ACACA,ATP5F1B,CAT,COL1A2,F2R,FADS2,GCK,IER3,ISG20,JUN,PEMT,PTGS2,SEMA3B,SLC2A1,SNAI1,TDO2,XIAP,YPEL3
EIF2AK2	0.408	kinase		0.765	0.0372	CEBPB,Hspa1b,IFIT1,ISG20,LGALS3BP,NFKBIA,XIAP
PLN		transporter			0.0372	ANXA2,APOA1,NUMB,PGK1,PRKCQ,RRAS,VLDLR
LDLR	0.056	transporter			0.0375	ACACA,ASPN,CDC25B,CYP7B1,FADS2,HSPA5,ICAM1,IER3,MERTK,MFGE8,MID1IP1,PSMA7,VLDLR
obeticholic acid		chemical drug		1	0.0379	APOA1,DDAH1,ICAM1,PTGS2
PRKCZ	-0.122	kinase	Inhibited	-2	0.0379	COL1A2,JUN,MAPK3,NFKBIA
APEX1	0.027	enzyme			0.0379	EGR3,HTRA1,NCL,PTGS2
SFPQ	0	other			0.0379	NSFL1C,RAB23,SF3B2,U2AF2
mevalonic acid		chemical - endogenous mammalian		-1.067	0.0379	APOA1,GNAI1,ICAM1,PTGS2
phenacetin		chemical drug	Inhibited	-2	0.0379	ANXA2,BIRC3,IER3,MRC1
beta-estradiol		chemical - endogenous mammalian		0.593	0.0384	AGRN,ALB,ALX4,Anp32a,ANXA3,APOA1,ARPC4,ARRB2,ATP5F1B,BIRC3,C2orf88,CD74,CEBPB,CEBPG,CITED1,COCH,COL13A1,COL1A2,COL3A1,CTNND1,CYP4F8,E2F2,EGR3,EIF2S1,ELOVL2,F12,FBLN1,FMO5,FMOD,FXYD5,FZD2,GALNT7,GJB1,HCRT,HOMER1,Hspa1b,HSPA5,HSPB1,HSPB8,HTRA1,IARS1,ICAM1,IER3,INSIG1,INSIG2,JUN,LGALS3BP,MAF,MAP2K3,MAPK14,MAPK3,MGLL,MGP,MICOS10-NBL1/NBL1,MRC1,MTMR4,NFKBIA,OTUB2,PDIA4,PEMT,PGK1,PIM2,PPP1R14A,PSAP,PSM…
Vegf		group		-1.531	0.0385	ADAM10,APLN,CDC25B,CDH5,CHRNB2,DDX3X,EGR3,EMP2,FKBP5,FRMD6,HK2,HOMER1,ICAM1,INSIG1,ISG20,ITGA10,JUN,LYVE1,MAP2K3,MAPK14,MGP,NOP2,PC,PEMT,PIM2,PMCH,PTGS2,RGS9
AGT	0.125	growth factor	Inhibited	-2.317	0.0385	Anp32a,ANXA3,APLN,ASL,CAT,CDH5,COL11A2,COL1A2,COL3A1,Cox7c,GSTA3,Gstm6,HCRT,HSPA1A/HSPA1B,Hspa1b,HSPB1,ICAM1,IFI16,ITGB5,JUN,NCL,NFKBIA,POLE3,PTGDR,PTGS2,RBP4,RRAS,SLC2A1
MAPK8	-0.038	kinase		-1.605	0.0389	APOA1,B4GALT5,BIRC3,CAT,CEBPB,DIO2,GCK,Gk,JUN,PTGS2,TSC22D3
ACSL4	-0.146	enzyme		0.816	0.0396	CDC25B,GDPD1,ICAM1,KDM1A,PTGS2,XIAP
SIN3A	0.06	transcription regulator			0.0396	COL1A2,E2F2,MAD1L1,NCL,PTGS2,RARB
COL18A1	0.644	other		0.707	0.0398	CDC25B,CDH5,F12,F2R,HK2,ICAM1,JUN,PTGS2
ATF3	-0.495	transcription regulator		-1.058	0.0404	BIRC3,HSPA5,HSPB1,ICAM1,JUN,XBP1,XIAP
A2M		transporter		-0.555	0.0405	EIF2A,HSPA5,SLC2A1,XBP1,XIAP
NOD2		other		-1.238	0.0405	CLEC5A,ICAM1,IER3,NFKBIA,XIAP
ARNTL	-0.125	transcription regulator		-0.108	0.0405	ACACA,GCK,MLXIPL,NR1D1,PER2
ERK1/2		group		-1.238	0.0406	APLN,BIRC3,CAT,CEBPB,COL3A1,FKBP5,HK2,HSPA5,ICAM1,IFIT1,JUN,MAPK3,POLB,PTGS2,SNAI1,UNC119
prostaglandin A1		chemical - endogenous non-mammalian			0.0409	HSPA1A/HSPA1B,NFKBIA,PTGS2
IKK (complex)		complex			0.0409	BIRC3,ICAM1,PTGS2
salubrinal		chemical reagent			0.0409	EIF2S1,HSPA5,XBP1
OSCAR	-0.306	other			0.0409	FZD2,ICAM1,RRAS
MAFG	-0.197	transcription regulator			0.0409	ABCC3,GSTA3,MAFG
S1PR2	0.008	G-protein coupled receptor			0.0409	ICAM1,JUN,PTGS2
pirfenidone		chemical drug			0.0409	CAT,COL3A1,SNAI1
piceatannol		chemical - endogenous non-mammalian			0.0409	ICAM1,PTGS2,XIAP
tripterine		chemical - endogenous non-mammalian			0.0409	DNAJB1,HSPA1A/HSPA1B,TTR
prostaglandin D2		chemical - endogenous mammalian			0.041	HSPA1A/HSPA1B,PTGS2
EPHB1	-0.161	kinase			0.041	JUN,PTGS2
L-threonine		chemical - endogenous mammalian			0.041	ALB,EIF2S1
glycochenodeoxycholate		chemical - endogenous mammalian			0.041	BIRC3,XIAP
T 0070907		chemical reagent			0.041	COL1A2,PTGS2
MKX	-0.122	transcription regulator			0.041	COL1A2,COL3A1
CCN6		growth factor			0.041	ICAM1,SNAI1
Ferritin		complex			0.041	ICAM1,NFKBIA
ITGB5	-0.209	other			0.041	COL1A2,XIAP
CTNND1	-0.186	other			0.041	CDH5,SNAI1
LRP2		transporter			0.041	CA3,MSX1
mir-127		microRNA			0.041	MRC1,MRC2
ATP2B2	0.04	transporter			0.041	HSPA5,XBP1
SLIT2	-0.307	other			0.041	ROBO1,SNAI1
RPL11	0.15	other			0.041	E2F2,NCL
ATF7		transcription regulator			0.041	DUSP8,MAPK14
ZNF423	-0.12	transcription regulator			0.041	ADCY3,RARB
MVP	0.091	other			0.041	ICAM1,JUN
GSK 650394		chemical reagent			0.041	HSPA5,ORAI1
SLC5A5	-0.215	transporter			0.041	NUDT7,THRSP
DIABLO	0.013	other			0.041	BIRC3,XIAP
RFX5		transcription regulator			0.041	CD74,COL1A2
sapanisertib		chemical drug			0.041	PABPC1,SNAI1
DEK	0.067	transcription regulator			0.041	BIRC3,NFKBIA
domoic acid		chemical toxicant			0.041	CEBPB,PTGS2
L-carnitine		chemical - endogenous mammalian			0.041	ALB,CAT
carnosol		chemical - endogenous non-mammalian			0.041	ICAM1,PTGS2
tin mesoporphyrin		chemical drug			0.041	ICAM1,Slc25a1
retinol acetate		chemical drug			0.041	RARB,TF
MK2 inhibitory peptide		chemical - kinase inhibitor			0.041	COL1A2,COL3A1
12-hydroxyeicosatetraenoic acid		chemical - endogenous mammalian			0.041	ICAM1,PTGS2
UDP-D-glucose		chemical - endogenous mammalian			0.041	HSPA5,PDIA4
nandrolone		chemical drug			0.041	CAT,NUMB
miR-34a-5p (and other miRNAs w/seed GGCAGUG)		mature microRNA		0	0.0415	ARHGEF12,E2F2,E2F5,GRM7,ICAM1,IFNAR1,LGALS3BP,SELPLG,SUPT3H,TRAM2
IL5		cytokine	Inhibited	-2.324	0.0422	ANXA2,CYSLTR1,EGR3,HIGD1A,HSPA5,ICAM1,IER3,LFNG,MANF,MTDH,P4HA1,PDIA6,RIPOR2,SDF2L1,SLC2A1,TMF1,XBP1
butyric acid		chemical - endogenous mammalian		0.612	0.0426	ADGRE5,AFF1,ALAD,ALB,ANXA2,ATP5MC3,CUL1,E2F5,FRMD6,ICAM1,IFI16,IFIT1,ITGB5,ITSN2,MAD1L1,NCL,NFKBIA,PSAP,PTGS2,PYGL,SLC2A1,TPR,XIAP
ZBTB16	-0.21	transcription regulator		0.097	0.0428	CD74,DTX1,F2R,MAF,PTGS2,SLC2A1,TNFRSF25,TSC22D3
puromycin aminonucleoside		chemical reagent		-0.563	0.0428	ALB,ANXA2,CAT,FXYD5,HSPA5,IER3,MRC1,TTR
xanthohumol		chemical drug			0.0435	ACACA,BIRC3,ICAM1,XIAP
ALDH1A2	-0.252	enzyme		1.982	0.0435	COL1A2,COL3A1,PCOLCE,RARB
FBXO32		enzyme		-0.956	0.0438	BCAT2,CSRP2,DKK2,HSPA5,PTGIS,PTGS2,XBP1
BCR-ABL1		fusion gene/product		0.6	0.0438	CDKN2D,CEBPB,HK2,IFNAR1,NUMB,PGK1,SLC2A1
thapsigargin		chemical toxicant		-0.65	0.0442	BIRC3,CEBPB,DIO2,EIF2A,HSPA1A/HSPA1B,HSPA5,ICAM1,IFNAR1,INSIG1,JUN,NFKBIA,THRSP,XBP1,XIAP
5-fluorouracil		chemical drug	Inhibited	-2.142	0.0446	AHSA1,ANXA2,ATP5F1B,COL1A2,ECHS1,HSPE1,IARS1,ILF2,JUN,MAD1L1,NCL,NDUFA4,NDUFV2,NINJ1,PGK1,PSMA7,PSMB2,PTGS2,RHBDF2,SLC25A3,SNAI1
ursodeoxycholic acid		chemical - endogenous mammalian		1.551	0.0451	ABCC3,COL1A2,MAF,MAFG,PTGS2
N-acetyl-L-cysteine		chemical drug	Activated	2.057	0.0458	BIRC3,GCK,HSPA5,ICAM1,JUN,MAPK14,MRC1,NFKBIA,PTGS2,RARB,SLC16A1,SNAI1,XIAP
reactive oxygen species		chemical toxicant		-0.811	0.046	ADAM10,CAT,GCK,HSPA5,JUN,PTGS2,RARB,XBP1
caffeic acid phenethyl ester		chemical drug		1.606	0.046	BIRC3,ELOVL1,HSPB1,ICAM1,NFKBIA,PTGS2,RARB,XIAP
MYB		transcription regulator		-1.237	0.0461	BIRC3,COL1A2,HSPA5,ICAM1,JUN,MAD1L1,MTSS1,PTGS2,SDC4,SLC25A3,SNAI1
TCR		complex		-1.49	0.0462	AK2,ATP5F1B,BIRC3,EIF4E,GNPDA1,HSPA5,IFIT1,IFNAR1,ISG20,JUN,MAF,NFKBIA,PDIA4,PGK1,RPL9,RPS15,SLC25A3,SLC2A1,TRAF3,TSC22D3,ZNFX1
cigarette smoke		chemical toxicant	Inhibited	-2.312	0.0463	CAT,CDC25B,CHRNB2,CLEC5A,ESD,GSTA3,HSPA5,ICAM1,JUN,MAP2K3,NFKBIA,PTGS2,SLC2A1,XBP1
lithium		chemical drug		-0.417	0.0474	GNAI1,GRM7,JUN,PER2,PMCH,PTGS2,XBP1
trovafloxacin		chemical drug		-1.633	0.0475	BIRC3,ICAM1,ISG20,MLXIPL,NFKBIA,XIAP
ANGPT2	-0.349	growth factor		-1.439	0.0484	CAT,CEBPB,COL18A1,COL1A2,COL3A1,EPHX2,HSPA1A/HSPA1B,HSPA5,ICAM1,JMJD6,MFGE8,PDIA6,PTGS2,SNAI1
doxorubicin		chemical drug	Inhibited	-2.548	0.0489	ABCC3,ADAM10,ALB,ANXA2,BIRC3,CAT,CDC25B,COL3A1,E2F2,FBLN1,IER3,IRF5,JUN,KMT5A,LGALS3BP,MRC1,MT-ND5,NFKBIA,PCGF3,PSAP,PTGS2,SLC25A4,SNAI1,XIAP
lipoxin A4		chemical - endogenous mammalian			0.0491	ICAM1,IRF5,PTGS2
BMPER	-0.092	other			0.0491	CDH5,ICAM1,MGP
REN		peptidase			0.0491	APLN,COL3A1,ICAM1
YWHAZ	0.004	enzyme			0.0491	HSPA5,TSC22D3,XBP1
ACKR1	-0.066	G-protein coupled receptor			0.0491	ICAM1,IFI16,NINJ1
TG		other			0.0491	ACACA,CEBPB,THRSP
BTG2	0.067	transcription regulator			0.0491	CAT,DIAPH1,RARB
TMBIM6	0.008	other			0.0491	EIF2A,HSPA5,XBP1
PD 169316		chemical - kinase inhibitor			0.0491	BIRC3,PTGS2,SNAI1
acetaldehyde		chemical - endogenous mammalian			0.0491	CEBPB,COL1A2,JUN
deoxynivalenol		chemical toxicant			0.0491	HSPA5,ICAM1,XBP1
farnesol		chemical reagent			0.0491	HSPA5,PDIA4,XBP1
pristane		chemical toxicant			0.0491	IFI16,IRF5,PTGS2
bardoxolone methyl		chemical drug			0.0491	BIRC3,PTGS2,THRSP
ALB	3.123	transporter			0.0495	ALB,HSPA5,PTGS2,XBP1
IRS2	0.017	enzyme		-0.666	0.0495	ACACA,GCK,SLC2A1,THRSP
D-fructose		chemical - endogenous mammalian		-0.849	0.0495	ACACA,COL3A1,ICAM1,MLXIPL
L-glutamic acid		chemical - endogenous mammalian		-1.743	0.0499	ASL,FADS2,Gk,HOMER1,JUN,MGLL,PTGS2,Slc25a1,XIAP
IL13		cytokine		-1.797	0.0507	ADAM8,ASPN,CEBPB,COL18A1,COL1A2,COL3A1,CYSLTR1,FADS2,HTRA1,IARS1,ICAM1,IL31RA,JUN,MAF,MERTK,MRC1,MTSS1,PDGFC,PTGS2,RIN2
5-O-mycolyl-beta-araf-(1->2)-5-O-mycolyl-alpha-araf-(1->1')-glycerol		chemical - endogenous non-mammalian	Inhibited	-2.4	0.0518	ICAM1,IER3,IFIT1,MGLL,PTGS2,SDC4
Pam3-Cys-Ser-Lys4		chemical reagent		-1.938	0.0528	ADGRE5,ICAM1,IER3,JUN,MAPK3,NFKBIA,PTGS2,TRAF3
PPARGC1A	0.085	transcription regulator	Activated	2.571	0.0549	ACACA,ASPN,ATP5F1B,BCAT2,CAT,CEBPB,COL1A2,COX7B,DIO2,FBLN1,Gk,HK2,INSIG1,INSIG2,ITGB1BP1,NDUFV2,PHYH,PTGS2,RBP4,SERPINH1,TIMM22
N-nitro-L-arginine methyl ester		chemical drug		-1.822	0.0551	APLN,COL1A2,COL3A1,ICAM1,INSIG1,NFKBIA,PTGS2
TXNIP	-0.156	other		-1.966	0.056	COL1A2,ICAM1,PTGS2,THRSP
TP53	-0.119	transcription regulator	Inhibited	-3.325	0.0571	ABCA2,ACO2,ADAM8,ADGRE5,ADH5,AHCY,ALB,ALDH1B1,ANXA2,ANXA3,APOA1,ARRB2,ASL,ASXL1,ATP5MC3,BIRC3,CAT,CDC25B,CDH10,CDKN2D,CEBPB,COL13A1,COL18A1,COL1A2,COL3A1,CYSLTR1,DDX3X,DTX1,E2F2,E2F5,EGR3,F2R,FKBP3,FKBP5,Gm2694,GNAI1,GPR157,GPR160,HCN2,HK2,HSPA1A/HSPA1B,HSPA5,HSPB1,ICAM1,IER3,IFI16,IL31RA,IRF5,ITGB5,JUN,LIAS,MAD1L1,MAN2A1,MAP2K3,MAPK3,MLF2,MRC1,MRPL10,MT-ND5,MTDH,MYO1C,NDUFA4,NEO1,NFKBIA,NINJ1,P4…
ETS1	0.064	transcription regulator	Inhibited	-2.344	0.0578	B4GALT5,CDH5,COL1A2,DIAPH1,FOXD1,HSPA1A/HSPA1B,HSPB8,HSPE1,ICAM1,INSIG1,ITGA10,SNAI1
FGFR1	-0.177	kinase		-1.964	0.0593	COL3A1,EIF4E,HK2,JUN,MSX1,PTGS2,XIAP
C11orf95-RELA		fusion gene/product	Inhibited	-2.236	0.0609	BIRC3,ICAM1,NFKBIA,PTGS2,SDC4
RAF1	-0.011	kinase	Inhibited	-2.578	0.0634	CD74,DIO2,EGR3,HSPB1,IER3,ITGB5,JUN,LAD1,MGLL,NINJ1,PC,PTGS2,RFFL
calcimycin		chemical reagent	Inhibited	-2.609	0.0681	HSPA5,ICAM1,JUN,PTGS2,SDF2L1,SLC2A1,THRSP
thioacetamide		chemical toxicant	Inhibited	-2.608	0.0701	Anp32a,ANXA2,BIRC3,COL1A2,COL3A1,CSRP2,F2R,IER3,JUN,LGALS3BP,LYVE1,MLXIPL,PCOLCE,PTGFRN,PTGS2
IL10		cytokine	Inhibited	-2.365	0.0756	CD74,CDKN2D,E2F2,FKBP5,ICAM1,Iigp1,JUN,LGMN,MAF,MAN2A1,MERTK,MRC1,PSAP,PTGS2,SELPLG,STX11,TINAGL1,TNFRSF13B,TSC22D3
mir-22		microRNA		1.925	0.0781	Ftx,HK2,MAPK14,SNAI1
4-methylnitrosoamino-1-(3-pyridinyl)-1-butanone		chemical toxicant		-1.927	0.0781	APOA1,JUN,PTGS2,TF
carrageenan		chemical drug		-1.93	0.0781	ICAM1,JUN,NFKBIA,PTGS2
LEPR	-0.046	transmembrane receptor	Activated	2.236	0.0799	ACACA,ADAM8,APOA1,APOA2,CDK8,GCK,Gk,LGMN,PC,TSC22D3
dihydrotestosterone		chemical - endogenous mammalian	Inhibited	-2.882	0.08	ACACA,ACO2,ARFGAP3,CA3,CD74,COL3A1,DIO2,F2R,FKBP5,GNMT,GPRIN2,GTF2B,HK2,HSPA1A/HSPA1B,HSPB1,JUN,MAF,MGLL,MLXIPL,NFKBIA,PC,PER2,PTGS2,RPL9,RPS26,Slc25a1,SLC2A1,SMG7,SNAI1,TF,VLDLR
Sb202190		chemical - kinase inhibitor		1.766	0.0828	CEBPB,HSPA5,ICAM1,IFIT1,P4HA1,PTGS2,SNAI1
gentamicin C		chemical drug	Inhibited	-2.236	0.0861	ANXA2,BIRC3,FXYD5,IER3,MRC1
IL6ST	-0.16	transmembrane receptor	Inhibited	-2	0.0863	ALB,JUN,MAF,PIM2
vancomycin		biologic drug	Inhibited	-2.425	0.0885	ANXA2,BIRC3,CAT,FXYD5,IER3,MRC1
STAT3	-0.031	transcription regulator		-1.876	0.089	CAT,CD74,CDH5,CDKN2D,CEBPB,CLN6,COL1A2,COL3A1,EGR3,HES5,HK2,ICAM1,IFI16,IFIT1,IRF5,ISG20,MAF,MT-ND5,PDIA4,PGK1,PIM2,PTGS2,SLC2A1,SNAI1,XBP1
TNF		cytokine	Inhibited	-2.181	0.0904	ABCC3,ACACA,ADAM8,AK2,ALAD,ALB,ALDH2,AOC3,APLN,APOA1,BCKDHA,BIRC3,C1QTNF12,CAT,CDH5,CEBPB,CEBPG,CLEC5A,COL1A2,COL3A1,COTL1,CYP7B1,DVL1,EGR3,EMP2,FRMD6,GNAI1,HK2,HSPA1A/HSPA1B,HSPA5,ICAM1,IER3,IFI16,IFIT1,INSIG1,IRF5,ITGA10,JUN,LAD1,LFNG,LYVE1,MAP2K3,MAPK14,MFSD2A,MGP,MTDH,NFKBIA,NINJ1,NUMB,OLFML2A,PC,PDIA4,PEMT,PER2,PIM2,PTGS2,RANBP9,RASD1,RGS7,RGS9,ROBO1,SAMD4A,SDC4,SELPLG,SLC2A1,SNAI1,TF,THRSP,…
miR-125b-5p (and other miRNAs w/seed CCCUGAG)		mature microRNA	Activated	2.586	0.0934	APLN,CDH5,CEBPG,GPR160,HK2,JUN,MAPK14
triamcinolone acetonide		chemical drug	Inhibited	-2.638	0.0956	COL13A1,E2F2,FKBP5,INSIG1,ITGA10,JUN,MYOC,NFKBIA,RNF41,SLC16A1,SLC31A2,TSC22D3,VLDLR
TFRC	0.014	transporter	Activated	2.588	0.0991	ANXA2,Gstm6,HK2,HSPA5,JUN,SLC2A1,XBP1
IL6		cytokine	Inhibited	-2.35	0.1	ABCC3,ADGRE5,ALB,APOA1,CD74,CDKN2D,CEBPB,COL3A1,DVL1,E2F2,F12,HSPA5,ICAM1,IFI16,IFIT1,ITGB5,JUN,MAF,MERTK,NFKBIA,PTGS2,SNAI1,Srsf5,TF,THRSP,TNFRSF25,TRAF3,TTR,VLDLR,XBP1,XIAP
CXCL8		cytokine	Inhibited	-2.154	0.1	CD74,COL18A1,ICAM1,NFKBIA,PTGS2
triamterene		chemical drug	Inhibited	-2.213	0.1	ANXA2,BIRC3,FXYD5,IER3,MRC1
TLR7	-0.321	transmembrane receptor		-1.78	0.101	CEBPB,DIO2,ICAM1,IER3,IFIT1,ISG20,MYOC,NFKBIA
IL1B	-0.211	cytokine	Inhibited	-2.836	0.101	ABCC3,ADAM8,BIRC3,CAT,CD74,CEBPB,CEBPG,CYSLTR1,E2F2,EIF4E,FKBP5,GCK,HK2,HOMER1,HSPA1A/HSPA1B,HSPA5,HSPB1,ICAM1,IER3,IFI16,IFIT1,ISG20,JUN,MAPK14,MTDH,NFKBIA,NR1D1,PPP1R14A,PTGIS,PTGS2,RARB,SDC4,SERPINH1,SLC25A4,SLC2A1,THRSP,TLN1,TSC22D3
NFkB (complex)		complex		-1.921	0.102	ALDH1B1,BIRC3,CD74,CDC25B,CEBPB,COL18A1,COL1A2,HES5,HSPB1,ICAM1,IER3,JUN,MTSS1,NFKBIA,NR1D1,PIM2,PTGS2,RRAS,SDC4,SELPLG,SLC2A1,SNAI1,STX4,TDO2,TRAF3,XIAP
8-chlorophenylthio-adenosine 3',5'-cyclic monophosphate		chemical - kinase inhibitor		-1.969	0.104	BCAT2,BIRC3,CEBPB,THRSP
2-bromoethylamine		chemical reagent	Inhibited	-2	0.104	ANXA2,FXYD5,IER3,MRC1
Alpha catenin		group	Activated	2.778	0.106	ADAM8,BIRC3,COL1A2,COL3A1,DIAPH1,NFKBIA,PTGS2,SNAI1
CSF2		cytokine		-1.913	0.108	ADAM8,ADGRE5,BIRC3,CD74,EGR3,F2R,HK2,ICAM1,IER3,IRF5,ITGB5,JUN,MFSD2A,MRC1,NFKBIA,PIM2,PTGS2,RIPOR2,SLC2A1,TF,XBP1,XIAP
8-bromo-cAMP		chemical reagent	Inhibited	-2.448	0.111	ALDH2,APOA1,CEBPB,DIO2,GNAI1,JUN,PTGS2,SLC2A1,VLDLR
carbon monoxide		chemical - endogenous mammalian		1.981	0.113	ICAM1,MAPK14,PTGS2,XBP1
SB203580		chemical - kinase inhibitor	Activated	3.078	0.114	ANXA3,CEBPB,COL1A2,COL3A1,EMP2,ERP29,HK2,HSPA5,ICAM1,IER3,IFIT1,ISG20,JUN,MAPK14,P4HA1,PTGS2,RGS7,SLC35D1,SNAI1,XIAP
fenamic acid		chemical reagent	Inhibited	-2.216	0.116	ANXA2,BIRC3,FXYD5,IER3,MRC1
ERK		group	Inhibited	-2.472	0.118	ADAM10,COL3A1,DIO2,HOMER1,ICAM1,IER3,IFNAR1,JUN,PDGFC,PTGS2,RARB,SLC2A1
FN1	-0.163	enzyme		-1.961	0.132	AHCY,BIRC3,CEBPB,DDX3X,MGP,NFKBIA,RASSF2,SDC4,SLC2A1,SNAI1,U2AF2,XIAP
CCL2		cytokine		-1.753	0.133	CEBPB,ICAM1,IFNAR1,PMCH,PTGS2
EIF2AK3	0.034	kinase	Inhibited	-2.215	0.135	BIRC3,CEBPB,CEBPG,HSPA5,IARS1,JUN,XBP1,XIAP
IL27		cytokine	Inhibited	-2.174	0.136	CD74,ICAM1,IL10RB,MAF,MRC1,PTGS2
PI3K (family)		group		-1.941	0.137	BIRC3,CAT,HSPA5,IFIT1,PTGS2,SLC2A1,XIAP
PCGEM1		other		-1.977	0.143	ACACA,HK2,PGK1,SLC2A1
trinitrobenzenesulfonic acid		chemical reagent		-1.973	0.143	ADAM8,COL1A2,COL3A1,PTGS2
SYK	-0.465	kinase		1.809	0.152	BIRC3,CDH12,ICAM1,PRKCQ,RCSD1,TSC22D3
leukotriene D4		chemical - endogenous mammalian		-1.982	0.154	CITED1,CYSLTR1,EGR3,PTGS2
homocysteine		chemical - endogenous mammalian	Inhibited	-2.176	0.159	ANXA2,APOA1,HSPA5,PTGS2,XBP1
RPTOR	-0.037	other	Inhibited	-2.022	0.16	HK2,JUN,MRC1,PMVK,SLC2A1,SNAI1
CCR2	-0.502	G-protein coupled receptor	Inhibited	-2.449	0.16	ASPN,COL1A2,FBLN1,P4HA1,PCOLCE,PMCH
PI3K (complex)		complex		-1.938	0.162	APLN,BIRC3,CEBPB,HK2,ICAM1,IFIT1,JUN,MRC1,NCL,NFKBIA,PTGS2,SNAI1,XBP1,XIAP
ETV6-RUNX1		fusion gene/product	Activated	2.464	0.163	ARL4D,ARRB2,CDKN2D,CYSLTR1,ICAM1,IER3,IFI16,IFIT1,IFNAR1,IRF5,ISG20,MSX1,PPM1F,PTGDR,RRAS,STX11,TSC22D3
2,4,5,2',4',5'-hexachlorobiphenyl		chemical toxicant		1.912	0.165	ABCC3,FMO5,INSIG2,MAD1L1,MAPK14,NUMB,RBM22
hexachlorobenzene		chemical toxicant	Inhibited	-2	0.165	ANXA2,FXYD5,IER3,MRC1
PITX2		transcription regulator	Activated	2.137	0.174	COL1A2,FZD2,NDUFB7,NDUFC1,NDUFC2,NDUFS2,NXN,SNAI1
INSR	0.019	kinase	Activated	2.72	0.178	ACO2,ALAD,ALB,ALDH2,Anp32a,ATP5F1B,ATP5MC3,ECHS1,FBLN1,GCK,IER3,Iigp1,ITGB5,NDUFA3,NDUFA4,NDUFV2,PECR,PRKCQ,PRKD1,SLC2A1,Srsf5
Nfat (family)		group	Inhibited	-2.186	0.178	ICAM1,PTGS2,SAMD4A,SDC4,TRAF3
ATG7	0.028	enzyme		-1.964	0.178	ACACA,CDH5,HK2,NFKBIA,SLC2A1
BMP4	-0.415	growth factor	Inhibited	-2.75	0.188	CDH5,CEBPB,COCH,DIO2,HTRA1,JUN,MSX1,SNAI1,SPNS2
cardiotoxin		chemical - other	Inhibited	-2.449	0.195	ADAM10,AOC3,COL1A2,E2F2,HSPA5,IL10RB,ITGB5,MERTK,MRC1
CGA		other		1.89	0.195	DNAJB11,HSPA5,PDIA4,PDIA6,PTGS2,SDF2L1,XIAP
sphingosine-1-phosphate		chemical - endogenous mammalian	Inhibited	-2.156	0.198	ANXA2,COL3A1,ICAM1,JUN,PTGS2
lomustine		chemical drug	Inhibited	-2	0.199	ANXA2,BIRC3,FXYD5,IER3
phenylephrine		chemical drug		-1.982	0.199	COL3A1,DIO2,JUN,PTGS2
hydrogen peroxide		chemical - endogenous mammalian	Inhibited	-2.685	0.209	ANXA2,BIRC3,CAT,CEBPG,COL1A2,DNAJB1,DUSP8,FZD2,Hspa1b,HSPA5,ICAM1,IL10RB,INSIG1,JUN,MAPK14,NEK1,PDIA4,PFDN5,PTGS2,SERPINH1,SNAI1,XBP1
decitabine		chemical drug	Inhibited	-3.474	0.211	ABCC3,AGRN,ALS2,ANXA2,BIRC3,CDKN2D,COL1A2,COL3A1,CUL1,DDX3X,DKK2,E2F5,EGR3,EIF4E,GCK,GJB1,HDGFL3,HK2,HSPA1A/HSPA1B,HSPA5,HSPB8,IFI16,IGSF9,MAF,MANF,NFKBIA,PABPC1,PER2,PTGS2,RARB,RASSF2,ROBO1,RPL9,SERPINH1,SNAI1,TNFRSF25
TICAM1	-0.333	other		-1.751	0.211	ICAM1,IFI16,IFIT1,ISG20,NFKBIA,PTGS2
PGR	-0.095	ligand-dependent nuclear receptor	Inhibited	-2.153	0.213	BIRC3,CDH12,CEBPB,FKBP5,GPR160,ICAM1,IER3,MAP2K3,MTSS1,NFKBIA,PIM2,PTGS2,RASSF2,SLC31A2,TSC22D3
prostaglandin E2		chemical - endogenous mammalian	Inhibited	-2.369	0.217	ANXA2,BIRC3,CEBPB,F2R,FMOD,ICAM1,IER3,JUN,MRC1,NFKBIA,PTGS2,THRSP,TSC22D3
TNFSF11		cytokine	Inhibited	-2.139	0.223	ICAM1,IER3,JDP2,JUN,LSR,NFKBIA,PTGS2,PTPN23,RRAS,SDC4,SLC2A1,SOX8,TLN1
PIN1	0.014	enzyme		-1.94	0.223	COL3A1,HSPA5,PTGS2,XBP1
CAMP		other		-1.754	0.223	ICAM1,PMS2,PTGS2,SNAI1
TIMP3	-0.227	other		1.982	0.223	ADAM10,CEBPB,JUN,MAPK3
IL2		cytokine	Inhibited	-2.688	0.229	ADAM8,ADCY3,ARHGEF12,BIRC3,CD74,CYSLTR1,DAP,HK2,HSPA1A/HSPA1B,HSPA5,ICAM1,IER3,ISG20,ITSN2,JUN,MAF,NOP2,PDGFC,PIM2,PTGS2,RFFL,SELPLG,STAM,TNFRSF13B,XBP1
IFN Beta		group		-1.961	0.229	CD74,CEBPB,IFI16,IFIT1,INSIG1,MSX1
JAG1	0.025	growth factor		-1.954	0.236	DTX1,DUSP8,PTPRK,SNAI1
CLPP	-0.076	peptidase	Inhibited	-2.236	0.239	ACO2,ALDH2,ATP5F1B,PC,SLC25A4
TSC2	-0.046	other	Activated	2.16	0.257	ANXA2,HK2,HSPA5,HSPB1,MGP,PSMB2,SLC2A1,THRSP
dopamine		chemical - endogenous mammalian	Inhibited	-2.121	0.257	CYP4F8,DUSP8,EGR3,GRM7,JUN,PLPPR1,RASD1,TLN1
PIK3R1	0.001	kinase		-1.953	0.272	COL1A2,HSPA5,ICAM1,PTGS2,SLC2A1
tributyrin		chemical drug		-1.982	0.273	BIRC3,HSPA5,PTGS2,SAMD4A
GPER1	0.051	G-protein coupled receptor	Inhibited	-2	0.273	HSPA5,JUN,NFKBIA,RASD1
LY294002		chemical - kinase inhibitor		1.816	0.279	ACACA,BIRC3,CD74,CDKN2D,CEBPB,COL1A2,EGR3,F2R,GCK,HSPA5,ICAM1,IER3,ISG20,JUN,MAF,NFKBIA,PGK1,PTGS2,RASSF2,SLC2A1,SNAI1,XIAP
tert-butyl-hydroquinone		chemical reagent		-1.969	0.283	GSTA3,HSPA5,JUN,MAF,RASSF2
bleomycin		chemical drug		-1.826	0.289	CDC25B,COL1A2,COL3A1,F2R,ICAM1,MAP3K6,MRC1,SDC4,TINAGL1
PTH		other	Inhibited	-2.21	0.298	CEBPB,COL1A2,HSPA5,JUN,MGP,PTGS2,SDC4,TMEM119
calcitriol		chemical drug	Inhibited	-2.147	0.309	ABCC3,ALB,ANXA2,APOA1,CAVIN1,CEBPB,DDAH1,HK2,IER3,ISOC2,JUN,MAF,MRC1,NDUFA4,NDUFV2,NFKBIA,OLFML2A,PC,PTGS2,RFC3,SLC16A1,TACC3,TF,XIAP
Firre	-0.035	other	Inhibited	-2.236	0.316	ARHGAP45,COTL1,LZTS2,RPS15,TTYH3
IL21		cytokine	Inhibited	-2.169	0.316	IFI16,IFIT1,IRF5,TRAF3,XBP1
IL1		group	Inhibited	-2.713	0.318	ACACA,ALB,GCK,ICAM1,JUN,MAP2K3,PTGS2,RBP4,SDC4,SLC2A1
P38 MAPK		group	Inhibited	-2.237	0.323	CDH5,CEBPB,COL3A1,DIO2,HOMER1,HSPA5,HTRA1,ICAM1,IER3,JUN,PTGS2,SLC6A12,SNAI1,VLDLR
miR-141-3p (and other miRNAs w/seed AACACUG)		mature microRNA	Activated	2	0.325	COL1A2,GEMIN2,LSR,SNAI1
RAC1	-0.03	enzyme		-1.981	0.327	COL1A2,HSPB1,ICAM1,JUN,PTGS2
CXCL12	0.007	cytokine	Inhibited	-2.161	0.329	ARPC4,ICAM1,JUN,NR2F6,PTGS2,RPS6KA3,RRAS,SELPLG,TF
EGR1	-0.059	transcription regulator		-1.949	0.337	APOA1,CAVIN1,CDKN2D,COL1A2,ICAM1,JUN,PDGFC,PTGS2,SNAI1
cocaine		chemical drug	Inhibited	-2.006	0.345	ATP5F1B,DDB1,FRMD6,HOMER1,ICAM1,IFIT1,JUN,PSAP,SERTAD1
Ige		complex		-1.772	0.349	ADAM8,CD74,COL18A1,E2F5,F2R,IARS1,ICAM1,IER3,NFKBIA,PIM2,PTGS2,RPS6KA3,RRP15,TNFRSF13B,TRAF3
CpG oligonucleotide		chemical drug	Inhibited	-2.202	0.35	CEBPB,ICAM1,JMJD6,PTGS2,TNFRSF13B
NR3C2	-0.033	ligand-dependent nuclear receptor		-1.964	0.354	CAT,COL3A1,FKBP5,ICAM1,PTGS2,TSC22D3,VLDLR
miR-155-5p (miRNAs w/seed UAAUGCU)		mature microRNA	Activated	2.177	0.367	CEBPB,DNAJB1,FAR1,MAF,METTL7A,POLE3,PTGS2,RAB23
SPARC	-0.004	other	Inhibited	-2.213	0.373	COL1A2,DVL1,LYVE1,PER2,SNAI1
TWIST1	-0.538	transcription regulator	Inhibited	-2.154	0.384	FMOD,ITGB5,MFGE8,MRC2,PCOLCE,PRKD1,SNAI1,TF
TLR9		transmembrane receptor		-1.947	0.384	ICAM1,IER3,IFI16,IFIT1,ISG20,PTGS2,TNFRSF13B,XBP1
nitric oxide		chemical - endogenous mammalian	Inhibited	-2.425	0.391	IER3,JUN,PDIA4,PTGS2,RHBDF2,TLN1,XIAP
TGM2	-0.06	enzyme	Inhibited	-2.345	0.394	BIRC3,CD74,DAAM2,E2F5,IFIT1,MERTK,MGP,RPF2,SLC16A1
FGF2	0.077	growth factor	Inhibited	-2.451	0.407	ALB,COL1A2,COL3A1,DKK2,GRM7,HK2,ICAM1,JUN,LYVE1,MGP,MSX1,PDGFC,PGK1,PTGS2,SLC2A1,SNAI1,TF,ZFP57
mycophenolic acid		chemical drug	Inhibited	-2	0.416	BIRC3,HSPA5,PTGS2,SAMD4A
indomethacin		chemical drug	Inhibited	-2.79	0.426	ADAM8,ANXA2,BIRC3,CEBPB,FXYD5,IER3,MANF,MRC1,PTGS2
RELA	0.086	transcription regulator	Inhibited	-2.769	0.43	ARFGAP3,BIRC3,CEBPB,COL1A2,DIO2,ICAM1,IER3,ISG20,JUN,NFKBIA,ORAI1,PTGS2,SDC4,SNAI1,XIAP
mir-29		microRNA		1.976	0.479	COL1A2,COL3A1,CTNND1,FKBP5
salmonella minnesota R595 lipopolysaccharides		chemical - endogenous non-mammalian		-1.961	0.492	ICAM1,JUN,NFKBIA,PTGS2
PDGF BB		complex	Inhibited	-2.473	0.515	CEBPB,COL18A1,COL3A1,CSRP2,EGR3,ELOVL2,FXYD5,FZD2,IER3,JUN,MICOS10-NBL1/NBL1,PCOLCE,PTGS2,SNAI1
cholecalciferol		chemical - endogenous mammalian		-1.949	0.516	ANXA2,CEBPB,DKK2,JUN
TGFB1	-0.152	growth factor	Inhibited	-3.496	0.517	ADAM10,ALB,ALDH2,ALDOB,ANXA2,APLN,ASPN,CAT,CDH5,CEBPB,COL18A1,COL1A2,COL3A1,COTL1,CSRP2,CTNND1,DDB1,E2F2,EGR3,F12,F2R,FAM110B,FXYD5,FZD2,FZD8,GRM7,GSDME,HK2,HNRNPDL,HSPA1A/HSPA1B,HSPA5,HSPB1,HTRA1,IARS1,ICAM1,IER3,IFI16,ITGB5,JUN,LSR,LYVE1,MAD1L1,MAF,MAP2K3,MAPK14,MAPK3,MGP,MLXIPL,MRC1,MYO1C,NFKBIA,NOC3L,P4HA1,PDGFC,PGK1,PTGS2,PTPRK,Rmst,SDC4,SELPLG,SEMA3B,SERPINH1,SERTAD1,SLC25A4,SLC2A1,SNAI1,TS…
MTOR	-0.017	kinase		-1.974	0.521	ACACA,ADPGK,CEBPB,CTNND1,HK2,HSPB1,IFI16,MLXIPL,PGP,PIM2,RAB11B,RAP1GDS1,SLC2A1,TNFRSF25
LDL		complex	Inhibited	-2.764	0.524	CDH5,EGR3,GNAI1,HSPA5,ICAM1,INSIG1,JUN,PTGS2,SLC2A1,XBP1
JUNB	0.084	transcription regulator	Inhibited	-2	0.539	COL1A2,HK2,IFI16,SNAI1,XBP1
TLR2		transmembrane receptor		-1.934	0.563	CEBPB,ICAM1,PTGS2,XBP1
dextran sulfate		chemical drug		-1.951	1	ADAM8,CD74,COL18A1,ICAM1,MRC1,NLRP6,PTGS2,SLC2A1
E. coli serotype 0127B8 lipopolysaccharide		chemical - endogenous non-mammalian		-1.937	1	DIO2,F2R,FZD2,HSPA5,IRF5,NFKBIA,PTGS2
SRF	-0.096	transcription regulator	Inhibited	-2.205	1	ARHGAP20,BICC1,CSRP2,E2F5,EGR3,JUN,KRIT1,LRP4,OR2AK2,PCDH15,PTGS2,SLC2A1,TLN1
SPP1	-0.562	cytokine	Inhibited	-2.19	1	ICAM1,INSIG1,ITGB5,PTGS2,SNAI1,SOX8
miR-16-5p (and other miRNAs w/seed AGCAGCA)		mature microRNA	Activated	2.158	1	CHORDC1,EIF4E,GALNT7,HSPA1A/HSPA1B,JUN,MAPK3,PTGS2,SRPRB
miR-1-3p (and other miRNAs w/seed GGAAUGU)		mature microRNA	Activated	2.607	1	ADPGK,AGRN,ANXA2,DNAJB1,MRC2,POM121/POM121C,SDC4
let-7a-5p (and other miRNAs w/seed GAGGUAG)		mature microRNA	Activated	2.739	1	COL1A2,COL3A1,COMMD9,FADS2,MRPS33,NXN,POM121/POM121C,PTGS2
2-(4-amino-1-isopropyl-1H-pyrazolo[3,4-d]pyrimidin-3-yl)-1H-indol-5-ol		chemical reagent	Inhibited	-2.433	1	E2F2,MAP2K3,PTGS2,RFC3,SDC4,TMEM119
KLF4	-0.285	transcription regulator	Inhibited	-2.781	1	ALB,CITED1,HSPB1,MRC1,NEK9,Rbx1,SERPINH1,SUPT3H,TF
MYD88		other		-1.771	1	HSPA5,ICAM1,JUN,MRC1,NFKBIA,PTGS2,TNFRSF13B
IL1A		cytokine	Inhibited	-2.373	1	BIRC3,ICAM1,IER3,JUN,NFKBIA,PTGS2
PTGS2	-0.452	enzyme		-1.987	1	ANXA2,BIRC3,ICAM1,NOP2,PTGS2,SNAI1
KDM5B	0.028	transcription regulator	Inhibited	-2.224	1	INSIG1,ITGB1BP1,LGALS3BP,POLB,XBP1
tazemetostat		chemical drug	Inhibited	-3.162	1	ALS2,CUL1,DDX3X,E2F5,EIF4E,HDGFL3,HSPA5,IGSF9,MANF,ROBO1
SMARCA4	-0.026	transcription regulator	Inhibited	-2.516	1	ALB,ALDH2,APOA1,CD74,CDK20,CDKN2D,CEBPB,COTL1,FKBP5,ICAM1,IER3,IFI16,IFIT1,JUN,MFGE8,MGP,POLB,SEMA3B,SERPINH1,SERTAD1,TTR
sirolimus		chemical drug	Activated	2.058	1	ACACA,BCKDHA,CDK8,CEBPB,COL1A2,EIF2S1,HK2,HSPA5,ICAM1,JUN,MAF,MRC1,NCL,PGK1,RPS15,RPS26,SLC2A1,SNAI1,STX4,XBP1
SP600125		chemical - kinase inhibitor	Activated	2.893	1	APOA1,CEBPB,ICAM1,ITGB5,JUN,PTGS2,RARB,SERPINH1,XIAP
SP2509		chemical reagent	Inhibited	-3.162	1	ALS2,CUL1,DDX3X,E2F5,EIF4E,HDGFL3,HSPA5,IGSF9,MANF,ROBO1
tretinoin		chemical - endogenous mammalian	Inhibited	-2.228	1	ADAM10,ANXA2,APLN,APOA2,BIRC3,CD74,CDH5,CDKN2D,CEBPB,CEBPG,COL1A2,COL3A1,COTL1,CTNND1,DAAM2,DIO2,E2F5,EIF4E,FZD8,GCK,GJB1,HSPB1,ICAM1,IER3,IFI16,IFIT1,JUN,LGALS3BP,MAD1L1,MAP2K3,MERTK,METTL7A,MGP,MLF2,MYO1C,NCL,NDUFB7,NUMB,PTGIS,PTGS2,RAB11B,RARB,RBP4,RPF2,SHANK2,SHKBP1,SLC16A1,TF,TPR,TSC22D3,XBP1
camptothecin		chemical drug	Inhibited	-2.138	1	ANXA2,ARRB2,BIRC3,CTNND1,FKBP3,HSPA5,ICAM1,IFI16,INSIG1,JMJD6,JUN,LRRC14,MAD1L1,MERTK,NCL,NFKBIA,PTGS2,PTPRK,SDC4,SOWAHC,STAMBP,STX11,TP53I11,TRAF3,XIAP
cytokine		group		-1.913	1	ICAM1,JUN,PTGS2,SLC2A1

## Sheet: PFCM
Ingenuity Canonical Pathways	-log(p-value)	Ratio	z-score	Molecules
Atherosclerosis Signaling	3.34	0.183	NaN	ALB,APOA1,APOA2,COL11A2,COL18A1,COL1A2,COL3A1,ICAM1,PDGFC,RBP4,SELPLG
Intrinsic Prothrombin Activation Pathway	3.31	0.385	-0.447	COL11A2,COL18A1,COL1A2,COL3A1,F12
Acute Phase Response Signaling	3.03	0.136	-2.714	ALB,APOA1,APOA2,APOH,CEBPB,JUN,MAP2K3,MAPK14,MAPK3,NFKBIA,RASD1,RBP4,RRAS,SOCS6,TF,TTR
LXR/RXR Activation	2.98	0.167	2.828	ACACA,ALB,APOA1,APOA2,APOH,ECHS1,MLXIPL,PTGS2,RBP4,TF,TTR
NRF2-mediated Oxidative Stress Response	2.88	0.121	-1.508	CAT,DNAJB1,DNAJB11,DNAJC8,ERP29,FKBP5,GSTA3,Gstm6,HSPB8,JUN,MAF,MAFG,MAP2K3,MAPK14,MAPK3,PRKCQ,PRKD1,RASD1,RRAS
IL-12 Signaling and Production in Macrophages	2.84	0.152	NaN	ALB,APOA1,APOA2,CEBPB,JMJD6,JUN,MAF,MAPK14,MAPK3,PRKCQ,PRKD1,RBP4
Unfolded protein response	2.71	0.176	-2.121	CEBPB,CEBPG,EIF2A,HSPA1A/HSPA1B,Hspa1b,HSPA5,INSIG1,PDIA6,XBP1
FXR/RXR Activation	2.65	0.173	NaN	ALB,APOA1,APOA2,APOH,MLXIPL,RBP4,TF,TTR,VLDLR
Coronavirus Pathogenesis Pathway	2.6	0.127	-1.807	E2F2,E2F5,EIF2A,EIF4E,IFNAR1,JUN,MAPK14,MAPK3,MT-RNR1,MT-RNR2,NFKBIA,PTGS2,RPS15,RPS26,TRAF3
Formaldehyde Oxidation II (Glutathione-dependent)	2.5	1	NaN	ADH5,ESD
HIF1Œ± Signaling	2.41	0.113	-0.471	CAMK1,EIF4E,GCK,HK2,HSPA1A/HSPA1B,Hspa1b,HSPA5,JUN,KDM1A,MAP2K3,MAPK3,PDGFC,PRKCQ,PRKD1,RASD1,RRAS,SLC2A1,TF
Role of PKR in Interferon Induction and Antiviral Response	2.39	0.135	-1.155	EIF2S1,HSPA1A/HSPA1B,Hspa1b,HSPA5,IFNAR1,JUN,MAP2K3,MAPK14,MAPK3,NFKBIA,PDGFC,TRAF3
Apelin Liver Signaling Pathway	2.37	0.25	-1.342	APLN,COL11A2,COL18A1,COL1A2,COL3A1
Glucose and Glucose-1-phosphate Degradation	2.28	0.429	NaN	GCK,HK2,PGM5
GDP-glucose Biosynthesis	2.28	0.429	NaN	GCK,HK2,PGM5
Glycogen Degradation II	2.09	0.375	NaN	MTAP,PGM5,PYGL
CD40 Signaling	2.09	0.154	-1.89	ICAM1,JUN,MAP2K3,MAPK14,MAPK3,NFKBIA,PTGS2,TRAF3
N-acetylglucosamine Degradation I	2.04	0.667	NaN	AMDHD2,GNPDA1
Maturity Onset Diabetes of Young (MODY) Signaling	1.94	0.2	NaN	ALDOB,APOA1,APOA2,APOH,GCK
Glycogen Degradation III	1.94	0.333	NaN	MTAP,PGM5,PYGL
UVB-Induced MAPK Signaling	1.91	0.156	-1.134	EIF4E,JUN,MAPK14,MAPK3,PRKCQ,PRKD1,RPS6KA3
Xenobiotic Metabolism Signaling	1.9	0.0984	NaN	ABCC3,ALDH16A1,ALDH1B1,ALDH2,CAMK1,CAT,ESD,FMO5,GSTA3,Gstm6,MAF,MAP2K3,MAP3K6,MAPK14,MAPK3,PRKCQ,PRKD1,RASD1,RRAS
Xenobiotic Metabolism General Signaling Pathway	1.89	0.117	-1.732	ABCA2,GSTA3,Gstm6,MAF,MAP2K3,MAP3K6,MAPK14,MAPK3,PRKCQ,PRKD1,RASD1,RRAS
IL-17A Signaling in Fibroblasts	1.86	0.192	NaN	CEBPB,JUN,MAPK14,MAPK3,NFKBIA
IL-17 Signaling	1.81	0.138	NaN	CEBPB,JUN,MAP2K3,MAPK14,MAPK3,PTGS2,RASD1,RRAS
Valine Degradation I	1.79	0.222	1	BCAT2,BCKDHA,ECHS1,EHHADH
Œ±-Adrenergic Signaling	1.78	0.122	0	ADCY3,ADCY4,GNAI1,GNG5,MAPK3,PRKCQ,PRKD1,PYGL,RASD1,RRAS
UVC-Induced MAPK Signaling	1.77	0.146	-1.633	JUN,MAPK14,MAPK3,PRKCQ,PRKD1,RASD1,RRAS
Natural Killer Cell Signaling	1.75	0.105	-1.604	COL11A2,COL18A1,COL1A2,COL3A1,HSPA1A/HSPA1B,Hspa1b,HSPA5,MAP2K3,MAP3K6,MAPK14,MAPK3,PRKCQ,RASD1,RRAS
Trehalose Degradation II (Trehalase)	1.75	0.5	NaN	GCK,HK2
Phenylethylamine Degradation I	1.75	0.5	NaN	ALDH2,AOC3
N-acetylglucosamine Degradation II	1.75	0.5	NaN	AMDHD2,GNPDA1
BAG2 Signaling Pathway	1.74	0.158	-1.633	ANXA2,HSPA1A/HSPA1B,Hspa1b,HSPA5,MAPK14,MAPK3
Clathrin-mediated Endocytosis Signaling	1.68	0.101	NaN	ALB,AP1M1,AP3M1,APOA1,APOA2,ARPC4,ARRB2,F2R,ITGB5,NUMB,PDGFC,RAB11B,RBP4,STAM,TF
Cleavage and Polyadenylation of Pre-mRNA	1.68	0.273	NaN	CPSF6,CSTF3,WDR33
UDP-N-acetyl-D-galactosamine Biosynthesis II	1.68	0.273	NaN	GCK,GNPDA1,HK2
MIF Regulation of Innate Immunity	1.67	0.172	-2.236	CD74,JUN,MAPK3,NFKBIA,PTGS2
LPS-stimulated MAPK Signaling	1.65	0.122	-2.121	JUN,MAP2K3,MAPK14,MAPK3,NFKBIA,PRKCQ,PRKD1,RASD1,RRAS
Apelin Endothelial Signaling Pathway	1.58	0.109	-0.632	ADCY3,ADCY4,APLN,GNAI1,ICAM1,JUN,MAPK3,PRKCQ,PRKD1,RASD1,RRAS
Oxidative Phosphorylation	1.56	0.112	3.162	ATP5F1B,ATP5MC3,COX7B,MT-ND5,NDUFA3,NDUFA4,NDUFA5,NDUFB7,NDUFS2,NDUFV2
April Mediated Signaling	1.55	0.161	-1.342	JUN,MAPK14,NFKBIA,TNFRSF13B,TRAF3
TWEAK Signaling	1.55	0.161	-0.447	BIRC3,NFKBIA,TNFRSF25,TRAF3,XIAP
GP6 Signaling Pathway	1.5	0.11	-1.265	ADAM10,COL11A2,COL13A1,COL18A1,COL1A2,COL26A1,COL3A1,PRKCQ,PRKD1,TLN1
MIF-mediated Glucocorticoid Regulation	1.49	0.182	-2	CD74,MAPK3,NFKBIA,PTGS2
Protein Ubiquitination Pathway	1.47	0.0873	NaN	ANAPC10,BIRC3,CUL1,DNAJB1,DNAJB11,DNAJC8,HSPA1A/HSPA1B,HSPA5,HSPB1,HSPB8,HSPE1,PSMA7,PSMB2,PSMD6,UBE2G2,UBE2R2,USP30,USP31,USP36,XIAP
B Cell Activating Factor Signaling	1.45	0.152	-2	JUN,MAPK14,NFKBIA,TNFRSF13B,TRAF3
Serotonin Degradation	1.42	0.174	1	ADH5,ALDH1B1,ALDH2,B3GAT3
Fatty Acid Œ±-oxidation	1.39	0.214	NaN	ALDH1B1,ALDH2,PTGS2
Xenobiotic Metabolism CAR Signaling Pathway	1.34	0.1	2.714	ABCC3,ALDH16A1,ALDH1B1,ALDH2,FMO5,GSTA3,Gstm6,MAP2K3,MAPK3,PRKCQ,PRKD1
Apelin Adipocyte Signaling Pathway	1.33	0.119	0.378	ADCY3,ADCY4,APLN,CAT,GNAI1,MAPK14,MAPK3
Isoleucine Degradation I	1.31	0.2	NaN	BCAT2,ECHS1,EHHADH
TNFR2 Signaling	1.31	0.16	-1	BIRC3,JUN,NFKBIA,XIAP
Pyridoxal 5'-phosphate Salvage Pathway	1.3	0.117	-0.378	ADPGK,CDK8,MAP2K3,MAP3K6,MAPK3,PNPO,PRKCQ
Glioma Signaling	1.29	0.101	-1.633	CAMK1,CDKN2D,E2F2,E2F5,MAPK3,PDGFC,PRKCQ,PRKD1,RASD1,RRAS
Prolactin Signaling	1.28	0.11	-0.816	CEBPB,JUN,MAPK3,PRKCQ,PRKD1,RASD1,RRAS,SOCS6
Thyroid Hormone Metabolism II (via Conjugation and/or Degradation)	1.26	0.286	NaN	B3GAT3,DIO2
Sucrose Degradation V (Mammalian)	1.26	0.286	NaN	ALDOB,KHK
S-methyl-5'-thioadenosine Degradation II	1.25	1	NaN	MTAP
Tryptophan Degradation to 2-amino-3-carboxymuconate Semialdehyde	1.25	1	NaN	TDO2
Sulfite Oxidation IV	1.25	1	NaN	SUOX
Molecular Mechanisms of Cancer	1.23	0.0778	NaN	ADCY3,ADCY4,ARHGEF12,BIRC3,CDC25B,CDK20,CDK8,CDKN2D,CTNND1,DVL1,E2F2,E2F5,FZD2,FZD8,GNAI1,JUN,MAP2K3,MAPK14,MAPK3,NFKBIA,PRKCQ,PRKD1,RASD1,RRAS,STK36,XIAP
Production of Nitric Oxide and Reactive Oxygen Species in Macrophages	1.22	0.0909	-0.832	ALB,APOA1,APOA2,CAT,JUN,MAP3K6,MAPK14,MAPK3,NFKBIA,PPP1R14A,PRKCQ,PRKD1,RBP4
Xenobiotic Metabolism PXR Signaling Pathway	1.21	0.0948	2.714	ABCC3,ALDH16A1,ALDH1B1,ALDH2,CAT,ESD,GSTA3,Gstm6,PPP1R14A,PRKCQ,PRKD1
Aldosterone Signaling in Epithelial Cells	1.2	0.0923	0	AHCY,DNAJB1,DNAJB11,DNAJC8,HSPA1A/HSPA1B,HSPA5,HSPB1,HSPB8,HSPE1,MAPK3,PRKCQ,PRKD1
Chemokine Signaling	1.2	0.111	-1.633	CAMK1,GNAI1,JUN,MAPK14,MAPK3,RASD1,RRAS
IL-1 Signaling	1.2	0.105	-2	ADCY3,ADCY4,GNAI1,GNG5,JUN,MAP2K3,MAPK14,NFKBIA
Endocannabinoid Developing Neuron Pathway	1.19	0.0971	-0.333	ADCY3,ADCY4,GNAI1,GNG5,MAP2K3,MAPK14,MAPK3,MGLL,RASD1,RRAS
GNRH Signaling	1.19	0.0897	-2.309	ADCY3,ADCY4,GNAI1,GNG5,JUN,MAP2K3,MAP3K6,MAPK14,MAPK3,PRKCQ,PRKD1,RASD1,RRAS
Role of IL-17A in Arthritis	1.18	0.128	NaN	MAP2K3,MAPK14,MAPK3,NFKBIA,PTGS2
Role of Macrophages, Fibroblasts and Endothelial Cells in Rheumatoid Arthritis	1.18	0.0826	NaN	CEBPB,CEBPG,DKK2,DVL1,FZD2,FZD8,ICAM1,JUN,MAP2K3,MAPK14,MAPK3,NFKBIA,PDGFC,PRKCQ,PRKD1,RASD1,RRAS,TRAF3
IL-17A Signaling in Gastric Cells	1.17	0.176	NaN	JUN,MAPK14,MAPK3
Nicotine Degradation III	1.17	0.176	NaN	B3GAT3,CYP4F8,FMO5
Ethanol Degradation IV	1.17	0.176	NaN	ALDH1B1,ALDH2,CAT
4-1BB Signaling in T Lymphocytes	1.16	0.143	NaN	JUN,MAPK14,MAPK3,NFKBIA
Hepatic Fibrosis Signaling Pathway	1.15	0.0786	-2.236	CEBPB,COL11A2,COL18A1,COL1A2,COL3A1,DVL1,FZD2,FZD8,GNAI1,ICAM1,JUN,MAP2K3,MAPK14,MAPK3,NFKBIA,PDGFC,PRKCQ,PRKD1,RASD1,RRAS,SNAI1,TF
Role of Tissue Factor in Cancer	1.13	0.0978	NaN	ARRB2,EIF4E,ITGB5,MAPK14,MAPK3,PDIA6,RASD1,RPS6KA3,RRAS
Mitochondrial Dysfunction	1.13	0.0878	NaN	ACO2,ATP5F1B,ATP5MC3,CAT,COX7B,MT-ND5,NDUFA3,NDUFA4,NDUFA5,NDUFB7,NDUFS2,NDUFV2,TRAK1
Noradrenaline and Adrenaline Degradation	1.11	0.167	NaN	ADH5,ALDH1B1,ALDH2
Ethanol Degradation II	1.11	0.167	NaN	ADH5,ALDH1B1,ALDH2
Regulation of eIF4 and p70S6K Signaling	1.11	0.0889	NaN	EIF2A,EIF2S1,EIF4E,MAPK14,MAPK3,MT-RNR1,MT-RNR2,PABPC1,RASD1,RPS15,RPS26,RRAS
Sirtuin Signaling Pathway	1.1	0.0798	0	ADAM10,ATP5F1B,GABARAPL2,H1f4,JUN,MAPK3,MT-ND5,NDUFA3,NDUFA4,NDUFA5,NDUFB7,NDUFS2,NDUFV2,PGK1,RARB,SLC25A4,SLC2A1,TIMM22,TOMM6
Role of MAPK Signaling in the Pathogenesis of Influenza	1.09	0.111	NaN	MAP2K3,MAPK14,MAPK3,PTGS2,RASD1,RRAS
Hepatic Cholestasis	1.09	0.0957	NaN	ABCC3,ADCY3,ADCY4,CYP7B1,JUN,NFKBIA,PRKCQ,PRKD1,SLC22A6
GŒ±i Signaling	1.06	0.0947	0	ADCY3,ADCY4,GNAI1,GNG5,GRM7,MAPK3,RASD1,RGS7,RRAS
Macropinocytosis Signaling	1.06	0.103	NaN	ITGB5,MRC1,PDGFC,PRKCQ,PRKD1,RASD1,RRAS
VDR/RXR Activation	1.06	0.109	0	CEBPB,COL13A1,GTF2B,PRKCQ,PRKD1,SEMA3B
Prostanoid Biosynthesis	1.06	0.222	NaN	PTGIS,PTGS2
Leucine Degradation I	1.06	0.222	NaN	BCAT2,MCCC2
ErbB Signaling	1.05	0.0976	-1.89	JUN,MAP2K3,MAPK14,MAPK3,PRKCQ,PRKD1,RASD1,RRAS
P2Y Purigenic Receptor Signaling Pathway	1.04	0.0909	-2.333	ADCY3,ADCY4,GNAI1,GNG5,JUN,MAPK3,PRKCQ,PRKD1,RASD1,RRAS
Glucocorticoid Receptor Signaling	1.03	0.0789	NaN	CEBPB,FKBP5,GTF2B,HSPA1A/HSPA1B,Hspa1b,HSPA5,ICAM1,JUN,KRT222,MAPK14,MAPK3,NFKBIA,PTGS2,RASD1,RRAS,TAF2,TAF3,TSC22D3
fMLP Signaling in Neutrophils	1.02	0.0928	0	ARPC4,GNAI1,GNG5,MAPK3,NFKBIA,PRKCQ,PRKD1,RASD1,RRAS
IL-6 Signaling	1.02	0.0928	-2.828	CEBPB,HSPB1,JUN,MAP2K3,MAPK14,MAPK3,NFKBIA,RASD1,RRAS
IL-22 Signaling	1	0.15	NaN	IL10RB,MAPK14,MAPK3
Nicotine Degradation II	1	0.15	NaN	B3GAT3,CYP4F8,FMO5
Endoplasmic Reticulum Stress Pathway	1	0.15	NaN	EIF2S1,HSPA5,XBP1
Corticotropin Releasing Hormone Signaling	0.963	0.0877	-1.414	ADCY3,ADCY4,GNAI1,JUN,MAPK14,MAPK3,NPR2,PRKCQ,PRKD1,PTGS2
Role of Lipids/Lipid Rafts in the Pathogenesis of Influenza	0.963	0.5	NaN	IFNAR1
Lipoate Biosynthesis and Incorporation II	0.963	0.5	NaN	LIAS
Thyronamine and Iodothyronamine Metabolism	0.963	0.5	NaN	DIO2
Thyroid Hormone Metabolism I (via Deiodination)	0.963	0.5	NaN	DIO2
Lactose Degradation III	0.963	0.5	NaN	PSAP
Senescence Pathway	0.963	0.078	-2.5	ANAPC10,ASXL1,CAT,CDC25B,CEBPB,E2F2,E2F5,EIF4E,ITSN2,JUN,MAP2K3,MAPK14,MAPK3,PHF1,RASD1,RRAS,YPEL3
Erythropoietin Signaling	0.959	0.0972	NaN	JUN,MAPK3,NFKBIA,PRKCQ,PRKD1,RASD1,RRAS
NF-Œ∫B Activation by Viruses	0.959	0.0972	-1.633	ITGB5,MAPK3,NFKBIA,PRKCQ,PRKD1,RASD1,RRAS
Cholecystokinin/Gastrin-mediated Signaling	0.959	0.09	-2.121	JUN,MAP2K3,MAPK14,MAPK3,PRKCQ,PRKD1,PTGS2,RASD1,RRAS
Mouse Embryonic Stem Cell Pluripotency	0.955	0.093	-1.134	DVL1,FZD2,FZD8,MAPK14,MAPK3,RASD1,RRAS,XIAP
Eicosanoid Signaling	0.951	0.121	NaN	CYSLTR1,PTGDR,PTGIS,PTGS2
Thrombopoietin Signaling	0.947	0.102	-1.342	JUN,MAPK3,PRKCQ,PRKD1,RASD1,RRAS
Dendritic Cell Maturation	0.921	0.0882	-2.333	COL11A2,COL18A1,COL1A2,COL3A1,ICAM1,IFNAR1,MAPK14,MAPK3,NFKBIA
GŒ±12/13 Signaling	0.921	0.0882	0.378	CDH10,CDH12,CDH5,F2R,JUN,MAPK3,NFKBIA,RASD1,RRAS
PCP pathway	0.91	0.106	-0.447	DVL1,FZD2,FZD8,JUN,PFN4
Ubiquinol-10 Biosynthesis (Eukaryotic)	0.907	0.182	NaN	BCKDHA,CYP7B1
Histamine Degradation	0.907	0.182	NaN	ALDH1B1,ALDH2
Renin-Angiotensin Signaling	0.9	0.0874	-1.633	ADCY3,ADCY4,JUN,MAPK14,MAPK3,PRKCQ,PRKD1,RASD1,RRAS
IL-8 Signaling	0.886	0.0798	-2.309	ARRB2,GNAI1,GNG5,ICAM1,ITGB5,JUN,MAPK3,PDGFC,PRKCQ,PRKD1,PTGS2,RASD1,RRAS
IL-10 Signaling	0.883	0.104	NaN	IL10RB,JUN,MAP2K3,MAPK14,NFKBIA
eNOS Signaling	0.883	0.0865	0.333	ADCY3,ADCY4,CHRNB2,HSPA1A/HSPA1B,Hspa1b,HSPA5,PDGFC,PRKCQ,PRKD1
Opioid Signaling Pathway	0.883	0.0766	-1.069	ADCY3,ADCY4,ARRB2,CAMK1,GNAI1,GNG5,MAP2K3,MAPK3,NFKBIA,PRKCQ,PRKD1,RASD1,RGS7,RGS9,RPS6KA3,RRAS
Cardiac Hypertrophy Signaling (Enhanced)	0.873	0.0716	-2.294	ADCY3,ADCY4,DIAPH1,DVL1,EIF4E,FZD2,FZD8,GDPD1,GNAI1,GNG5,HSPB1,IFNAR1,IL10RB,IL31RA,JUN,MAP2K3,MAP3K6,MAPK14,MAPK3,PRKCQ,PRKD1,PTGS2,RASD1,RRAS
Aryl Hydrocarbon Receptor Signaling	0.863	0.0857	NaN	ALDH16A1,ALDH1B1,ALDH2,GSTA3,Gstm6,HSPB1,JUN,MAPK3,RARB
EIF2 Signaling	0.86	0.0778	0	EIF2A,EIF2S1,EIF4E,HSPA5,MAPK3,MT-RNR1,MT-RNR2,PABPC1,RASD1,RPL9,RPS15,RPS26,RRAS,XIAP
RANK Signaling in Osteoclasts	0.848	0.0909	-1.633	BIRC3,JUN,MAP3K6,MAPK14,MAPK3,NFKBIA,XIAP
Notch Signaling	0.848	0.111	NaN	DTX1,HES5,LFNG,NUMB
Endocannabinoid Neuronal Synapse Pathway	0.845	0.0849	-0.707	ADCY3,ADCY4,GNAI1,GNG5,MAPK14,MAPK3,MGLL,NDUFS2,PTGS2
PPARŒ±/RXRŒ± Activation	0.842	0.0795	0.632	ADCY3,ADCY4,APOA1,APOA2,ITGB5,JUN,MAP2K3,MAPK14,MAPK3,NFKBIA,RASD1,RRAS
Wnt/Œ≤-catenin Signaling	0.842	0.0809	-0.707	CDH12,CDH5,DKK2,DVL1,FRAT1,FZD2,FZD8,JUN,KREMEN1,RARB,SOX8
CCR3 Signaling in Eosinophils	0.836	0.087	-1.342	GNAI1,GNG5,MAPK14,MAPK3,PRKCQ,PRKD1,RASD1,RRAS
Apelin Cardiomyocyte Signaling Pathway	0.827	0.0897	-0.378	APLN,CAT,GNAI1,MAPK14,MAPK3,PRKCQ,PRKD1
Insulin Secretion Signaling Pathway	0.815	0.0754	-0.832	ADCY3,ADCY4,EIF2A,EIF2S1,EIF4E,GCK,MAPK14,MAPK3,NAPB,PABPC1,PC,PRKCQ,PRKD1,SEC11A,SLC2A1
Thrombin Signaling	0.804	0.0769	0.302	ADCY3,ADCY4,ARHGEF12,CAMK1,F2R,GNAI1,GNG5,MAPK14,MAPK3,PRKCQ,PRKD1,RASD1,RRAS
CCR5 Signaling in Macrophages	0.801	0.0923	-0.447	GNAI1,GNG5,JUN,MAPK14,PRKCQ,PRKD1
Arginine Biosynthesis IV	0.796	0.333	NaN	ASL
Urea Cycle	0.796	0.333	NaN	ASL
Œ±-tocopherol Degradation	0.796	0.333	NaN	CYP4F8
Biotin-carboxyl Carrier Protein Assembly	0.796	0.333	NaN	ACACA
Fatty Acid Œ≤-oxidation III (Unsaturated, Odd Number)	0.796	0.333	NaN	EHHADH
PPAR Signaling	0.788	0.0875	2.449	JUN,MAPK3,NFKBIA,PDGFC,PTGS2,RASD1,RRAS
Coagulation System	0.785	0.154	NaN	F12,F2R
Endothelin-1 Signaling	0.783	0.0786	-0.632	ADCY3,ADCY4,GNAI1,JUN,MAPK14,MAPK3,PRKCQ,PRKD1,PTGS2,RASD1,RRAS
Agrin Interactions at Neuromuscular Junction	0.78	0.0909	-2.236	AGRN,DVL1,JUN,MAPK3,RASD1,RRAS
Induction of Apoptosis by HIV1	0.777	0.0962	1.342	BIRC3,NFKBIA,SLC25A3,SLC25A4,XIAP
Xenobiotic Metabolism AHR Signaling Pathway	0.777	0.0962	2.236	ALDH16A1,ALDH1B1,ALDH2,GSTA3,Gstm6
Role of PI3K/AKT Signaling in the Pathogenesis of Influenza	0.757	0.103	0	GNAI1,IFNAR1,MAPK3,NFKBIA
PFKFB4 Signaling Pathway	0.757	0.103	-1	GCK,HK2,MAP2K3,MAPK3
Acetone Degradation I (to Methylglyoxal)	0.733	0.143	NaN	CYP4F8,PRXL2B
Oxidative Ethanol Degradation III	0.733	0.143	NaN	ALDH1B1,ALDH2
Activation of IRF by Cytosolic Pattern Recognition Receptors	0.73	0.1	-1	IFNAR1,JUN,NFKBIA,TRAF3
Ovarian Cancer Signaling	0.714	0.0789	NaN	DVL1,FZD2,FZD8,MAPK3,PDGFC,PMS2,PTGS2,RASD1,RRAS
HGF Signaling	0.712	0.0808	-1.633	JUN,MAP3K6,MAPK3,PRKCQ,PRKD1,PTGS2,RASD1,RRAS
Growth Hormone Signaling	0.708	0.0909	-0.447	MAPK3,PRKCQ,PRKD1,RPS6KA3,SOCS6
FLT3 Signaling in Hematopoietic Progenitor Cells	0.699	0.0857	-1.342	EIF4E,MAPK14,MAPK3,RASD1,RPS6KA3,RRAS
BMP signaling pathway	0.699	0.0857	-1.342	JUN,MAPK14,MAPK3,RASD1,RRAS,XIAP
STAT3 Pathway	0.697	0.08	-1.134	IFNAR1,IL10RB,IL31RA,MAPK14,MAPK3,RASD1,RRAS,SOCS6
Apoptosis Signaling	0.695	0.0824	0	BIRC3,MAPK3,NFKBIA,PRKCQ,RASD1,RRAS,XIAP
Mismatch Repair in Eukaryotes	0.688	0.133	NaN	PMS2,RFC3
Dopamine Degradation	0.688	0.133	NaN	ALDH1B1,ALDH2
Melatonin Degradation I	0.688	0.133	NaN	B3GAT3,CYP4F8
Tryptophan Degradation III (Eukaryotic)	0.688	0.133	NaN	EHHADH,TDO2
Vitamin-C Transport	0.688	0.133	NaN	NXN,SLC2A1
Androgen Signaling	0.686	0.0776	-1	DNAJB1,GNAI1,GNG5,GTF2B,JUN,MAPK3,PRKCQ,PRKD1,TAF2
NAD biosynthesis II (from tryptophan)	0.684	0.25	NaN	TDO2
2-ketoglutarate Dehydrogenase Complex	0.684	0.25	NaN	DHTKD1
Branched-chain Œ±-keto acid Dehydrogenase Complex	0.684	0.25	NaN	BCKDHA
Histidine Degradation III	0.684	0.25	NaN	MTHFD1
Glycerol Degradation I	0.684	0.25	NaN	Gk
NAD Salvage Pathway III	0.684	0.25	NaN	Nmnat3
Glycine Cleavage Complex	0.684	0.25	NaN	AMT
Citrulline-Nitric Oxide Cycle	0.684	0.25	NaN	ASL
NAD Biosynthesis III	0.684	0.25	NaN	Nmnat3
Folate Polyglutamylation	0.684	0.25	NaN	MTHFD1
IL-3 Signaling	0.68	0.0845	-1.342	JUN,MAPK3,PRKCQ,PRKD1,RASD1,RRAS
Melatonin Signaling	0.666	0.0877	-0.447	GNAI1,MAP2K3,MAPK3,PRKCQ,PRKD1
Relaxin Signaling	0.658	0.0763	-1.89	ADCY3,ADCY4,GDPD1,GNAI1,GNG5,JUN,MAPK3,NFKBIA,NPR2
TNFR1 Signaling	0.654	0.093	-1	BIRC3,JUN,NFKBIA,XIAP
OX40 Signaling Pathway	0.654	0.103	NaN	JUN,NFKBIA,TRAF3
Fc Epsilon RI Signaling	0.646	0.0795	-1.633	MAP2K3,MAPK14,MAPK3,PRKCQ,PRKD1,RASD1,RRAS
Caveolar-mediated Endocytosis Signaling	0.644	0.0862	NaN	ALB,CAVIN1,COPZ1,ITGA10,ITGB5
Putrescine Degradation III	0.644	0.125	NaN	ALDH1B1,ALDH2
Virus Entry via Endocytic Pathways	0.629	0.0787	NaN	AP1M1,AP3M1,ITGB5,PRKCQ,PRKD1,RASD1,RRAS
Role of Osteoblasts, Osteoclasts and Chondrocytes in Rheumatoid Arthritis	0.625	0.0724	NaN	BIRC3,DKK2,DVL1,FZD2,FZD8,JUN,MAP2K3,MAPK14,MAPK3,NFKBIA,XIAP
JAK/Stat Signaling	0.625	0.0811	-1.342	CEBPB,JUN,MAPK3,RASD1,RRAS,SOCS6
CXCR4 Signaling	0.614	0.073	-0.333	ADCY3,ADCY4,GNAI1,GNG5,JUN,MAPK3,PRKCQ,PRKD1,RASD1,RRAS
Glycolysis I	0.606	0.118	NaN	ALDOB,PGK1
Gluconeogenesis I	0.606	0.118	NaN	ALDOB,PGK1
Tetrahydrofolate Salvage from 5,10-methenyltetrahydrofolate	0.599	0.2	NaN	MTHFD1
Tetrapyrrole Biosynthesis II	0.599	0.2	NaN	ALAD
Thioredoxin Pathway	0.599	0.2	NaN	NXN
Sumoylation Pathway	0.599	0.0769	NaN	ISG20,JUN,KDM1A,NFKBIA,RFC3,SERBP1,XIAP
Necroptosis Signaling Pathway	0.593	0.0748	-0.707	BIRC3,IFNAR1,MERTK,PYGL,SLC25A3,SLC25A4,TIMM22,TOMM6
Role of Wnt/GSK-3Œ≤ Signaling in the Pathogenesis of Influenza	0.587	0.087	NaN	DVL1,FZD2,FZD8,IFNAR1
Cancer Drug Resistance By Drug Efflux	0.587	0.087	NaN	MAPK3,PTGS2,RASD1,RRAS
Protein Kinase A Signaling	0.582	0.066	0.229	ADCY3,ADCY4,ANAPC10,CDC25B,DUSP8,GDPD1,GNAI1,GNG5,H1f4,MAPK3,NFKBIA,PGP,PPP1R14A,PRKCQ,PRKD1,PTGS2,PTPN23,Ptprd,PTPRK,PYGL
TGF-Œ≤ Signaling	0.575	0.0779	-2.236	JUN,MAP2K3,MAPK14,MAPK3,RASD1,RRAS
CDK5 Signaling	0.57	0.0753	-0.816	ADCY3,ADCY4,MAPK14,MAPK3,PPP1R14A,RASD1,RRAS
Tryptophan Degradation X (Mammalian, via Tryptamine)	0.57	0.111	NaN	ALDH1B1,ALDH2
Glioma Invasiveness Signaling	0.569	0.0806	-1	F2R,ITGB5,MAPK3,RASD1,RRAS
ErbB4 Signaling	0.569	0.0806	-1	MAPK3,PRKCQ,PRKD1,RASD1,RRAS
Hepatic Fibrosis / Hepatic Stellate Cell Activation	0.567	0.072	NaN	COL11A2,COL13A1,COL18A1,COL1A2,COL26A1,COL3A1,ICAM1,IFNAR1,PDGFC
CD27 Signaling in Lymphocytes	0.565	0.0851	NaN	JUN,MAP2K3,MAP3K6,NFKBIA
mTOR Signaling	0.561	0.069	-0.816	EIF4E,MAPK3,MT-RNR1,MT-RNR2,PDGFC,PRKCQ,PRKD1,RASD1,RPS15,RPS26,RPS6KA3,RRAS
Salvage Pathways of Pyrimidine Ribonucleotides	0.561	0.0769	-0.816	ADPGK,CDK8,MAP2K3,MAP3K6,MAPK3,PRKCQ
LPS/IL-1 Mediated Inhibition of RXR Function	0.554	0.0714	NaN	ABCC3,ALDH16A1,ALDH1B1,ALDH2,CAT,FMO5,GSTA3,Gstm6,JUN
FcŒ≥ Receptor-mediated Phagocytosis in Macrophages and Monocytes	0.545	0.0759	0	ARPC4,MAPK3,PRKCQ,PRKD1,RAB11B,TLN1
Agranulocyte Adhesion and Diapedesis	0.545	0.0759	NaN	AOC3,CDH5,GNAI1,ICAM1,SDC4,SELPLG
Estrogen-mediated S-phase Entry	0.536	0.105	NaN	E2F2,E2F5
Superpathway of Melatonin Degradation	0.536	0.105	NaN	B3GAT3,CYP4F8
Antiproliferative Role of Somatostatin Receptor 2	0.535	0.0781	NaN	GNG5,MAPK3,NPR2,RASD1,RRAS
Glycine Betaine Degradation	0.532	0.167	NaN	DMGDH
T Cell Receptor Signaling	0.53	0.075	NaN	JUN,MAPK3,NFKBIA,PRKCQ,RASD1,RRAS
CNTF Signaling	0.527	0.0816	NaN	MAPK3,RASD1,RPS6KA3,RRAS
Nur77 Signaling in T Lymphocytes	0.527	0.0816	-1	MAPK3,PRKCQ,PRKD1,RPS6KA3
TREM1 Signaling	0.524	0.0882	NaN	ICAM1,MAPK3,NLRP6
Neurotrophin/TRK Signaling	0.519	0.0769	-2	JUN,MAP2K3,MAPK3,RASD1,RRAS
Cardiac Hypertrophy Signaling	0.516	0.0667	-2.887	ADCY3,ADCY4,EIF4E,GNAI1,GNG5,HSPB1,JUN,MAP2K3,MAP3K6,MAPK14,MAPK3,RASD1,RRAS
Melanocyte Development and Pigmentation Signaling	0.516	0.0741	-2.236	ADCY3,ADCY4,MAPK3,RASD1,RPS6KA3,RRAS
Role of NFAT in Cardiac Hypertrophy	0.511	0.067	-2.714	ADCY3,ADCY4,CAMK1,GNAI1,GNG5,MAP2K3,MAPK14,MAPK3,PRKCQ,PRKD1,RASD1,RRAS
Regulation of Cellular Mechanics by Calpain Protease	0.509	0.08	NaN	MAPK3,RASD1,RRAS,TLN1
Toll-like Receptor Signaling	0.509	0.08	-2	JUN,MAP2K3,MAPK14,NFKBIA
Tumoricidal Function of Hepatic Natural Killer Cells	0.506	0.1	NaN	ICAM1,LYVE1
White Adipose Tissue Browning Pathway	0.503	0.0714	-1.633	ADCY3,ADCY4,CEBPB,DIO2,MAPK14,RARB,SLC16A1
Neuregulin Signaling	0.502	0.0732	-0.447	MAPK3,PRKCQ,PRKD1,RASD1,RNF41,RRAS
Triacylglycerol Biosynthesis	0.502	0.0857	NaN	CRLS1,ELOVL1,ELOVL2
GPCR-Mediated Nutrient Sensing in Enteroendocrine Cells	0.502	0.0732	-1.633	ADCY3,ADCY4,GNAI1,GNG5,PRKCQ,PRKD1
Breast Cancer Regulation by Stathmin1	0.498	0.063	NaN	ADGRE5,ARHGEF12,CAMK1,CYSLTR1,E2F2,E2F5,F2R,FZD2,FZD8,GNG5,GPR157,GPR160,GRM7,JUN,MAPK3,PDGFC,PPP1R14A,PRKCQ,PRKD1,PTGDR,RASD1,RPS6KA3,RRAS
HMGB1 Signaling	0.491	0.0707	-2.449	ICAM1,JUN,MAP2K3,MAPK14,MAPK3,RASD1,RRAS
PI3K/AKT Signaling	0.487	0.0682	-1.342	EIF4E,IFNAR1,IL10RB,IL31RA,MAPK3,NFKBIA,PTGS2,RASD1,RRAS
Oncostatin M Signaling	0.48	0.0833	NaN	MAPK3,RASD1,RRAS
TCA Cycle II (Eukaryotic)	0.478	0.0952	NaN	ACO2,DHTKD1
Extrinsic Prothrombin Activation Pathway	0.476	0.143	NaN	F12
Superoxide Radicals Degradation	0.476	0.143	NaN	CAT
Methylglyoxal Degradation III	0.476	0.143	NaN	PRXL2B
Histidine Degradation VI	0.476	0.143	NaN	CYP7B1
Glycoaminoglycan-protein Linkage Region Biosynthesis	0.476	0.143	NaN	B3GAT3
Basal Cell Carcinoma Signaling	0.474	0.0769	-1	DVL1,FZD2,FZD8,STK36
VEGF Family Ligand-Receptor Interactions	0.472	0.0735	-1	MAPK3,PRKCQ,PRKD1,RASD1,RRAS
GDNF Family Ligand-Receptor Interactions	0.472	0.0735	-2	GFRA4,JUN,MAPK3,RASD1,RRAS
Role of NFAT in Regulation of the Immune Response	0.466	0.0672	-0.447	GNAI1,GNG5,JUN,MAPK3,NFKBIA,ORAI1,PRKCQ,RASD1,RRAS
NER Pathway	0.462	0.0706	0	COPS4,COPS7B,DDB1,POLE3,RFC3,UVSSA
iNOS Signaling	0.461	0.0811	NaN	JUN,MAPK14,NFKBIA
Synaptogenesis Signaling Pathway	0.461	0.0632	-2.5	ADCY3,ADCY4,ARPC4,CDH10,CDH12,CDH5,CTNND1,EPHA10,GRM7,ITSN2,MAPK14,MAPK3,NAPB,RASD1,RRAS,TLN1,VLDLR
G Beta Gamma Signaling	0.455	0.0686	-0.816	GNAI1,GNG5,MAPK3,PRKCQ,PRKD1,RASD1,RRAS
Role of JAK family kinases in IL-6-type Cytokine Signaling	0.451	0.0909	NaN	MAPK14,MAPK3
Systemic Lupus Erythematosus Signaling	0.45	0.0672	NaN	JUN,MAPK3,PIM2,PRPF31,RASD1,RRAS,SF3B4,SNRNP48
Renal Cell Carcinoma Signaling	0.445	0.0714	NaN	JUN,MAPK3,RASD1,RRAS,SLC2A1
nNOS Signaling in Neurons	0.441	0.0789	NaN	PRKCQ,PRKD1,RASD1
Stearate Biosynthesis I (Animals)	0.441	0.0789	NaN	ELOVL1,ELOVL2,PRXL2B
IL-2 Signaling	0.441	0.0741	NaN	JUN,MAPK3,RASD1,RRAS
Endocannabinoid Cancer Inhibition Pathway	0.439	0.0667	0	ADCY3,ADCY4,EIF2A,GNAI1,MAP2K3,MAPK14,MAPK3,PDGFC
Regulation Of The Epithelial Mesenchymal Transition By Growth Factors Pathway	0.437	0.0657	-3	CDH12,JUN,MAP2K3,MAPK14,MAPK3,PDGFC,RASD1,RRAS,SNAI1
Granzyme A Signaling	0.431	0.125	NaN	H1f4
Superpathway of Citrulline Metabolism	0.431	0.125	NaN	ASL
Pregnenolone Biosynthesis	0.431	0.125	NaN	CYP7B1
Folate Transformations I	0.431	0.125	NaN	MTHFD1
Role of NANOG in Mammalian Embryonic Stem Cell Pluripotency	0.425	0.0682	NaN	DVL1,FZD2,FZD8,MAPK3,RASD1,RRAS
UVA-Induced MAPK Signaling	0.425	0.0682	NaN	JUN,MAPK14,MAPK3,RASD1,RPS6KA3,RRAS
Th1 and Th2 Activation Pathway	0.425	0.0682	NaN	ICAM1,IFNAR1,IL10RB,JUN,MAF,PRKCQ
Systemic Lupus Erythematosus In B Cell Signaling Pathway	0.425	0.064	-1.508	IFNAR1,IRF5,ISG20,JUN,MAPK3,PIM2,PRKCQ,PRKD1,RASD1,RRAS,TRAF3
Regulation of IL-2 Expression in Activated and Anergic T Lymphocytes	0.418	0.0694	NaN	JUN,MAPK3,NFKBIA,RASD1,RRAS
Antioxidant Action of Vitamin C	0.418	0.0694	NaN	MAPK14,MAPK3,NFKBIA,NXN,SLC2A1
PEDF Signaling	0.418	0.0694	NaN	MAPK14,MAPK3,NFKBIA,RASD1,RRAS
Granulocyte Adhesion and Diapedesis	0.418	0.0694	NaN	CDH5,GNAI1,ICAM1,SDC4,SELPLG
p70S6K Signaling	0.411	0.066	0	F2R,GNAI1,MAPK3,PRKCQ,PRKD1,RASD1,RRAS
Antiproliferative Role of TOB in T Cell Signaling	0.403	0.0833	NaN	CUL1,PABPC1
Paxillin Signaling	0.402	0.0667	NaN	ITGA10,ITGB5,MAPK14,RASD1,RRAS,TLN1
HER-2 Signaling in Breast Cancer	0.393	0.0676	NaN	ITGB5,PRKCQ,PRKD1,RASD1,RRAS
Heme Biosynthesis II	0.39	0.111	NaN	ALAD
Osteoarthritis Pathway	0.39	0.0634	-1.414	ANXA2,CEBPB,FZD2,FZD8,HTRA1,PDGFC,PTGS2,RBP4,SDC4
Calcium-induced T Lymphocyte Apoptosis	0.388	0.0732	NaN	ORAI1,PRKCQ,PRKD1
Role of IL-17F in Allergic Inflammatory Airway Diseases	0.382	0.08	NaN	MAPK3,RPS6KA3
Fatty Acid Œ≤-oxidation I	0.382	0.08	NaN	ECHS1,EHHADH
Sonic Hedgehog Signaling	0.382	0.08	NaN	ARRB2,STK36
Cell Cycle Control of Chromosomal Replication	0.373	0.0714	NaN	CDK20,CDK8,ORC5
Spliceosomal Cycle	0.373	0.0714	NaN	SF3B2,SF3B4,U2AF2
Estrogen-Dependent Breast Cancer Signaling	0.37	0.0678	NaN	JUN,MAPK3,RASD1,RRAS
Cell Cycle: G1/S Checkpoint Regulation	0.37	0.0678	NaN	CDKN2D,CUL1,E2F2,E2F5
Gap Junction Signaling	0.368	0.0617	NaN	ADCY3,ADCY4,GJB1,GNAI1,MAPK3,NPR2,PRKCQ,PRKD1,RASD1,RRAS
CREB Signaling in Neurons	0.363	0.0611	-1.414	ADCY3,ADCY4,GNAI1,GNG5,GRM7,GTF2B,MAPK3,PRKCQ,PRKD1,RASD1,RRAS
Role of RIG1-like Receptors in Antiviral Innate Immunity	0.362	0.0769	NaN	NFKBIA,TRAF3
Interferon Signaling	0.362	0.0769	NaN	IFIT1,IFNAR1
T Cell Exhaustion Signaling Pathway	0.362	0.0631	-1	IFNAR1,IL10RB,JUN,MAPK3,PRKCQ,RASD1,RRAS
Death Receptor Signaling	0.359	0.0649	0.447	BIRC3,HSPB1,NFKBIA,TNFRSF25,XIAP
Colorectal Cancer Metastasis Signaling	0.358	0.0606	-2.714	ADCY3,ADCY4,DVL1,FZD2,FZD8,GNG5,JUN,MAPK3,PDGFC,PTGS2,RASD1,RRAS
ErbB2-ErbB3 Signaling	0.358	0.0667	NaN	JUN,MAPK3,RASD1,RRAS
Bupropion Degradation	0.357	0.1	NaN	CYP4F8
Oleate Biosynthesis II (Animals)	0.357	0.1	NaN	FADS2
Huntington's Disease Signaling	0.344	0.06	-1.342	ATP5F1B,DNAJB1,GNG5,HSPA1A/HSPA1B,Hspa1b,HSPA5,JUN,MAPK3,NAPB,PRKCQ,PRKD1,TCERG1
Neuroinflammation Signaling Pathway	0.344	0.06	-1.667	BIRC3,GABRQ,GJB1,ICAM1,JUN,MAPK14,MAPK3,MFGE8,PTGS2,SLC6A12,TRAF3,XIAP
Synaptic Long Term Potentiation	0.343	0.0619	-1.633	GRM7,MAPK3,PPP1R14A,PRKCQ,PRKD1,RASD1,RRAS
Lymphotoxin Œ≤ Receptor Signaling	0.343	0.0682	NaN	MAPK3,NFKBIA,TRAF3
Role of CHK Proteins in Cell Cycle Checkpoint Control	0.343	0.0682	NaN	E2F2,E2F5,RFC3
Type II Diabetes Mellitus Signaling	0.343	0.0619	0	CEBPB,GCK,MAPK3,NFKBIA,PRKCQ,PRKD1,SOCS6
Superpathway of Methionine Degradation	0.343	0.0741	NaN	AHCY,SUOX
SPINK1 General Cancer Pathway	0.343	0.0682	NaN	MAPK3,RASD1,RRAS
Acute Myeloid Leukemia Signaling	0.336	0.0633	NaN	MAP2K3,MAPK3,PIM2,RASD1,RRAS
p38 MAPK Signaling	0.336	0.0633	NaN	CDC25B,HSPB1,MAP2K3,MAPK14,RPS6KA3
D-myo-inositol (1,4,5,6)-Tetrakisphosphate Biosynthesis	0.334	0.0614	0.378	CA3,CDC25B,DUSP8,EPHX2,MTMR4,PPP1R14A,PTPN23
D-myo-inositol (3,4,5,6)-tetrakisphosphate Biosynthesis	0.334	0.0614	0.378	CA3,CDC25B,DUSP8,EPHX2,MTMR4,PPP1R14A,PTPN23
IL-15 Signaling	0.333	0.0645	-2	MAPK14,MAPK3,RASD1,RRAS
Mevalonate Pathway I	0.326	0.0909	NaN	PMVK
Phenylalanine Degradation IV (Mammalian, via Side Chain)	0.326	0.0909	NaN	ALDH2
GŒ±s Signaling	0.326	0.0625	-2.236	ADCY3,ADCY4,GNG5,MAPK3,PTGDR
BER pathway	0.326	0.0909	NaN	POLB
Th1 Pathway	0.321	0.0635	NaN	ICAM1,IFNAR1,IL10RB,PRKCQ
IL-7 Signaling Pathway	0.321	0.0635	-1	JUN,MAPK14,MAPK3,SLC2A1
Actin Cytoskeleton Signaling	0.316	0.0592	-0.378	ARHGEF12,ARPC4,DIAPH1,F2R,MAPK3,NCKAP1L,PDGFC,RASD1,RRAS,TLN1
Melanoma Signaling	0.315	0.0652	NaN	MAPK3,RASD1,RRAS
Assembly of RNA Polymerase II Complex	0.315	0.0652	NaN	GTF2B,TAF2,TAF3
Small Cell Lung Cancer Signaling	0.31	0.0625	NaN	NFKBIA,PTGS2,RARB,TRAF3
Ephrin B Signaling	0.31	0.0625	NaN	GNAI1,GNG5,ITSN2,MAPK3
Circadian Rhythm Signaling	0.308	0.069	NaN	NR1D1,PER2
Phospholipase C Signaling	0.308	0.0585	-0.707	ADCY3,ADCY4,ARHGEF12,GNG5,MAPK3,PPP1R14A,PRKCQ,PRKD1,RASD1,RPS6KA3,RRAS
Serotonin Receptor Signaling	0.308	0.069	NaN	ADCY3,ADCY4
PDGF Signaling	0.306	0.061	-2	JUN,MAPK3,PDGFC,RASD1,RRAS
IL-17A Signaling in Airway Cells	0.303	0.0638	NaN	MAPK14,MAPK3,NFKBIA
Complement System	0.3	0.0833	NaN	MASP2
TR/RXR Activation	0.299	0.0615	NaN	ACACA,DIO2,SLC2A1,THRSP
Regulation of the Epithelial-Mesenchymal Transition Pathway	0.298	0.0584	NaN	CDH12,DVL1,FZD2,FZD8,MAP2K3,MAPK3,RASD1,RRAS,SNAI1
B Cell Receptor Signaling	0.298	0.0584	-2.121	JUN,MAP2K3,MAP3K6,MAPK14,MAPK3,NFKBIA,PRKCQ,RASD1,RRAS
PKCŒ∏ Signaling in T Lymphocytes	0.294	0.0588	-1.633	JUN,MAP3K6,MAPK3,NFKBIA,PRKCQ,RASD1,RRAS
Cell Cycle Regulation by BTG Family Proteins	0.292	0.0667	NaN	E2F2,E2F5
Glutamate Receptor Signaling	0.291	0.0625	NaN	GNG5,GRM7,HOMER1
Thyroid Cancer Signaling	0.289	0.0606	-2	JUN,MAPK3,RASD1,RRAS
Cyclins and Cell Cycle Regulation	0.289	0.0606	NaN	CDKN2D,CUL1,E2F2,E2F5
Regulation Of The Epithelial Mesenchymal Transition In Development Pathway	0.289	0.0606	-1	DVL1,FZD2,FZD8,SNAI1
Amyotrophic Lateral Sclerosis Signaling	0.288	0.0595	-1.342	ALS2,BIRC3,CAT,PDGFC,XIAP
Adrenomedullin signaling pathway	0.285	0.0577	-2.828	ADCY3,ADCY4,CEBPB,MAP2K3,MAPK14,MAPK3,NPR2,RASD1,RRAS
Insulin Receptor Signaling	0.279	0.0579	0	EIF4E,MAPK3,PPP1R14A,RASD1,RRAS,STX4,TRIP10
Hypoxia Signaling in the Cardiovascular System	0.279	0.0597	NaN	JUN,NFKBIA,UBE2G2,UBE2R2
Inhibition of Angiogenesis by TSP1	0.277	0.0645	NaN	JUN,MAPK14
Lipid Antigen Presentation by CD1	0.277	0.0769	NaN	PSAP
Œ≥-linolenate Biosynthesis II (Animals)	0.277	0.0769	NaN	FADS2
SAPK/JNK Signaling	0.271	0.0581	-1	DUSP8,GNG5,JUN,RASD1,RRAS
Glioblastoma Multiforme Signaling	0.265	0.0567	-1.342	E2F2,E2F5,FZD2,FZD8,MAPK3,PDGFC,RASD1,RRAS
Sertoli Cell-Sertoli Cell Junction Signaling	0.265	0.0567	NaN	EPB41,JUN,MAP2K3,MAP3K6,MAPK14,MAPK3,RASD1,RRAS
VEGF Signaling	0.262	0.0575	NaN	EIF2S1,MAPK3,PDGFC,RASD1,RRAS
Non-Small Cell Lung Cancer Signaling	0.26	0.058	NaN	MAPK3,RARB,RASD1,RRAS
Leukocyte Extravasation Signaling	0.259	0.0563	-0.378	CDH5,CTNND1,GNAI1,ICAM1,MAPK14,PRKCQ,PRKD1,SELPLG
Wnt/Ca+ pathway	0.256	0.0588	NaN	DVL1,FZD2,FZD8
EGF Signaling	0.256	0.0588	NaN	JUN,MAPK14,MAPK3
Glutaryl-CoA Degradation	0.255	0.0714	NaN	EHHADH
Superpathway of Geranylgeranyldiphosphate Biosynthesis I (via Mevalonate)	0.255	0.0714	NaN	PMVK
Parkinson's Signaling	0.255	0.0714	NaN	MAPK14
Role of Pattern Recognition Receptors in Recognition of Bacteria and Viruses	0.251	0.0571	-1	EIF2S1,MAPK3,PRKCQ,PRKD1
Bladder Cancer Signaling	0.251	0.0571	NaN	MAPK3,PDGFC,RASD1,RRAS
Th2 Pathway	0.251	0.0571	NaN	ICAM1,JUN,MAF,PRKCQ
Semaphorin Signaling in Neurons	0.246	0.0577	NaN	ARHGEF12,MAPK3,PLXNB1
Role of JAK1 and JAK3 in Œ≥c Cytokine Signaling	0.246	0.0577	NaN	MAPK3,RASD1,RRAS
Role of BRCA1 in DNA Damage Response	0.243	0.0563	NaN	ABRAXAS1,E2F2,E2F5,RFC3
Altered T Cell and B Cell Signaling in Rheumatoid Arthritis	0.238	0.0588	NaN	TNFRSF13B,TRAF3
Primary Immunodeficiency Signaling	0.236	0.0667	NaN	TNFRSF13B
Methionine Degradation I (to Homocysteine)	0.236	0.0667	NaN	AHCY
Mechanisms of Viral Exit from Host Cells	0.226	0.0571	NaN	PRKCQ,PRKD1
Retinoic acid Mediated Apoptosis Signaling	0.226	0.0571	NaN	IFNAR1,RARB
NAD Salvage Pathway II	0.218	0.0625	NaN	Nmnat3
Estrogen Biosynthesis	0.218	0.0625	NaN	CYP4F8
Retinol Biosynthesis	0.218	0.0625	NaN	ESD
Apelin Muscle Signaling Pathway	0.218	0.0625	NaN	APLN
Role of JAK1, JAK2 and TYK2 in Interferon Signaling	0.203	0.0588	NaN	IFNAR1
Cysteine Biosynthesis III (mammalia)	0.203	0.0588	NaN	AHCY
Apelin Cardiac Fibroblast Signaling Pathway	0.203	0.0588	NaN	APLN
Axonal Guidance Signaling	0	0.0556	NaN	ADAM10,ADAM8,ARHGEF12,ARPC4,EIF4E,EPHA10,FZD2,FZD8,GNAI1,GNG5,MAPK3,PDGFC,PLXNB1,PRKCQ,PRKD1,RASD1,ROBO1,RRAS,SEMA3B,SHANK2,STK36
Synaptic Long Term Depression	0	0.0556	-1.134	GNAI1,GRM7,MAPK3,NPR2,PRKCQ,PRKD1,RASD1,RRAS
p53 Signaling	0	0.0256	NaN	JUN,MAPK14
Ceramide Signaling	0	0.0541	NaN	JUN,MAPK3,RASD1,RRAS
PXR/RXR Activation	0	0.0286	NaN	ABCC3
Tight Junction Signaling	0	0.0488	NaN	CPSF6,CSTF3,EPB41,JUN,NAPB,STX4
Regulation of Actin-based Motility by Rho	0	0.0139	NaN	ARPC4
RAR Activation	0	0.0556	NaN	ADCY3,ADCY4,JUN,MAPK14,NR2F6,PRKCQ,PRKD1,RARB,RBP4
14-3-3-mediated Signaling	0	0.0541	-1.342	JUN,MAPK3,PRKCQ,PRKD1,RASD1,RRAS
FcŒ≥RIIB Signaling in B Lymphocytes	0	0.0312	NaN	RASD1,RRAS
Airway Pathology in Chronic Obstructive Pulmonary Disease	0	0.0323	NaN	RBP4
CTLA4 Signaling in Cytotoxic T Lymphocytes	0	0.0169	NaN	AP1M1
IL-15 Production	0	0.0215	NaN	MAP2K3,MERTK
T Helper Cell Differentiation	0	0.037	NaN	IL10RB
CD28 Signaling in T Helper Cells	0	0.046	NaN	ARPC4,JUN,NFKBIA,PRKCQ
Reelin Signaling in Neurons	0	0.0435	0.447	ARHGEF12,ARPC4,MAP2K3,MAPK3,VLDLR
Angiopoietin Signaling	0	0.0462	NaN	NFKBIA,RASD1,RRAS
Cellular Effects of Sildenafil (Viagra)	0	0.0215	NaN	ADCY3,ADCY4
Neuropathic Pain Signaling In Dorsal Horn Neurons	0	0.0549	-1.342	CAMK1,GRM7,MAPK3,PRKCQ,PRKD1
Factors Promoting Cardiogenesis in Vertebrates	0	0.0536	-0.816	DVL1,FZD2,FZD8,MAPK14,PRKCQ,PRKD1
iCOS-iCOSL Signaling in T Helper Cells	0	0.0274	NaN	NFKBIA,PRKCQ
Mitotic Roles of Polo-Like Kinase	0	0.0426	NaN	ANAPC10,CDC25B
Human Embryonic Stem Cell Pluripotency	0	0.0404	NaN	DVL1,FZD2,FZD8,PDGFC
ATM Signaling	0	0.0513	NaN	BRAT1,JUN,MAPK14,NFKBIA
Role of Oct4 in Mammalian Embryonic Stem Cell Pluripotency	0	0.0345	NaN	NR2F6
Germ Cell-Sertoli Cell Junction Signaling	0	0.0486	NaN	CTNND1,MAP2K3,MAP3K6,MAPK14,MAPK3,RASD1,RRAS
Prostate Cancer Signaling	0	0.0488	NaN	MAPK3,NFKBIA,RASD1,RRAS
Type I Diabetes Mellitus Signaling	0	0.0548	-1	MAP2K3,MAPK14,NFKBIA,SOCS6
Endometrial Cancer Signaling	0	0.0526	NaN	MAPK3,RASD1,RRAS
Chronic Myeloid Leukemia Signaling	0	0.0538	NaN	E2F2,E2F5,MAPK3,RASD1,RRAS
ERK5 Signaling	0	0.05	NaN	RASD1,RPS6KA3,RRAS
Pancreatic Adenocarcinoma Signaling	0	0.0526	NaN	E2F2,E2F5,MAPK3,PDGFC,PTGS2
G Protein Signaling Mediated by Tubby	0	0.0385	NaN	GNG5
Communication between Innate and Adaptive Immune Cells	0	0.0417	NaN	TNFRSF13B
Sphingosine-1-phosphate Signaling	0	0.0515	0.447	ADCY3,ADCY4,GNAI1,MAPK3,PDGFC
Crosstalk between Dendritic Cells and Natural Killer Cells	0	0.027	NaN	TLN1
Cdc42 Signaling	0	0.0435	-1	ARPC4,DIAPH1,JUN,MAPK14
ILK Signaling	0	0.0408	-2.449	ITGB5,JUN,MAPK3,PDGFC,PTGS2,SNAI1
FAK Signaling	0	0.0482	NaN	MAPK3,RASD1,RRAS,TLN1
AMPK Signaling	0	0.0471	-1	ACACA,AK2,CHRNB2,MAP2K3,MAPK14,ORAI1,PPM1F,SLC2A1
PAK Signaling	0	0.05	NaN	MAPK3,PDGFC,RASD1,RRAS
Hereditary Breast Cancer Signaling	0	0.0325	NaN	PMS2,RASD1,RFC3,RRAS
Rac Signaling	0	0.0495	-1	ARPC4,JUN,MAPK3,RASD1,RRAS
RhoA Signaling	0	0.0309	NaN	ARHGEF12,ARPC4,PFN4
Leptin Signaling in Obesity	0	0.0476	NaN	ADCY3,ADCY4,MAPK3
Neuroprotective Role of THOP1 in Alzheimer's Disease	0	0.0213	NaN	HTRA1
MSP-RON Signaling Pathway	0	0.0385	NaN	F12
PI3K Signaling in B Lymphocytes	0	0.0508	-2.236	ATF6B,JUN,MAPK3,NFKBIA,RASD1,RRAS
Role of JAK2 in Hormone-like Cytokine Signaling	0	0.0345	NaN	SOCS6
Actin Nucleation by ARP-WASP Complex	0	0.0476	NaN	ARPC4,RASD1,RRAS
Dopamine-DARPP32 Feedback in cAMP Signaling	0	0.0451	-1.633	ADCY3,ADCY4,GNAI1,PPP1R14A,PRKCQ,PRKD1
NGF Signaling	0	0.049	-2	MAP3K6,MAPK3,RASD1,RPS6KA3,RRAS
Signaling by Rho Family GTPases	0	0.0448	-1.134	ARHGEF12,ARPC4,CDH10,CDH12,CDH5,GNAI1,GNG5,JUN,MAPK3
RhoGDI Signaling	0	0.049	0.447	ARHGEF12,ARPC4,CDH10,CDH12,CDH5,GNAI1,GNG5
Telomerase Signaling	0	0.0333	NaN	MAPK3,RASD1,RRAS
Ephrin A Signaling	0	0.05	NaN	ADAM10,EPHA10
Heparan Sulfate Biosynthesis	0	0.0213	NaN	B3GAT3
Pyrimidine Ribonucleotides De Novo Biosynthesis	0	0.0312	NaN	DDX3X
CDP-diacylglycerol Biosynthesis I	0	0.0526	NaN	CRLS1
tRNA Splicing	0	0.0303	NaN	GDPD1
D-myo-inositol-5-phosphate Metabolism	0	0.0547	0.378	CA3,CDC25B,DUSP8,EPHX2,MTMR4,PPP1R14A,PTPN23
Triacylglycerol Degradation	0	0.0385	NaN	MGLL
Chondroitin Sulfate Biosynthesis	0	0.027	NaN	B3GAT3
Dermatan Sulfate Biosynthesis	0	0.0256	NaN	B3GAT3
Glutathione-mediated Detoxification	0	0.0526	NaN	GSTA3
tRNA Charging	0	0.0263	NaN	IARS1
Phosphatidylglycerol Biosynthesis II (Non-plastidic)	0	0.05	NaN	CRLS1
Superpathway of Inositol Phosphate Compounds	0	0.0424	0.378	CA3,CDC25B,DUSP8,EPHX2,MTMR4,PPP1R14A,PTPN23
3-phosphoinositide Degradation	0	0.0551	0.378	CA3,CDC25B,DUSP8,EPHX2,MTMR4,PPP1R14A,PTPN23
3-phosphoinositide Biosynthesis	0	0.0515	0.378	CA3,CDC25B,DUSP8,EPHX2,MTMR4,PPP1R14A,PTPN23
Pyrimidine Ribonucleotides Interconversion	0	0.0333	NaN	DDX3X
Superpathway of Cholesterol Biosynthesis	0	0.04	NaN	PMVK
Epithelial Adherens Junction Signaling	0	0.0403	NaN	ARPC4,CTNND1,RASD1,RRAS,SNAI1
GŒ±q Signaling	0	0.0472	-0.447	GNG5,MAPK3,NFKBIA,PRKCQ,PRKD1,RGS7
Inhibition of Matrix Metalloproteases	0	0.0435	NaN	ADAM10
Remodeling of Epithelial Adherens Junctions	0	0.0357	NaN	ARPC4,CTNND1
Sperm Motility	0	0.0252	NaN	MAP2K3,MERTK,PRKCQ,PRKD1
Tec Kinase Signaling	0	0.0407	NaN	GNAI1,GNG5,PRKCQ,PRKD1,TNFRSF25
Adipogenesis pathway	0	0.0531	NaN	CEBPB,FZD2,FZD8,KDM1A,PER2,XBP1
HIPPO signaling	0	0.0435	NaN	CUL1,FRMD6,PPP1R14A
Estrogen Receptor Signaling	0	0.056	-1.807	ADCY3,ADCY4,CDK8,EIF4E,GNAI1,GNG5,JUN,MAPK3,MED15,PDGFC,PRKCQ,PRKD1,RASD1,RRAS,SNAI1
ERK/MAPK Signaling	0	0.0458	-1.633	EIF4E,HSPB1,MAPK3,PPP1R14A,RASD1,RRAS,TLN1
PTEN Signaling	0	0.0263	NaN	MAPK3,RASD1,RRAS
Nitric Oxide Signaling in the Cardiovascular System	0	0.0494	-1	MAPK3,PDGFC,PRKCQ,PRKD1
Cardiac Œ≤-adrenergic Signaling	0	0.0459	-1	ADCY3,ADCY4,GDPD1,GNG5,PPP1R14A
Amyloid Processing	0	0.0444	NaN	MAPK14,MAPK3
FGF Signaling	0	0.0435	NaN	MAP2K3,MAPK14,MAPK3
Cell Cycle: G2/M DNA Damage Checkpoint Regulation	0	0.0556	NaN	CDC25B,CUL1
GABA Receptor Signaling	0	0.0526	NaN	ADCY3,ADCY4,GABRQ,SLC6A12
IL-4 Signaling	0	0.0303	NaN	RASD1,RRAS
Antigen Presentation Pathway	0	0.0476	NaN	CD74
Phototransduction Pathway	0	0.0526	NaN	RGS9
Integrin Signaling	0	0.0455	-1.134	ARPC4,ITGA10,ITGB5,MAPK3,PFN4,RASD1,RRAS,TLN1
IGF-1 Signaling	0	0.0521	-1	JUN,MAPK3,RASD1,RRAS,SOCS6
Dopamine Receptor Signaling	0	0.0517	NaN	ADCY3,ADCY4,PPP1R14A
cAMP-mediated signaling	0	0.0559	-1	ADCY3,ADCY4,CAMK1,GDPD1,GNAI1,GRM7,MAPK3,PTGDR,RGS7
NF-Œ∫B Signaling	0	0.0451	0.447	NFKBIA,PRKCQ,RASD1,RRAS,TAB3,TRAF3
G-Protein Coupled Receptor Signaling	0	0.0529	NaN	ADCY3,ADCY4,GDPD1,GNAI1,GRM7,MAPK3,NFKBIA,PTGDR,RASD1,RGS7,RRAS
GPCR-Mediated Integration of Enteroendocrine Signaling Exemplified by an L Cell	0	0.0526	NaN	ADCY3,ADCY4,GNAI1
Gustation Pathway	0	0.0444	NaN	ADCY3,ADCY4,GDPD1,GNG5
Phagosome Formation	0	0.05	NaN	MRC1,MRC2,PRKCQ,PRKD1
Phagosome Maturation	0	0.0185	NaN	DYNLRB2,NAPB
PD-1, PD-L1 cancer immunotherapy pathway	0	0.0317	NaN	CIP2A,PRKCQ
Iron homeostasis signaling pathway	0	0.0472	NaN	ACO2,CUL1,HBQ1,MAPK3,TF
Apelin Pancreas Signaling Pathway	0	0.027	NaN	APLN
FAT10 Cancer Signaling Pathway	0	0.0263	NaN	NFKBIA
IL-23 Signaling Pathway	0	0.037	NaN	NFKBIA
Systemic Lupus Erythematosus In T Cell Signaling Pathway	0	0.0523	1.414	GNAI1,JUN,MAP2K3,MAPK3,ORAI1,RASD1,RRAS,SELPLG
Inhibition of ARE-Mediated mRNA Degradation Pathway	0	0.023	NaN	MAPK14,MAPK3
HOTAIR Regulatory Pathway	0	0.0442	0.447	COL1A2,ICAM1,KDM1A,NFKBIA,XIAP
BEX2 Signaling Pathway	0	0.0462	NaN	JUN,NFKBIA,PDGFC
Semaphorin Neuronal Repulsive Signaling Pathway	0	0.037	1	ARHGEF12,MAP2K3,PLXNB1,RRAS
Kinetochore Metaphase Signaling Pathway	0	0.0423	NaN	ANAPC10,MAD1L1,PPP1R14A
Calcium Signaling	0	0.02	NaN	CAMK1,CHRNB2,MAPK3
GM-CSF Signaling	0	0.0476	NaN	MAPK3,RASD1,RRAS
Ephrin Receptor Signaling	0	0.0563	-0.447	ADAM10,ARPC4,EPHA10,GNAI1,GNG5,MAPK3,PDGFC,RASD1,RRAS

## Sheet: hypF_upstream_regs_data
Upstream Regulator	Expr Log Ratio	Molecule Type	Predicted Activation State	Activation z-score	p-value of overlap	Target Molecules in Dataset	Mechanistic Network
CSF1	0.038	cytokine	Activated	2.444	1.1e-07	BCL2L11,BIRC5,CCL5,CCND3,CD74,DAGLA,DOK2,ETV3,FCER1G,GAS7,GPI,GRAP2,HLA-A,HMGCR,HMGCS1,IDI1,Iigp1,IRF5,ITGA5,LAG3,LPL,MAFB,NSDHL,PGR,PTPRC,SLC16A3,SLC29A1,SLC7A5,SPARC,SPI1	116 (9)
CIITA		transcription regulator	Activated	2.632	2.21e-06	B2M,CD74,HLA-A,HLA-DMA,HLA-DQA1,HLA-DQB1,HLA-DRB5
lipopolysaccharide		chemical drug	Activated	2.441	1.5e-05	ABCC1,ADORA1,APOBEC3B,AR,ARHGEF3,BCL2L11,Calm1 (includes others),CARD6,CCL5,CCND3,Cd52,CD74,CD86,CITED2,COX6A2,CREG1,CRYAB,CX3CL1,DDX27,DDX60,DOCK10,EDEM1,EGLN3,EIF2AK3,ETV3,FCER1G,Fcrls,Foxp1,FYB1,GAS1,GATA2,GBP2,GPC4,GPI,HDLBP,HIVEP1,HLA-A,HLA-DMA,HLA-DQA1,HLA-DQB1,HLA-DRB5,HMGCR,HTR1A,HYOU1,IFI35,IFIT2,IFIT3,Iigp1,INSIG1,IRAK4,IRF5,ITGA5,ITGB2,KCNMB4,KLF6,LGALS1,LPL,LTC4S,LY86,MAFB,Meis1,Mt2,N…	184 (11)
Ifnar		group	Activated	3.535	2.25e-05	APOBEC3B,B2M,CCL5,CD74,CD86,FCER1G,GBP2,HLA-A,HLA-G,IFI35,IFIT2,IFIT3,NLRC5	100 (9)
STING1	0.099	other		1.584	3.17e-05	CCL5,CD86,GAS7,HAP1,IFIT2,IFIT3,PTPRC,RGS16	93 (10)
IFNG		cytokine	Activated	3.232	3.35e-05	ABCC1,ADORA1,B2M,BCL2L11,BRCA2,C4A/C4B,CAPN1,CARD6,CCL5,CCND3,CD74,CD86,CTSS,CX3CL1,DDX60,Defb1,EGLN3,ELAVL2,F11R,FCER1G,FGF1,GAD2,GAS6,GBP2,GGT5,GLDN,GLIPR2,GPR12,GRIA1,GRM8,GUSB,HAAO,HLA-A,HLA-DMA,HLA-DQA1,HLA-DQB1,HLA-DRB5,HLA-G,HMGCR,HMGCS1,IDI1,IFI35,IFIT2,IFIT3,Iigp1,IRF5,ITGA5,ITGB2,KLF6,LAG3,LPL,MAX,MITF,Ms4a4c (includes others),NLRC5,OPN3,PCSK2,PENK,PHACTR1,PRKCQ,PRKG2,PTAFR,PTGES,RAB3C,…	108 (11)
PIK3CG	-0.3	kinase		-1.744	4.48e-05	APOBEC3B,B2M,BCL2L11,CD47,CD74,GBP2,HLA-A,Iigp1,NLRC5,PGR,PIK3CD	96 (7)
IL27		cytokine	Activated	3.272	5.19e-05	B2M,CCL5,CCND3,CD74,CD86,CX3CL1,GBP2,HLA-A,HLA-DMA,HLA-DQA1,HLA-DQB1,LAG3	124 (10)
EBI3	0.407	cytokine	Activated	2.772	6.09e-05	B2M,CCND3,CD86,GBP2,HLA-A,HLA-DMA,HLA-DQA1,LAG3	108 (10)
estradiol benzoate		chemical drug		0.993	6.76e-05	AR,CCK,ESR1,ESR2,HCRTR1,LEPR,PENK,PGR,PPP1R9B,SST,UCP3
genistein		chemical drug		-0.81	0.000142	AP1S2,AR,ATP6V0A4,BIRC5,CCL5,CD74,CD86,CITED2,CX3CL1,EPHA8,ESR1,ESR2,GUSB,HEXB,HLA-A,HLA-DQA1,HMGCR,HS2ST1,IFIT2,ITGB2,LPL,LY86,MAL2,OSBPL3,PER1,PGR,PTAFR,RPH3A,SLC11A1,SLC36A1,STK17B	108 (11)
IL10		cytokine		0.052	0.000201	BCL2L11,BRCA2,CCL5,CCND3,CD74,CD86,CIT,CTSS,FCER1G,Fcrls,GUSB,HEXB,HLA-DMA,HLA-DQB1,HLA-DRB5,HLA-G,IFIT2,Iigp1,LAG3,LGALS1,NOTCH2,PTAFR,RGS16,SLC11A1,SLC7A5,THPO,TUBB4B	124 (10)
STAT1	0.009	transcription regulator	Activated	3.033	0.000315	APOBEC3B,B2M,BCL2L11,BIRC5,C4A/C4B,CAPN1,CCL5,CCND3,CD86,CTSS,CX3CL1,DDX60,EGLN3,FCER1G,GBP2,HLA-DQA1,HLA-DRB5,IFI35,IFIT2,IFIT3,Iigp1,IRF5,NLRC5,PHACTR1	108 (8)
IL21		cytokine		1.122	0.000316	BCL2L11,CCL5,CD86,FCER1G,HLA-DRB5,IFIT2,IFIT3,IRF5,PTPRC,RORA,TRAF3,TYROBP	120 (10)
IRF8		transcription regulator		0.071	0.000376	B2M,CCL5,CD74,CD86,CTSS,ETV3,IFIT2,IFIT3,IRF5,KLF6,MAFB,PCDH7,TYROBP	106 (10)
POR	0.055	enzyme	Inhibited	-3.058	0.000384	ANTXR2,CD74,FGF1,GBP2,HLA-A,HLA-DMA,HLA-DQA1,HLA-DQB1,HLA-DRB5,HLF,HMGCR,HMGCS1,IDI1,INSIG1,LGALS1,LPL,NSDHL,SLC22A5
BAK1	0.336	other		0.97	0.000448	BCL2L11,CCL5,EDEM1,HLA-A,PDIA6,TRAF3
parthenolide		chemical drug		-0.935	0.000448	AXIN2,CCL5,LEF1,LTC4S,MITF,TCF7L2
Irgm1		other		-1.673	0.000609	CCL5,IFIT2,IFIT3,Iigp1,RRM2,SPAG5
Pam3-Cys-Ser-Lys4		chemical reagent		1.887	0.000626	BCL2L11,CCL5,CD86,CX3CL1,HLA-A,HLA-DRB5,PTGES,Pvr,RELB,SLC16A3,SPI1,TRAF3	118 (9)
KIT	-0.185	transmembrane receptor		-0.655	0.000697	BCL2L11,BIRC5,CCND3,IFIT2,IFIT3,ITGB2,MITF,PRKCQ,PTPN18,RAB27B,SH3BP2	75 (8)
SSB	-0.129	enzyme		-1.342	0.000727	C4A/C4B,CD74,HLA-DQA1,HLA-DQB1,Irs4
PARP9	0.11	enzyme	Activated	2.236	0.000727	CD74,HLA-DQA1,HLA-DQB1,IFIT2,IFIT3	47 (6)
IFN alpha/beta		group		0.625	0.000904	ARHGEF10,BCL2L11,CCL5,CD86,CX3CL1,GAS7,HLA-A,IFIT2,IFIT3	104 (10)
CTNNBIP1	0.079	other	Inhibited	-2	0.000997	AXIN2,HMGCR,HMGCS1,IDI1
2,2-bis(4-hydroxyphenyl)-1,1,1-trichloroethane		chemical - endogenous mammalian		0.577	0.000997	AR,ESR1,ESR2,PGR
NCOA2	0.001	transcription regulator		0.552	0.00101	AR,CCL5,HMGCR,HMGCS1,IDI1,IFIT2,LPL,NSDHL,PGR,UCP3	122 (3)
CD3 group		group	Activated	2.433	0.00139	ACSL3,ACSL4,CBLB,CCND3,GBP2,SLC16A3,SLC7A5
ribavirin		chemical drug		1.964	0.00144	APOBEC3B,CD86,IFIT2,IFIT3,ITGB2	102 (8)
NRG1		growth factor	Activated	2.499	0.00158	AR,CAPN1,CCND3,CDH4,DDAH1,ESR2,FGF1,GAS6,GATA2,GPI,HEXB,HMGCR,IDI1,ITGB2,L1CAM,MITF,PGR,PRKG2,SLIT2,VCL,XRCC6
DVL2	0.084	other			0.00163	AXIN2,LEF1,PLXNA2
phytoestrogen		chemical drug			0.00163	AR,ESR1,PGR
formononetin		chemical - endogenous non-mammalian			0.00163	ABCC1,CD86,ESR2
DYSF	-0.003	other			0.00174	B2M,Cd52,CD74,CTSS,HLA-A,HLA-DQA1,HLA-DQB1,HLA-DRB5,MPEG1,MYL4
TCF3	-0.11	transcription regulator		-1.069	0.00182	AXIN2,BCL2L11,BIRC5,CCND3,DAB2IP,EDEM1,GATA2,GRIA1,HYOU1,IQCB1,KLF6,LEF1,MYL4,NELL1,NFIL3,PDIA4,PDIA6,RGS16,RORA,RRM2,SLC7A5,STK17B,VIPR2,XRCC6
forskolin		chemical toxicant	Inhibited	-2.144	0.00195	AXIN2,BCL2L11,BHLHE40,BIRC5,CACNA1I,CCK,CCL5,CCND3,CD86,COL15A1,CRYAB,CTNND1,ECEL1,ECM1,EGLN3,ESR1,ESR2,GRIA1,GRIP1,HLA-DQA1,HLA-DQB1,HRH3,LAYN,MITF,Mt2,NFIL3,PENK,PER1,PGR,PIK3CD,PLCL1,PLIN3,PSMD3,PTGES,Pvr,RGS4,RRM2,SLC17A6,SLC7A8,SST,STK11,TTF2,VCL,ZHX2	156 (8)
LHCGR	-0.56	G-protein coupled receptor		-0.671	0.00195	AR,ESR1,ESR2,PGR,PRKG2
IFNA2		cytokine		1.972	0.00205	B2M,BIRC5,CCL5,CD86,DDX60,EGLN3,GBP2,HLA-A,HMGCS1,IFI35,IFIT2,IFIT3,IRF5,LPAR6,PTAFR,PTTG1,REC8	78 (10)
CALR	0.001	transcription regulator		0.728	0.00219	Calm1 (includes others),CASQ2,GJC1,LPL,RYR2,VCL
DNMT3A	0.04	enzyme		0.535	0.00237	ADORA1,BCL2L11,BRCA2,CASQ2,CPLX2,ECEL1,FCER1G,GSS,IRF5,MYL4,PLCB4,PTPRC,RGS16,RYR2,SLC12A8,SLIT2
ITGB4	-0.166	transmembrane receptor		-1.271	0.00238	ACSL4,BIRC5,CCL5,SPARC
IDR-1002		chemical reagent		-0.577	0.00238	CCL5,ITGA5,PTAFR,SLC11A1
leptomycin B		chemical drug		0	0.00238	ABCC1,FGF1,IFIT2,PGR	29 (3)
MAPK1	-0.004	kinase		-1.606	0.00243	ANTXR2,AR,BIRC5,CCL5,CRYL1,DNAH7,DOCK10,EGLN3,ESR1,GBP2,HLA-DMA,HSD17B2,IFI35,IFIT2,IFIT3,ITGA5,LAD1,LAG3,LGALS1,LMNA,MAL2,MAOB,MITF,OSBPL3,POU2F2,RGS16	92 (8)
STAT2	0.238	transcription regulator	Activated	2.382	0.00246	CCL5,CD86,IFI35,IFIT2,IFIT3,Iigp1,IRF5	64 (8)
NRAS	0.113	enzyme		-1.066	0.00258	ADCY2,B2M,CCL5,CD86,CX3CL1,GBP2,HLA-A,HOMER3,IFI35,Iigp1,LGALS1,LY86,MITF,PENK,PTPRC,SV2B,TULP4	78 (8)
TLR7	0.279	transmembrane receptor	Activated	2.324	0.00275	CCL5,CCND3,CD86,CPA4,FCER1G,GPR17,IFI35,IFIT3,IRAK4,RGS4,RP1,ZAP70	71 (8)
BAX	0.188	transporter		1.254	0.00292	BCL2L11,CCL5,CTSS,EDEM1,HLA-A,PDIA6,TRAF3
SB203580		chemical - kinase inhibitor		-0.521	0.00296	ANKRD55,APOBEC3B,BCL2L11,BIRC5,C4A/C4B,CCK,CCL5,CD47,CD86,CRYAB,CX3CL1,FYB1,GBP2,GPI,IFI35,IFIT2,IFIT3,MAPK12,MITF,PENK,PTGES,SMYD1,SPARC,STK17B,UCP3,WLS,ZFYVE26	136 (12)
IRF3	0.059	transcription regulator	Activated	3.356	0.00299	APOBEC3B,B2M,CCL5,CD86,CX3CL1,DDX60,FGF1,IFIT2,IFIT3,IRF5,LAG3,Ms4a4c (includes others),NLRC5	74 (11)
IL33	-0.127	cytokine		0.913	0.00299	ATP10A,BCL2L11,CCL5,Cd52,CD82,CD86,CX3CL1,IRF5,ITGA5,LEPR,PIK3CD,POU2F2,RELB,SLC11A1,TRAF3,VMP1,ZHX2	113 (6)
Akt		group		0.796	0.00311	ANKRD2,AR,ATG12,BCL2L11,BHLHE40,BIRC5,CCND3,ESR1,GATA2,GGT5,GPM6B,GSS,L1CAM,LEF1,LMNA,LPL,Nedd4,NFIL3,NOTCH2,NRP2,PGR,PTAFR,RASD1,RRM2,SLC22A5,SLC7A5,STT3B	132 (4)
flavokawain B		chemical - endogenous non-mammalian			0.00312	AR,BCL2L11,BIRC5
Gm35986		other			0.00312	HMGCR,HMGCS1,IDI1
enterolactone		chemical - endogenous mammalian			0.00312	ESR1,ESR2,SPARC
minoxidil		chemical drug			0.00316	AXIN2,LEF1
4',6,7-trihydroxyisoflavone		chemical - endogenous non-mammalian			0.00316	ESR1,ESR2
6-hydroxy-enterolactone		chemical - endogenous mammalian			0.00316	ESR1,ESR2
salmonella typhimurium lipopolysaccharide		chemical - endogenous non-mammalian			0.00316	CCL5,CD86
harmol		chemical - endogenous non-mammalian			0.00316	BIRC5,MITF
ERAP1	0.155	peptidase			0.00316	HLA-A,HLA-G
miR-292-3p (and other miRNAs w/seed AGUGCCG)		mature microRNA			0.00316	AR,BIRC5
IFI30		enzyme			0.00316	CTSS,HLA-A
HERC5		enzyme			0.00316	CCL5,IFIT2	27 (3)
iCRT14		chemical reagent			0.00316	AXIN2,CD47
TCL1A		transcription regulator			0.00326	CTSS,FCER1G,GUSB,ITGB2,MAFB,MPEG1,SLC11A1,SNX6
NFAT5	-0.086	transcription regulator		0.863	0.00332	AR,CD74,HLA-DMA,HLA-DQA1,HLA-DQB1,HLA-DRB5,PTGES,PTGFRN,RRM2
B2M	0.646	transmembrane receptor		1.964	0.00342	HLA-A,HLA-DQA1,HLA-DQB1,HLA-DRB5
IL6		cytokine		0.702	0.00375	ABCC1,AXIN2,BCL2L11,BIRC5,CCK,CCL5,CD74,CD82,CD86,CRYAB,EGLN3,ESR2,GBP2,HLA-A,HLA-DMA,HLA-DQA1,HLA-DRB5,HOMER3,HRH3,IFIT2,IRAG1,LAG3,LGALS1,LPL,LY86,Mt2,PENK,PTGES,PTPRC,PTTG1,Pvr,RORA,RRM2,SPI1,SST,SV2B,THPO,TRAF3,TRAF7,UBR2	141 (12)
lysophosphatidylcholine		chemical - other		1.89	0.00376	CCL5,CD74,HLA-DMA,HMGCR,HMGCS1,INSIG1,LPL,NSDHL	70 (4)
CCL2		cytokine		0.29	0.00376	BIRC5,CCL5,CD86,EGLN3,ITGA5,LPL,RNF128,SLC11A1	130 (8)
LDB1	-0.076	transcription regulator		1.46	0.00385	AXIN2,CCND3,DAB2IP,DLX1,EFEMP2,EGLN3,ESR2,ETV3,Iigp1,LEF1,LGALS1,MITF,NCKAP1,NLRC5,OXCT1,PIK3CD,PTTG1,SIX3,SLC7A8,SLIT1,SPI1,TSPO,WNK2
CASR		G-protein coupled receptor	Activated	2.252	0.0039	ARHGEF3,BIRC5,CCND3,GABBR2,LGALS1,LPL,MAGI1,PDLIM2,PTTG1,RNF144A,SPAG5,VCL,ZYX
LMO2	0.062	transcription regulator		1.46	0.00407	AXIN2,CCND3,DAB2IP,DLX1,EFEMP2,EGLN3,ESR2,ETV3,Iigp1,LEF1,LGALS1,MITF,NCKAP1,NLRC5,OXCT1,PIK3CD,PTTG1,SIX3,SLC7A8,SLIT1,SPI1,TSPO,WNK2
PROM1	0.001	other	Inhibited	-2	0.00472	HMGCS1,IDI1,INSIG1,NSDHL
SLC9A3		ion channel			0.00472	B2M,CCL5,CD74,Mt2
TNFRSF9	-0.063	transmembrane receptor			0.00472	BIRC5,CD86,HLA-DQB1,PTPRC
lapatinib		chemical drug		-1.114	0.00472	BCL2L11,BIRC5,ESR1,PGR	53 (4)
ELAVL1	-0.103	other	Activated	2.538	0.00472	ARF5,B2M,CACHD1,CD86,CTSS,GSS,HLA-A,HLA-DRB5,Iigp1,MPEG1,Ms4a4c (includes others),OSBPL2,PRKN,PTPRC
FLT3LG		cytokine	Activated	2.183	0.00485	BIRC5,CCL5,CCND3,CD86,PTPRC,SPI1	121 (9)
HOXA10		transcription regulator		-0.258	0.00501	BCL2L11,COL15A1,FCER1G,GAS6,HDLBP,HLA-DQA1,HLA-DQB1,HLF,HMGCR,LEPR,MAPK12,MAX,Meis1,MICOS10-NBL1/NBL1,RHOG,STK17B
EIF4E	-0.061	translation regulator		1.246	0.00502	B2M,BIRC5,Cd52,DGUOK,ESR1,Fcrls,HLA-A,HLA-DQB1,HLA-G,HMOX2,IFIT2,INSIG1,LAG3,NCK2,PTPRC,RHOG,SLC11A1,TMEM119
estradiol valerate		chemical drug			0.00523	ESR1,ESR2,PGR
C4BP		complex			0.00523	HMGCR,HMGCS1,IDI1
GLIS3	-0.355	transcription regulator			0.00523	BCL2L11,MAFB,SST
LTB4R2		G-protein coupled receptor			0.00523	AR,EIF2AK3,IRF5
NOD1	-0.081	other			0.00523	CARD6,CCL5,TRAF3
TTN	-0.391	kinase			0.00523	ANKRD2,Calm1 (includes others),CRYAB
HES5	0.042	transcription regulator			0.00523	GATA2,HTR1A,NEUROG2
SOX4	-0.056	transcription regulator		-0.111	0.00537	2610035D17Rik,AMOTL1,AZI2,BIRC5,CD74,CLIC6,FCER1G,HLA-DQB1,MAGI1,MAP4K5,PRXL2A,RNF144A,SLC17A8,SPI1,TMEM255A,TMEM98
doxorubicin		chemical drug		1.06	0.00539	ABCA7,ABCC1,AR,ATG12,BCL2L11,BHLHE40,BIRC5,BRCA2,C4A/C4B,CD47,EFEMP2,ESR1,GSS,IQCB1,IRF5,PIK3CD,PRKAA2,PTTG1,Pvr,RAC2,RGS16,RRM2,RRP1B,RYR2,SLC22A5,TUBB,UACA,ZNF281	123 (6)
PRKACA	-0.003	kinase		-0.152	0.00577	ANTXR2,BCL2L11,CCK,CCND3,PENK,PRKACB
FLT3	0.008	kinase			0.00577	BCL2L11,BIRC5,CCND3,IFIT2,IFIT3,XRCC6	71 (7)
NFKB1	-0.026	transcription regulator		0.193	0.00594	ADORA1,ANKRD2,AR,B2M,BHLHE40,BRCA2,CCL5,CD82,CD86,CX3CL1,HTR1A,LGALS1,LTC4S,POU2F2,PTAFR,RELB,SPI1	145 (9)
CYLD	-0.017	transcription regulator		-1.468	0.00632	AXIN2,CD86,FCER1G,RELB
ELF1	0.016	transcription regulator			0.00632	BRCA2,CITED2,FCER1G,SPI1
IAPP		other			0.00632	HMGCR,HMGCS1,IDI1,LEPR
Calmodulin		group		1.238	0.00635	Calm1 (includes others),GALNT9,LRRTM3,NECAB1,PAK5,RPH3A,STX1A,SYT9
BIRC5	0.81	other			0.00635	BIRC5,Cd52,CD74,HLA-DQA1,HLA-DQB1,ITGA5,PTTG1
fingolimod		chemical drug		-1.423	0.00635	CCL5,CCND3,CD86,HLA-DQA1,HLA-DQB1,MITF,TSPO	95 (7)
ACKR2		G-protein coupled receptor	Inhibited	-2.236	0.00657	CCL5,DDX60,IFIT2,IFIT3,Iigp1
TNF		cytokine		1.501	0.00667	ABCC1,ADORA1,ANKRD55,APOBEC3B,AR,AXIN2,B2M,BCL2L11,BHLHE40,BIRC5,C1QTNF12,C4A/C4B,CARD6,CCK,CCL5,CCND3,CD47,CD82,CD86,CDC42EP5,CERT1,CITED2,CMBL,COL15A1,CRYAB,CTSS,CX3CL1,DLX1,DMD,EGLN3,EPHX4,ESR1,F11R,FCER1G,GATA2,GBP2,GRIA1,GUSB,HEXB,HIVEP1,HLA-A,HMGCR,IFIT3,INSIG1,IRF5,ITGA5,ITGB2,JAG2,KLF6,LAD1,LPAR6,LPL,LTC4S,MAGI1,MITF,Mt2,PCDH7,PDIA4,PENK,PIK3CD,PLA2G3,PTGES,PTPRC,RASD1,RELB,RGS16,RGS4,ROR…	187 (12)
JAK1/2		group	Activated	2.132	0.00717	CCK,CD74,DGKG,GBP2,HLA-DQA1,HLA-DRB5,PTK2B,THPO	77 (5)
RGS4	0.427	enzyme		1.265	0.00746	CALN1,CPLX2,ESR2,GPC4,HCN1,NDST4,NELL1,NRIP3,NTNG1,Oip5os1
CREB1	-0.053	transcription regulator		0.706	0.00757	ADRA1A,Asphd1,BHLHE40,BIRC5,CADPS2,CALN1,CCK,CCND3,ECEL1,ECM1,ERC2,ETV3,GAD2,GPR12,GRIA1,HLA-A,HLA-DQB1,HLA-G,HMGCR,HMGCS1,IDI1,LAYN,LPL,Meis1,NEURL1B,NFIL3,NKX6-2,NRP2,PCDH19,PENK,PER1,PLXNA2,PTPRR,Pvr,RP1,SLC17A6,SLC32A1,SST,TRPS1
IFNB1		cytokine		1.736	0.00764	BHLHE40,CARD6,CCL5,CD86,CRYAB,CX3CL1,GAS1,GBP2,GPC4,HLA-A,HMGCR,HMGCS1,IDI1,IFIT2,IFIT3,IRAK4,VCL	107 (11)
ATP7B	-0.228	transporter		0.816	0.00801	AACS,HMGCR,HMGCS1,IDI1,Mt2,PTTG1
emodin		chemical drug			0.00801	ABCC1,AR,BIRC5,CD86,IRF5,LPL	50 (6)
ZBTB10	0.115	other			0.00802	BIRC5,CAD,ESR1
aroclor 1221		chemical toxicant			0.00802	AR,ESR1,LEPR
N4BP1	-0.063	other			0.00802	HLA-A,RELB,TRAF3
ARHGDIA	-0.04	other			0.00802	AR,ESR1,ESR2
KIF3A	-0.025	enzyme		-1.972	0.00824	HMGCR,HMGCS1,IDI1,NSDHL
EML4-ALK		fusion gene/product			0.00824	BCL2L11,BIRC5,MITF,SPARC	54 (4)
STAT3	0.022	transcription regulator		1.143	0.00824	BCL2L11,BIRC5,CCL5,CD74,CD86,CX3CL1,ESR1,ESR2,FCER1G,GBP2,HLA-A,HLA-DMA,HLA-DQA1,HLA-DRB5,IFI35,IFIT2,IFIT3,IRF5,ITGB2,LEPR,MAFB,MITF,NRP2,PDIA4,PGR,PTAFR,PTTG1,RALGDS,RNLS,RORA,SPI1	124 (11)
CDX2		transcription regulator		0.816	0.00831	AXIN2,B3GALT5,BIRC5,CCK,FGF1,LEF1,SLC7A8,STK11,TCF7L2
IFN Beta		group	Activated	2.771	0.009	CCL5,CD74,CD86,HLA-A,HLA-G,IFI35,IFIT2,IFIT3,INSIG1,Mt2	104 (11)
pyrvinium		chemical toxicant			0.00913	AR,REST
IRF3 dimer		complex			0.00913	CCL5,IFIT2
ALX3		transcription regulator			0.00913	MITF,SST
SCAVENGER receptor CLASS A		group			0.00913	CCL5,CD86
[truncated: 372 more rows]

## Sheet: hypF
Ingenuity Canonical Pathways	-log(p-value)	Ratio	z-score	Molecules
[truncated: 470 more rows]

[truncated: 6 more sheets: hypM_upstream_regs_data, hypM, bldF_upstream_regs_data, bldF, bldM_upstream_regs_data, bldM]
