# Supplementary material for: Blood and brain gene expression signatures of chronic intermittent ethanol consumption in mice
Source: PLoS Comput Biol. 2022 Feb 17;18(2):e1009800. doi: 10.1371/journal.pcbi.1009800 (PMC8853518; doi:10.1371/journal.pcbi.1009800)
Supplement: S4 Table — (XLSX) [file pcbi.1009800.s006.xlsx]

## Sheet: F_cell_cell_signaling
Upstream Regulator	Expr p-value	Molecule Type	p-value of overlap	Target Molecules in Dataset	Mechanistic Network
SNCA	1	enzyme	2.25e-23	AJAP1,ARHGEF28,ARHGEF4,BAIAP2,BDNF,BHLHE22,C1QL3,CAMKV,CCK,CCKBR,CCN3,CDH9,CHGB,CHL1,CNIH2,COBL,CRYM,CTXN1,DDN,DLGAP2,DNM1,DPP10,FAM81A,GABRA4,GRIN2B,HPCA,HPCAL4,ICAM5,IDS,ITPKA,KCNG1,KCNIP4,KCNJ11,KCTD6,KIF1A,KIF1B,LHX2,LMO7,LRRC7,LRRTM2,MAP1B,MAPK8IP1,MARK1,NCAM2,NECAB1,NEUROD6,NPTX1,NPTXR,NWD2,OPN3,PCDH15,PDZRN3,PITPNM2,PSD,RPH3A,RSPO2,SLC17A7,SORCS3,SPOCK2,SV2B,SYN1,SYN2,SYP,TBR1,TENM1,TMEFF2…
REST	1	transcription regulator	2.24e-19	B3GAT1,BDNF,CACNG2,CHGB,CXCL12,FGF12,FGF14,FUT9,GRIA2,GRIN2A,GRIN2B,GRM1,INA,KCNQ2,KCNQ3,LRRTM4,MAPK8IP1,NCAM2,NKAIN2,NPTXR,NTRK3,OSBP2,PCLO,PTPRN,RGS7,SCG3,SCN2A,SLC7A14,SNAP25,SRRM4,STMN2,STX1A,SYN1,SYP,SYT4,SYT7,UCHL1,VAMP2,VIP,XKR4
HDAC4	1	transcription regulator	5.52e-19	BDNF,CACNA1C,CAMK2A,CAMTA2,CAP2,CDKL5,CHN1,CNKSR2,CNTN1,CYFIP2,DGKB,DMD,DRP2,GABRA1,GABRA4,GABRA5,GABRB2,GABRG3,GPM6A,HOMER1,LDB2,LGI1,MAPK10,MYH10,NBEA,NECAB1,NRCAM,NTM,PPP3CA,RAB3C,RGS4,RGS7,RTN1,SLC17A7,SNAP25,SYN1,SYN2,SYNGAP1,TSPAN7
FMR1	1	translation regulator	8.39e-18	APP,ATP2B2,ATP6V1E1,BASP1,CACNB4,CAMK2A,CELF4,CEND1,CORO2B,DLG3,DLGAP1,DLGAP2,DLGAP3,DNM1,FGF14,GABRA1,GABRA5,GABRG2,GRIN2B,GRM3,ICAM5,KCND2,MAP1B,MRPL41,NAPB,PCDH10,PCLO,SHANK1,SLC17A7,SLC1A2,SLC24A2,SLC8A2,SNAP25,SNAP91,SPARCL1,SPON1,SV2B,SYN1,SYP,SYT5,VGF,VWA1
HTT	1	transcription regulator	2.6e-17	ADAM23,AGRN,AKT1,AP1S1,APP,ARPP19,ARPP21,ATP1A3,ATP2A2,ATP2B2,ATP6V0E2,BAIAP2,BASP1,BDNF,BMP3,CACNA2D3,CAMK2A,CCK,CDH11,CDH8,CNR1,COL6A1,CORO2B,CPLX2,CPNE5,CX3CL1,CYFIP2,DKK3,DLG3,DNM1,EGR1,ELAVL4,ETV1,GABRA1,GABRD,GABRG2,GNAL,GNAO1,GNG7,GPR88,GRIN2A,GRIN2B,GRM1,GRM3,HMGCS1,HOMER1,HPCA,KCNB1,KCNJ4,KCNQ2,KCTD17,KLF9,MYL4,MYT1L,NCS1,NEFL,NFIB,NGEF,NPTX1,NR2F1,NSF,NTRK2,PFN2,PPP1R1A,PPP3CA,PTPN5,RAP…
levodopa		chemical - endogenous mammalian	2.47e-16	ADGRB2,ADRA2C,AJAP1,AMIGO2,APBA2,APLP1,ARL3,ARPP19,ARPP21,ATP2A2,ATXN1,BTBD3,C2CD2L,C2CD4C,CACNA2D3,CAMK1G,CAPN10,CINP,CLDN5,CNIH3,CNR1,CORO2B,CRTC1,CRY2,CRYM,CSMD3,CSRNP3,CTXN1,CXCL12,DAB1,DGKB,DGKI,DIXDC1,DLGAP1,DPP7,EPHA5,FAM189A1,FAM81A,FSTL4,GABRA3,GABRG2,GNAL,GNG7,GPR158,GRIA2,GRID2,HECW1,HOMER1,HPCA,ITPKA,KCND2,KLF9,LDB2,LINGO3,LYPD1,LZTS3,MSMO1,MYL4,MYO1B,NGEF,NOL3,NTRK3,NUAK1,PALM,PCSK2,…
BDNF	0	growth factor	1.93e-15	AGRN,APP,ARPP21,ATP1A3,ATP2A2,BDNF,CAMK1G,CAMK2A,CAV2,CELF4,CNR1,CPLX2,CRMP1,EGR1,FSCN1,GNAO1,GRIA2,GRIN2A,GRIN2B,HOMER1,KIF1A,KIF1B,KIF5A,KLF10,LYPD1,MAP1B,MAPT,MYL4,MYO5A,NAPB,NCDN,NECAB3,NELL2,NRXN1,NTRK2,OMG,PDE1A,PRKAR1B,PRKCZ,RGS4,RYR3,SCCPDH,SLC17A7,SNAP25,SPRY2,SST,STXBP1,SYN1,SYN2,SYNPO,SYP,THRA,TTC3,VAMP2,VGF,VSNL1,YWHAG,ZCCHC18
JAK1/2		group	1.7e-14	BAIAP2,BHLHE22,C1QL3,CAMKV,CCK,CCN3,CNIH2,CTXN1,DDN,FAM81A,HPCA,HPCAL4,ICAM5,ITPKA,KCNG1,LHX2,LMO7,NEUROD6,NPTX1,NPTXR,PSD,RSPO2,SLC17A7,TBR1
MAPT	0	other	1.25e-12	AMPH,AP1B1,APP,ATP1A3,ATP6V1A,ATP6V1E1,BASP1,BDNF,BSN,CAMK2A,CDK5R1,CPLX2,CRYM,CYFIP2,DMXL2,DPYSL2,ENSA,FBXL16,FBXO41,GMPS,GNAO1,GPM6B,GRIN2B,HPCA,LRP1B,MAP1A,MAP1B,MAP6,MAPT,MYO5A,NAPB,NTRK2,PAK1,PAK3,PCLO,PFN2,SEPTIN3,SEPTIN7,SGIP1,SLC1A2,SNAP25,SNAP91,SNCB,SPTAN1,SRGAP3,STMN1,STMN2,STXBP1,SYN1,SYNJ1,SYP,THY1,TOMM70,TPPP,UCHL1,UNC13A,VAMP2,VSNL1,WASF1
CREB1	1	transcription regulator	6.11e-11	ACVR2A,ARFGEF3,ARHGAP33,BDNF,BHLHE22,BRINP2,CACNA1C,CALN1,CAMKV,CCDC85A,CCK,CDH10,CDH11,CDH8,CDK14,CGREF1,CHGB,CLMP,CRMP1,CRYM,CTNNA2,CYFIP2,CYP46A1,DUSP14,EGR1,GABRA5,GFRA1,GNAL,GPR83,GRIA3,GRM5,HMGCS1,HOMER1,HPCA,HTR2A,IGSF9B,INA,KCND2,KCTD4,MSMO1,MYH10,MYO1B,NEO1,NEURL1B,NEUROD6,NKAIN2,NRSN1,OCIAD2,OMG,OPA3,PDGFRA,PDYN,PLXDC2,PLXNA2,PTPRN,RAC3,RALYL,ROBO1,RSPO2,SCN3B,SLC8A2,SORCS3,SPHKAP,SST,S…
Calmodulin		group	6.71e-11	BDNF,CPNE5,CTXN1,DLG3,EPHA6,EPHB6,GALNT9,ICAM5,LINGO1,LRRTM1,MAP9,NECAB1,NEUROD6,NPAS2,NSF,OPCML,PAK5,RIMBP2,RPH3A,STX1A
tetrodotoxin		chemical drug	2.27e-10	AMIGO2,BDNF,BMP3,CADM2,CDH10,CDH9,CNKSR2,CPNE4,CPNE5,EGR1,EPHA5,EPHX4,ETV1,FRMPD4,GABRA1,GABRG2,GDAP1,GRID2,INA,KCNA4,KCND2,LGI1,MAL2,NCAM2,NTRK2,PCDH15,ROBO2,SLC4A10,SV2B,THY1,VLDLR
MKNK1	1	kinase	5.17e-09	AGRN,ATP1A3,CAMK2A,CELF4,CPLX2,CRMP1,GNAO1,KIF1B,KIF5A,MAP1B,MAPT,MYO5A,NCDN,NELL2,NRXN1,PRKAR1B,SNAP25,STXBP1,SYN2,THRA,TTC3,VAMP2,VSNL1,YWHAG,ZCCHC18
GRIN3A	1	ion channel	1.09e-08	BDNF,BMP3,CADM2,CDH10,CDH9,CNKSR2,CPNE4,CPNE5,EPHA5,EPHX4,ETV1,FRMPD4,GABRA1,GABRG2,GDAP1,KCNA4,KCND2,LGI1,MAL2,NCAM2,PCDH15,ROBO2,SLC4A10,SV2B,THY1,VLDLR
DSCAML1		other	8.42e-08	ARHGAP33,CNTN1,GABBR2,GABRD,KLF9,LGI1,MAPT,NGEF,NLGN2,NRCAM,NRN1,NTRK2,RIMS3,ROBO2,SHANK1,SNAP91,SRGAP3,TUBB4A,UNC5A,VGF,VLDLR
DSCAM	1	other	8.99e-08	CNTN1,DAB1,EFNA3,GABBR2,GABRD,KCND3,KCNJ4,KLF9,LHX2,MAPT,NEURL1B,NGEF,NLGN2,NRCAM,NTRK2,ROBO2,SRGAP3,SYNGR3,SYNPO,TUBB4A,UNC5A,VGF
memantine		chemical drug	1.88e-07	ATP2B2,BDNF,CACNA1C,CLDN5,DBN1,GRIN2B,HPCAL4,NTRK2,PAK1,SCN2B,SLC1A2,SPON1,STX1A
PHF21A	1	other	3.09e-07	CHGB,PTPRN,SCN2A,SNAP25,STX1A,SYP,VAMP2
PSEN1	1	peptidase	4.78e-07	AMPH,APP,ARHGDIG,ATP1A3,ATP2A2,ATP6V1A,ATP6V1E1,BASP1,BDNF,CDK5R1,CPLX2,CRYM,CYFIP2,DPYSL2,EGR1,ENSA,GNAO1,GPM6B,GRIN2A,GRIN2B,HOMER1,HPCA,LRP1B,MAP6,MAPT,MERTK,NAPB,PAK1,PAK3,PDGFRA,PDGFRB,RYR3,SLC1A2,SNAP25,SNCB,SPTAN1,STMN1,STMN2,STXBP1,SYN1,SYP,SYT13,TPPP,UCHL1,VAMP2,VSNL1
APP	0	other	1.01e-06	ADAP1,AKT1,AMPH,APBA2,APBB1,APP,ATP1A3,ATP2B2,ATP6V1A,ATP6V1E1,BASP1,BDNF,CCNE1,CDK5R1,CLDN5,CPLX2,CPNE6,CRYM,CXCL12,CYFIP2,DBN1,DNM1,DPYSL2,EGR1,ELAVL4,ENSA,FABP3,FEZF2,FZD3,GABBR2,GLIS3,GNAO1,GPM6B,GRIN2A,GRIN2B,HECW1,HIVEP3,HOMER1,HPCA,INA,KCNA4,KCNB1,KCND2,KCND3,LDB2,LMO4,LRP1B,MAP1B,MAP6,MAPT,MERTK,NAPB,NCDN,NEFL,NPTX1,PACSIN1,PAK1,PAK3,PDGFRA,PDGFRB,PDXP,PIN1,PTPN5,RNF24,RYR3,SEPTIN7,SLC13A…
topotecan		chemical drug	2.03e-06	ARHGAP42,CACNA1C,CCNE1,CDH8,CHD3,CNTN4,CNTN5,CSMD1,DPP10,EGR1,EPHA6,FRMPD4,GABRB1,GRID2,GRM5,GRM7,IL1RAPL1,KCNMA1,LRRC7,NBEA,NLGN1,NRXN1,NXPH1,PCDH15,PCDH9,PLK2,PPP3CA,RBFOX1,ROBO2,UNC5D
TSHZ3	0	transcription regulator	2.3e-06	ACVR1C,ADCY1,BHLHE22,CRYM,ECHDC2,ELMOD1,FEZF2,GSG1L,IGSF21,KCNG1,LDB2,NTRK3,RSPO2,SLC1A2,TSHZ2
TLX3		transcription regulator	2.84e-06	CCK,GABRA1,GABRB2,GRIA2,GRIA3,NPY1R,SST,VIP
SLC30A3	0	transporter	3.37e-06	APP,BDNF,GRIN2A,GRIN2B,NTRK2,SNAP25
ATN1		transcription regulator	8.25e-06	ARHGEF28,ATP1A3,BASP1,BDNF,BMP3,CDH11,CDH8,CHGB,CNR1,ETV1,GABRD,NEFL,NPTX1,NR2F1,SOX11,SPTBN2,ST8SIA5,STMN1,TAGLN3,THRA,TYRO3,VSNL1
ADORA2A	1	G-protein coupled receptor	1.09e-05	APP,ARF3,ATP1A3,ATP2A2,ATP2B1,ATP6V1B2,BDNF,CAMKV,CLDN5,COL6A1,GNG7,HPCA,KCNB1,KCTD16,KIF5A,NAPB,NTRK2,PDYN,SYT11,TUBB4A
MECP2	1	transcription regulator	1.51e-05	ARHGAP42,BDNF,CAMK2A,CDH8,DPYSL2,EGR1,GABBR2,GRIN2A,INA,NAV3,NPY1R,PCDH10,PCDH15,RPH3A,SCN2A,SCN3A,SLC17A7,SYN1,SYT4,UNC5D
SETDB1	1	enzyme	2.42e-05	CADM2,CNTN4,CSMD1,GPM6A,GRID2,GRIN2A,GRIN2B,KCND2,ROBO2
EOMES	1	transcription regulator	2.57e-05	BHLHE22,CAP2,CCK,CCKBR,CDH8,CRYM,DUSP14,GNAL,KCNQ3,MICAL2,MMP17,NEFL,PDGFRA,ROBO2,SATB2,SV2B,TBR1
SHANK3	0	other	3.54e-05	HOMER1,NLGN1,PCLO,SYP,VAMP2
N-methyl-D-aspartate		chemical drug	7.08e-05	AMIGO2,APP,ATP2B2,BDNF,EGR1,GRIN2A,GRM1,HOMER1,MAP1B,NTRK2,SLC1A2,SLC7A3	100 (2)
kainic acid		chemical toxicant	7.6e-05	APP,BDNF,CACNA1C,CCNE1,CHGB,CNR1,CRMP1,EGR1,GABRA5,GABRB2,GFRA1,GRIA2,GRIA3,GRIK5,GRM4,HOMER1,KCNQ2,KCNQ3,NTRK2,PDYN,RGS4,SYP	86 (2)
cocaine		chemical drug	8.85e-05	ADCY1,BDNF,CAMK2A,CLSTN1,CNR1,DUSP14,EFNB2,EGR1,FHL2,GABRA1,GABRA4,GABRB2,GABRD,GABRG2,GRIA2,GRM1,GRM5,HOMER1,INA,MAPT,PDYN,PPFIA3,SLC1A2
ASCL1	1	transcription regulator	0.000109	CACNA2D3,CDK5R1,DCC,GRM5,NEUROD2,NEUROD6,NFASC,NUMBL,PDGFRA,PDYN,PLXNA2,RORB,SNAP25,TBR1,THRB
HOMER2	1	other	0.000125	GRIN2A,GRM1,GRM5,HOMER1
Foxp1		transcription regulator	0.000134	CDH9,CDS1,CNR1,DAB1,ELAVL4,FBXL16,HCN1,NGEF,SPHKAP
FEV		transcription regulator	0.000154	ADRA1B,CHGB,CNTN1,EPHA7,GRIA3,MCHR1,NCALD,NFIX,PCDH9,PDYN,RORB,SCN3B,SLC37A3,SLC7A8,SST,STXBP6
lithium		chemical drug	0.00023	ADCY1,ADRA1B,APP,BDNF,DPP10,EGR1,GRM7,NCS1,NPTX1,PDYN,SLC1A2,SYN1,THRB	102 (2)
POU4F1		transcription regulator	0.000332	AJAP1,CACNB1,CACNB3,DAB1,DCC,ETV1,INA,KCNMA1,LHX2,NTRK2,NTRK3,NWD2,SLC6A17,SNAP25,VSTM2A
RELN	1	peptidase	0.000354	APP,BDNF,DAB1,GRIN2B,NTRK2
RCOR2	1	transcription regulator	0.000355	BDNF,INA,SCN2A,SYT4
NMDA Receptor		complex	0.000388	BDNF,CAMK2A,GRIN2A,HOMER1,NTRK2,SYP	100 (3)
NGF	1	growth factor	0.000402	ADGRL2,AGRN,APP,ASIC1,BDNF,CDK5R1,CHGB,EGR1,ELAVL4,EPHA4,GRIA2,GRIN2A,GRIN2B,HRH3,KIF3C,NKD1,PLK2,PPP2R2B,PPP2R2C,RGS4,SCN2A,SNAP25,STMN4,VGF,VIP
haloperidol		chemical drug	0.000456	BDNF,EGR1,GRIN2A,GRM4,HMGCS1,HOMER1,NTRK2,PCSK2,PPP1R9B,SCN1B,SCN2B,SHANK1,SPRY2,SYN2
dopamine		chemical - endogenous mammalian	0.000526	ADRA2C,BDNF,CACNA2D3,CCK,CNR1,EGR1,GABBR1,GABRB1,GABRD,GABRG2,GPR22,GPR83,GRM4,GRM7,HRH3,KCND2,MCHR1,SCN1B,SYP
RASSF1	1	other	0.000529	AMIGO2,BMPR2,CAV2,CPE,CRIP2,EFNB2,EGR1,KLF10,LDB2,MAP1B,PAK1,PLK2,RASGEF1A,SAMD5
NEUROG3		transcription regulator	0.000581	CCK,CDH8,EFNB2,NEUROD2,NR2F1,NTRK2,NUMBL,ROBO1,RORB,SST,SYP
RTN4	1	other	0.000637	APP,BDNF,DPYSL2,GNAO1,INA,NEFL,TAGLN3,TUBB4A,YWHAG
birabresib		chemical drug	0.000698	ANK2,CDH10,EFNB2,EPHA7,GABRB2,GPR27,LDB2,NCALD,PCDH9,PDE1A,RBFOX3
potassium chloride		chemical drug	0.000706	AMIGO2,ATP2B1,ATP2B2,BDNF,CCNE1,EGR1,GABRD,GRIN2A,NPTX1,NTRK2,PDYN,SLC7A3,SLC8A2,SYT4	106 (3)
SBDS	1	other	0.000728	CRMP1,CRYM,EGR1,EPDR1,FBXL16,GABBR2,IGFBP7,KIF1A,OPN3,PAK3,PPP1R1A,PPP2R2C,RGS4
FFAR3		G-protein coupled receptor	0.000729	B4GALT2,CACNA1C,CDH9,CHD5,DUSP14,PDXP,PITPNM2,RASGRF2,SCN1B,SGIP1,SPOCK1,VSNL1
(+)-MK-801		chemical drug	0.000729	ACVR2A,APP,ARF3,ATP2B2,BDNF,CACNB3,EGR1,GRIN2B,HPCAL4,NPTXR,NTRK2,STXBP1
NFASC	0	other	0.000847	KIF1B,KIF5A,KIF5C,NFASC,NRCAM,SCN1B
KCNK9	0	ion channel	0.000979	ACVR1C,DKK3,HCN1,NEFL,SEZ6L,SLC6A17,ST6GALNAC5,TRPC5
NEUROD1		transcription regulator	0.000979	ATP2A2,CDK5R1,MGAT5B,NEUROD2,NTRK2,NTRK3,PCSK2,SYP
ADAM10	1	peptidase	0.00121	APP,ATP2A2,CAMK2A,CXCL12,DLGAP1,GRIN2A,GRIN2B,HTR1F,KLC2,MCHR1,RGS4,SCN2A,SHANK3,SYP
SLITRK5	0	other	0.0014	GRIA2,GRIN2A,GRIN2B
FEZF2	0	transcription regulator	0.0014	BHLHE22,SLC17A7,TBR1
ZFP36L2	1	transcription regulator	0.0014	SCN2A,SCN8A,SNAP25
GABRA1	0	ion channel	0.0014	GABRA3,GABRB2,GABRG2
NTRK3	0	kinase	0.0014	GRIN2B,NTRK3,SYN1
nandrolone decanoate		chemical drug	0.0014	GABRA5,GABRB1,GABRG2
testosterone cypionate		chemical drug	0.0014	GABRA5,GABRB1,GABRG2
quisqualic acid		chemical - endogenous non-mammalian	0.0014	BDNF,EGR1,NTRK2
FBXO2	0	enzyme	0.00147	APP,FBXO2,GRIN2A,SLC17A7
ziprasidone		chemical drug	0.00147	BDNF,HMGCS1,HOMER1,SYP
FANCC	1	other	0.00159	ANKRD6,CXCL12,FHL2,HOMER1,IL1R1,MAP1B,MAPK8IP1,NKD1,NUAK1,PCLO
miR-293-5p (and other miRNAs w/seed CUCAAAC)		mature microRNA	0.00164	ADORA1,CNTN4,SEPTIN3,STX1A,SYT4,VSNL1
PRKAA2	1	kinase	0.00201	CAMKK1,CHGB,CXCL12,DLGAP2,DOCK4,EGR1,GRIA3,KCNQ2,LMO4,NFIB,PAK5,PDGFRA,PDYN,PTPRN,SYT4
Ngf		group	0.00221	APP,BDNF,CHGB,EGR1,MAP1A,MAP6,STMN2,THY1,TTLL7,VGF
pentylenetetrazol		chemical drug	0.0025	GABRA1,GABRB2,GABRG2,SYN1
GDNF	1	growth factor	0.00301	BDNF,CLDN5,DPYSL2,EGR1,GFRA1,HTR2A,NRN1,PDYN,SST,TUBB4A
MAPK8IP1	0	other	0.00311	APP,BDNF,GRIN2A,GRIN2B,MAPK8IP1
norepinephrine		chemical - endogenous mammalian	0.00327	ADRA1B,APP,ATP2A2,BDNF,CAMK1G,CHST2,CRY2,EGR1,GRID2,GRIN2B,GRM1,HS3ST2,LRRC73,NPY1R,PCDH1,PDE8B,SLC6A17,USP33
SAG	1	other	0.00332	NSF,SLC17A7,VAMP2
phenelzine		chemical drug	0.00332	BDNF,GABRB1,GABRG2
6-cyano-7-nitroquinoxaline-2,3-dione		chemical reagent	0.00332	BDNF,EGR1,GFRA1
papaverine		chemical drug	0.00332	BDNF,CLDN5,NTRK2
methyltestosterone		chemical drug	0.00332	GABRA5,GABRB1,GABRG2
SOD1	1	enzyme	0.00334	APP,ATP1A3,ATP6V1G2,CACNB4,CNR1,DCC,DLGAP3,GABRA4,GABRD,GABRG3,GNG7,GSG1L,HIVEP3,HOMER1,KCND2,LRRTM4,NEFL,SCN1B,SCN2B,SHANK1,SLC1A2,STMN1,SYP,TUBB4A,VGF,VIP
LHX2	0	transcription regulator	0.00426	BDNF,GNAL,NCAM2,ROBO1,ROBO2
pilocarpine		chemical drug	0.00426	APP,BDNF,GRM5,KCNQ2,KCNQ3
L-glutamic acid		chemical - endogenous mammalian	0.00442	APP,BDNF,CACNA1C,CCNE1,CDS1,CLDN5,EGR1,GRIN2A,GRM5,HOMER1,MAP1B,MGLL,SLC1A2
TAZ	1	enzyme	0.00442	AMPH,ARNT2,BASP1,BDNF,CAMK2N1,CAV2,NAV3,PCLO,PLK2,RGS4,SORBS2,ST6GALNAC5,VLDLR
amphetamine		chemical drug	0.00442	BDNF,CAMK2A,DCC,EFNB2,EGR1,GPR83,HIVEP3,PDYN,PPP1R9B,RGS8,SYP,UCHL1	29 (2)
CASZ1	1	enzyme	0.00459	ATP1A3,DCC,GABRB1,KCND2,NEFL,SLC24A2,TRPC5
Laminin (complex)		complex	0.00459	APP,CDH11,CDK5R1,CHGB,MAPT,MYL4,STMN2
NGFR	1	transmembrane receptor	0.00459	APP,CCNE1,DMD,GRIA2,GRIA3,GRIN2B,SNAP25
DMD	0	other	0.00459	ARPP21,CSRNP3,CYFIP2,DMD,FZD3,GABRD,GALNT17,GDAP1,KCNMA1,MYL4,MYT1L,OPN3,PACSIN1,SCN1B,SCN3B,SUSD4,SYNM,TRIM44,TTLL7,UNC79,WWC1
HES3		transcription regulator	0.00476	CCKBR,NEFL,NRSN1,SST,UNC79,UNC80
ritanserin		chemical drug	0.00517	BDNF,PRKD1
pregnenolone sulfate		chemical - endogenous mammalian	0.00517	EGR1,SYN1
SLC9A6	0	transporter	0.00517	APP,NTRK2
mir-485		microRNA	0.00517	GRIA2,SV2A
KCNAB2	1	ion channel	0.00517	KCNA4,KCND3
APPL1	1	other	0.00517	SNAP25,VAMP2
RAB3B	1	enzyme	0.00517	SNAP25,SYP
tianeptine		chemical drug	0.00517	DPYSL2,SLC1A2
nitromifene		chemical reagent	0.00517	PPP1R9B,SYP
NEUROG1		transcription regulator	0.00532	AMIGO2,CDK5R1,FABP3,NEO1,PLK2,PXDN,SPOCK1,SULF1,TMEFF2,TSPAN7
K-252		chemical drug	0.00569	BDNF,GRIA2,NRN1,SLC17A7,SST
FUS-DDIT3		fusion gene/product	0.00597	AMIGO2,CAMK2N1,IGFBP6,NPAS2,RGS4,STX1A
AGRN	0	other	0.00629	AGRN,MAP1B,MAPT
GABBR2	0	G-protein coupled receptor	0.00629	GABBR1,GABBR2,GRIA2
FUBP1	1	transcription regulator	0.00629	CCNE1,STMN1,STMN3
methylene blue		chemical drug	0.00629	APP,BDNF,MAPT
pituitary adenylate cyclase-activating polypeptide		biologic drug	0.00791	ADGRL2,ARHGAP32,EGR1,ELAVL4,EPHA4,HRH3,NKD1,PLK2
naltrexone		chemical drug	0.00825	BDNF,NTRK2,NTRK3,PCSK2
forskolin		chemical toxicant	0.00861	ADGRL2,APP,ATP6V1A,ATP6V1B2,ATP9A,BDNF,CALM1 (includes others),CAP2,CCK,CDK14,CGREF1,CHGB,CYFIP2,DUSP14,EFNB2,EGR1,ELAVL4,EPHA4,EPHA5,GFRA1,GNAL,HOMER1,HRH3,IGFBP6,INA,LARGE1,MFN2,MSMO1,NKD1,NOL3,NPY1R,NRSN1,NTRK2,OCIAD2,PDYN,PLK2,PRKD1,PTPRN,RASAL2,RGS4,RORB,SLC1A2,SLC24A4,SLC6A17,SLC7A8,SMARCA1,SNAP25,SST,SYNJ2,SYNPO,SYT4,VGF,VIP	122 (3)
halofuginone		chemical drug	0.00872	B4GALT6,DBN1,DKK3,EGR1,GDE1,NLGN1,PDGFRA,PTPRS,SCN1B,SLC13A3,SPARCL1,TAGLN3,TYRO3,USP2,VSNL1
rasagiline		chemical drug	0.00903	APP,BDNF,EGR1,RIN1,SYT4,YWHAG
FSH		complex	0.00936	ACVR2A,ATP2A2,ATP2B1,ATP9A,BDNF,BMPR2,CAP2,CDK14,CPE,CRYM,CX3CL1,CYFIP2,DUSP14,ENC1,GDE1,GRIN2A,KLF10,LZTR1,MSMO1,NEO1,NOL3,NPPC,NPY1R,NRG3,PDYN,PLK2,PRKD1,PTPRN,RAP1GAP,RASAL2,RGS4,RGS7,SNAP25,TYRO3,VGF	98 (2)
HTR2A	0	G-protein coupled receptor	0.0104	BDNF,GRM1,HTR2A
miR-185-5p (and other miRNAs w/seed GGAGAGA)		mature microRNA	0.0104	AKT1,CCNE1,CORO2B
SUB1	1	transcription regulator	0.0109	ADGRL1,FJX1,KCNG1,KCNJ4,KCTD4,STMN2
ADRA1D	1	G-protein coupled receptor	0.0111	ADRA1B,BDNF,CCNE1,EGR1,NFIX,PAK1,PPP3CA
decitabine		chemical drug	0.0118	ADAM23,ADGRB1,ADGRL2,AGRN,BAIAP2,BDNF,BMPR2,CADM1,CAP2,CDH11,CDK5R1,CGREF1,CHD5,CLDN5,CNTN1,CRMP1,CXCL12,DLC1,EFNA3,EFNB2,EPHA5,EPHB6,FLRT3,GFRA1,GRIN2A,HS3ST2,IGFBP7,KIF5C,MYO1B,NEFL,NEIL1,NFASC,NFIB,NPTX1,NRXN1,OLFM1,PAK1,PAK3,PCDH9,PKNOX2,PLK2,PTPRG,PXDN,RASGRF2,RIMS2,ROBO1,SEZ6L,SLC1A2,SLC4A10,SPOCK1,SPTAN1,STMN2,STXBP1,TMEFF2,TMEM30A,TYRO3,UCHL1,UNC13A
DNMT3B	1	enzyme	0.0118	ADORA1,APP,ATP2A2,CACNA1C,CAMK2A,CNR1,DLC1,EPDR1,FBXL16,HTR2A,MFN2,MYL4,PPP1R1A,PRKAR1B,RGS4,SLC16A2,SLC8A2
NTF3	1	growth factor	0.0119	ETV1,GRIN2A,GRIN2B,SST,VGF
ATOH1		transcription regulator	0.0119	CUX2,MGAT5B,RASD2,SRRM4,SST
omeprazole		chemical drug	0.0129	ADORA1,CXCL12,EGR1,NDRG4,NTRK2,SST,TSPAN7
K+		chemical - endogenous mammalian	0.0131	BDNF,EGR1,GABRA5,GABRB2,HRK,NPTX1
clozapine		chemical drug	0.0139	BDNF,EGR1,GRIA2,HMGCS1,HOMER1,PPP1R9B,SHANK1,SYP
UHRF2	1	enzyme	0.0147	AKT1,CCNE1,CRIP2,HRK,LY6H
AKAP5	0	other	0.0148	KCNQ2,KCNQ3
DPP10	0	peptidase	0.0148	DPP10,KCND3
BHLHE22	0	transcription regulator	0.0148	BHLHE22,CDH11
Slfn1		enzyme	0.0148	PDGFRA,PDGFRB
KCND3	0	ion channel	0.0148	DPP10,KCND3
HMG20B	1	transcription regulator	0.0148	SCN2A,SCN3A
DTNB	1	other	0.0148	DMD,SYN1
CHMP2B	1	other	0.0148	GRIA2,GRIA3
mir-370		microRNA	0.0148	BEX2,PTPRN
miR-485-3p (and other miRNAs w/seed UCAUACA)		mature microRNA	0.0148	HCN1,NTRK3
mir-149		microRNA	0.0148	AKT1,GIT1
SCN1B	0	ion channel	0.0148	SCN1B,SCN2A
NPTX1	0	other	0.0148	KCNQ2,SYP
GRM2	1	G-protein coupled receptor	0.0148	GRIN2A,GRM3
opaganib		chemical drug	0.0148	APP,CD34
ABI1	1	other	0.0148	EGR1,WASF1
CCKAR	1	G-protein coupled receptor	0.0148	CCKBR,EGR1
DLG3	0	kinase	0.0148	GRIN2A,GRIN2B
BAIAP2	0	kinase	0.0148	GRIN2A,GRIN2B
mecamylamine		chemical drug	0.0148	BDNF,KCNJ11
cycloserine		chemical drug	0.0148	BDNF,HOMER1
mir-137		microRNA	0.0149	APP,GABRA1,NEFL,NRXN1
DRD1	1	G-protein coupled receptor	0.0158	BDNF,EGR1,HOMER1
USP37	1	peptidase	0.0158	BDNF,STMN2,SYN1
BAY K8644		chemical reagent	0.0158	BDNF,CACNA1C,KCNJ11
MIR99A-LET7C-MIR125B2		group	0.0158	ACVR1C,APC2,BMPR2
PRKAA1	1	kinase	0.0165	CAMKK1,CHGB,CXCL12,DLGAP2,DOCK4,GRIA3,KCNQ2,LMO4,MATN2,NFIB,PAK5,PDGFRA,PDYN,PTPRN,SYT4
propylthiouracil		chemical drug	0.0171	BDNF,NSMF,NTRK2,PCSK2,ROBO1,SLC13A3,SLC1A2,SST,THRA,VLDLR
EWSR1-FLI1		fusion gene/product	0.0171	AK5,FJX1,MYH10,NUAK1,PDGFRA,SAMD5,SULF1,TRAPPC1,TRNP1,YPEL1
Calcineurin protein(s)		complex	0.0178	ATP2A2,BDNF,DUSP14,EGR1,KCNQ2,KCNQ3,LIN7B,SLC8A2
AHI1	1	other	0.0179	CEND1,MLLT11,NTRK2,REPS2,SV2B
imipramine		chemical drug	0.0179	BDNF,EGR1,FNDC4,GABRB1,GABRG2
2,3 butanedione monoxime		chemical drug	0.0191	ATP2A2,ATP2B1,ATP2B2,RYR3
bucladesine		chemical toxicant	0.0193	ADGRL2,BDNF,CAMK1G,CDK5R1,CHST2,DMD,EGR1,ELAVL4,EPHA4,HRH3,HS3ST2,IGFBP6,LRRC73,NKD1,PCDH1,PDE8B,PDGFRA,PLK2,SLC1A2,SLC6A17,SMARCA1,SNAP25,ST8SIA5,SYP,SYT4,TYRO3,VGF
CGS 21680		chemical reagent	0.0216	BDNF,EGR1,GRIN2A,GRIN2B,RGS4
Tetanospasmin		chemical - endogenous non-mammalian	0.0224	CAMK2A,GRIA2,KCNA4
PDYN	0	transporter	0.0224	GRM1,GRM5,HOMER1
riluzole		chemical drug	0.0224	BDNF,HOMER1,SLC1A2
salvin		chemical toxicant	0.0224	CCNE1,CDK5R1,EGR1
ISL1	1	transcription regulator	0.0225	AJAP1,DAB1,DCC,ETV1,LHX2,NTRK2,NTRK3,VSTM2A
EBF2	1	transcription regulator	0.0241	ADCY3,C1QL3,LGI1,NTM
NCAM1	1	other	0.0241	NLGN1,NLGN2,SYP,THY1
KN 93		chemical - kinase inhibitor	0.0241	CACNA1C,CAMK2A,CCK,MYL4
mir-132		microRNA	0.0257	ARHGAP32,BDNF,CRTC1,GRIN2A,GRIN2B
EED	1	transcription regulator	0.0257	BDNF,DAB2IP,NKD1,PPP2R2B,THY1
D-2-amino-5-phosphonovaleric acid		chemical reagent	0.0281	APP,GRIN2B
Camk		complex	0.0281	CCK,GABRD
MARCHF5		enzyme	0.0281	COL6A1,PDGFRB
NPAS4	1	transcription regulator	0.0281	BDNF,SYN1
NEAT1	1	other	0.0281	ADARB2,TSHZ2
IgG2b		complex	0.0281	APP,MAPT
KCNIP1	1	ion channel	0.0281	DPP10,KCND3
CACNB4	0	ion channel	0.0281	CACNB1,CACNB3
miR-382-5p (miRNAs w/seed AAGUUGU)		mature microRNA	0.0281	CNTN4,SEPTIN3
LGMN	1	peptidase	0.0281	APP,MAPT
ELAVL4	0	translation regulator	0.0281	MAPT,NRN1
GRM3	0	G-protein coupled receptor	0.0281	GRIN2A,SLC1A2
MME	1	peptidase	0.0281	APP,SYP
VPS26A	1	transporter	0.0281	APP,GRM5
Congo Red		chemical toxicant	0.0281	APP,MAPT
ifenprodil		chemical drug	0.0281	BDNF,GRIN2B
sertindole		chemical drug	0.0281	APP,HOMER1
leucine-2-alanine enkephalin		chemical drug	0.0281	APP,KCNB1
cordycepin		chemical drug	0.0281	ADORA1,IL1R1
tazemetostat		chemical drug	0.0284	BAIAP2,BDNF,CAP2,CDK5R1,CNTN1,CRMP1,EFNA3,EFNB2,FLRT3,KIF5C,MYO1B,NEFL,NFASC,NFIB,NRXN1,OLFM1,PAK1,PAK3,PLK2,ROBO1,SPOCK1,SPTAN1,STMN2,STXBP1,TMEM30A,TYRO3,UCHL1,UNC13A
DTNBP1	1	other	0.0298	GRIN2A,GRIN2B,SNAP25,SST
TLX1		transcription regulator	0.0303	CCK,GABRA1,GABRB2,NPY1R,SST
mGluR		group	0.0304	BDNF,MAP1B,NTRK2
miR-132-3p (and other miRNAs w/seed AACAGUC)		mature microRNA	0.0304	ARHGAP32,GRIN2A,GRIN2B
quetiapine		chemical drug	0.0304	BDNF,GRIA2,GRIA3
ryanodine		chemical - endogenous non-mammalian	0.0304	BDNF,PRKCZ,RYR3
GSTP1		enzyme	0.0326	AMER2,FUT9,GPR83,GRIN2A,PTPRG,SLC6A7,SULT4A1,SUSD4,TEF,TMOD2
3,4,5,3',4'-pentachlorobiphenyl		chemical toxicant	0.0345	BDNF,CAP2,CCK,CLDN5,GABRD,KIF1B,NR2F1,SST
mir-193		microRNA	0.0362	MAPT,STMN1,SULF1,SYNPO
SLC6A3	1	transporter	0.0362	ADCY1,CDK5R1,CLSTN1,GNAL
PCYT1A	1	enzyme	0.0362	EPHA7,GFRA1,NFASC,SEPTIN3
ADRA1A	1	G-protein coupled receptor	0.0368	BDNF,CCNE1,EGR1,NFIX,PAK1,PPP3CA
levothyroxine		chemical - endogenous mammalian	0.0368	ATP2A2,CCK,CDK14,IGFBP6,SLC7A3,THRA
SP2509		chemical reagent	0.0378	BAIAP2,BDNF,CAP2,CDK5R1,CNTN1,CRMP1,EFNA3,EFNB2,FLRT3,KIF5C,MYO1B,NEFL,NFASC,NFIB,NRXN1,OLFM1,PAK1,PAK3,PLK2,ROBO1,SPOCK1,SPTAN1,STMN2,STXBP1,TMEM30A,TYRO3,UCHL1,UNC13A
RET	1	kinase	0.0379	CCN3,CLDN5,CXCL12,DPYSL2,EGR1,ETV1,GFRA1,SCARA3,SST,STMN2,TAGLN3,VGF,VIP
estrogen receptor		group	0.0381	BDNF,CAV2,CDH10,CDH11,CDH8,CDH9,COL6A1,CXCL12,EGR1,FGF12,KLF10,MAP1B,MAPT,MMP17,NCAM2,PCDH1,PCDH10,PDYN,SYNPO,SYP
isobutylmethylxanthine		chemical toxicant	0.0389	ACVR2A,AKT1,BDNF,BMPR2,CAV2,CCK,CCNE1,CD34,COL6A1,EGR1,ENC1,MERTK,PDGFRA,PDGFRB,PDYN,PTPRN,SYP,TYRO3
SLC30A7	1	transporter	0.0396	AKT1,EPHX4,FABP3
NKX6-1		transcription regulator	0.0396	GFRA1,SST,VGF
KIF1B	0	transporter	0.0396	CHD5,NEFL,SYNM
GRIN1	1	ion channel	0.0396	CAMK2A,GRIN2A,GRIN2B
PLD2	1	enzyme	0.0396	PRKCZ,STXBP1,SYP
AURK		group	0.0416	CDH10,CSMD3,CYFIP2,INKA2,SRGAP3,SULF2
ANLN	1	other	0.0416	CDH10,CSMD3,CYFIP2,INKA2,SRGAP3,SULF2
quinolinic acid		chemical - endogenous mammalian	0.0416	BDNF,EGR1,GFRA1,NTRK2,NTRK3,PDYN
RORA	1	ligand-dependent nuclear receptor	0.0432	ADGRL1,B3GALT1,CYP46A1,FABP3,NLGN1,NTRK2,RBFOX1,SLC1A2,SLC2A13,SLC30A10,SULF2,TLR3,VLDLR
HOXB13		transcription regulator	0.0433	EPHA4,EPHA5,EPHA7,SLC30A10
bexarotene		chemical drug	0.0436	APP,CCK,GPM6B,IGFBP6,KLF10,LY6H,MERTK,MLLT11,NEUROD6,NTRK2,PCDH15,PIN1,PTOV1,RORB,SLC17A7,SYP,TBR1
SGK1	1	kinase	0.0446	ASIC1,GRIN2A,GRIN2B,KCNA4,KCNQ2,KCNQ3,SLC1A2
SNX27	1	other	0.0447	APP,GRM5
sGC		complex	0.0447	BDNF,EGR1
HNRNPR	1	other	0.0447	GPM6B,PLK2
SLC6A4	1	transporter	0.0447	GNAO1,HTR2A
TTN	1	kinase	0.0447	ATP2A2,FHL2
DAB1	0	other	0.0447	CDK5R1,DCC
SLC6A2		transporter	0.0447	ADCY1,CLSTN1
DNM1	0	enzyme	0.0447	APP,SLC24A2
Gm26313		other	0.0447	GPM6B,PLK2
alpha-amino-3-hydroxy-5-methyl-4-isoxazolepropionic acid		chemical reagent	0.0447	BDNF,NPTX1
cysteamine		chemical drug	0.0447	BDNF,SST
volinanserin		chemical drug	0.0447	EGR1,GRM1
alprazolam		chemical drug	0.0447	GABRB1,GABRG2
venlafaxine		chemical drug	0.0447	BDNF,HTR2A
juglone		chemical toxicant	0.0447	EGR1,PIN1
ruboxistaurin		chemical drug	0.0447	EGR1,PDGFRB
aurintricarboxylic acid		chemical drug	0.0447	APP,GRIA2
MDL 28170		chemical toxicant	0.0447	APP,GRM1
NR3C2	1	ligand-dependent nuclear receptor	0.0452	CACNA2D3,CYFIP2,ECHDC2,EGR1,FKBP1B,GPR83,HMOX2,KLF9,NRIP3,NRXN1,SERP2,VLDLR
morphine		chemical drug	0.0452	BDNF,CCK,CNR1,GRIN2A,GRIN2B,KCNB1,KCNJ9,NTRK2,NTRK3,PDYN,SLC1A2,SYNPO
AR	1	ligand-dependent nuclear receptor	0.0482	AKT1,ARMCX2,ATP1A3,ATP2A2,BASP1,BMPR2,CACNA1A,CACNA1C,CADM3,CAMK2A,CAV2,CDH11,CDK14,CEND1,CLSTN1,CUX2,CXCL12,EGR1,ETV1,GDAP1,IL1R1,KCNJ3,MSMO1,MYO1B,PDGFRA,PDYN,PLS3,RAB3C,SLC7A4,TMEM176A,VIP,VSNL1,ZCCHC18
2,4,5,2',4',5'-hexachlorobiphenyl		chemical toxicant	0.0485	CAMKK1,CCK,CLDN5,GFRA1,NOL3,PAK3,PTPRS,SLC1A4,SST,WNK2
nifedipine		chemical drug	0.0493	ATP2B1,ATP2B2,BDNF,CACNA1C,GABRD,KCNJ11,NTRK2

## Sheet: M_cell_cell_signaling
Upstream Regulator	Expr p-value	Molecule Type	p-value of overlap	Target Molecules in Dataset	Mechanistic Network
JAK1/2		group	2.44e-16	BAIAP2,BHLHE22,C1QL3,CCK,CCN3,CTXN1,DDN,FAM81A,HPCA,HPCAL4,ICAM5,ITPKA,KCNF1,KCNG1,LHX2,MYO5B,NEUROD6,NPTX1,NPTXR,PSD,RPRML,RSPO2,SLC17A7,TBR1
SNCA	1	enzyme	1.52e-12	BAIAP2,BDNF,BHLHE22,C1QL3,CABP1,CCBE1,CCK,CCKBR,CCN3,CDH9,CRHBP,CRYM,CTXN1,DDN,DLGAP2,DNM1,DPP10,ERC2,FAM81A,GRIN2B,GRM2,HOMER2,HPCA,HPCAL4,ICAM5,ITPKA,KCNF1,KCNG1,KCNIP4,LHX2,MYO5B,NEU4,NEUROD6,NPTX1,NPTXR,NWD2,PDZRN3,PITPNM2,PSD,RPRML,RSPO2,SLC17A7,SNX22,SV2B,SYN1,SYN2,TBR1,TNFRSF19
HDAC4	1	transcription regulator	4.83e-09	ARC,BDNF,CAMK2A,CAMTA2,CAP2,CDKL5,CHN1,CNKSR2,CYFIP2,DRP2,HOMER1,HOMER2,LDB2,LGI1,MAPK10,MAPK8,MYH10,NBEA,PPP3CA,SLC17A7,SLC8A1,SNAP25,SYN1,SYN2
FMR1	1	translation regulator	9.08e-09	ARC,CAMK2A,DLGAP1,DLGAP2,DLGAP3,DNM1,EGR3,EIF1AX,GRIN2B,GRM2,GRM3,ICAM5,KALRN,MRPL41,PFKP,PXMP4,RAB26,RPRM,RTN4RL1,SHANK1,SLC17A7,SLC24A2,SLC8A2,SNAP25,SV2B,SYN1,SYT1
HTT	1	transcription regulator	2.43e-08	ACTA2,ADAMTS2,ADCY5,ARPP19,ARPP21,BAIAP2,BDNF,BHLHE40,BMP3,CAMK2A,CCK,CDH11,CNR1,COCH,COL6A1,COX6A2,CTTN,CX3CL1,CYFIP2,DIO2,DKK3,DNAJA2,DNM1,ETV1,FBXW7,GABRD,GNG7,GRIN2A,GRIN2B,GRM2,GRM3,HOMER1,HPCA,HSPA8,KCNA1,KCNAB1,KCNB1,KCNJ4,KCNK2,KLF9,MYL4,NFIB,NGEF,NPTX1,NPY,PDK2,PLCB1,PPP1R7,PPP3CA,SGTA,SLC25A22,SNAP25,SPTAN1,SPTBN2,ST8SIA5,STMN1,STRN4,STX12,STX1A,SYN1,SYN2,TBR1,TIAM1,TYRO3,UQCRB,VIP,VSNL1
levodopa		chemical - endogenous mammalian	3.91e-07	ABCB8,ACTA2,AGFG2,APBA2,ARC,AREL1,ARPP19,ARPP21,C2CD4C,CIART,CNIH3,CNR1,COCH,CRTC1,CRYM,CTXN1,CXCL12,DAAM1,DCAKD,DDIT4L,DLGAP1,EGR4,ETS2,FAM189A1,FAM81A,FSTL4,GABRA3,GNG7,GPD1,HECW1,HOMER1,HPCA,ITPKA,KCNAB1,KLF9,LDB2,LIX1,LORICRIN,LYPD1,LZTS3,MRPL48,MYL4,MYO5B,NGEF,NOCT,NPAS4,NPHP4,PALM,PCSK2,PFKP,PLK2,PLPP6,PPP2R2C,PRICKLE1,RAPGEFL1,RASGRP1,RILPL1,SEC14L1,SLC24A2,SYN1,SYN2,TIAM1,TIAM2,TMEM141,TN…
Calmodulin		group	1.06e-06	BDNF,CTXN1,EPHB6,GALNT9,ICAM5,LINGO1,NEUROD6,OPCML,PAK5,RAB40B,RIMBP2,STX1A,SYT1,TIAM2
BDNF	0	growth factor	1.72e-06	APC,APEX1,ARC,ARPP21,ATAT1,BDNF,BHLHE40,CAMK2A,CAV2,CNR1,DNAJB5,EGR3,GRIN2A,GRIN2B,HOMER1,LAMP5,LYPD1,MYL4,NELL2,NPAS4,NPY,NR4A3,PDE1A,PRKCZ,RPRM,RYR2,SFR1,SLC17A7,SNAP25,SPRY2,STRN4,SYN1,SYN2,SYNPO,TIAM1,VSNL1
CREB1	1	transcription regulator	5.24e-06	AKAP1,ARC,ARHGAP33,ARHGAP35,BDNF,BHLHE22,BHLHE40,CALN1,CCK,CDH11,CDK14,CIART,COCH,CPEB1,CRHBP,CRYM,CYFIP2,CYP46A1,DIO2,DUSP14,DXO,EGR4,ERC2,GPR83,GRIA3,HOMER1,HPCA,HTR2A,IGSF9B,KCTD4,LORICRIN,LSM11,MYH10,NEO1,NEURL1B,NEUROD6,NKAIN2,NPAS4,NPY,NR4A3,OTOF,RPRM,RSPO2,SEMA7A,SERPINI1,SLC8A2,ST6GALNAC5,STMN1,SYN2,SYNJ2,TAFA1,XKR4,YPEL1
TSHZ3	0	transcription regulator	1.02e-05	ACVR1C,ADCY1,ADCY2,BHLHE22,COL23A1,CRYM,FEZF2,GSG1L,HS3ST4,KCNG1,LDB2,NPY,RSPO2
EOMES	1	transcription regulator	6.29e-05	ACTA2,BHLHE22,CAP2,CCK,CCKBR,CEMIP,CRYM,DIPK2A,DUSP14,KCNQ3,MICAL2,MMP17,SATB2,SV2B,TBR1
REST	1	transcription regulator	6.82e-05	B3GAT1,BDNF,CXCL12,FUT9,GRIN2A,GRIN2B,KCNAB2,KCNQ3,L1CAM,NKAIN2,NPTXR,SNAP25,STX1A,SYN1,SYT1,SYT7,VIP,XKR4
MAPT	1	other	8.87e-05	AAK1,ATP5PB,ATP6V1A,BDNF,BSN,CAMK2A,CCDC25,CDK5R1,CRYM,CYFIP2,DLD,DMXL2,ENSA,FBXL16,GRIN2B,HPCA,HSPA8,LRP1,MAPK8,NDUFS8,PAK1,PRDX3,PSMD2,ROCK2,SNAP25,SPTAN1,STMN1,SYN1,SYNJ1,TPPP,UBC,UNC13A,VKORC1L1,VSNL1,WASF1,WDR7
ATN1		transcription regulator	9.92e-05	BDNF,BHLHE40,BMP3,CDH11,CNR1,ETV1,FBXW7,GABRD,KCNA1,KCNAB2,NPTX1,PTPRF,SPTBN2,ST8SIA5,STMN1,TIAM1,TYRO3,VSNL1
DSCAM	1	other	0.000174	EFNA3,GABBR2,GABRD,KCNJ4,KIF17,KLF9,L1CAM,LHX2,LIX1,NEURL1B,NGEF,PLCB1,SEMA7A,SYNPO,WNT7B
PSEN1	1	peptidase	0.000247	ARC,ATP6V1A,BDNF,CCDC25,CDK5R1,CRYM,CYFIP2,DGKE,ENSA,FBXW7,GRIN2A,GRIN2B,HOMER1,HPCA,HSPA8,KCNAB2,L1CAM,LRP1,LRP8,MAPK8,MERTK,PAK1,PTPRF,RYR2,SNAP25,SPTAN1,SRC,STMN1,SYN1,TPPP,UBC,VKORC1L1,VSNL1,WARS1
SLC30A3	0	transporter	0.000792	BDNF,GRIN2A,GRIN2B,SNAP25
DSCAML1		other	0.000815	ARHGAP33,GABBR2,GABRD,KCNA1,KIF17,KLF9,LGI1,NGEF,NRN1,PLCB1,SEMA7A,SHANK1,WNT7B
FEZF2	0	transcription regulator	0.000866	BHLHE22,SLC17A7,TBR1
NMDA Receptor		complex	0.0015	ARC,BDNF,CAMK2A,GRIN2A,HOMER1	58 (3)
HOMER2	0	other	0.00207	GRIN2A,HOMER1,HOMER2
(+)-MK-801		chemical drug	0.00279	ARC,ARF3,BDNF,CACNB3,GRIN2B,GRM2,HPCAL4,NPTXR,NPY,PTPRF
LAMC1	1	other	0.00322	ACTA2,CDH11,ETS2,MYL4
haloperidol		chemical drug	0.00325	ARC,BDNF,GRIN2A,HOMER1,NR4A3,PCSK2,PPP1R9B,PRKCE,SHANK1,SPRY2,SYN2
AP3D1	1	other	0.00372	PI4K2A,SLC30A3
JTV519		chemical drug	0.00372	FKBP1B,RYR2
dopamine		chemical - endogenous mammalian	0.00389	APEX1,BDNF,CCK,CNR1,EGR3,EGR4,GABRD,GPR22,GPR83,HRH3,KCNA1,KCNK2,MCHR1,NPAS4,NR4A3
mGLUR Group I		group	0.00394	ARC,BDNF,CAMK2A
methylphenidate		chemical drug	0.0046	BDNF,HOMER1,HOMER2,NPY
Foxp1		transcription regulator	0.00601	CDH9,CNR1,FBXL16,HCN1,MTCL1,NGEF
DNMT3B	1	enzyme	0.00611	ADCY5,ADORA1,ADRB1,CAMK2A,CNR1,FBXL16,GLT8D2,HTR2A,KCNA1,MYL4,PAK6,RYR2,SLC16A2,SLC8A1,SLC8A2,TNNC1
Calcineurin protein(s)		complex	0.00702	ARC,BDNF,DUSP14,KCNQ3,LIN7B,NR4A3,SLC8A1,SLC8A2	56 (2)
2-amino-5-phosphonovaleric acid		chemical - other	0.0079	ADAMTS2,ARC,BDNF,C2CD4C,CX3CL1,EGR3,EXT1,GTF3C5,LSM11,LURAP1,NPAS4,NR4A3,NRN1,OLFM1,PLPP6
CTR9	1	other	0.00843	CXCL12,EGR3,RASGRP1,TIAM1
Laminin (complex)		complex	0.0101	ACTA2,CDH11,CDK5R1,ETS2,MYL4,PTPRF
BRD1	1	other	0.0101	PRKN,PSMB2,WDR7
PDYN	1	transporter	0.0101	ARC,HOMER1,PLXND1
CADPS	1	other	0.0107	BDNF,STX6
BHLHE22	0	transcription regulator	0.0107	BHLHE22,CDH11
PRMT8	0	enzyme	0.0107	EIF4H,GRIN2A
MUC13	1	other	0.0107	PAK1,PTK2
ARID5B	1	transcription regulator	0.0107	ACTA2,UQCRB
miR-222-5p (miRNAs w/seed UCAGUAG)		mature microRNA	0.0107	ACTA2,ROCK2
GRM2	0	G-protein coupled receptor	0.0107	GRIN2A,GRM3
FKBP1B	0	enzyme	0.0107	FKBP1B,RYR2
GOPC	1	transporter	0.0107	ADRB1,KCNH1
DLG3	1	kinase	0.0107	GRIN2A,GRIN2B
CDK5R2		other	0.0107	ARC,BDNF
BAIAP2	0	kinase	0.0107	GRIN2A,GRIN2B
cycloserine		chemical drug	0.0107	BDNF,HOMER1
mir-132		microRNA	0.0112	ARHGAP32,BDNF,CRTC1,GRIN2A,GRIN2B
UPF2	1	other	0.0112	CAMK2N1,CYFIP2,HEY1,KHDRBS3,NEO1
HIC1	1	transcription regulator	0.0115	ACTA2,CCN3,CDKN1C,FHL2,LRP8,PLPPR4,SNAP25,TMEM62
NFYB	1	transcription regulator	0.0115	ACTA2,ACTR6,APC,CCSAP,DCLK3,DPP10,EIF3C,EMC6,FAM184B,FEZF2,KCTD1,KHDRBS3,KLHL3,PPP1R7,PSMC6,PXMP4,RIMBP2,SDF2,SLC8A2,SLIT3,SYNJ2,VPS39
NKX2-5		transcription regulator	0.0135	ACTA2,ADORA1,DIO2,RYR2,SYN1
memantine		chemical drug	0.0136	BDNF,GRIN2B,HPCAL4,NPY,PAK1,STX1A
PHF21A	1	other	0.0144	SNAP25,STX1A,SYT1
DTNBP1	1	other	0.0173	GRIN2A,GRIN2B,PI4K2A,SNAP25
APP	1	other	0.018	ACTA2,ADAP1,APBA2,APC,ARC,ATP6V1A,BDNF,CCDC25,CDK5R1,CDK9,CRYM,CTTN,CXCL12,CYFIP2,DNM1,ENSA,ETS2,EXT1,FABP3,FBXW7,FEZF2,GABBR2,GRIN2A,GRIN2B,HECW1,HEY1,HIVEP3,HOMER1,HPCA,HSPA8,KCNB1,L1CAM,LDB2,LMO4,LRP1,MAPK8,MERTK,NDUFS8,NPTX1,NPY,NR1D1,PAK1,PDK2,PFKP,PSMC3,RNF24,SNAP25,SPTAN1,STMN1,STXBP4,SYN1,SYN2,TPPP,UBC,VKORC1L1,VSNL1,WASF1
rasagiline		chemical drug	0.0189	AFDN,BDNF,EGR3,PRKCE,RIN1
NRXN1	1	transporter	0.0189	CNTN3,CXCL12,EPHA7,NCAN,TAFA1
isoprenaline		chemical drug	0.0189	CCK,FAM135B,NEUROD6,NR4A3,PLK2
IL7R	1	transmembrane receptor	0.0196	ARHGAP32,BAIAP2,ETNK2,ETS2,FBXL16,FHL2,PRKCE,SRC
miR-132-3p (and other miRNAs w/seed AACAGUC)		mature microRNA	0.0197	ARHGAP32,GRIN2A,GRIN2B
GRIN1	1	ion channel	0.0197	CAMK2A,GRIN2A,GRIN2B
quetiapine		chemical drug	0.0197	BDNF,GRIA3,NR4A3
ryanodine		chemical - endogenous non-mammalian	0.0197	BDNF,PRKCZ,RYR2
NEDD9	1	other	0.02	BHLHE40,GALNT14,LRP1,LRRC6,LYPD1,MAL2,NRN1,PFKP,PPP2R2C
D-2-amino-5-phosphonovaleric acid		chemical reagent	0.0206	GRIN2B,KIF17
Camk		complex	0.0206	CCK,GABRD
NPAS4	0	transcription regulator	0.0206	BDNF,SYN1
SLITRK5	1	other	0.0206	GRIN2A,GRIN2B
GRM3	0	G-protein coupled receptor	0.0206	GRIN2A,GRM2
BLOC1S6	1	other	0.0206	PI4K2A,STX12
FRK	1	kinase	0.0206	PTK2,SRC
GABRA1	1	ion channel	0.0206	GABRA2,GABRA3
carotuximab		biologic drug	0.0206	CPT1C,NFE2L1
NTRK3	1	kinase	0.0206	GRIN2B,SYN1
ifenprodil		chemical drug	0.0206	BDNF,GRIN2B
cordycepin		chemical drug	0.0206	ADORA1,IL1R1
plicamycin		chemical drug	0.0208	ABCB8,CX3CL1,DNM1,EPOP,FBXW7,GPD1,OLFM1,SEMA7A,SNAP25,STX1A,UBC
SUB1	1	transcription regulator	0.022	ADGRL1,KCNG1,KCNJ4,KCNK2,KCTD4
GRIN3A	1	ion channel	0.0229	ARC,BDNF,BMP3,CDH9,CNKSR2,CNTN3,EPHX4,ETV1,LGI1,MAL2,SLC4A10,SV2B
ADORA2A	1	G-protein coupled receptor	0.0241	ARF3,ATP2B1,ATP6AP1,BDNF,COL6A1,GNG7,HPCA,KCNB1,NR4A3,PMPCA,USP5
SOD1	1	enzyme	0.0245	ADCY2,APEX1,ARC,ATP6V1G2,CNR1,DLGAP3,ETS2,GABRD,GNG7,GSG1L,HIVEP3,HOMER1,HSPA8,KCNAB1,KCNAB2,NPY,PRKCE,SHANK1,STMN1,VIP
PRKACA	1	kinase	0.0255	BDNF,CCK,DIO2,LORICRIN,MYH10
NFIB	0	transcription regulator	0.0255	EFNB1,FHOD3,HSD17B7,JCAD,LZTS1
miR-293-5p (and other miRNAs w/seed CUCAAAC)		mature microRNA	0.0256	ADORA1,ARC,STX1A,VSNL1
CHRM1	0	G-protein coupled receptor	0.0259	CHRM1,EGR3,EGR4
A-Fos		chemical reagent	0.0259	ARC,BDNF,EPOP
EFNB2	1	kinase	0.0259	SRC,TEK,TIAM1
naltrindole		chemical drug	0.0259	BDNF,RAD23B,UBC
ALKBH5	1	enzyme	0.0282	CELSR2,CHN1,CTTN,HSPA8,NF2,OTOF,RACGAP1,SBF1,SLC7A8
morphine		chemical drug	0.0298	ARC,BDNF,CCK,CNR1,GRIN2A,GRIN2B,KCNAB2,KCNB1,KCNJ9,RGS20,SYNPO
choline fenofibrate		chemical drug	0.0305	CXCL12,GPT,NR1D1,PTPRF
cocaine		chemical drug	0.0306	ADCY1,ARC,BDNF,BHLHE40,CAMK2A,CLSTN1,CNR1,DUSP14,EGR4,FHL2,GABRD,HOMER1,NPY,NR4A3
birabresib		chemical drug	0.0311	EPHA7,LDB2,NANOS1,NCALD,PDE1A,PTPRF,RBFOX3
novobiocin		chemical drug	0.0329	HRH1,SRC
Calcineurin B		group	0.0329	B3GAT1,LORICRIN
tacedinaline		chemical drug	0.0329	ARC,NPAS4
sGC		complex	0.0329	ARC,BDNF
OTUD7B	1	peptidase	0.0329	ACTA2,PTK2
ADCYAP1R1	1	G-protein coupled receptor	0.0329	ARC,BDNF
SLC6A2		transporter	0.0329	ADCY1,CLSTN1
alpha-amino-3-hydroxy-5-methyl-4-isoxazolepropionic acid		chemical reagent	0.0329	BDNF,NPTX1
GABA receptor		complex	0.0329	BDNF,NR4A3
midazolam		chemical drug	0.0329	ARC,BDNF
venlafaxine		chemical drug	0.0329	BDNF,HTR2A
2-oxoglutaric acid		chemical - endogenous mammalian	0.0329	ACTA2,DIO2
3,5-dihydroxyphenylglycine		chemical reagent	0.0329	ARC,GRM2
TNFAIP2	1	other	0.033	LHX2,MERTK,RILPL1
pituitary adenylate cyclase-activating polypeptide		biologic drug	0.033	ADGRL2,ARHGAP32,EPHA4,HRH3,PLK2,WNT4
miR-204-5p (and other miRNAs w/seed UCCCUUU)		mature microRNA	0.0342	ATP2B1,CDH11,CHRD,EFNB1,MICOS10-NBL1/NBL1,SNAP25,STX1A
CGS 21680		chemical reagent	0.0359	BDNF,EGR3,GRIN2A,GRIN2B
FSH		complex	0.0361	ACTA2,ARHGAP35,ATP2B1,BDNF,CAP2,CDK14,CDKN1C,CRYM,CX3CL1,CYFIP2,DUSP14,ENC1,GDE1,GRIN2A,LZTR1,MICOS10-NBL1/NBL1,MN1,NEO1,NPY,PI4K2A,PLK2,PLPP1,POP5,PTPRF,RPRM,SMARCD1,SNAP25,TYRO3
MECP2	1	transcription regulator	0.0363	BDNF,CAMK2A,GABBR2,GABRA2,GRIN2A,KCNA1,KCNF1,NAV3,SLC17A7,SYN1,TIAM1
potassium chloride		chemical drug	0.0384	ATP2B1,BDNF,GABRD,GRIN2A,NPAS4,NPTX1,NR4A3,RYR2,SLC8A2
MAPK8IP1	1	other	0.0409	BDNF,GRIN2A,GRIN2B
TRH	1	other	0.0419	CDK14,DIO2,PRKCE,VIP
ADRA1B	1	G-protein coupled receptor	0.0428	ARC,BDNF,NPY,PAK1,PPP3CA
topotecan		chemical drug	0.0448	CSMD1,DPP10,EFNB1,EGR3,HSPA8,KALRN,KCNMA1,NBEA,PLCB1,PLK2,PPP3CA,PRKN,PTK2,PTPRK,SAC3D1,TIAM1
PLAG1	1	transcription regulator	0.045	CDKN1C,CRIP2,EFNB1,KCNJ4,NPTXR,STX1A
pyridaben		chemical toxicant	0.045	CACNA1E,EGR4,KCNMA1,MRTFB,NFIB,SLC8A1
bicuculline		chemical - endogenous non-mammalian	0.045	ACTA2,ARC,BDNF,EGR4,HSPA8,NPAS4
DNMT3A	1	enzyme	0.0468	ADCY5,ADORA1,CAMK2A,CNR1,KCNA1,MYL4,PAK6,PDE1A,PLK2,RYR2,SLC8A1,SLC8A2,SLIT3,TNNC1
penfluridol		chemical drug	0.0474	BDNF,PTK2
HAS2		enzyme	0.0474	ACTA2,PTK2
DLG4	1	kinase	0.0474	HTR2A,LRP8
FERMT1		other	0.0474	WNT4,WNT7B
IGFBP4	1	other	0.0474	ACTA2,IGFBP6
GABBR2	0	G-protein coupled receptor	0.0474	ARC,GABBR2
NR1D2	1	ligand-dependent nuclear receptor	0.0474	FABP3,NR1D1
alpha-ketoisocaproic acid		chemical - endogenous mammalian	0.0474	ATP2B1,SLC8A1
2,3-dioxo-6-nitro-7-sulfamoylbenzo(f)quinoxaline		chemical reagent	0.0474	BDNF,GRIK5
rosmarinic acid		chemical - endogenous non-mammalian	0.0474	ACTA2,BDNF
ADAM10	1	peptidase	0.0475	ACTA2,AGTPBP1,CAMK2A,CXCL12,DLGAP1,GRIN2A,GRIN2B,MCHR1,SYT1
Hdac		group	0.0479	ARC,BDNF,CX3CL1,DKK3,EGR3,KLF9,MGAT5B,NPNT,SLC8A1,SPRY2,STX1A,WNT4
epicatechin		chemical drug	0.048	CCDC184,HEY1,KIF17,SNAP25,TRIM45
SETDB1	1	enzyme	0.0483	CSMD1,GRIN2A,GRIN2B,MTMR7
mir-31		microRNA	0.0483	PRKCE,SATB2,STMN1,TIAM1
1810019D21Rik		other	0.0496	AK5,COL6A1,EFNA3,ENTPD3,INKA2,TMEM44
NPY	0	other	0.0496	ADRB1,BDNF,DIO2,HCN1,NPY,VKORC1L1
ZC3H14	1	other	0.0498	LHX2,MERTK,RILPL1
ITGA9	1	other	0.0498	ACTA2,CDH11,CXCL12
SERPINE2	1	other	0.0498	BDNF,CD34,GLI3

## Sheet: F_Immune_Response
Upstream Regulator	Expr p-value	Molecule Type	p-value of overlap	Target Molecules in Dataset	Mechanistic Network
CST5		other	6.18e-05	AP3B1,ARHGAP12,ATR,DCAF1,DDX21,DHX9,EDC3,ESRRA,HNRNPA2B1,HNRNPDL,HNRNPH1,ITPRID2,JMJD1C,KDM5B,KRR1,LIMD2,MVP,NOM1,NUMA1,NUP107,NUP155,NUP98,PARP4,PPP2R5A,SCAF11,SGPL1,SRSF4,SRSF9,TARDBP,VARS1,VASP,VTI1A,ZCCHC8,ZFC3H1
mir-17		microRNA	6.85e-05	ABCA1,ARID4B,ATM,BCL2L11,BNIP2,DUSP2,EP300,FNDC3A,NCOA3,PHF6,PKD1,PTEN,RBL2,STAT3
betulinic acid		chemical drug	0.000137	ABCA1,LMNB1,PTPN6,RELA,SP1,SP3,SP4,TLR4
MMP3		peptidase	0.000181	AGO4,BTBD1,CNOT6L,CSTF3,PAN2,PAPOLA,PNN,PNPT1,RBM39,SF3A1,SF3B1,SRSF3,TARDBP,TDRD3,THOC1,TNRC6A
miR-17-5p (and other miRNAs w/seed AAAGUGC)		mature microRNA	0.000671	ARID4B,BCL2L11,BNIP2,CREB1,HBP1,ITCH,NCOA3,PPARG,PTEN,RBL2,STAT3
mir-214		microRNA	0.000755	ATM,CREB1,IGF1R,NFKB1,PTEN,RELA
KLF6	1	transcription regulator	0.000926	ATF3,BAK1,BCL2L11,BCL6,ESRRA,IGF1R,MCL1,NR4A1,PPARG,PTCH1,VAV3
MIR17HG	1	other	0.00103	ATM,ATP7A,BCL2L11,CREB1,CSNK1G1,FNDC3B,HDAC4,ITCH,MAP3K1,NOTCH2,PKD1,PTEN,RELA,REST,RNF111,TNKS,TOB2
tolfenamic acid		chemical drug	0.00106	ATF3,SP1,SP3,SP4
saxagliptin		chemical drug	0.00109	IL18,TLR4,TRAF3IP2
trichostatin A		chemical drug	0.00114	ABCA1,ANP32A,ATP7A,BABAM2,BAK1,BBC3,BCL11A,BCL2L11,CDC123,CREB1,DDX6,ELF1,EPC1,FUBP1,GINS3,HDAC2,HDAC9,HNRNPA2B1,HNRNPD,INPP5F,IPCEF1,IRF2,LMNB1,MAD1L1,MAP4K4,MDM4,MRTFA,MYO9B,NFATC1,NOTCH2,NSD1,NXF1,PAK2,POLB,PPARG,PTEN,RAF1,RAPGEF2,RASSF1,RBM39,RBM5,RCL1,REL,RELA,RSF1,SETD7,SETDB1,SGPL1,SLC38A1,SP1,STAG1,STAT3,STAT5B,TCF12,TLR4,TMPO,UBIAD1,UBR5,UTRN,WTAP,ZEB1,ZMYM4,ZNRF1,ZSWIM6
NUPR1	1	transcription regulator	0.00139	ABL2,ANP32A,ATF3,ATR,CDC23,CDK2,CEP97,CHD4,CITED2,DENND5B,DIDO1,FAM120B,FCF1,FCHSD2,FLVCR1,GMEB1,HDAC8,HLTF,HNRNPA2B1,IGF1R,IRF2BP2,KXD1,LBR,LMNB1,MX2,NAA40,NEK9,NEMP1,PLEKHM3,PRR12,RCL1,RNF122,RYBP,SIPA1L2,SLC6A6,SPRTN,STK38,TARDBP,TMPO,TUBGCP5,UBIAD1,ZSWIM6
DPH5	1	enzyme	0.00149	CREB1,EP300,RELA,SP1,STAT3
tazemetostat		chemical drug	0.00151	ANP32A,ATP7A,BABAM2,BCL11A,CREB1,DDX6,FUBP1,HNRNPA2B1,HNRNPD,INPP5F,LMNB1,MAP4K4,MDM4,MRTFA,NFATC1,NSD1,PAK2,RAF1,RAPGEF2,RBM39,RSF1,SETD7,SETDB1,SLC38A1,STAG1,STAT3,STAT5B,TCF12,UBR5,ZEB1,ZSWIM6
TLR9		transmembrane receptor	0.00193	ABCA1,AIM2,ARG2,ATF3,BFSP2,CDK2,CERS6,CLN3,CPM,IL18,LYST,MCL1,MX2,NAMPT,NR4A1,RELA,SGPL1,SMPD2,TLR4
SP2509		chemical reagent	0.00227	ANP32A,ATP7A,BABAM2,BCL11A,CREB1,DDX6,FUBP1,HNRNPA2B1,HNRNPD,INPP5F,LMNB1,MAP4K4,MDM4,MRTFA,NFATC1,NSD1,PAK2,RAF1,RAPGEF2,RBM39,RSF1,SETD7,SETDB1,SLC38A1,STAG1,STAT3,STAT5B,TCF12,UBR5,ZEB1,ZSWIM6
3,3'-diindolylmethane		chemical drug	0.00233	ATF3,BAK1,BBC3,IFNGR1,PARP2,PTEN,RELA,SP1,ZEB1
curcuminoids		chemical drug	0.00258	SP1,SP3,SP4
20alpha-hydroxycholesterol		chemical - endogenous mammalian	0.00258	ABCA1,ABCG1,PTCH1
benzyl isothiocyanate		chemical - endogenous non-mammalian	0.00282	BAK1,BCL2L11,MCL1,SP1,SP3,SP4,STAT3
G2535		chemical reagent	0.00286	BBC3,PTEN,RELA,ZEB1
SP110	1	transcription regulator	0.00297	ATF3,ATM,DICER1,HDAC2,IL18,ITCH,ITGAV,LY96,MAP3K3,MCL1,P2RX7,PPARG,SP3,STAT5A,TCF7,TIA1
mir-132		microRNA	0.00389	EP300,PTCH1,PTEN,RASA1,SSH2,ZEB2
ZBTB7A	1	transcription regulator	0.00389	BBC3,BCL2L11,CDK2,NFATC1,POLB,RELA
stigmasterol		chemical - endogenous mammalian	0.00434	ABCA1,ABCG1
zinc gluconate		chemical drug	0.00434	DDX19A,RBM4B
Pik3r		group	0.00434	BBC3,EPO
pimasertib		chemical drug	0.00434	BBC3,BCL2L11
foretinib		chemical drug	0.00434	BBC3,BCL2L11
VPS35	1	transporter	0.00434	PPARG,SLC38A2
IRAK1BP1	1	other	0.00434	NFKB1,RELA
HUS1	1	kinase	0.00434	BBC3,BCL2L11
nexrutine		chemical drug	0.00434	RELA,STAT3
MI-773		chemical drug	0.00434	BBC3,BCL2L11
flavokawain B		chemical - endogenous non-mammalian	0.00492	BBC3,BCL2L11,SP1
WWP2	1	enzyme	0.00492	POLR2A,PTEN,SMAD7
22(S)-hydroxycholesterol		chemical - endogenous mammalian	0.00492	ABCA1,ABCG1,PTCH1
PRKCD	1	kinase	0.00587	ABCA1,ARID3B,LBH,LYST,MCL1,MYO9B,NOTCH2,NR4A1,PLAGL2,PTCH1,PTPN6,RYBP,SETBP1,SIK3,STAT3,ZEB1
monobutyl phthalate		chemical toxicant	0.00593	PIK3C2A,RBM39,RBM4B,SAP130,SNRPA1,SRSF3,TRA2A
ZBED6		transcription regulator	0.00595	ANKRD50,ARHGEF1,MAP3K14,NASP,TCF7,ZEB1
miR-22-3p (miRNAs w/seed AGCUGCC)		mature microRNA	0.00595	ARID3B,CHD7,EDC3,FRAT2,KAT6A,PDSS1
honokiol		chemical - endogenous non-mammalian	0.00595	BAK1,CDK2,IQGAP1,MCL1,PPARG,PTPN6
LDB1	1	transcription regulator	0.00634	ABL2,AIM2,BBC3,BCL11A,CASP1,CPSF7,CSF2RA,FNDC3B,IGF2R,LYN,MAP3K1,MRTFA,PATZ1,RAPGEF2,RASGRP1,RERE,RHOH,SAMSN1,SCARB2,ST6GALNAC3,STAT3,STAT5A,TCF12,TES,TMEM38B,TOR3A,ZEB1
mir-124		microRNA	0.00659	IQGAP1,NFATC1,PTBP1,RELA,STAT3
LMO2	1	transcription regulator	0.00668	ABL2,AIM2,BBC3,BCL11A,CASP1,CPSF7,CSF2RA,FNDC3B,IGF2R,LYN,MAP3K1,MRTFA,PATZ1,RAPGEF2,RASGRP1,RERE,RHOH,SAMSN1,SCARB2,ST6GALNAC3,STAT3,STAT5A,TCF12,TES,TMEM38B,TOR3A,ZEB1
azoxymethane		chemical toxicant	0.00735	ATM,ATR,BBC3,IGF1R,IL18,PARP2,RELA,STAT3
SIGIRR	1	transmembrane receptor	0.00818	IL18,NFKB1,TLR4
NUP107	0	other	0.00818	NUP214,NUP98,RANBP2
EFEMP1	1	enzyme	0.00818	ADAM17,RELA,SMAD7
abscisic acid		chemical - endogenous non-mammalian	0.00818	PIAS2,PPARG,TLR4
RBM5	0	other	0.00821	CDK2,FAF1,GBE1,MCL1,NCOA3,SCAF11,STAT5B
glycerol		chemical - endogenous mammalian	0.00831	ABCA1,PPARG,PTCH1,TLR4
PLA2G6	1	enzyme	0.00832	ARG2,NFKB1,PPARG,RELA,SMPD2
MYCL	1	transcription regulator	0.0108	ATP5F1D,BCL2L11,CCNT1,CHD7,FARSA,LUC7L3,OXA1L,RPL18,SLC25A5,SNRPA1,WTAP
SOX2-OCT4-NANOG		complex	0.011	KAT6A,REST,RIF1,STAT3
TLR4	0	transmembrane receptor	0.011	ATF3,ATM,CERS2,CERS6,CITED2,CLN3,DOCK11,DUSP2,IL18,IRAK3,IRF2,LYST,NFKB1,NR4A1,PELI1,PML,PPARG,REL,RELA,SGPL1,SLCO3A1,SMPD2,STAT3,STAT5A,TLR4
BMS-690514		chemical drug	0.0123	BBC3,BCL2L11,DNAJC9,MCL1,MCM7,PPARG
mir-25		microRNA	0.0123	BBC3,BCL2L11,MCL1,PTEN,REV3L,SCAF11
NR3C1	1	ligand-dependent nuclear receptor	0.0123	ABCA1,ARID4B,BABAM2,BCKDHA,BCL2L11,BCL6,BRWD1,CDC42EP3,CLK2,ELMO2,EPO,FGD4,FKBP5,HDAC2,IER2,IGF1R,IL18,INSR,ITGAV,JADE1,LYST,MAP3K14,MCL1,MDM4,NAMPT,NFATC1,NFKB1,PAK2,PARP4,PPARG,PPP3CC,PTEN,PTK2B,RAF1,RELA,RERE,SAP30BP,SGPL1,SH3KBP1,SLC38A1,SON,ST3GAL3,STAT3,STAT5A,TIPARP,TLE3,TNFAIP8,TRAF3IP2
HOXA11-AS		other	0.0125	STAT3,ZEB1,ZEB2
ZBTB10	1	other	0.0125	SP1,SP3,SP4
LY96	0	transmembrane receptor	0.0125	LY96,NFKB1,TLR4
miR-192-5p (and other miRNAs w/seed UGACCUA)		mature microRNA	0.0125	IGF1R,ZEB1,ZEB2
JARID2	1	transcription regulator	0.0125	PTEN,ZEB1,ZEB2
AEBP1	1	peptidase	0.0125	ABCA1,ABCG1,PPARG
gossypol		chemical drug	0.0125	ATF3,MCL1,NCOA3
hyodeoxycholic acid		chemical - endogenous mammalian	0.0125	ABCA1,ABCG1
NPSR1	1	G-protein coupled receptor	0.0125	NFKB1,NR4A1
RAB7B	1	peptidase	0.0125	IGF2R,TLR4
CERS4	1	transcription regulator	0.0125	CERS2,CERS6
NLN	1	peptidase	0.0125	CREB1,PPARG
ESRP2		other	0.0125	ZEB1,ZEB2
kahweol		chemical - endogenous non-mammalian	0.0125	NFATC1,SP1
LSS	1	enzyme	0.0125	ABCA1,ABCG1
RFC1	1	transcription regulator	0.0125	PPARG,RELA
VSNL1	1	other	0.0125	CREB1,ITGAV
KD025		chemical drug	0.0125	BCL6,STAT3
mir-221		microRNA	0.0127	ATM,BBC3,PTEN,STAT5A,ZEB2
miR-30a-3p (and other miRNAs w/seed UUUCAGU)		mature microRNA	0.0127	CC2D1B,CEMIP2,HDAC2,PIK3C2A,SCAF11
miR-1-3p (and other miRNAs w/seed GGAAUGU)		mature microRNA	0.014	AP3B1,ARID1A,BCKDHB,CERS2,CHSY1,CNN3,CNOT6,DHX15,EHMT1,EML4,HACD2,HDAC4,INPP5F,MEF2A,NOTCH2,PTBP1,PXYLP1,SRSF9,UTRN
mir-7		microRNA	0.0143	IGF1R,MKNK1,RELA,SETDB1
miR-205-5p (and other miRNAs w/seed CCUUCAU)		mature microRNA	0.0143	PTEN,TRPS1,ZEB1,ZEB2
GLP-1-(7-34)-amide		biologic drug	0.0143	IGF1R,NR4A1,PPARG,STAT3
mir-145		microRNA	0.0144	ABCA1,ADAM17,DDX17,HDAC2,NFATC1,PDE3B
mir-8		microRNA	0.0144	ABL2,ATF3,BBC3,CITED2,CRTAP,EP300,HDAC4,ITGAV,MAP3K1,NIN,PKD1,PTEN,RNF2,RPS6KB1,STAT5A,UBE2D1,ZEB1,ZEB2
BRCA1	1	transcription regulator	0.0161	ATM,ATP11C,BAK1,BCKDHB,EP300,ERCC5,FKBP5,HNRNPD,IGF1R,POU2F1,PTEN,RBL2,STAT5A,STAT5B,UBE2I,XPC
celecoxib		chemical drug	0.0161	ATM,ATR,BAK1,BIRC6,IGF1R,MCL1,PPARG,RAF1,RELA,SP1,ST3GAL3,TLR4
N-cor		group	0.0169	ABCA1,ELOVL5,HIVEP2,INPP4B,MGA,NFATC1,PID1,REST,SEMA4D,SNX1,WIPF1
garcinol		chemical - endogenous non-mammalian	0.0175	ANAPC1,BAZ1A,BCL6,BRPF1,HINFP,HMGN1,KDM5B,NFKB1,PML,VAV3
PF-3084014		chemical drug	0.0178	BAK1,BCL2L11,MCL1
mir-378		microRNA	0.0178	MED13,SUFU,TOB2
DLK1		other	0.0178	IGF1R,PPARG,REL
androstenediol		chemical - endogenous mammalian	0.0178	FKBP5,NFKB1,RELA
curcumin		chemical drug	0.018	ABCA1,ABCG1,ADAM17,BBC3,BCL2L11,CDK2,EP300,HDAC2,HDAC8,MCL1,NAMPT,NFKB1,NOTCH2,PDE3B,PPARG,PRPS2,PTEN,RELA,SMAD7,SP1,SP3,SP4,STAT3,STXBP3,TLR4
SLC2A4	1	transporter	0.0181	INSR,LNPEP,MCL1,PPARG
PTP4A3	1	phosphatase	0.0181	CSK,HDAC2,IGF1R,PTEN
ACKR1	1	G-protein coupled receptor	0.0181	CITED2,STAM2,TBC1D8,TNKS
KN 93		chemical - kinase inhibitor	0.0181	ABCA1,BBC3,MCL1,NR4A1
mir-148		microRNA	0.0183	ABCA1,BCL2L11,IGF1R,PTEN,RELA
TCR		complex	0.0186	AIM2,ARHGEF1,BACH2,BCL2L11,CDK2,CREB1,IFNGR1,LBR,LMNB1,MCL1,MX2,NFATC1,NFKB1,NR4A1,P2RX7,PDE3B,PTEN,PTK2B,RASGRP1,REL,RELA,RPL5,SCARB2,SMAD7,STAT3,STAT5A,TLE3,TLR4,ZBTB7B
KLF3	1	transcription regulator	0.0186	CIRBP,CSF2RA,CSNK1G3,DOK3,ELMO1,FBXL12,FMNL3,GCNT1,GIT2,GNGT2,HBP1,HLCS,HNRNPDL,HNRNPH1,ITFG2,KLF12,LY96,MAN2A2,PATJ,PDE7A,PKNOX1,RASSF1,RMDN1,RPS6KA5,SS18,TES,TMPO,UBL3,ZEB2
CpG oligonucleotide		chemical drug	0.0189	ABCA1,DICER1,ELOVL5,IL18,LYN,MCL1,NOTCH2,PLAGL2,RASSF4,RELA,SAMSN1,VASP
IL24		cytokine	0.0193	BAK1,BCL2L11,BCL6,FAF1,MCL1,XRCC4
mir-1		microRNA	0.0204	CNN3,CREB1,DHX15,EML4,HDAC4,IGF1R,MCU,MRTFA,RASA1,SRSF9,TRPS1,UTRN
CD40LG	1	cytokine	0.0211	ADAM17,AKAP13,ARID4B,ASCC3,ATF3,BCL6,CASP1,CELF2,CSF2RA,DDX42,DUSP2,IPO8,IRF2,KDM6B,MARCKS,MCL1,MRE11,NAMPT,NCOA3,NFKB1,PML,RASA1,REL,RELA,SAMSN1,SEMA4D,SP1,STAT3,STAT5A
nilotinib		chemical drug	0.0213	ANAPC1,ATM,BCL2L11,HDAC2,RAF1,ZEB1,ZEB2
IL2RG		transmembrane receptor	0.0222	ABCG1,BCL6,ILVBL,REV3L,RHOH,SESN1
miR-23a-3p (and other miRNAs w/seed UCACAUU)		mature microRNA	0.0224	CASP1,LMNB1,PTEN,TRPS1
Mir200		group	0.0224	CRTAP,RNF2,ZEB1,ZEB2
IL4	1	cytokine	0.0234	ABCA1,ADAM17,AKAP13,ARG2,ASCC3,BCL11A,BCL6,CDK2,CELF2,CEP43,CHD4,CITED2,CKAP4,CYTH1,DDX42,DICER1,DOCK10,FKBP5,GBE1,GCN1,HNRNPH3,IER2,IGF1R,IGF2R,IL18,IPO8,ITGAV,KDM5A,KDM6B,KRR1,LTA4H,MAPKAPK3,MCL1,MRE11,NCOA3,NFATC1,NFKB1,NMD3,NUMA1,NUP155,NUP214,PDS5A,PKNOX1,PPARG,PRKAG1,PXK,RASSF4,RELA,SAMSN1,SEMA4D,SLC4A7,SON,STAT5A,STAT5B,TCF7,TES,TLR4,TMEM131,UBL3,VARS1,VTI1A
24(S),25-epoxycholesterol		chemical - endogenous mammalian	0.0238	ABCA1,ABCG1
ARID5A	1	transcription regulator	0.0238	PPARG,STAT3
ZNF521		transcription regulator	0.0238	NFATC1,PPARG
SF3B1	0	other	0.0238	MCL1,MDM4
NUP133	1	other	0.0238	NUP107,NUP98
ZBTB46	1	transcription regulator	0.0238	CREB1,STAT3
miR-718 (miRNAs w/seed UUCCGCC)		mature microRNA	0.0238	PTEN,TLR4
RAB11A	1	enzyme	0.0238	ADAM17,STAT3
SRPK1	1	kinase	0.0238	INSR,MCL1
TACC3	1	other	0.0238	ATM,TUBGCP3
LSINCT5		other	0.0238	CASP1,STAT3
1-(2-hydroxy-5-methylphenyl)-3-phenyl-1,3-propanedione		chemical reagent	0.0238	CREB1,PPARG
phenylmethylsulfonyl fluoride		chemical - protease inhibitor	0.0238	STAT3,TLR4
moxifloxacin		chemical drug	0.0238	RELA,SMAD7
protoporphyrin IX		chemical - endogenous mammalian	0.0238	BAK1,BBC3
zVAD		chemical - protease inhibitor	0.0238	NR4A1,RELA
mannan		chemical - endogenous mammalian	0.0238	IRAK3,TLR4
allosamidin		chemical reagent	0.0238	ABCA1,ABCG1
IDH2	1	enzyme	0.0242	PPARG,ZEB1,ZEB2
AURKA	1	kinase	0.0242	BBC3,PTEN,XIST
Tnfsf9		other	0.0242	BACH2,BCL6,ELF1
miR-200b-3p (and other miRNAs w/seed AAUACUG)		mature microRNA	0.0254	ELMO2,MARCKS,PTEN,RERE,ZEB1,ZEB2
mir-181		microRNA	0.0268	BCL2L11,CREB1,MCL1,PTEN,RNF2,SMAD7,ZEB2
miR-29b-3p (and other miRNAs w/seed AGCACCA)		mature microRNA	0.027	BCL2L11,CRTAP,DUSP2,FRAT2,HDAC4,MCL1,NASP,PTEN,RERE,SP1
miR-124-3p (and other miRNAs w/seed AAGGCAC)		mature microRNA	0.0282	ARHGEF1,CDK2,CERS2,CHSY1,DNM2,ELOVL5,HDAC4,IQGAP1,ITPRID2,LMNB1,NEK9,NFATC1,POLR3G,PTBP1,QSER1,RELA,SLC30A7,SP1,STAT3,TUBB6,USP48
STAT6	1	transcription regulator	0.0284	AKAP13,BCL6,CDK2,CEP43,CKAP4,CYTH1,DOCK10,FKBP5,HNRNPH3,IER2,IGF2R,IRAK3,KDM6B,KRR1,NCOA3,NFATC1,NMD3,PPP3CC,PXK,RASSF4,SAMSN1,SLC4A7,STAT5A,STAT5B,TCF7,TES,TMEM131,UBL3
NFATC2	1	transcription regulator	0.0295	ABCA1,ATM,BCL2L11,CITED2,IL18,KDM6B,NFATC1,NFKB1,NR4A1,PELI1,PML,PPARG,REL,SLCO3A1,STAT5A,ZEB1
SKP2		other	0.0296	BBC3,CDK2,RBL2,ZEB1,ZEB2
N-(3-(aminomethyl)benzyl)acetamidine		chemical reagent	0.0296	ATM,BAK1,BIRC6,CASP1,CKAP4
methylselenic acid		chemical reagent	0.0309	ATF3,CDC7,CDK2,CREB1,FKBP5,HNRNPH3,HSD17B11,IGF1R,INPP4B,IPO8,MCL1,MCM7,NFKB1,PATZ1,PPFIA1,PPP2R5A,PTEN,RAB31,RHOQ,UXS1,ZFX
2-(4-amino-1-isopropyl-1H-pyrazolo[3,4-d]pyrimidin-3-yl)-1H-indol-5-ol		chemical reagent	0.0312	AKAP13,ARID1A,ATF3,BBC3,BCL6,CDC123,CDC23,CDK2,FANCM,GINS3,HBP1,KDM5B,NR4A1,PML,RFC2,SMAD7
ERG	1	transcription regulator	0.0314	ARHGAP17,ARHGEF6,CDK5RAP2,DOCK10,ELMO1,FKBP5,FMNL3,IGF1R,POU2F1,PTPN4,PTPN6,RALGPS2,RASA2,RASSF1,RGS3,SVIL,UTRN,WIPF1,ZEB1
Stat5 dimer		complex	0.0316	BAK1,BCL6,MCL1
PPP2R5C	1	other	0.0316	BCL2L11,NFKB1,REL
RPL22	1	translation regulator	0.0316	ATF3,BBC3,BCL2L11
SOCS2	1	other	0.0316	PPARG,STAT3,STAT5A
2'3'-cyclic guanosine monophosphate-adenosine monophosphate		chemical - endogenous mammalian	0.0316	AIM2,CASP1,IL18
chlorogenic acid		chemical drug	0.0316	NFATC3,NUP214,TLR4
miR-291a-3p (and other miRNAs w/seed AAGUGCU)		mature microRNA	0.0317	BAZ1A,CDK19,CNOT6,HSPA14,LMNB1,NIN,PHC2,RELA,RPIA,TRPS1
CD24		other	0.0318	ATF3,EDEM3,JMJD1C,NCOA3,NIPBL,PDS5A,RAF1,RANBP2,RASA1,RNF25,SCAF11
mir-26		microRNA	0.0329	MAP3K2,MCL1,PHF6,PTEN
miR-199a-3p (and other miRNAs w/seed CAGUAGU)		mature microRNA	0.0329	CREB1,FUBP1,NFKB1,RELA
HEXIM1	1	transcription regulator	0.0329	BBC3,HNRNPH1,POLR2A,PTBP1
bardoxolone methyl		chemical drug	0.0329	RELA,SP1,SP3,SP4
UCN-01		chemical drug	0.0329	BCL2L11,CDK2,MCL1,RAF1
CD28		transmembrane receptor	0.0335	ANAPC1,ATM,CDK2,CLK1,HAT1,HDAC2,HMGN1,HNRNPA1,IFNGR1,IGF1R,ITCH,LNPEP,MACROH2A1,NAMPT,NFATC1,NFKB1,NR4A1,POLR2A,PTEN,RANBP2,REL,RELA,SLC25A5,SP1,STAT3,TCF7
silibinin		chemical drug	0.0367	BBC3,CDK2,IGF1R,MCL1,NFATC1,ZEB1,ZEB2
BMS-387032		chemical drug	0.038	CDK2,MCL1
lupeol		chemical drug	0.038	NFKB1,RELA
obatoclax		chemical drug	0.038	ATF3,MCL1
5R-hydroxytriptolide		chemical drug	0.038	LY96,TLR4
TNFRSF21	1	transmembrane receptor	0.038	NFATC1,STAT3
PAPPA	1	peptidase	0.038	ABCA1,ABCG1
UGT2B17		enzyme	0.038	ABCG1,FKBP5
GSC	1	transcription regulator	0.038	ZEB1,ZEB2
ERRFI1	1	other	0.038	NFKB1,STAT3
CDKN3	1	phosphatase	0.038	IGF2R,KCNQ1OT1
carboxymethylflavin		chemical - endogenous mammalian	0.038	PTCH1,SUFU
formylmethylflavin		chemical - endogenous non-mammalian	0.038	PTCH1,SUFU
AIM2	0	other	0.038	CASP1,IL18
TNRC6A	0	other	0.038	BCL2L11,PTEN
MFAP2	1	other	0.038	CDC42EP3,PTCH1
UGT2B15		enzyme	0.038	ABCG1,FKBP5
perifosine		chemical drug	0.038	BAK1,MCL1
PD 168393		chemical - kinase inhibitor	0.038	ADAM17,MCL1
malondialdehyde		chemical toxicant	0.038	SP1,SP3
[Ac-His1,D-Phe2,Lys15,Arg16,Leu27]VIP-(3-7)-GRF-(8-27)		chemical reagent	0.038	CREB1,RELA
lumichrome		chemical - endogenous non-mammalian	0.038	PTCH1,SUFU
DASA-58		chemical reagent	0.038	ABCA1,ABCG1
alpha-hydroxyglutarate		chemical - endogenous mammalian	0.038	ZEB1,ZEB2
tanespimycin		chemical drug	0.0383	BAK1,HAT1,HNRNPA1,HNRNPA2B1,IGF1R,LYN,MCL1,PTCH1,RAF1,RBMX,STAT3,STK38
HOXA9		transcription regulator	0.0384	AKAP13,BCL2L11,CDK17,CELF2,CREB1,GTPBP1,IER2,LYN,MAN2A2,MED13,PKNOX1,PRKD3,RAB31,RCBTB2,RDX
TBX2	1	transcription regulator	0.0388	ATF3,CCNL1,CCNL2,FAM120B,MCM7,PAXBP1,PTEN,RBM39
NPC2	1	transporter	0.039	IL18,PPARG,STAT3,TLR4
mir-30 (includes others)		microRNA	0.0391	BBC3,BCL2L11,CHD7,TNRC6A,UBE2I
pyrrolidine dithiocarbamate		chemical reagent	0.0397	ABCA1,EPO,IGF1R,NFKB1,NR4A1,PPARG,RELA,SAMSN1,TLR4
L-histidine		chemical - endogenous mammalian	0.0402	ATF3,HNRNPD,SLC38A2
XRCC6	1	enzyme	0.0402	FKBP5,NFKB1,SLC38A2
miR-101-3p (and other miRNAs w/seed ACAGUAC)		mature microRNA	0.0402	ATM,MCL1,RNF2
NEDD4	1	enzyme	0.0402	ABCG1,MCL1,PTEN
melphalan		chemical drug	0.0402	BBC3,BCL2L11,MCL1
MDM2	1	transcription regulator	0.0404	ATF3,BBC3,HBP1,IGF1R,KAT2B,MDM4,RELA
PRKAG3		other	0.0406	ABCA1,CELF2,CLASP1,CRYBG3,ENOX2,GBE1,HIVEP2,NAMPT,PDE7A,REV3L,RPL5,SH3KBP1,SLC25A36,XPR1,ZEB2
camptothecin		chemical drug	0.0432	AKAP8,ARHGEF1,ATF3,ATM,BAK1,BBC3,BCL11A,BIRC6,CASP1,CDK2,CLASP1,CREB1,CRYBG1,DENND5B,FCHSD2,FNDC3A,FNDC3B,GIT2,LDLRAD4,MAD1L1,MAP4K4,MCL1,NFKB1,NR4A1,NUMA1,PAK2,PHF21A,POU2F1,PPFIA1,PTEN,RASA1,RDX,RGS3,RSRP1,SLC25A5,STAT5B,STK38,TBL1X,TRA2A,VAV3,XPC,XRCC4
mir-22		microRNA	0.0445	EDC3,FRAT2,HDAC4,MALAT1,SP1
ABCA1	0	transporter	0.0445	ABCA1,ABCG1,NAMPT,PPARG,TLR4
everolimus		chemical drug	0.0445	ABCA1,BBC3,MCL1,RPTOR,SOAT1
baicalein		chemical drug	0.0445	EPO,IGF1R,MCL1,PTPN6,RBL2
mir-182		microRNA	0.0455	FNDC3A,MALAT1,RASA1,RPS6KB1,SLC30A7,ZEB1
LDL		complex	0.0456	ABCA1,ABCG1,ARG2,ATF3,BCL2L11,CASP1,DUSP2,IGF1R,IRAK3,IRF2,ITGAV,MCL1,NAMPT,NFKB1,NR4A1,PPARG,PTEN,STAT3,TLR4
hyaluronic acid		chemical - endogenous mammalian	0.0463	EP300,IRAK3,LY96,NFKB1,NR4A1,PPARG,PTEN,REST,TLR4
kawain		chemical - endogenous non-mammalian	0.0497	NFKB1,PPARG,TLR4
p85 (pik3r)		group	0.0497	MCL1,PPARG,RELA
TFEC	1	transcription regulator	0.0497	BCL11A,IGF1R,KDM5A
DEF6	1	other	0.0497	NFATC1,ZEB1,ZEB2
HOTAIRM1	1	other	0.0497	CEP44,MVP,TES
resolvin D2		chemical - endogenous mammalian	0.0497	LY96,NFKB1,TLR4
mir-515		microRNA	0.0497	KHSRP,RELA,ZEB1
miR-135a-5p (and other miRNAs w/seed AUGGCUU)		mature microRNA	0.0497	MEF2A,PPARG,TRPS1
SOCS6	1	other	0.0497	IL18,STAT3,STAT5A
thiazolidinedione		chemical drug	0.0497	ABCG1,NFATC1,NR4A1
leupeptin		chemical - protease inhibitor	0.0497	ABCA1,IGF1R,VRK1
idarubicin		chemical drug	0.0497	BBC3,MCL1,SESN1
24-hydroxycholesterol		chemical - endogenous mammalian	0.0497	ABCA1,ABCG1,PTCH1

## Sheet: M_Immune_Response
Upstream Regulator	Expr p-value	Molecule Type	p-value of overlap	Target Molecules in Dataset	Mechanistic Network
miR-124-3p (and other miRNAs w/seed AAGGCAC)		mature microRNA	5.67e-06	ASPRV1,CERS2,CPNE3,CTDSP1,IQGAP1,ITPRID2,LMNB1,MAGT1,PLOD3,RBM47,RFFL,RHOG,RNPEPL1,STAT3,TSC22D4
lipopolysaccharide		chemical drug	1.59e-05	ADGRE1,APOBEC1,BCL6,CCND3,CD53,CHD7,CLEC5A,CPT1A,CSF1R,CYBA,CYTIP,DNAJC3,DUSP16,EBI3,GSR,IGSF6,IL10RB,LGALS3,LIPA,LMNB1,NFE2L2,NFKBID,NOTCH1,NOTCH2,ORAI1,PGLYRP1,PLA2G7,PMAIP1,PRDX5,PYCARD,RESF1,SAT1,SLC15A3,SLC7A11,SPI1,SPTLC2,STAT3,THBD,TIRAP,TNFSF13B,TSC22D3,TXNIP,VCAN,WTAP,XDH,ZFP36	102 (8)
PGR	1	ligand-dependent nuclear receptor	1.73e-05	BCL6,CCND3,CTBS,MVP,NOTCH2,PIP5K1B,S100A6,SIK3,SLC9A3R1,ST3GAL4,STAT3,TGFBI,TSC22D3,VASP,VCAN
REL	1	transcription regulator	6.7e-05	AGA,ATP11A,COTL1,DHFR,KCNK6,NFE2L2,NFKBID,PIK3CA,PMAIP1,PYCARD,STAT3,TNFSF13B
BTNL2		transmembrane receptor	0.000117	CERK,CHD7,IFITM3,IFNGR1,KCNK6,N4BP1,XDH
TSC2	1	other	0.00017	ANXA2,CCND3,IFITM3,LGALS3,NIBAN1,RASSF4,S100A6,SMPDL3A,ZFP36
TNF		cytokine	0.000172	ABTB2,ARRDC3,BCL6,CCND3,CLEC5A,COTL1,CPT1A,CSF1R,CYBA,CYTIP,DUSP16,EBI3,ENG,FNBP1,GM2A,IFNGR1,LGALS3,MITF,MVP,NFE2L2,NOTCH1,PLA2G4A,PLXNB2,PMAIP1,PYCARD,RBPMS,RNF125,SAT1,SLC15A3,SMPDL3A,SOAT1,STAT3,SVIL,THBD,TNFSF13B,TSC22D3,TXNIP,VASP,WTAP,XDH,ZFP36	102 (8)
Akt		group	0.00031	BCL6,CCND3,CPT1A,ERBB3,GSR,MAGT1,NFE2L2,NOTCH1,NOTCH2,OSTF1,PLA2G4A,PMAIP1,TMEM179B,VCAN,WTAP	86 (5)
raltitrexed		chemical drug	0.000315	ANXA2,DHFR,SAT1
POFUT1	1	enzyme	0.000332	NOTCH1,NOTCH2
LDB1	1	transcription regulator	0.000551	APOBEC1,C8orf44-SGK3/SGK3,CCND3,CD53,ENG,MITF,PLA2G4A,SPI1,ST6GALNAC3,STAT3,TBKBP1,TMEM38B,TXNIP
LMO2	1	transcription regulator	0.000573	APOBEC1,C8orf44-SGK3/SGK3,CCND3,CD53,ENG,MITF,PLA2G4A,SPI1,ST6GALNAC3,STAT3,TBKBP1,TMEM38B,TXNIP
Immunoglobulin		complex	0.000695	BCL6,CCND3,CSF1R,CTBS,EBI3,GALM,IL10RB,LGALS3,PRDX5,RAB31,RRBP1,SAT1,SPI1,STAT3,THBD,TNFSF13B,TSC22D3,UGP2,VCAN	74 (6)
oxaliplatin		chemical drug	0.000854	ANXA2,NOTCH1,PMAIP1,SAT1,STAT3
ETV6-RUNX1		fusion gene/product	0.000862	CYBA,ENG,MAP3K11,NFKBID,NOTCH1,OSBPL9,PLXNB2,PMAIP1,RNF144A,STARD9,STAT3,TMEM260,TSC22D3
SOX10	1	transcription regulator	0.000865	ERBB3,LHX1,MITF,NOTCH1
cisplatin		chemical drug	0.00096	ADGRE1,ADRM1,ANXA2,BLOC1S2,CD53,CPT1A,ERBB3,ITCH,LGALS3,LIPA,NOTCH1,PIK3CA,PLXNB2,PMAIP1,RAB11FIP1,RPS27L,SAT1,SIDT2,STAT3,TPM2,TXNIP
KD025		chemical drug	0.000984	BCL6,STAT3
TCF7L2	1	transcription regulator	0.00114	ANKRD13A,CERS2,ERBB3,KAT2B,KIF5B,PLEKHG1,PLEKHG3,RAB31,REEP3,RFFL,RHOG,RNF13,ZDHHC9
PIK3R1	1	kinase	0.00117	DNAJC3,ENG,MITF,NFE2L2,PIK3CA,TXNIP
NCSTN	1	peptidase	0.00118	CSF1R,NCF4,NOTCH1,SPI1
CSF1R	0	kinase	0.00118	ADGRE1,CSF1R,SPI1,STAT3
1810019D21Rik		other	0.00118	APOBEC1,PLA2G7,SLC7A11,SQOR,THBD
RPTOR	1	other	0.00127	ADGRE1,CSF1R,LBR,PYCARD,SPI1,SPTLC2
MIR124		group	0.00137	IQGAP1,RHOG,SPI1,STAT3
resiquimod		chemical drug	0.00154	CSF1R,DNAJC3,EBI3,GM2A,IFITM3,NFE2L2,PMAIP1,PYCARD,SPI1,TNFSF13B	54 (4)
ATF4	1	transcription regulator	0.00158	CPT1A,LGALS3,MITF,PMAIP1,SLC38A2,SLC7A11,STAT3,STK40,XDH
ESR1	1	ligand-dependent nuclear receptor	0.00163	ABCA3,ARRDC3,ATP11A,BCL6,CCND3,CDC5L,CEP250,CLN3,COTL1,ERBB3,GALNT7,GM2A,IFITM3,IQGAP1,KCNK6,KIF5B,NOTCH1,OSTF1,PMAIP1,RAB31,RRBP1,SLC35A1,SLC38A2,SLC7A11,SLC9A3R1,SPTLC2,STAT3,TIRAP,TOM1,TSC22D3,TXNIP,UGP2,WTAP,ZBTB7B	64 (3)
R59949		chemical - kinase inhibitor	0.00195	CCND3,RAF1
USP22	1	peptidase	0.00205	CLEC5A,MVP,NCF4,SPI1
IL1B	1	cytokine	0.00206	BCL6,CYBA,CYTIP,EBI3,ENG,GM2A,IFNGR1,NFE2L2,NIBAN1,NOTCH1,PLA2G4A,S100A6,SLC7A11,STAT3,THBD,TNFSF13B,TSC22D3,TXNIP,VASP,VCAN,XDH,ZFP36	70 (5)
mir-223		microRNA	0.00222	APOBEC1,ASPRV1,MCTP2,S100A6,SOAT1,STAT3,TGFBI
vismodegib		chemical drug	0.00233	ADGRE1,LGALS3,NFE2L2
TCR		complex	0.00233	ABCD1,CCND3,CYTIP,IFNGR1,LBR,LIPA,LMNB1,N4BP1,PMAIP1,STAT3,TNFSF13B,TSC22D3,ZBTB7B
SYK	1	kinase	0.00262	NOTCH1,PIK3CA,PLEKHG1,RASSF4,TNFSF13B,TSC22D3
CEBPB	1	transcription regulator	0.00273	CPT1A,CSF1R,DHFR,IFITM3,NFKBID,PLA2G4A,SAT1,SLC38A2,SQOR,STAT3,VCAN,XDH
doxycycline		chemical drug	0.00274	MITF,NFE2L2,SLC9A3R1,SPI1,XDH
TGFB1	1	growth factor	0.00287	ABCD1,ANXA2,BCL6,CCND3,COTL1,CSF1R,CYBA,ENG,FNBP1,GALM,GPR108,LBR,LGALS3,MAP3K11,MITF,NOTCH1,OSTF1,PLA2G4A,PPT1,RAB31,RBPMS,RNH1,RYBP,S100A6,SLC35A1,SPI1,ST3GAL4,STAT3,TCN2,TGFBI,THBD,TNFSF13B,TPM2,TSC22D3,TXNIP,VASP,VCAN,XDH,ZFP36	100 (7)
RAX	1	transcription regulator	0.0032	CCND3,NOTCH1
CLEC4E	1	other	0.0032	ADGRE1,CLEC5A
methoxsalen		chemical drug	0.0032	MITF,STAT3
CD3 group		group	0.00327	CCND3,LPCAT2,PLA2G4A,STAT3
AHR	1	ligand-dependent nuclear receptor	0.00329	ADGRE1,CCND3,CERS2,CHD7,DHFR,EMILIN2,FMO2,NFE2L2,NOTCH1,SPTLC2,STAT3,TGFBI
tretinoin		chemical - endogenous mammalian	0.00336	ADGRE1,ANXA2,BCL6,CCND3,CD52,CD53,CGGBP1,COTL1,CPT1A,CSF1R,EBI3,GM2A,HIP1,IFNGR1,KAT2B,LIPA,MAP3K11,NFE2L2,NOTCH1,PLA2G7,PLOD3,PMAIP1,SLC38A2,SLC7A11,SLFN5,SOAT1,SPI1,ST3GAL4,STAT3,TGFBI,THBD,TSC22D3,VASP	78 (5)
miR-23a-3p (and other miRNAs w/seed UCACAUU)		mature microRNA	0.00338	LMNB1,NOTCH1,TRPS1
EML4-ALK		fusion gene/product	0.00338	ERBB3,MITF,VCAN
calcitriol		chemical drug	0.00349	ANXA2,CCND3,CPT1A,CSF1R,ERBB3,GSR,PADI2,PRDX5,RAB11FIP1,RBPMS,RNF144A,SOAT1,SQOR,STAT3,THBD,TXNIP
TLR9		transmembrane receptor	0.00365	CERK,CLN3,EBI3,ORMDL2,PYCARD,SMPDL3A,SPTLC2,TNFSF13B
BRAF	1	kinase	0.00381	CSF1R,ERBB3,FAM234A,MAGT1,MITF,NOTCH2,RFFL,TMEM179B	27 (3)
CDKN1B	1	kinase	0.00384	ADGRE5,CCND3,DNASE1L2,LGALS3,LHX1,STAT3
HAND1		transcription regulator	0.00401	ADSS1,CPT1A,NOTCH1
SIN3B	1	transcription regulator	0.00401	BCL6,DHFR,TXNIP
Ro41-5253		chemical reagent	0.00401	CSF1R,IFNGR1,THBD
CDK19	1	kinase	0.00408	NOTCH1,RPS27L,SAT1,SLC7A11,TCN2,TXNIP
EP300	1	transcription regulator	0.00426	BCL6,CCND3,CD53,CPT1A,DHFR,FNBP1,GM2A,NOTCH1,PIP5K1B,PLA2G4A,PLA2G7,SLC7A11,TXNIP
IL10		cytokine	0.00443	ANKS1A,CCND3,CSF1R,LBR,LIPA,NFKBID,NOTCH2,STAT3,TNFSF13B,TSC22D3,VCAN,ZFP36	41 (4)
ELAVL1	1	other	0.00465	IFITM3,PLA2G7,SAT1,SLC7A11,STAT3,TSC22D3,ZFP36
RUNX1T1	1	transcription regulator	0.00475	CSF1R,SPI1
ZNF382		transcription regulator	0.00475	MITF,STAT3
dexamethasone		chemical drug	0.00505	ATP11A,BCL6,CCND3,CD52,CGGBP1,CLEC5A,CSF1R,DHFR,DNAJC3,DUSP16,EMILIN2,HIP1,IFITM3,IFNGR1,IQGAP1,IRF2BP2,KCNK6,LGALS3,MVP,NIBAN1,NOTCH1,NOTCH2,OSTF1,PADI2,PLOD3,PMAIP1,SAT1,SMPDL3A,SOAT1,SPI1,ST3GAL4,ST6GALNAC3,TGFBI,THBD,TPM2,TRPM7,TRPS1,TSC22D3,TXNIP,UGP2,VCAN,ZFP36	70 (3)
RUNX1	1	transcription regulator	0.00543	ANXA2,CCND3,CD53,CSF1R,ENG,IFITM3,PMAIP1,SPI1,STAT3
valproic acid		chemical drug	0.00545	ADRM1,ATP11A,C8orf44-SGK3/SGK3,CPT1A,DNAJC3,FNBP1,LBR,NOTCH1,RNF144A,SPI1,STARD9,STAT3,TMEM260,TSC22D3
DGCR8		enzyme	0.00592	ERBB3,MITF,NOTCH1,SPI1
SOX7	1	transcription regulator	0.00592	ASPRV1,ENG,TGFBI,VCAN
crizotinib		chemical drug	0.00627	ERBB3,MITF,VCAN
PRDM1	1	transcription regulator	0.00653	BCL6,CD53,CYTH4,DUSP16,IRF2BP2,PLA2G4A,PMAIP1,TNFSF13B
HDAC10	1	transcription regulator	0.00657	MITF,TXNIP
NRBP2	1	kinase	0.00657	ANXA2,NOTCH1
mir-326		microRNA	0.00657	NOTCH1,NOTCH2
adaphostin		chemical drug	0.00657	CCND3,RAF1
paclitaxel		chemical drug	0.0068	ADGRE1,CD53,RAF1,SAT1,SPTLC2,STAT3,SVIL,THBD,TOM1,TSC22D4
cinnamaldehyde		chemical toxicant	0.00705	CPT1A,NFE2L2,SLC7A11,TXNIP,UGP2
KRAS	1	enzyme	0.00734	CCND3,CLEC5A,DHFR,IFITM3,LGALS3,LMNB1,NCF4,NFE2L2,PMAIP1,PYCARD,RNH1,S100A6,SLC7A11,SOAT1,SPI1,ST3GAL4,STAT3,TMEM179B,TXNIP,VCAN
SATB1	1	transcription regulator	0.00767	EBI3,NFE2L2,NIBAN1,SPI1,TNFSF13B,TRPS1,TSC22D3
prednisolone		chemical drug	0.00794	CLN3,FMO2,GM2A,NOTCH1,NOTCH2,SIK1/SIK1B,SLC29A3,TSC22D3,TXNIP	66 (4)
miR-24-3p (and other miRNAs w/seed GGCUCAG)		mature microRNA	0.00813	DHFR,NOTCH1,PMAIP1
UPF1	1	enzyme	0.00813	IQGAP1,LBR,LMNB1
histone deacetylase inhibitor		chemical drug	0.00813	RAF1,SLC9A3R1,TXNIP
GCS-100		chemical drug	0.00865	LGALS3,PMAIP1
MSGN1		transcription regulator	0.00865	NOTCH1,NOTCH2
(Â±)-2-hydroxyoleic acid		chemical drug	0.00865	CCND3,DHFR
ABCC1	1	transporter	0.00865	CYBA,NFE2L2
S100P		other	0.00865	COTL1,S100A6
thiocoraline		chemical reagent	0.00865	NOTCH1,NOTCH2
gossypol		chemical drug	0.00865	PMAIP1,SAT1
ciprofloxacin		chemical drug	0.00865	ADGRE1,ALDH3B1,DNAJC3,EMILIN2,PLXNB2,RAB11FIP1
EPO	1	cytokine	0.00876	BCL6,CCND3,CD52,KAT2B,PBXIP1,ST3GAL4,STAT3,TSC22D3,TXNIP
Ap2		group	0.00917	ERBB3,IFNGR1,LIPA
ANXA1	1	enzyme	0.00917	ANXA2,PLA2G4A,TSC22D3
filgrastim		biologic drug	0.0093	CCND3,CD52,CLEC5A,CSF1R,EMILIN2,HIP1,IRF2BP2,LGALS3,MVP,PMAIP1,SMPDL3A,ST6GALNAC3,TRPS1
beta-estradiol		chemical - endogenous mammalian	0.00957	ABCA3,BCL6,C8orf44-SGK3/SGK3,CCDC146,CCND3,CPT1A,CYTH4,DNAJC3,ERBB3,FMO2,FNBP1,GALNT7,GM2A,GSR,IGSF6,IQGAP1,LGALS3,LPCAT2,NFE2L2,NOTCH1,OSTF1,PGLYRP1,PLA2G4A,PMAIP1,PPP1R3B,RAB31,RAF1,RBPMS,RYBP,S100A6,SAT1,SIK1/SIK1B,SLC38A2,SLC9A3R1,SMPDL3A,STAT3,THBD,TNFSF13B,TSC22D3,TXNIP,VCAN,ZFP36	102 (8)
TLR4	1	transmembrane receptor	0.00973	CERK,CERS2,CLN3,EBI3,IFITM3,NFKBID,SLC7A11,SMPDL3A,SPTLC2,STAT3
TET2	1	enzyme	0.00998	ANXA2,APOBEC1,CSF1R,IFITM3,NIBAN1,RNF144A
MYC		transcription regulator	0.0102	ABCD1,ASPRV1,BCL6,CCND3,CPT1A,CSF1R,CTBS,CTDSP1,DHFR,EBI3,GM2A,GSR,MITF,NFE2L2,NIBAN1,PMAIP1,RFFL,RPS27L,S100A6,SAT1,SQOR,ST3GAL4,STAT3,TNFSF13B,TXNIP,ZFP36
IFN type 1		group	0.0103	BCL6,TNFSF13B,XDH
Sos		group	0.0105	GM2A,GSR,KIF5B,NFE2L2,PIP5K1B,PKN1,RAB11FIP1,XDH
KIT	1	transmembrane receptor	0.0107	CCND3,CD53,LGALS3,MITF,STAT3
Sb202190		chemical - kinase inhibitor	0.0107	CCND3,EBI3,PLA2G4A,SPI1,XDH
17-alpha-ethinylestradiol		chemical drug	0.0109	ADGRE1,ADGRE5,ARRDC3,CD53,CSF1R,UGP2
ADIPOQ		other	0.0109	CYBA,NCF4,PRDX5,SOAT1,SPI1,STAT3
picropodophyllin		chemical drug	0.011	IFITM3,WTAP
IL23A		cytokine	0.011	CLEC5A,STAT3
GPNMB	1	enzyme	0.011	MITF,SPI1
copper		chemical - endogenous mammalian	0.011	ATP7A,MITF
TP53		transcription regulator	0.0111	ADGRE5,ANXA2,APOBEC1,ASXL1,CARD10,CCND3,CPT1A,CSF1R,CTDSP1,DHFR,ENG,GSR,KAT2B,LBR,LGALS3,LHX1,LMAN2,MVP,NOTCH1,PADI2,PDCD6IP,PLXNB2,PMAIP1,PPT1,PYCARD,RAF1,RPS27L,SAT1,SIDT2,SPTLC2,SQOR,STAT3,TCN2,TGFBI,THBD,TOM1,TSC22D3,VCAN,ZFP36
STAT3	0	transcription regulator	0.0113	BCL6,IFITM3,KAT2B,MITF,NOTCH1,PLA2G4A,PMAIP1,RAB31,SLFN5,SPI1,STAT3,THBD,VCAN,ZFP36
BRCA1	1	transcription regulator	0.0119	APOBEC1,CARD10,LHX1,NFE2L2,NOTCH1,SAT1,VCAN
Tlr		group	0.0121	BCL6,NOTCH1,NOTCH2,TNFSF13B
IL12A	1	cytokine	0.0127	CCND3,EBI3,STAT3
PI3K (complex)		complex	0.0131	CCND3,MITF,NFE2L2,NOTCH1,OSTF1,PLA2G4A,SOAT1,SPI1,TXNIP
mir-155		microRNA	0.0133	ANXA2,BCL6,DHX40,SPI1,STAT3
reactive oxygen species		chemical toxicant	0.0133	CSF1R,ERBB3,NFE2L2,PMAIP1,PRDX5
Ren2		peptidase	0.0136	CYBA,NCF4
THRAP3	1	transcription regulator	0.0136	RYBP,TXNIP
2-acetylaminofluorene		chemical toxicant	0.0136	NOTCH1,NOTCH2
IL6ST	1	transmembrane receptor	0.0141	CSF1R,NOTCH1,STAT3
verapamil		chemical drug	0.0141	ANXA2,S100A6,TXNIP
KLF2	1	transcription regulator	0.0149	CCND3,GZMM,MVP,NOTCH1,NOTCH2,STAT3,THBD
CEBPA	1	transcription regulator	0.015	ABCA3,ASPRV1,CPT1A,CSF1R,DHFR,RAB31,SMPDL3A,SPI1,THBD,TSC22D3,VCAN
DYSF	1	other	0.0158	ANXA2,CD53,CYBA,LGALS3
napabucasin		chemical drug	0.0158	ENG,NOTCH1,NOTCH2,STAT3
IL3		cytokine	0.0158	ADGRE1,ADGRE5,CCND3,CD53,CPT1A,CSF1R,NOTCH1,PLA2G7,SPI1,VASP
L-tryptophan		chemical - endogenous mammalian	0.0164	S100A6,SLC7A11
4-octyl itaconate		chemical reagent	0.0164	GSR,NFE2L2
icatibant		biologic drug	0.0164	NOTCH1,STAT3
MEF2D	1	transcription regulator	0.0168	CCND3,NFE2L2,SLC7A11,ZFP36
GNB2		enzyme	0.017	CYTIP,THBD,TSC22D3
AGTR1		G-protein coupled receptor	0.017	CYBA,TXNIP,XDH
GABPA	1	transcription regulator	0.017	LBR,SLC7A11,SPI1
miR-16-5p (and other miRNAs w/seed AGCAGCA)		mature microRNA	0.0171	CCND3,GALNT7,NOTCH2,PDCD6IP,RAF1,SLC35A1,SPI1,UGP2
TGFBR2	1	kinase	0.0171	CCND3,LBR,MAP3K11,OSTF1,STAT3,THBD,TXNIP
VCAN	0	other	0.0174	CYBA,EBI3,LGALS3,PRDX5,THBD,VCAN
PDGF BB		complex	0.0175	CCND3,CSF1R,LGALS3,SAT1,SPI1,STAT3,THBD,VCAN,XDH,ZFP36
GNA12	1	enzyme	0.0179	GSR,IQGAP1,PIK3CA,RFFL
R5020		chemical reagent	0.0179	BCL6,ERBB3,STAT3,TXNIP
3-aminoisobutanoate		chemical - endogenous mammalian	0.0183	CPT1A
2'-adenylic acid		chemical - endogenous mammalian	0.0183	TXNIP
COMMD5	1	other	0.0183	NOTCH2
Snhg14		other	0.0183	PLA2G4A
Rap		group	0.0183	MVP
rifamycin SV		chemical drug	0.0183	BCL6
Calcb		other	0.0183	SPI1
ANO1	1	ion channel	0.0183	CYBA
CCNQ	1	other	0.0183	RAF1
FBXO11	1	enzyme	0.0183	BCL6
Hoxa11os		other	0.0183	STAT3
HDLBP	1	transporter	0.0183	CSF1R
WASHC5	1	other	0.0183	ATP7A
ZFP91	1	transcription regulator	0.0183	TNFSF13B
ERBB		group	0.0183	MITF
KRT71		other	0.0183	ATP7A
COMMD9	1	other	0.0183	NOTCH2
ZNF366		transcription regulator	0.0183	TSC22D3
PMF1/PMF1-BGLAP	1	transcription regulator	0.0183	SAT1
AX 115		chemical reagent	0.0183	PLA2G4A
TNFRSF25	1	transmembrane receptor	0.0183	STAT3
HPS1	1	other	0.0183	LGALS3
ARNTL2	1	transcription regulator	0.0183	THBD
B4GALT5	1	enzyme	0.0183	NOTCH1
ECSCR	1	other	0.0183	SOAT1
DDX4	1	enzyme	0.0183	IFITM3
CIDEA	1	other	0.0183	XDH
TKT	1	enzyme	0.0183	STAT3
PIGQ	1	enzyme	0.0183	PIGH
Ttc39aos1		other	0.0183	PYCARD
chemotherapy/tretinoin		chemical drug	0.0183	KAT2B
N-acetyl-lysyltyrosylcysteine-amide		chemical reagent	0.0183	XDH
oligomycin A		chemical - endogenous non-mammalian	0.0183	TXNIP
mir-434		microRNA	0.0183	STAT3
SU 9516		chemical - kinase inhibitor	0.0183	DHFR
aminooxyacetic acid		chemical reagent	0.0183	PMAIP1
2-amino-2-norbornanecarboxylic acid		chemical toxicant	0.0183	CCND3
miltefosine		chemical drug	0.0183	ABCA3
anti-miR-126-3p inhibitor		chemical reagent	0.0183	TOM1
miR-454-3p inhibitor		chemical reagent	0.0183	STAT3
miR-454-3p mimic		chemical reagent	0.0183	STAT3
AZD2858		chemical - kinase inhibitor	0.0183	NOTCH1
lometrexol		chemical drug	0.0183	DHFR
trimetrexate		chemical drug	0.0183	DHFR
D-JNK inhibitor I		biologic drug	0.0183	CSF1R
dihydrolipoic acid		chemical - endogenous mammalian	0.0183	MITF
3'-adenylic acid		chemical - endogenous mammalian	0.0183	TXNIP
allose		chemical - endogenous mammalian	0.0183	TXNIP
3-O-methylglucose		chemical reagent	0.0183	TXNIP
panobinostat		chemical drug	0.0186	ITCH,PMAIP1,SLC9A3R1
Hbb-b2		other	0.0186	CMTM3,CYBA,SPI1
thermozymocidin		chemical reagent	0.0194	ADGRE1,PYCARD
LY294002		chemical - kinase inhibitor	0.0196	BCL6,CCND3,DHFR,ERBB3,GSR,MITF,NFE2L2,PMAIP1,SIK1/SIK1B,THBD,VCAN,WTAP,ZFP36
CTBP1	1	enzyme	0.0202	C8orf44-SGK3/SGK3,CSF1R,VCAN
PRKCD	1	kinase	0.0203	NOTCH1,NOTCH2,RYBP,SIK3,STAT3,ZFP36
CST5		other	0.0208	ADRM1,ANXA2,DOCK5,ITPRID2,MVP,PMAIP1,RBM47,SLC7A11,VASP,VCAN
E. coli serotype 0127B8 lipopolysaccharide		chemical - endogenous non-mammalian	0.0209	DNAJC3,GPR108,LGALS3,PRDX5,SLC7A11,STAT3,TNFSF13B
miR-122-5p (miRNAs w/seed GGAGUGU)		mature microRNA	0.0213	ATP11A,RAB11FIP1,SLC7A11,XPO6
GNB1	1	enzyme	0.0219	CYTIP,THBD,TSC22D3
HNRNPK	1	transcription regulator	0.0219	NFE2L2,TCN2,VCAN
ILK	1	kinase	0.0219	DHFR,NOTCH1,RNH1
thioctic acid		chemical drug	0.0219	MITF,NFE2L2,SLC7A11
CCL5	1	cytokine	0.0226	ADGRE5,STAT3,VASP,ZFP36
BHLHA15		transcription regulator	0.0227	ARRDC3,STAT3
SUV39H1	1	enzyme	0.0227	CSF1R,CYTH4
miR-30c-5p (and other miRNAs w/seed GUAAACA)		mature microRNA	0.0227	BCL6,GALNT7,SLC38A2,SLC7A11,TRPS1,VCAN
CpG oligonucleotide		chemical drug	0.0234	NOTCH1,NOTCH2,RASSF4,TNFSF13B,VASP
OSMR	1	transmembrane receptor	0.0237	ADGRE1,STAT3,ZFP36
FOXO3	1	transcription regulator	0.0239	BCL6,CCND3,CPT1A,IL10RB,PDCD6IP,PIK3CA,PMAIP1,PRDX5,SPTLC2,TXNIP
PPARGC1A	1	transcription regulator	0.0244	CPT1A,EMILIN2,HMGCL,LIPA,MITF,PLA2G7,PMAIP1,PRDX5,VCAN,XDH
hydrogen peroxide		chemical - endogenous mammalian	0.0248	ANXA2,CCND3,DHFR,DUSP16,ENG,IL10RB,MITF,NFE2L2,SLC7A11,STAT3,SUSD6,TXNIP
cardiotoxin		chemical - other	0.0253	CCND3,CSF1R,GM2A,IL10RB,OSTF1,STAT3
SEL1L	1	other	0.0262	DNAJC3,NOTCH1
MNT	1	transcription regulator	0.0262	BCL6,TXNIP
nelfinavir		chemical drug	0.0265	PPP1R15B,SLC7A11,STK40,TSC22D3
alitretinoin		chemical drug	0.0266	CCND3,IFNGR1,PGLYRP1,PMAIP1,SOAT1
EIF4E	1	translation regulator	0.0284	CSF1R,CYBA,KAT2B,PRDX5,RHOG,SVIL,TGFBI
IFNG		cytokine	0.0286	ANKS1A,CCND3,CLEC5A,CSF1R,CYBA,EBI3,GPR108,HIP1,IFITM3,IFNGR1,LGALS3,MITF,NOTCH1,PLA2G7,PMAIP1,SLC15A3,SLC7A11,SLFN5,SOAT1,SPI1,STAT3,TNFSF13B,TSC22D3,TXNIP,ZFP36,ZFX
mir-1		microRNA	0.0288	ANXA2,RRBP1,TRPS1,WBP1L,XPO6
Pam3-Cys-Ser-Lys4		chemical reagent	0.0288	ADGRE5,CSF1R,EBI3,SPI1,TNFSF13B
FGF21		growth factor	0.0296	CPT1A,HMGCL,LEPROTL1
TRIM28	1	transcription regulator	0.0296	MITF,NIBAN1,PMAIP1
HOXA3		transcription regulator	0.0296	ANXA2,ENG,SPI1
AKT1	1	kinase	0.0298	CCND3,GSR,LIPA,NFE2L2,NOTCH1,PLA2G4A,PMAIP1,VCAN
miR-205-5p (and other miRNAs w/seed CCUUCAU)		mature microRNA	0.0298	ERBB3,TRPS1
diallyl trisulfide		chemical - endogenous non-mammalian	0.0298	GSR,NFE2L2
indomethacin		chemical drug	0.0301	ABCA3,ANXA2,CPT1A,IFITM3,LGALS3,PLA2G4A,VCAN
methotrexate		chemical drug	0.0301	ABCD1,CPT1A,CSF1R,DHFR,GSR,MITF,OSTF1
OSM	1	cytokine	0.0306	ANXA2,DENND5A,DNAJC3,DNASE1L2,ERBB3,IFNGR1,KIF5B,PLA2G4A,RAB31,STAT3,TOM1,XDH,ZFP36
ERBB2	1	kinase	0.0309	ANXA2,CCND3,CHD7,CSF1R,DHFR,ERBB3,LGALS3,MITF,NOTCH1,NOTCH2,RAB31,S100A6,SOWAHC,SQOR,ST3GAL4,STAT3,TGFBI,THBD,TMEM179B,VCAN
AGN194204		chemical drug	0.031	ANXA2,COTL1,CPT1A,DENND5A,FNBP1,IFITM3,MITF
camptothecin		chemical drug	0.0313	ANXA2,CD53,GSR,LGALS3,MAP3K11,OSTF1,PGLYRP1,PIK3CA,PMAIP1,PYCARD,SAT1,SOWAHC,TBC1D31,TGFBI,THBD
doxorubicin		chemical drug	0.0314	ABCA3,ANXA2,GSR,ITCH,KAT2B,LGALS3,MVP,NFE2L2,PMAIP1,STAT3,SVIL
FGF10	1	growth factor	0.0317	ANXA2,IL10RB,S100A6
Firre		other	0.0324	CCDC88B,CCND3,COTL1,TSC22D4
CREBBP	1	transcription regulator	0.0324	BCL6,CCND3,CD53,DHFR,FNBP1,GM2A,NFE2L2,NOTCH1,PIP5K1B,SLC7A11
tetradecanoylphorbol acetate		chemical drug	0.0327	CCND3,CD52,CERK,CSF1R,CYBA,CYTH4,DNAJC3,EBI3,IFNGR1,ITCH,KAT2B,LIPA,MITF,RYBP,SIK3,SLC7A11,STAT3,STK40,TSC22D3,VCAN,ZFP36
Histone h4		group	0.0336	CCND3,DHFR,DUSP16,PMAIP1,STAT3
BLOC1S5	1	other	0.0337	ATP7A,BLOC1S2
INPP5D	1	phosphatase	0.0337	CCND3,MITF
piceatannol		chemical - endogenous non-mammalian	0.0337	BCL6,PMAIP1
diallyl disulfide		chemical - endogenous non-mammalian	0.0337	GSR,NFE2L2
SB 290157		chemical reagent	0.0337	ADGRE1,THBD
CD5	1	transmembrane receptor	0.0339	CD52,IL10RB,STAT3
GSTP1		enzyme	0.034	NFE2L2,SLC7A11,STK40,TSC22D3
TCF4	1	transcription regulator	0.0345	BCL6,LEPROTL1,MITF,MVP,NOTCH1,NOTCH2,PIK3CA,STAT3,TNFSF13B,TXNIP,VCAN
SPI1	0	transcription regulator	0.0356	ADGRE1,BCL6,CSF1R,IFITM3,LBR,NCF4,SPI1
PTGER2	1	G-protein coupled receptor	0.0356	ADGRE1,CSF1R,ITCH,NFKBID
GAST	1	other	0.0356	PLA2G7,S100A6,SIK1/SIK1B,STAT3
clorobiocin		chemical drug	0.0362	RAF1
platelet activating factor-C16		chemical - endogenous mammalian	0.0362	PLA2G7
CERS3		transcription regulator	0.0362	CERS2
UTP3	1	other	0.0362	CCND3
OPN3	1	G-protein coupled receptor	0.0362	MITF
NAA30	1	enzyme	0.0362	PMAIP1
SIRT4	1	enzyme	0.0362	ADGRE1
MLXIP	1	transcription regulator	0.0362	TXNIP
WNT9B		other	0.0362	LHX1
harmol		chemical - endogenous non-mammalian	0.0362	MITF
AP1M1	1	transporter	0.0362	ATP7A
dabrafenib		chemical drug	0.0362	MITF
TYRO3	1	kinase	0.0362	MITF
TNFRSF10A		transmembrane receptor	0.0362	STAT3
SPTLC1	1	enzyme	0.0362	SPTLC2
NAB1	1	transcription regulator	0.0362	IFNGR1
miR-424-3p (miRNAs w/seed AAAACGU)		mature microRNA	0.0362	LGALS3
miR-411-5p (and other miRNAs w/seed AGUAGAC)		mature microRNA	0.0362	TXNIP
miR-339-5p (and other miRNAs w/seed CCCUGUC)		mature microRNA	0.0362	BCL6
miR-4728-3p (miRNAs w/seed AUGCUGA)		mature microRNA	0.0362	PMAIP1
MIR4728		microRNA	0.0362	PMAIP1
miR-1195 (miRNAs w/seed GAGUUCG)		mature microRNA	0.0362	STAT3
CDK10		kinase	0.0362	RAF1
STIP1	1	other	0.0362	STAT3
DR1	1	transcription regulator	0.0362	DHFR
VPS35	1	transporter	0.0362	SLC38A2
VSX2		transcription regulator	0.0362	MITF
ABCG2	1	transporter	0.0362	GSR
CALCB		other	0.0362	SPI1
KPNB1	1	transporter	0.0362	PMAIP1
ADAMTS13	1	peptidase	0.0362	LGALS3
COMP		other	0.0362	LGALS3
ACOD1		enzyme	0.0362	NFE2L2
MUSK		kinase	0.0362	ERBB3
ST3GAL5	1	enzyme	0.0362	PIK3CA
ADAMTS5	1	peptidase	0.0362	VCAN
HSPH1	1	other	0.0362	BCL6
parsatuzumab		biologic drug	0.0362	NOTCH1
nexrutine		chemical drug	0.0362	STAT3
fidarestat		chemical drug	0.0362	PYCARD
pubchem compound 11483544		chemical reagent	0.0362	TNFSF13B
bisphosphonate		chemical drug	0.0362	STAT3
myelin oligodendrocyte glycoprotein (35-55)		chemical reagent	0.0362	NOTCH1
terpenoid		chemical - endogenous mammalian	0.0362	NFE2L2
constitutive proteasome-selective inhibitor		chemical reagent	0.0362	PMAIP1
PR-924		chemical - protease inhibitor	0.0362	PMAIP1
phloretin		chemical - endogenous non-mammalian	0.0362	TXNIP
SC144		chemical reagent	0.0362	STAT3
fascaplysin		chemical - endogenous non-mammalian	0.0362	CPT1A
goralatide		chemical - endogenous mammalian	0.0362	LGALS3
coumermycin		chemical drug	0.0362	RAF1
proteoglycan		chemical - other	0.0362	EBI3
epiallopregnanolone		chemical - endogenous mammalian	0.0362	LGALS3
Am 580		chemical toxicant	0.0362	CPT1A,IFNGR1,THBD
THRB	1	ligand-dependent nuclear receptor	0.0365	CCND3,CPT1A,ENG,ERBB3,SLC25A45,SLC7A11,TGFBI
FGFR1	1	kinase	0.0373	EBI3,LEPROTL1,NOTCH1,PLXNB2
POU2F2	1	transcription regulator	0.0373	BCL6,PLEKHG1,SPI1,STAT3
PRL		cytokine	0.0373	ANXA2,BCL6,CCND3,ERBB3,N4BP1,RHOG,TNFSF13B,XDH
alvespimycin		chemical drug	0.0377	ERBB3,RAF1
4-tert-octylphenol		chemical toxicant	0.0377	IGSF6,S100A6
OGA	1	enzyme	0.038	ADRM1,APOBEC1,CD53,CSF1R,ERBB3,GALNT7,NOTCH2,PDCD6IP,PLA2G4A,S100A6,TGFBI
cadmium chloride		chemical toxicant	0.0385	GSR,NFE2L2,NOTCH1
tunicamycin		chemical - endogenous non-mammalian	0.0386	CCND3,CPT1A,DNAJC3,LMAN2,PMAIP1,SLC7A11,TXNIP
miR-34a-5p (and other miRNAs w/seed GGCAGUG)		mature microRNA	0.0389	DHFR,KAT2B,NOTCH1,NOTCH2,TRPS1
FOS	1	transcription regulator	0.0394	GM2A,GSR,KIF5B,LGALS3,NFE2L2,PIP5K1B,PKN1,PLA2G4A,RAB11FIP1,RAB31,RNH1,TGFBI,XDH
SP1	1	transcription regulator	0.0401	ATP7A,CCND3,DHFR,ENG,IFITM3,IFNGR1,LIPA,PLA2G4A,PMAIP1,RYBP,SOAT1,STAT3,THBD
eicosapentenoic acid		chemical drug	0.0407	CSF1R,NFE2L2,SOAT1,SPI1
PTGES	1	enzyme	0.041	ANXA2,CYBA,ERBB3
IL27RA	1	transmembrane receptor	0.0419	BCL6,EBI3
CREB1	1	transcription regulator	0.0424	CCND3,CPT1A,EBI3,NFKBID,NOTCH1,OSTF1,PLA2G4A,RNH1,SAT1,SIK3,STAT3,TOM1,TRPS1,ZFP36
Ifn		group	0.0425	BCL6,IFITM3,TNFSF13B,XDH
caffeic acid phenethyl ester		chemical drug	0.0425	GSR,NFE2L2,S100A6,STAT3
STAT1	1	transcription regulator	0.0429	BCL6,CCND3,IFITM3,PMAIP1,SLFN5,SOAT1,STAT3,TNFSF13B
CASR		G-protein coupled receptor	0.0432	CCND3,IQGAP1,RNF144A,THBD,TXNIP
prostaglandin E2		chemical - endogenous mammalian	0.0439	ANXA2,CYTIP,MITF,PKN1,PLA2G4A,ST3GAL4,THBD,TSC22D3
U0126		chemical - kinase inhibitor	0.0442	ADGRE1,CCND3,CSF1R,NFE2L2,PLA2G4A,STAT3,SVIL,TOM1,TPM2,TSC22D3,TSC22D4,ZFP36
progesterone		chemical - endogenous mammalian	0.0443	BCL6,CCND3,ENG,ERBB3,LGALS3,PIP5K1B,PLA2G7,S100A6,SMPDL3A,ST3GAL4,STAT3,TGFBI,THBD,XDH
miR-125b-5p (and other miRNAs w/seed CCCUGAG)		mature microRNA	0.0444	ERBB3,LIPA,MAP3K11,OSBPL9
NOTCH1	0	transcription regulator	0.045	BCL6,CCND3,CSF1R,ERBB3,NCF4,NOTCH1,SPI1
ZAP70	1	kinase	0.046	CYBA,DNASE1L2,TSC22D3
FLT3LG		cytokine	0.046	ADGRE5,CCND3,SPI1
PSEN2	1	peptidase	0.0463	CYTIP,KIF5B,NOTCH1,SLC38A2
TRIM24	1	transcription regulator	0.0463	IFNGR1,LGALS3,PIK3CA,TGFBI
trans-cinnamaldehyde		chemical drug	0.0463	GSR,NFE2L2
DCAF1	1	kinase	0.0463	SIK1/SIK1B,TXNIP
MTTP	1	transporter	0.0463	CPT1A,SOAT1
PSMD10		transcription regulator	0.0463	FNBP1,PIK3CA
NPC2	1	transporter	0.0463	PLA2G4A,STAT3
rosuvastatin		chemical drug	0.0463	CYBA,NCF4
UCN-01		chemical drug	0.0463	CCND3,RAF1
mifepristone		chemical drug	0.0469	CYBA,IQGAP1,NFE2L2,PADI2,PGLYRP1,PLA2G4A,S100A6,VCAN
poly rI:rC-RNA		biologic drug	0.047	CCND3,CHD7,EBI3,IFITM3,IFNGR1,MVP,NOTCH1,PMAIP1,SAT1,TIRAP,TNFSF13B,VASP,ZFP36
IL27		cytokine	0.0482	ADGRE1,CCND3,IL10RB,TNFSF13B
HMOX1	1	enzyme	0.0482	ENG,NFE2L2,THBD,ZFP36
ZEB1	1	transcription regulator	0.0487	ABCA3,RBM47,XDH
seocalcitol		chemical drug	0.0487	MAP3K11,SLC9A3R1,STAT3

## Sheet: F_Protein_Proc_Mitochondrial
Upstream Regulator	Expr p-value	Molecule Type	p-value of overlap	Target Molecules in Dataset	Mechanistic Network
ABCB6	1	transporter	5.04e-10	ALAS2,CAT,CPOX,FECH,GLRX5,SLC25A37,SLC25A39,UROS
HIPK2	1	kinase	4.8e-06	ABCB10,ALAS2,ANK1,DIAPH3,EPB41,FECH,SLC25A37
enterotoxin B		biologic drug	1.1e-05	ALAS2,BNIP3L,BPGM,DCAF12,RSAD2,SLC25A37
torin1		chemical reagent	0.000116	ATP5F1E,ATP5PF,BPGM,NDUFA1,NDUFB8,PABPC1,RPL35A,RPS14,RPS29,RPS5
FANCD2	1	other	0.000211	CAT,GPX1,SOD2
Fcor		enzyme	0.000298	CAT,GADD45A,SOD2
imipramine blue		chemical drug	0.000431	CENPA,E2F2,GADD45A,SOD2
acetovanillone		chemical drug	0.0005	ADIPOR1,GPX1,SOD2,UCP2
taxifolin		chemical - endogenous non-mammalian	0.000689	ADAM10,CAT,SOD2
KLK4		peptidase	0.00107	CUL4A,E2F2,GADD45A
DEETGE-CAL-Tat		chemical reagent	0.00114	GPX1,SOD2
MAVS	1	other	0.00137	IRF7,ISG20,RSAD2,UBE2L6
BTG2	1	transcription regulator	0.00187	CAT,DIAPH3,SOD2
IREB2	1	translation regulator	0.00187	ALAS2,FECH,ISCU
rotenone		chemical toxicant	0.00226	ADIPOR1,GPX1,SOD2,UCP2
PML	1	transcription regulator	0.00229	CAT,GADD45A,GCLM,IRF7,ISG20,PCBP2,UCP2
CLEC12A	1	other	0.0028	IRF7,RSAD2
sapanisertib		chemical drug	0.0028	HNRNPC,PABPC1
octyl gallate		chemical reagent	0.0028	ADAM10,GPX1
FLT1	1	kinase	0.00291	BNIP3L,BSDC1,RBBP4,UBE2B,UBE2H
WR 1065		chemical drug	0.00295	CAT,CPOX,GADD45A
MYC		transcription regulator	0.00305	ABCB10,ADIPOR1,CDC25B,CNBP,E2F2,FECH,GADD45A,GCLM,GLRX5,IRF7,ISG20,LGMN,PFAS,RBBP4,RPL35A,RPLP2,RPS14,RPS29,RPS5,RSAD2,SERINC3,SOD2,YBX3
rifaximin		chemical drug	0.00338	HNRNPC,PCBP2,RBBP4
hydroxyurea		chemical drug	0.00349	E2F2,GADD45A,GPX1,ISG20
ST1926		chemical drug	0.00361	ATP5PF,EIF4G2,PABPC1,PCBP2,SLC25A37,SRP72,TRIR
RUNX1	1	transcription regulator	0.00363	ALAS2,ANK1,CPOX,EVI5,FECH,IRF7,RSAD2,UBE2L6
5-fluorouracil		chemical drug	0.00365	AHSA1,BNIP3L,CGRRF1,GADD45A,HNRNPC,NDUFA1,RPL35A,RPS29,STOM,YBX3
ACKR2	1	G-protein coupled receptor	0.00385	IRF7,ISG20,RSAD2
IFNL2		other	0.00388	IRF7,RSAD2
PDE6B		enzyme	0.00388	CAT,GPX1
Sry		transcription regulator	0.00388	GPX1,SOD2
EIF3F	1	translation regulator	0.00388	CTIF,EIF4G2
pentazocine		chemical drug	0.00388	CAT,GPX1
nandrolone		chemical drug	0.00388	CAT,SOD2
bortezomib		chemical drug	0.00401	ALAS2,BNIP3L,BPGM,DCAF12,DNAJB2,GADD45A,RSAD2,SLC25A37
HNF4A	1	transcription regulator	0.00418	ABCB10,ADIPOR1,AHSA1,ALDH1A1,ATP5MD,BPGM,BSDC1,CAT,CNBP,CRIPT,DCLRE1B,EIF5,FAM117A,FBXW2,GHITM,GPX1,HNRNPC,MKRN1,MRPL32,NDUFA1,PEPD,PINK1,PSME3,RANGAP1,RBBP4,RBM18,RIOK3,RSAD2,STAM,STOM,TMEM33,TSG101,UBE2B,UBE2D3,UCP2,UROS,ZRANB2
IFNLR1	1	transmembrane receptor	0.00435	IRF7,RSAD2,SOD2
S-adenosylmethionine		chemical - endogenous mammalian	0.00435	ADIPOR1,GCLM,MAFG
reactive oxygen species		chemical toxicant	0.00439	ADAM10,CAT,GADD45A,SOD2,UCP2
ADIPOR2	1	transmembrane receptor	0.00513	NDUFA1,UCP2
TNK1	1	kinase	0.00513	IRF7,ISG20
LARP1	1	translation regulator	0.00517	PABPC1,RPL35A,RPS14,RPS29,RPS5
IFNAR1	1	transmembrane receptor	0.00545	IFT57,IRF7,RSAD2,SOD2,USP25	5 (2)
doxorubicin		chemical drug	0.00554	ADAM10,BNIP3L,CAT,CDC25B,CENPA,E2F2,GADD45A,IRF7,ISCU,SOD2,UBE2B	34 (2)
NFE2L2	1	transcription regulator	0.00579	ALAS2,CAT,EIF4G2,EPB41,GCLM,GPX1,MAFG,SERINC3,SOD2,UBB,UGDH
beta-naphthoflavone		chemical toxicant	0.0061	ALAS2,GCLM,MAFG	11 (2)
DOCK8	1	other	0.0063	IRF7,ISG20,RSAD2,USP25
ISGF3		complex	0.00653	IRF7,RSAD2
BCKDK	1	kinase	0.00653	CAT,SOD2
tempol		chemical drug	0.00677	CAT,SOD2,UCP2
SASH1	1	other	0.00718	IRF7,ISG20,RSAD2,USP25
NR1H3	1	ligand-dependent nuclear receptor	0.00763	CAT,CDC25B,CENPA,GPX1,IRF7,RPS14,SLC16A10
IFNA2		cytokine	0.00763	DNAJB2,IFT57,IRF7,ISG20,RETREG2,RSAD2,UBE2L6	9 (3)
BNIP3L	0	other	0.00765	ALAS2,ANK1,GADD45A,TFDP2
imiquimod		chemical drug	0.00765	IRF7,ISG20,RSAD2,SOD2	5 (2)
TP53		transcription regulator	0.00785	AGO2,ALDH1A1,ANK1,CAT,CDC25B,CENPA,CPOX,CTIF,DNAJB2,DNTTIP1,E2F2,EIF4G2,EIF5,GADD45A,GPX1,IRF7,ISCU,MAPRE2,PINK1,PLAAT3,PPM1A,PSME3,PTP4A3,RANGAP1,RBBP4,RPS5,SOD2,STOM,TPP1,TSG101,UBE2B,UGDH
ABCC8	1	transporter	0.00809	CAT,SOD2
IRF5	1	transcription regulator	0.00814	IRF7,ISG20,RSAD2,UBE2L6
APR-246		chemical drug	0.00822	DNAJB2,EIF5,RANGAP1
cigarette smoke		chemical toxicant	0.00868	CAT,CDC25B,DNAJB2,GCLM,SOD2,UGDH,USP19	14 (2)
CGAS	1	enzyme	0.0098	IRF7,RSAD2
aphidicolin		chemical toxicant	0.0098	GADD45A,ISG20
E. coli B5 lipopolysaccharide		chemical - endogenous non-mammalian	0.00982	ACKR1,CAT,DNAJB2,GCLM,GPX1,ISG20,SOD2
bardoxolone		chemical drug	0.00984	GCLM,UBE2H,UGDH
MLXIPL	1	transcription regulator	0.0101	RPL35A,RPLP2,RPS14,RPS29,RPS5
sulforafan		chemical drug	0.0101	ALDH1A1,CDC25B,GCLM,GPX1,PINK1
NSD2	1	enzyme	0.0107	E2F2,GADD45A,IRF7
KLF1		transcription regulator	0.0107	ALAS2,E2F2,EPB41
GPX1	0	enzyme	0.0107	CAT,NDUFB8,SOD2
IRF7	0	transcription regulator	0.011	IRF7,ISG20,RSAD2,UBE2L6,USP25
CD 437		chemical drug	0.0114	ATP5PF,GADD45A,HNRNPC,PABPC1,PCBP2,RPLP2,SLC25A37
RNASEH2A	1	enzyme	0.0116	IRF7,ISG20,RSAD2
HNRNPK	1	transcription regulator	0.0116	ANXA7,UCP2,USP25
thioctic acid		chemical drug	0.0116	CAT,SOD2,UCP2
CAPN3	1	peptidase	0.0116	GCLM,SOD2
ADIPOR1	0	transmembrane receptor	0.0116	CAT,SOD2
Ifnar		group	0.0121	IRF7,ISG20,RSAD2,UBE2L6
FOXO3	1	transcription regulator	0.0124	BNIP3L,BPGM,CAT,GADD45A,GPX1,SH3GLB1,SOD2,UCP2,ZWINT
CAB39L	1	kinase	0.0126	ATP5F1E,NDUFA1,NDUFB8
SAMSN1	1	other	0.0128	IRF7,ISG20,RSAD2,USP25
Immunoglobulin		complex	0.0128	ADIPOR1,ALAS2,ATP5PF,BPGM,GPX1,IRF7,NDUFA1,RSAD2,SAMD11,SLC25A37,SOD2,USP19,YBX3
metribolone		chemical reagent	0.013	ATP5F1E,ATP5PF,BPGM,CPOX,DAZAP2,EIF5,ISG20,NDUFA1,NDUFB8,SLC30A9,UGDH
HJURP	1	other	0.0139	CENPA
UROS	0	enzyme	0.0139	ALAS2
SAMM50	1	other	0.0139	MTX2
GRSF1	1	other	0.0139	AGO2
SLC15A4	1	transporter	0.0139	IRF7
neuropeptide Y		biologic drug	0.0139	UCP2
9-benzyl-8-hydroxy-2-(2-methoxyethoxy)adenine		chemical reagent	0.0139	IRF7
mir-184		microRNA	0.0139	AGO2
Cd99		other	0.0139	CD99L2
ACOT8	1	enzyme	0.0139	CAT
TRNAU1AP	1	other	0.0139	GPX1
COX6A2	1	enzyme	0.0139	UCP2
P4HA1	1	enzyme	0.0139	AGO2
NDUFS1	1	enzyme	0.0139	GPX1
arsenic trichloride		chemical reagent	0.0139	GADD45A
Setd1b		other	0.0139	ADIPOR1
sulfamethoxazole/trimethoprim		chemical drug	0.0139	IRF7
Triton X-100		chemical reagent	0.0139	PPP1CB
MIND4-17		chemical reagent	0.0139	GCLM
cinnamaldehyde		chemical toxicant	0.0142	CAT,GCLM,GPX1,SOD2
IFNA1/IFNA13		cytokine	0.0146	IRF7,RSAD2,UBE2L6
DETA-NONOate		chemical reagent	0.0146	ADAM10,CAT,IRF7
RICTOR	1	other	0.0147	ATP5PF,NDUFA1,NDUFB8,PSME3,RPL35A,RPLP2,RPS29,RPS5
NR3C1	1	ligand-dependent nuclear receptor	0.0149	BNIP3L,CAT,CUL4A,GADD45A,GCLM,GPX1,PPP1CB,RNF10,RNF38,SERINC3,SH3GLB1,SPPL2B,STOM,WDR26
CYP1A1		enzyme	0.0157	ANXA7,NDUFA1,PTP4A3,RBBP4
PXR ligand-PXR-Retinoic acid-RXRÎ±		complex	0.0158	ALDH1A1,CAT
MAFG	0	transcription regulator	0.0158	GCLM,MAFG
pyrrolidine dithiocarbamate		chemical reagent	0.0164	GCLM,IRF7,MAFG,SOD2
DNASE2		enzyme	0.018	IRF7,RSAD2
acetyl-L-carnitine		chemical - endogenous mammalian	0.018	GADD45A,NDUFB8
VHL	1	transcription regulator	0.0182	ALDH1A1,EIF5,GPX1,SEC61G,SOD2
SAFB	1	other	0.0193	ISG20,RPL35A,UBE2B
MAX	1	transcription regulator	0.0198	E2F2,GADD45A,RBBP4,SERINC3
DOT1L	1	phosphatase	0.0204	PABPC1,UBB
trabectedin		chemical drug	0.0204	GADD45A,LGMN
DDX58	1	enzyme	0.0206	IRF7,ISG20,RSAD2
6-hydroxydopamine		chemical toxicant	0.0216	BNIP3L,GPX1,SOD2,UBE2D3
n-nitrosomethylbenzylamine		chemical toxicant	0.0217	AP3S1,EIF4G2,GCLM,GOLGA7,SPSB3
ADRB		group	0.0224	BNIP3L,ENDOD1,GADD45A,GCLM,RSAD2
NR1I2		ligand-dependent nuclear receptor	0.0225	ABCB10,ALDH1A1,CAT,CPOX
cisplatin		chemical drug	0.0226	ABCB10,ALDH1A1,ANK1,BNIP3L,CAT,CDC25B,FAM117A,FAM210B,GADD45A,ISCU,MARCHF8,MKRN1,RPS5,UCP2
BAK1	1	other	0.0229	DNAJB2,IRF7
YAP1	1	transcription regulator	0.0232	DIAPH3,GADD45A,RPL35A,RPLP2,RPS14,RPS29,RPS5
oblimersen		biologic drug	0.0233	GADD45A,IRF7,RSAD2
CpG ODN 2006		chemical reagent	0.0233	IRF7,ISG20,RSAD2
MYCN	1	transcription regulator	0.0251	ABCB10,ALDH1A1,E2F2,EIF4G2,RBBP4,RPL35A,RPLP2,RPS5
hydrogen peroxide		chemical - endogenous mammalian	0.0255	CAT,GADD45A,GCLM,GPX1,ISCU,PCBP2,RIOK3,SOD2,UCP2,WDR26
MUC1	1	other	0.0261	ALDH1A1,CAT,SOD2
TFAP2A		transcription regulator	0.0265	CCNDBP1,PLAAT3,RPS5,SOD2
triamcinolone acetonide		chemical drug	0.0274	AP3S1,AUH,E2F2,IRF7,PFAS,SOD2
1,2-dithiol-3-thione		chemical reagent	0.0274	ALAS2,EIF4G2,EPB41,GCLM,SERINC3,SOD2
IFI16		transcription regulator	0.0276	E2F2,GADD45A,GPX1
TBK1	1	kinase	0.0276	IRF7,ISG20,RSAD2
PF4	1	cytokine	0.0276	E2F2,RSAD2,SOD2
1,2-dioleoyloxy-3-(trimethylammonium)propane		chemical reagent	0.0277	IRF7
CC8490		chemical drug	0.0277	SOD2
CLPX	1	enzyme	0.0277	ALAS2
SLCO1C1	1	transporter	0.0277	ALDH1A1
Sapk		group	0.0277	GADD45A
isoleucine		chemical - endogenous mammalian	0.0277	SOD2
NCF2	1	enzyme	0.0277	SOD2
IVNS1ABP	1	other	0.0277	SOD2
TAOK2	1	kinase	0.0277	SOD2
TJP1	1	other	0.0277	YBX3
mir-940		microRNA	0.0277	RETREG2
NOXO1	1	other	0.0277	SOD2
PLIN2	1	other	0.0277	UCP2
FSCN1	1	other	0.0277	IRF7
ZNF350		transcription regulator	0.0277	GADD45A
IL22RA1		transmembrane receptor	0.0277	SOD2
TJP2	1	kinase	0.0277	YBX3
Meis1		transcription regulator	0.0277	EVI5
SYK023		chemical reagent	0.0277	CDC25B
deferiprone		chemical drug	0.0277	ALAS2
10-decarbamoylmitomycin C		chemical toxicant	0.0277	GADD45A
Pkg		group	0.0283	CAT,SOD2
IFNL3		cytokine	0.0283	ISG20,RSAD2
S100A6	1	transporter	0.0283	CENPA,YBX3
mitoxantrone		chemical drug	0.0283	IRF7,RSAD2
FN1	1	enzyme	0.0289	BNIP3L,BSDC1,GPX1,RBBP4,UBE2B,UBE2H
phenethyl isothiocyanate		chemical drug	0.0298	AP3S1,GCLM,GOLGA7,SPSB3
crocidolite asbestos		chemical toxicant	0.0312	GADD45A,GCLM
arsenic trioxide		chemical drug	0.0319	BNIP3L,CDC25B,CNBP,FECH,GCLM,NDUFA1,NDUFB8,SH3GLB1
ASPSCR1-TFE3		fusion gene/product	0.0321	PEPD,SOD2,STOM,WBP2
trovafloxacin		chemical drug	0.0324	DNAJB2,ISG20,SOD2
TP73		transcription regulator	0.0338	ADAM10,ALAS2,AUH,CDC25B,GADD45A,MAPRE2,PTP4A3,TPP1,TSPYL1
IFNL1		cytokine	0.0341	ISG20,RSAD2,UBE2L6
gemfibrozil		chemical drug	0.0341	ANXA7,GADD45A,TPP1
NTRK1		kinase	0.0342	GADD45A,SOD2
ferulic acid		chemical - endogenous non-mammalian	0.0342	CAT,GPX1
rifampin		chemical drug	0.0345	ABCB10,ALDH1A1,EIF5,PFAS
arsenite		chemical toxicant	0.0345	GADD45A,GCLM,MAFG,UGDH
REL	1	transcription regulator	0.0352	DCLRE1B,EVI5,MAFG,PLAAT3,RSAD2,SOD2
daporinad		chemical drug	0.0372	ALDH1A1,E2F2
SAFB2	1	other	0.0372	RPL35A,UBE2B
ECSIT	1	transcription regulator	0.0372	IRF7,SOD2
selenium		chemical drug	0.0372	GPX1,SELENOT
ribavirin		chemical drug	0.0372	IRF7,RSAD2
etoposide		chemical drug	0.0375	ADAM10,CDC25B,GADD45A,IRF7,SOD2
sodium arsenite		chemical drug	0.0376	GADD45A,GCLM,MAT2B
zinc		chemical drug	0.0394	CAT,MAFG,NDUFB8
SPI1	1	transcription regulator	0.0395	E2F2,EVI5,GPX1,IRF7,ISG20,RSAD2
Cdk		group	0.0404	GADD45A,UCP2
2-hydroxyestradiol		chemical - endogenous mammalian	0.0413	CAT
Pld		group	0.0413	PTP4A3
Ncoa-Nr1i2-Rxra		complex	0.0413	CAT
ticrynafen		chemical drug	0.0413	GCLM
IFN alpha receptor		complex	0.0413	IRF7
NPSR1	1	G-protein coupled receptor	0.0413	GADD45A
poly(dG-dC)		chemical reagent	0.0413	RSAD2
BRD3	1	kinase	0.0413	ALAS2
ZC3H10	1	other	0.0413	NDUFB8
IPPK	1	kinase	0.0413	CUL4A
SRT2104		chemical drug	0.0413	TSG101
volasertib		chemical drug	0.0413	GADD45A
BCL11A	1	transcription regulator	0.0413	GADD45A
ARTN		growth factor	0.0413	ALDH1A1
miR-144-3p (miRNAs w/seed ACAGUAU)		mature microRNA	0.0413	ADAM10
P4HB	1	enzyme	0.0413	AGO2
RBM38	1	other	0.0413	EPB41
COPA	1	transporter	0.0413	RSAD2
FOXH1		transcription regulator	0.0413	ALDH1A1
ACS84		chemical reagent	0.0413	GCLM
Lycium barbarum polysaccharides		chemical - endogenous non-mammalian	0.0413	SOD2
Ifna4		other	0.0413	IRF7
CC-122		chemical drug	0.0413	IRF7
norcantharidin		chemical reagent	0.0413	SOD2
glabridin		chemical - endogenous non-mammalian	0.0413	SOD2
beta-hydroxyisovaleric acid		chemical - endogenous mammalian	0.0413	UBE2B
1,1-diethyl-2-hydroxy-2-nitrosohydrazine		chemical toxicant	0.0413	GADD45A
acitretin		chemical drug	0.0413	ADAM10
tretinoin tocoferil		chemical reagent	0.0413	CAT
3,4-methylenedioxyamphetamine		chemical drug	0.0413	EIF4G2
ezatiostat		biologic drug	0.0413	GCLM
triacylglycerol		chemical - endogenous mammalian	0.0413	PON2
13-hydroxyoctadecadienoic acid		chemical - endogenous mammalian	0.0413	CAT
resiquimod		chemical drug	0.0423	ATP5PF,CAT,GPX1,IRF7,ISG20,SOD2
IFIH1	1	enzyme	0.0437	IRF7,RSAD2
methylnitronitrosoguanidine		chemical toxicant	0.0437	CGRRF1,GADD45A
R-WIN 55,212		chemical reagent	0.0437	E2F2,TFDP2
resveratrol		chemical drug	0.0442	CNBP,DNTTIP1,GPX1,HDGF,NDUFB8,SOD2
ATP5IF1	1	other	0.0451	AUH,CAT,SOD2
black raspberry extract		chemical drug	0.0452	AP3S1,EIF4G2,GOLGA7,SPSB3
PLA2R1	1	transmembrane receptor	0.0471	SOD2,TPP1
IFNAR2	1	transmembrane receptor	0.0471	IFT57,UBE2L6
ZFP36	1	transcription regulator	0.0491	CENPA,SERINC3,TMCC2
tetracycline		chemical drug	0.0491	AUH,SOD2,STAM
ACOX1	1	enzyme	0.0497	CAT,CPOX,GADD45A,UCP2
FOXM1		transcription regulator	0.0497	CAT,CDC25B,CENPA,SOD2
PITX2	1	transcription regulator	0.0497	GADD45A,KCTD20,NDUFB8,SOD2

## Sheet: M_Protein_Proc_Mitochondrial
Upstream Regulator	Expr p-value	Molecule Type	p-value of overlap	Target Molecules in Dataset	Mechanistic Network
ABCB6	1	transporter	2.92e-10	ALAS2,ATP5IF1,CAT,CPOX,FECH,HAGH,ISCA1,NT5C3A,PRDX2,SLC25A37,SLC25A39,SLC25A51,UROS
1,2-dithiol-3-thione		chemical reagent	1.77e-09	ABCC3,ALAS2,ALDOA,CBR1,CCT7,COPS5,COQ7,CREG1,CUL1,DYNLL1,EPB41,FMO1,FTH1,GCLM,HSP90AB1,HTATIP2,IKBKG,MCFD2,NARS1,PRDX1,PSMA5,PSMA6,PSMB3,PSMD13,PSMD3,PSMD4,PSMD5,PSMD8,RAN,RPLP0,SEC23A,SERINC3,TBRG1,TFRC,UBE2K	47 (2)
KLF1		transcription regulator	1.34e-06	ADD2,ALAS2,DMTN,E2F2,EPB41,EPB42,HEMGN,KEL,MPP1,SLC22A4,SLC3A2,TFRC
RICTOR	1	other	1.57e-06	ATP5F1B,ATP6V0A1,ATP6V0D1,ATP6V1E1,ATP6V1F,BCL2L1,COX6A1,COX7A2,COX7B,COX8A,MRPL13,NDUFA1,NDUFA11,NDUFA3,NDUFA4,NDUFA8,NDUFB9,PFKL,PPA2,PSMA5,PSMA6,PSMB3,PSMC4,PSMD13,PSMD3,PSMD4,PSMD8,PSME3,PSMF1,RPL21,RPL38,RPL41,RPLP0,RPLP2,RPS29,UQCR10,UQCR11
ST1926		chemical drug	4.41e-06	ARSA,ATP5F1B,COX6C,COX7A2,COX7B,DYNLL1,EIF5A,GNAS,KARS1,MAN1B1,NARS1,NDUFB9,PABPC1,POLR2G,PSMD3,PSMF1,RPL39,RPL41,RPLP1,SKP1,SLC25A37,SRP72,SSTR3,UBA52,UBE2M,UBL5
NFE2L2	1	transcription regulator	7.03e-06	ABCB4,ABCC3,ALAS2,ALDOA,ATF4,BCL2L1,CAT,CBR1,CCT7,CD36,COPS5,COQ7,CREG1,CUL1,DYNLL1,EPB41,FMO1,FTH1,GADD45G,GCLM,GPX1,HSP90AB1,HTATIP2,IKBKG,KCND1,MAFG,MCFD2,NARS1,PIP5K1C,PRDX1,PSMA5,PSMA6,PSMB3,PSMD13,PSMD3,PSMD4,PSMD5,RAN,RPLP0,SEC23A,SERINC3,SQSTM1,TBRG1,UBB,UBE2K
torin1		chemical reagent	1.19e-05	ALDOA,ATP5F1B,ATP6V0D1,ATP6V1E1,ATP6V1F,BPGM,CCND1,CDKN1B,COX6C,COX7A2,COX7B,COX8A,EEF1D,LDHA,NDUFA1,NDUFA3,NDUFA8,PABPC1,PFKL,PGK1,RPL21,RPL38,RPL39,RPL41,RPS14,RPS15A,RPS29,UQCR10
bortezomib		chemical drug	2.34e-05	ABCF2,ALAS2,ATF4,BCL2L1,BNIP3L,BPGM,CALR,CBY1,CCND1,CDKN1B,CDR2,DCAF12,DNAJB6,FANCD2,GADD45A,IGF1,MAPK1,PSMA5,PSMA6,PSMB3,PSMC4,PSMD13,PSMD3,PSMD4,RSAD2,SLC25A37,SNCA,SQSTM1,UFD1
GATA1	1	transcription regulator	3.18e-05	ALAS2,ANK1,BCL2L1,BLVRB,CALR,CCND1,CD36,CDKN1B,CDKN2D,COPS5,CREG1,CREM,DMTN,E2F3,EPB42,EPOR,FECH,FOSB,GNAS,GYPA,JDP2,NCOA7,PIGQ,POLA2,SKI,SLC3A2,SLC4A1,SNCA,SOX6,SPTA1,SSBP3,TFDP2,TFRC,USP25
sirolimus		chemical drug	5.79e-05	ATF4,ATP2B4,BCL2L1,BCORL1,BECN1,BMP2,CCNB2,CCND1,CCNE1,CD36,CDK8,CDKN1B,COX6A1,COX6C,CREG1,E2F1,EIF5,FTH1,HMGCS2,HSP90AB1,IRF7,LDHA,NEDD8,OAZ1,PDGFB,PGK1,PRSS36,PSMA6,PSMB3,PSMD8,PSME3,RAB9A,RAN,RHOA,RPL21,RPL38,RPL41,RPLP0,RPS14,RPS29,SLC25A38,SLC3A2,SQSTM1,UBA1,UBA52,USP15,VEGFD,VMP1
CD 437		chemical drug	6.99e-05	ALDOA,ARSA,ATP5F1B,COX6C,COX7A2,COX7B,E2F1,EIF5A,FTH1,GADD45A,GNAS,KARS1,MAN1B1,NARS1,NDUFB9,PABPC1,POLR2G,PSMD3,PSMF1,RPL39,RPLP1,RPLP2,SKP1,SLC25A37,UBA52,UBE2M,UBL5
STK11		kinase	0.000105	AHCY,ALDOA,ARF5,ATP6V1F,CCND1,CDKL3,CDKN1B,COX6A1,COX7A2,COX8A,DCTPP1,FBXO9,GADD45A,HEMGN,LDHA,MAFK,MDH2,NDUFA11,NDUFA3,NDUFA4,NDUFA8,NDUFB9,NPTX2,PAPSS1,PGK1,POLA2,PTPN3,RAB10,RB1,RRM2,UQCR10,UQCR11
CAB39L	1	kinase	0.000111	ATP6V1E1,CDKN1B,COX6C,COX8A,NDUFA1,NDUFA3,NDUFA4,NDUFB9,UQCR10,UQCR11
R-WIN 55,212		chemical reagent	0.000117	CCND1,CCNE1,CDKN1B,E2F1,E2F2,E2F3,RB1,TFDP2
arsenic trioxide		chemical drug	0.000231	ARL6IP1,ATP6V0D1,ATP6V1F,BCL2L1,BLVRB,BNIP3L,CALR,CBR1,CCND1,CDC25B,CNBP,COX7A2,COX7B,CYB5R1,DNAJB6,ETV5,FECH,FTH1,GCLM,HSP90AB1,MED15,MKNK2,NDUFA1,NDUFA11,NDUFA4,NDUFA8,PIR,PPA2,PTTG1,RAB18,RHOA,SH3GLB1,TFRC,UQCR10,UQCR11
5-fluorouracil		chemical drug	0.00052	AHSA1,ALDOA,ATF4,ATP5F1B,BCL2L1,BECN1,BNIP3L,CCND1,COX6A1,COX6C,COX8A,E2F1,EIF1,ELOB,GADD45A,HSP90AB1,KARS1,LDHA,MT-CO1,NDUFA1,NDUFA4,OAZ1,PGK1,PSMA6,RB1,RHOB,RMC1,RPL21,RPL38,RPS15A,RPS29,SQSTM1,SUB1,YBX3
ZBTB48	1	transcription regulator	0.000588	CCDC106,FOSB,PPP3CB,RNF150,SNCA,SNX15,TUBA4A
NCKAP1L	1	other	0.000742	DMTN,EPB41,MPP1,SLC4A1
metribolone		chemical reagent	0.000784	ALDOA,ARL6IP1,ATP5F1B,ATP6V0D1,ATP6V1E1,ATP6V1F,BCL2L1,BPGM,C1orf116,CAPN5,CBR1,CCND1,CDKN1B,COX6C,COX7A2,COX7B,COX8A,CPOX,EIF5,FGFRL1,GADD45G,GTPBP2,HMGCS2,IGF1,ISG20,JPT1,KMT5A,LDHA,MDH2,MPC2,NDUFA1,NDUFA3,NDUFA8,NEDD4L,PFKL,PGK1,RAD23A,SLC30A9,SYTL2,TIMM10,UQCR10,YWHAH
MK2206		chemical drug	0.000926	ATF4,BECN1,CCND1,CDKN1B,RHOA
BNIP3L	0	other	0.00105	ALAS2,ANK1,BCL2L1,E2F1,EIF2AK1,FANCD2,GADD45A,NT5C3A,RRM2,TFDP2,TFRC
prostaglandin J2		chemical - endogenous mammalian	0.00105	CCND1,PSMA5,PSMA6,PSMB3,PSMD3,PSMD8,UBE2H
Irgm1		other	0.00105	CCNB2,DTL,IRF7,RRM2,RSAD2,SPAG5,SQSTM1
HNF4A		transcription regulator	0.00107	ABCB9,ABCC3,ABT1,ACSL1,ADIPOR1,AHSA1,AKIRIN2,ALKBH6,ARMC6,ARPC5,ATF2,ATF4,ATG4C,ATP6V1F,AZI2,BCAR1,BCL2L1,BLVRB,BPGM,C11orf68,CAT,CCND1,CCNE1,CCP110,CDC42BPB,CDK5,CDK8,CDKL3,CDKN1B,CENPU,CEP83,CHP1,CIAO1,CMSS1,CNBP,COA7,COMMD9,COQ4,COX7A2,COX8A,CRIPT,CRKL,CTSB,CYTH2,DCAF11,DCAF8,DCLRE1B,DHDDS,DNAJC28,DPAGT1,DTL,DTX3L,DYNC1LI1,EIF5,ELMOD3,EMC2,ERCC5,FAM117A,FBXW2,FMO1,FN3KRP,FTH1,G3BP2,GADD45G,GHI…
ADRB		group	0.00108	ATF5,BNIP3L,CCND1,CCNE1,CDKN1B,CREM,E2F1,E2F3,ENDOD1,GADD45A,GCLM,IKBKG,NUDT18,PDGFB,RAN,RSAD2,SQSTM1,YPEL3
GnRH analog		biologic drug	0.00124	ACP1,ADD2,AP3S2,ATP6V1E1,CALR,CCP110,CDK5,CHMP2A,CIAO1,DYNLL1,ERCC5,EXT2,FAM214B,FLT1,GABARAP,GET3,HSP90AB1,MAPK1,MED24,MIPEP,NARS1,PABPC1,PI4KA,PSMA6,PSMB3,PSMD13,RAN,RER1,RPA2,SLC25A44,SNX3,STX2,TPM1,UBE2D3,UBE2M
iron		chemical - endogenous mammalian	0.00134	CCND1,CCNE1,CDKN1B,CSNK2B,FTH1,GADD45A,GADD45G,SNCA,TFRC
ABCB7	1	transporter	0.00135	FECH,FTH1,TFRC
KRT10	1	other	0.00135	CCND1,CCNE1,IKBKG
GNRH2		other	0.00135	FOSB,RPLP1,RPLP2
clotrimazole		chemical drug	0.00135	ABCC3,CCND1,CCNE1
CHEK1		kinase	0.00142	BCL2L1,CDC25B,E2F1,E2F3,RRM2
NFYA		transcription regulator	0.00161	CALR,CAT,CCNB2,CDC25B,E2F1,FTH1,GADD45A,IGF1,PGK1,PTTG1,RHOB,RRM2
6-hydroxydopamine		chemical toxicant	0.00194	ATF4,BCL2L1,BNIP3L,CALR,FOSB,GADD45G,GPX1,HSP90AB1,MAPK1,MT-CO1,PSMC4,SNCA,UBE2D3
miR-18a-5p (and other miRNAs w/seed AAGGUGC)		mature microRNA	0.00206	BTG3,CCND1,E2F1,E2F2,E2F3,SOX6
enterotoxin B		biologic drug	0.00216	ALAS2,BNIP3L,BPGM,CDR2,DCAF12,RSAD2,SLC25A37,SNCA
HIPK2	1	kinase	0.00235	ALAS2,ANK1,BCL2L1,CDKN1B,EPB41,EPOR,FECH,RB1,SLC25A37,SLC4A1
trastuzumab		biologic drug	0.00238	BCL2L1,BNIP3L,CCND1,CCNE1
ACO1	1	enzyme	0.00238	ALAS2,FTH1,IGF1,TFRC
2-hydroxy-1-naphthylaldehyde isonicotinoyl hydrazone		chemical reagent	0.00238	CCND1,CCNE1,GADD45A,RB1
cocaine		chemical drug	0.00242	ATP5F1B,CDK5,CDKN1B,DDB1,DYNLL1,EFNB2,FOSB,FRMD6,GADD45A,MAPK1,MKNK2,NPTX2,NRDC,PDGFB,PITHD1,PRDX2,PVALB,SHF,SNCA
methylselenic acid		chemical reagent	0.00261	ATF5,BCL2L1,BLVRB,CCNB2,CCND1,CDC25B,CDK5,CDKL1,CDKN2D,DYNLL1,E2F1,G3BP2,GADD45A,IGF1,MAP2K3,MAPK1,NEDD4L,PPM1A,PPM1B,RB1,RFC5,RHOB,RPA2,RRM2,TUBA4A,UBE2B
IKBKE	1	kinase	0.00277	CCND1,CDKN1B,IFIH1,IRF7,LDHA,PDK4,PFKL,PGK1,RSAD2
EIF2AK3	1	kinase	0.00279	ABCF2,ATF4,ATF5,BECN1,CCND1,CPOX,CYB5R1,FBXO8,GADD45A,IGF1,MTHFR,NARS1,PON2,SQSTM1
DBH-AS1		other	0.0032	CCND1,CCNE1,CDKN1B
FTH1	0	enzyme	0.0032	ABCB4,FTH1,TFRC
hydroxyurea		chemical drug	0.00326	CCND1,CCNE1,CDKN1B,E2F2,GADD45A,GPX1,ISG20,POLA2,RRM2
Aldose Reductase		group	0.00375	BCL2L1,CCND1,CCNE1,E2F1
Fcor		enzyme	0.00375	CAT,CDKN1B,GADD45A,RB1
LMX1A		transcription regulator	0.00375	CDKN1B,COX6A1,NDUFA3,NDUFA4
vatalanib		chemical drug	0.00375	BCL2L1,CCND1,CCNE1,CDKN1B
capsaicin		chemical drug	0.0038	ABCC3,ATF4,BCL2L1,CAT,CCND1,CDKN1B,IGF1,RHOA
PML	1	transcription regulator	0.00401	CAT,CCND1,CCNE1,DNAJB6,FANCD2,GADD45A,GCLM,HERC6,IFIH1,IRF7,ISG20,MAPK1,OAS3,PDK4,PRDX1,SQSTM1,TPD52L2,UBE2M
NFYC	1	transcription regulator	0.00426	CCNB2,CSDE1,FTH1,MTPN,PTTG1,RHOB,YBX3
CCNK	1	kinase	0.00426	BRCC3,CBY1,FANCD2,POLA2,RFC5,ROGDI,RPA2
YAP1	1	transcription regulator	0.00459	BCL2L1,BMP2,CCDC80,CCND1,CD36,CDKN1B,E2F1,GADD45A,HMGCS2,LDHA,OCLN,PDGFB,RPL21,RPL38,RPL39,RPL41,RPLP0,RPLP2,RPS14,RPS15A,RPS19BP1,RPS29,RRM2,SRF,TFRC
imatinib		chemical drug	0.00485	ARL6IP1,ATP6V0D1,ATP6V1F,BCL2L1,BMP2,CALR,CCND1,CCNE1,CDKN1B,CNBP,COX7A2,COX7B,DNAJB6,ETV5,FECH,GADD45A,HSP90AB1,MED15,MKNK2,NDUFA1,NDUFA11,NDUFA4,NDUFA8,OPTN,PPA2,PTTG1,RAB18,SH3GLB1,TFRC,UQCR10,UQCR11
VTCN1		other	0.00503	CCND1,CCNE1
SLC9A9	1	transporter	0.00503	FTH1,TFRC
VAX2		transcription regulator	0.00503	EFNB2,EPHB2
MCF2L	1	other	0.00503	CCND1,RHOA
CDC25B	0	phosphatase	0.00503	CCND1,CDC25B	14 (2)
NUBP1	1	other	0.00503	FTH1,TFRC
FTMT		enzyme	0.00503	FTH1,TFRC
IBTK	1	other	0.00503	BCL2L1,SQSTM1
CTDSPL	1	other	0.00503	E2F1,RB1
TJP2	1	kinase	0.00503	BCL2L1,YBX3
ATAD2		enzyme	0.00503	CCND1,E2F1
(E)-1-(2-nitrovinyl)naphthalene		chemical reagent	0.00503	CCND1,SQSTM1
(E)-9-(2-nitrovinyl)anthracene		chemical reagent	0.00503	CCND1,SQSTM1
phosphorylethanolamine		chemical - endogenous mammalian	0.00503	CCND1,FLT1
neratinib		chemical drug	0.00503	CCND1,CDKN1B
1-Naphthalenesulfonyl-IW-CHO		chemical - protease inhibitor	0.00503	BECN1,SQSTM1
discodermolide		chemical drug	0.00517	CCNB2,E2F2,FANCD2,GADD45A,PTTG1,RFC5,SMC2
bardoxolone		chemical drug	0.00517	BCL2L1,CCND1,FTH1,GCLM,MDH2,SQSTM1,UBE2H
fulvestrant		chemical drug	0.00531	ATF4,ATP5F1B,BMP2,CCDC34,CCDC80,CCND1,CCNE1,CDC25B,CDK8,CDKN1B,CNBP,DYNLL1,E2F1,EPOR,FLT1,GADD45A,IGF1,MAPK1,MYO1B,POLA2,PTTG1,RB1,RFC5,SQSTM1,TFRC,TUBA4A
dihydroartemisinin		chemical drug	0.00556	BECN1,CCND1,CDKN1B,E2F1
4-hydroxytamoxifen		chemical drug	0.00557	BCL2L1,CCND1,CDKN1B,CNBP,DECR1,DYNLL1,EIF5A,EPOR,FOSB,HDGF,HEBP1,IGF1,PDK4,PTGER4,PTTG1,RB1,RND1,TPM1	28 (2)
beta-naphthoflavone		chemical toxicant	0.00559	ABCC3,ALAS2,CBR1,FTH1,GCLM,MAFG	45 (2)
let-7a-5p (and other miRNAs w/seed GAGGUAG)		mature microRNA	0.00582	ACP1,ATP6V0A1,ATP6V1F,BCL2L1,BCL7A,CCND1,CCNE1,CHMP2A,COMMD9,CSDE1,FANCD2,GEMIN7,GTPBP3,MRM1,MTPN,PDGFB,POLR2C,RHOB,SPRYD4,TTC9C
KDM5A	1	transcription regulator	0.00594	ATP6V1F,CCND1,CCNE1,CDKN1B,COQ7,COX6A1,COX7A2,E2F1,GHITM,MAP2K3,MRPL12,MRPL17,MSTO1,NDUFA3,NDUFA4
CCND2	1	other	0.00606	CCND1,CCNE1,CDKN1B
vandetanib		chemical drug	0.00606	CCND1,CCNE1,CDKN1B
sulindac		chemical drug	0.00688	CCNB2,CCND1,CCNE1,CDK5,CDKN1B,E2F1,E2F2,E2F3,RB1
GRP	0	growth factor	0.00701	CCND1,CCNE1,CDKN1B,FOSB,RRM2
IREB2	1	translation regulator	0.00701	ALAS2,FECH,FTH1,LDHA,TFRC
RBL2	1	other	0.00713	ABCF2,CCNB2,CCND1,CCNE1,CDKN1B,CDR2,CHKA,E2F1,MAP2K3,RB1,RRM2
LMX1B		transcription regulator	0.00787	CDKN1B,COX6A1,NDUFA3,NDUFA4
UCN-01		chemical drug	0.00897	BCL2L1,CCND1,RB1,RHOB,RRM2
ATM	1	kinase	0.00898	BCL2L1,CCND1,CDKN1B,CDKN2D,GADD45A,GADD45G,HSP90AB1,PSMC4,RRM2
FOXM1		transcription regulator	0.00912	ATF2,CAT,CCNB2,CCND1,CCNE1,CDC25B,CDKN1B,FLT1,IGF1,LDHA,PGK1,PRDX2,PTTG1,SQSTM1
CLOCK	1	transcription regulator	0.00949	CBR1,CCND1,DR1,DTX4,DUSP8,GADD45A,HMGCS2,KCNS1,LIG3,MAP2K3,MKNK2,MTPN,NDUFA3,NPAS2,OAS3,PICALM,PIP4K2C,RAD23A,RAP2A,RNF11,SEC23A,ST3GAL5,TMX1,TNFRSF21,UHMK1
hemin		chemical - endogenous mammalian	0.0098	BCL2L1,CCND1,FTH1,GYPA,HEBP1,HSP90AB1,IGF1,KEL
TASP1	1	peptidase	0.01	CCNB2,CCNE1,CDKN1B
C1orf61		other	0.01	CCND1,CCNE1,OCLN
MRPL12	0	other	0.01	MT-CO1,MT-RNR1,MT-RNR2
TRPV2	1	ion channel	0.01	BCL2L1,CCNE1,E2F1
THOC1	1	transcription regulator	0.01	CALR,E2F1,E2F3
PIWIL2		enzyme	0.01	BCL2L1,CCND1,CDK8
CDKN1C	1	other	0.01	CCND1,E2F1,RB1
artemisinin		chemical drug	0.01	CCND1,CDKN1B,E2F1
pentazocine		chemical drug	0.01	CAT,CDKN1B,GPX1
tert-butyl-hydroquinone		chemical reagent	0.0102	EMILIN1,ERCC5,FLRT2,FTH1,GADD45A,GCLM,PSMA5,PSMD4,RAB6A,RAP2A
NGLY1	1	enzyme	0.0103	BECN1,GABARAP,OAS3,PINK1,RSAD2,SQSTM1
ABL1	1	kinase	0.0103	BMP2,CCND1,CCNE1,CDKN1B,CTSB,GADD45A
E2F1	0	transcription regulator	0.0104	ATG12,BCL2L1,BECN1,CALR,CCNB2,CCND1,CCNE1,CDC25B,CDKN1B,CDKN2D,CRKL,CSDE1,CTSB,E2F1,E2F2,E2F3,EYA4,FANCD2,FLT1,GABARAP,IGF1,JPT1,NEDD8,NUSAP1,OAZ2,PDK4,POLA2,PTTG1,RAB1A,RAN,RB1,RFC5,RPA2,RRM2,SLC3A2,STAM,TRAP1,UQCR11,YBX3
etoposide		chemical drug	0.0104	ADAM10,BCL2L1,CCND1,CDC25B,CDKN1B,CREG1,E2F1,E2F3,FANCD2,FTH1,GADD45A,GADD45G,ING2,IRF7,PFKL,RAN,SQSTM1
miR-296-5p (miRNAs w/seed GGGCCCC)		mature microRNA	0.0107	CCND1,CDKN1B,MAP2K3,NUMBL
BACH1	1	transcription regulator	0.0107	FTH1,GCLM,SQSTM1,TTC23
1-methyl-4-phenylpyridinium		chemical toxicant	0.0113	ATF4,CCND1,PINK1,SNCA,TFRC
Z-LLL-CHO		chemical - protease inhibitor	0.0115	ATF4,BCAR1,BCL2L1,CAT,CCND1,CDKN1B,CTSB,DUSP8,EIF5A,ETV5,IRF7,MRTO4,NEDD8,OCLN,OPTN,PSMB3,PSMC4,PSMD13,PSMD3,RAB10,RB1,RPLP0,RPLP2,SORT1,SQSTM1,SUB1,TOP1,YBX3
MYC		transcription regulator	0.0119	ABCB9,ABCC3,ABCF2,ADD1,ADIPOR1,AHCY,ALDOA,ARL6IP1,ATF2,ATF4,ATP5IF1,BCL2L1,CCNB2,CCND1,CCNE1,CDC25B,CDKN1B,CHKA,CHP1,CNBP,COX6A1,CSDE1,CTSB,CUL1,CYTH2,DCTPP1,DKC1,E2F1,E2F2,E2F3,EGLN1,EIF2B3,EPHB3,EXT2,FECH,FTH1,GABARAP,GADD45A,GADD45G,GCLM,IFIH1,IRF7,ISG20,LDHA,LGMN,METAP1,MRPL12,MTHFR,MYO1B,NARS1,PFKL,PGK1,POLR2G,PRDX2,RAB10,RB1,RHOA,RHOB,RPL21,RPL38,RPL39,RPL41,RPLP0,RPLP1,RPLP2,RPS14,RPS15A,R…
epinephrine		chemical - endogenous mammalian	0.0121	CCND1,CCNE1,CDKN1B,FTH1,NPY1R,POLA2,TFRC
SET	1	phosphatase	0.0123	AP1AR,ARL4A,BCL2L1,CEP83,SRP72,ZCCHC17
alvocidib		chemical drug	0.0123	BCL2L1,CCND1,CCNE1,CDKN1B,E2F1,RB1
COMMD1	1	transporter	0.0139	ALDOA,EGLN1,LDHA,PGK1,TFRC
WR 1065		chemical drug	0.0139	CAT,CPOX,GADD45A,NEDD8,RAD23A
methapyrilene		chemical drug	0.014	ALDOA,ATF4,AZIN1,CAT,CCND1,CD36,CTSB,DECR1,GADD45A,HMGCS2,IGF1,MIPEP,SLC3A2
NCOA3	1	transcription regulator	0.0141	CCDC80,CCND1,CCNE1,E2F1,IGF1,LDHA,MAPK1,OTUB2,PARD6B,PGK1
3-deazaadenosine		chemical reagent	0.0144	BCL2L1,CDKN1B
Ro 25-6760		chemical toxicant	0.0144	CCNE1,CDKN1B
Ncoa-Nr1i2-Rxra		complex	0.0144	ABCC3,CAT
MAGEA11		other	0.0144	CDKN1B,E2F1
OSGIN1	1	growth factor	0.0144	BCL2L1,CDKN1B
CINP	1	other	0.0144	CCND1,RB1
BRD3	1	kinase	0.0144	ALAS2,SLC4A1
PTPMT1		phosphatase	0.0144	CDKN1B,CDKN2D
Crnde		other	0.0144	CCND1,E2F3
IPPK	1	kinase	0.0144	CUL1,CUL4A
OLA1	0	enzyme	0.0144	CCND1,CCNE1
SRT2104		chemical drug	0.0144	CD63,TSG101
RBM14		transcription regulator	0.0144	CCND1,SOX6
TPM1	0	other	0.0144	RHOA,TPM1
RALGDS	1	other	0.0144	CCND1,E2F1
FLOT1	1	other	0.0144	CCND1,CDKN1B
GALR1	1	G-protein coupled receptor	0.0144	CCND1,CDKN1B
EIF2B1	1	translation regulator	0.0144	ATF4,CCND1
PIK3R3	1	kinase	0.0144	CCNE1,CDKN1B
MAP1S	1	enzyme	0.0144	BCL2L1,CDKN1B
RASSF7	1	other	0.0144	CCND1,CDKN1B
PLAC8	1	other	0.0144	CCND1,RB1
SLC9A3R2	1	transporter	0.0144	CCND1,CDKN1B
FTL		enzyme	0.0144	FTH1,TFRC
4-(4-(3-(4-trifluoromethoxy-phenyl)ureido)cyclohexyloxy)benzoic acid		chemical reagent	0.0144	ATG12,SQSTM1
LY5		chemical reagent	0.0144	BCL2L1,CCND1
polyhydroxyethyl methacrylate		chemical reagent	0.0144	CALR,SRF
KP-SD-1		chemical - kinase inhibitor	0.0144	CCND1,CDKN1B
beta-hydroxyisovaleric acid		chemical - endogenous mammalian	0.0144	PSMB3,UBE2B
oleuropein aglycone		chemical - endogenous non-mammalian	0.0144	BECN1,SQSTM1
13-hydroxyoctadecadienoic acid		chemical - endogenous mammalian	0.0144	CAT,CD36
N-chlorotaurine		chemical - kinase inhibitor	0.0144	CAT,PRDX1
NGFR	1	transmembrane receptor	0.0146	CCND1,CCNE1,CDKN1B,RB1,RHOB,SORT1
prednisolone		chemical drug	0.0149	ARSA,ATG12,ATG4C,BCL2L1,BECN1,CAT,CDK5,CDKN1B,CTSB,GABARAP,IFT172,IGF1,ISG20,NUDT18,PGK1,PRDX1,PRDX2,RB1,RHOA,SNCA,SQSTM1,TUBA4A
rhodamine 6G		chemical toxicant	0.0152	CCNB2,CCND1,CCNE1
CAMK2N2	1	other	0.0152	CCND1,CCNE1,RB1
DHTKD1	1	enzyme	0.0152	ABCC8,IGF1,RPH3AL
PPM1D	1	phosphatase	0.0152	BCL2L1,CCND1,CDKN2D
FANCD2	0	other	0.0152	CAT,GPX1,MT-RNR1
TNK1	1	kinase	0.0152	IFIH1,IRF7,ISG20
zearalenone		chemical toxicant	0.0152	BCL2L1,CCND1,CDKN1B
oleoylethanolamide		chemical - endogenous mammalian	0.0152	BCL2L1,CD36,FOSB
KLF15	1	transcription regulator	0.0161	ACSL1,ATG12,BECN1,CD36,DECR1,E2F1,PDK4
miR-133a-3p (and other miRNAs w/seed UUGGUCC)		mature microRNA	0.017	CDK13,RB1CC1,RHOA,SRF,STK3
bufalin		chemical reagent	0.017	BCL2L1,BECN1,CCND1,RPLP0,YWHAH
NFYB	1	transcription regulator	0.0173	ATP5F1B,BCL2L1,CCNB2,CSDE1,DCLRE1B,DNAJB6,DTL,FAM214B,FLRT2,FTH1,GADD45A,H2AJ,IGF1,LIG3,MTPN,PTTG1,RHOB,RPL41,RRM2,SERBP1,SPECC1,TPM1,UBE2D3,YBX3
IL3		cytokine	0.0174	ATF5,BCL2L1,BMP2,BNIP3L,CALR,CAT,CCND1,CD63,CDKN1B,CLEC11A,CREM,GADD45A,GADD45G,GNAS,GPX1,HDGF,MLF2,NARS1,PFKL,PSMA5,PSMB3,PSMC4,RAN,RB1,RPS14,SLC3A2,YPEL3
KLK4		peptidase	0.0183	CCNB2,CUL4A,E2F2,GADD45A
CA4		enzyme	0.0183	ANK1,HEMGN,KEL,SLC4A1
CTSB	0	peptidase	0.0183	BCL2L1,CCND1,CTSB,E2F1
trabectedin		chemical drug	0.0183	ARL6IP1,CCND1,GADD45A,LGMN
rotenone		chemical toxicant	0.0185	ADIPOR1,ATF4,CCND1,GADD45G,GPX1,PDGFB,SNCA
everolimus		chemical drug	0.02	BCL2L1,BECN1,CCNB2,CCND1,CCNE1,CDKN1B
ICMT	1	enzyme	0.0205	ATP5F1B,GPC4,LARGE1,RHOA,SERINC1
E2F2	0	transcription regulator	0.021	BECN1,CCNB2,CCND1,CCNE1,CDKN2D,E2F1,E2F3,RRM2
GAST	1	other	0.021	ANXA7,ATF4,CCND1,CREM,MAPK1,MDH2,NARS1,PGK1,RHOA,SPOP
Irp		group	0.0217	ALAS2,FTH1,TFRC
L-serine		chemical - endogenous mammalian	0.0217	ATF4,CCND1,CCNE1
ISGF3		complex	0.0217	IFIH1,IRF7,RSAD2
UBA1	0	enzyme	0.0217	ATF4,CCND1,CDKN1B
genipin		chemical - endogenous non-mammalian	0.0217	CCND1,CCNE1,CDKN1B
SRSF3	1	other	0.0217	CCND1,CCNE1,E2F1
E2F4	1	transcription regulator	0.022	BECN1,CCNB2,CCND1,CCNE1,CSDE1,DDB1,E2F1,E2F2,E2F3,FANCD2,GOLT1B,MRTO4,PKN2,POLA2,PTTG1,RB1,RRM2,SLC3A2,SMC2,STAM,TMEM126A
HDAC3	1	transcription regulator	0.0224	BECN1,BMP2,CCNB2,CCND1,CD36,CDKN1B,E2F2,LGALS9,SNCA
DOT1L	1	phosphatase	0.0231	PABPC1,RPL41,RPLP0,UBB
IGFBP5	1	other	0.0231	BCL2L1,CCND1,EFNB2,IGF1
PTCD1	1	other	0.0231	MRM1,MT-RNR1,MT-RNR2,NDUFB9
ammonium chloride		chemical drug	0.0231	CTSB,EDN3,SNCA,SQSTM1
hexamethylene bisacetamide		chemical reagent	0.0232	ALAS2,CDKN1B,CREG1,EPOR,RB1,TFRC
U73122		chemical reagent	0.0232	ATF4,E2F1,E2F2,E2F3,RHOA,TPM1
Hif1		complex	0.0235	ALAS2,ALDOA,BNIP3L,EPOR,LDHA,PFKL,PGK1,TFRC
E2F3	0	transcription regulator	0.0242	BECN1,CCNB2,CCND1,CCNE1,E2F1,E2F2,E2F3,ECHDC2,IGF1,POLA2,PTTG1,RB1,RRM2,USP32,XPO4
HSPG2	1	enzyme	0.0244	BECN1,GADD45A,IGF1,RB1CC1,SQSTM1
NF1	1	other	0.0244	BCL2L1,CCND1,PDGFB,PVALB,RPL21
COL18A1	1	other	0.0253	BCL2L1,CCND1,CCNDBP1,CDC25B,EFNB2,EGLN1,EPHB2,LDHA,MAPK1,TNFRSF21
CDKN1A	1	kinase	0.0258	ACP1,ADAM10,ARL6IP1,BCL2L1,CCND1,CCNE1,CDC25B,CDKN1B,CTSB,DTL,E2F1,E2F2,GADD45A,GMFB,NUSAP1,PCGF3,RB1,SMC2,SPAG5,STK3,TRDN
NRF1	1	transcription regulator	0.0262	COX6A1,COX7A2,COX7B,COX8A,FTH1,GCLM,PSMC4,PSMD3
cycloheximide		chemical reagent	0.0262	ALDOA,ATP2B4,BCL2L1,CALR,CAT,CCND1,CDKN1B,CDKN2D,EEF1D,FOSB,GADD45A,GADD45G,GCLM,GNAS,IGF1,IRF7,ISG20,LDHA,MT-CO1,MYLK3,PDGFB,PGK1,RHOB,RSAD2,SRF,TRHR,USP15
6-dimethylaminopurine		chemical - endogenous mammalian	0.0274	BCL2L1,MAPK1
L-alanine		chemical - endogenous mammalian	0.0274	CCND1,CCNE1
inecalcitol		chemical drug	0.0274	CCND1,CDKN1B
asparaginase		group	0.0274	MAPK1,PDGFB
MLYCD	1	enzyme	0.0274	CD36,PDK4
FDX2		transporter	0.0274	FTH1,TFRC
MUCL1		other	0.0274	CCND1,CDKN1B
APC (complex)		complex	0.0274	CCNE1,CDKN1B
danusertib		chemical drug	0.0274	BCL2L1,GADD45A
CCN4	1	other	0.0274	BCL2L1,CCND1
BAD	1	other	0.0274	BCL2L1,CCND1
ADRA2B		G-protein coupled receptor	0.0274	CCND1,FLT1
ZIC1	1	transcription regulator	0.0274	CCND1,CDKN1B
KCNIP2	1	other	0.0274	CREM,FOSB
SLC7A11-AS1		other	0.0274	CCND1,GCLM
AMBN		growth factor	0.0274	CDKN1B,RHOA
EGR4	1	transcription regulator	0.0274	CREM,MYBL1
rigosertib		chemical drug	0.0274	BCL2L1,CCND1
CUL1	0	enzyme	0.0274	CCNE1,CDKN1B
ECT2	1	other	0.0274	CCND1,CDKN1B
FDXR	1	enzyme	0.0274	FTH1,TFRC
S3I-1757		chemical reagent	0.0274	BCL2L1,CCND1
NEK2		kinase	0.0274	BCL2L1,GADD45A
ARF1	1	enzyme	0.0274	CCND1,E2F1
temsirolimus		chemical drug	0.0274	BCL2L1,CCND1
AR-A014418		chemical reagent	0.0274	ANXA7,BCL2L1
GCN2iA		chemical - kinase inhibitor	0.0274	MAPK1,PDGFB
L-asparagine		chemical - endogenous mammalian	0.0274	CCND1,CCNE1
bile salt		chemical - endogenous mammalian	0.0274	ABCB4,ABCC3
FOXF2	1	transcription regulator	0.0285	CCND1,CCNE1,CDKN1B,PDGFB
E2f		group	0.0291	CCNE1,CSDE1,E2F1,E2F2,FANCD2,GOLT1B,IGF1,NUSAP1,POLA2,RRM2,TMEM126A,YBX3
trichloroethylene		chemical toxicant	0.0291	ATF5,BCL2L1,CD63,CHP1,FBXO3,MTPN,RAB9A,RHOB
benzene		chemical toxicant	0.0291	ATF5,BCL2L1,CD63,CHP1,FBXO3,MTPN,RAB9A,RHOB
LINC01139		other	0.0293	ALDOA,LDHA,MAPK1
MT-TM	1	other	0.0293	MT-CO1,MT-RNR1,MT-RNR2
PECAM1	1	other	0.0293	BCL2L1,CCND1,CD36
NELFB	1	other	0.0293	GADD45A,MKNK2,RPLP0
PNN	1	other	0.0293	BCL2L1,CDK5,RHOA
PER2	1	transcription regulator	0.0293	ALAS2,CCND1,CCNE1
RB1CC1	0	other	0.0293	CCND1,RB1,SKI
STIM1	1	ion channel	0.0293	BCL2L1,GPX1,PRDX1
FZR1	0	kinase	0.0293	CCND1,CCNE1,CDKN1B
BET		group	0.0293	ALAS2,DMTN,SLC4A1
FUS	1	transcription regulator	0.0293	ATF4,ATF5,CCND1
indirubin		chemical drug	0.0293	BCL2L1,CCND1,CDC25B
cytochalasin B		chemical toxicant	0.0293	BMP2,CD63,PTTG1
N1,N11-diethylnorspermine		chemical drug	0.0293	CCND1,CDKN1B,MT-CO1
salvin		chemical toxicant	0.0293	CCND1,CCNE1,CDKN1B
deguelin		chemical drug	0.0293	BCL2L1,CDKN1B,VEGFD
gambogic acid		chemical - endogenous non-mammalian	0.0293	BCL2L1,CCND1,EGLN1
caffeic acid phenethyl ester		chemical drug	0.0301	BCL2L1,CCND1,CCNE1,CDKN1B,CTSB,E2F1,FTH1,RB1,RHOB,TOP1
HBEGF	1	growth factor	0.0306	ALDOA,BMP2,CCND1,LDHA,MAPK1,PDK4
tetraethylammonium		chemical drug	0.0306	BCL2L1,CDKN1B,FTH1,PSMA6,RHOA,RPLP0
EPO	1	cytokine	0.0316	ALAS2,ANK1,BCL2L1,BLVRB,BNIP3L,CD36,CDKN1B,CREG1,CUL1,DYRK3,EDN3,EPOR,FECH,FOSB,GYPA,RHOA,RPLP0,SLC4A1,STRADB,TFRC,TOP1
miR-17-5p (and other miRNAs w/seed AAAGUGC)		mature microRNA	0.0322	BMP2,CCND1,CCNE1,E2F1,E2F2,E2F3,RB1,RHOA
dimethyl sulfoxide		chemical drug	0.0322	ALAS2,BMP2,CALR,EPOR,FECH,HEBP1,HSP90AB1,SQSTM1,TFRC,TRIM10,UBE2L6
OGT	1	enzyme	0.0328	BCL2L1,CCND1,CDKN1B,COX6C,NDUFA8,OGDH,PSMC4,PSMD3,PSME3,SQSTM1
PLAUR	1	transmembrane receptor	0.0337	BCL2L1,CCND1,CTSB,E2F1,MT-CO1
MMP2	1	peptidase	0.0337	BCL2L1,BMP2,CCND1,IRF7,OCLN
HSP90B1	1	other	0.034	ARF5,CALR,EIF5A,RAB10,RPLP2,RPS14,SNX3
nilvadipine		chemical drug	0.0347	CBR1,RAB18,SDCBP,SYNGR1
ciprofibrate		chemical drug	0.0348	ABCB4,CAT,CBR1,CD36,CD63,CPOX,IGF1,PALMD,PDK4,SQSTM1,VEGFD
homocysteine		chemical - endogenous mammalian	0.0355	ATF4,BCL2L1,CCND1,EEF1D,GADD45A,MTHFR,PRDX1,PRDX2
MAX	1	transcription regulator	0.0356	CDKN1B,CSDE1,DKC1,E2F1,E2F2,FTH1,GADD45A,RHOA,SERINC3,TMEM126A
ACOX1	1	enzyme	0.0361	ACSL1,CAT,CBR1,CD36,CD63,CPOX,CTSE,GADD45A,IGF1,PALMD,PDK4,SQSTM1
calcitriol		chemical drug	0.0361	AAAS,ABCC3,ACSL1,ATP2B4,BCL2L1,BECN1,CCND1,CCNE1,CDKN1B,CPOX,CYB5R1,DCTPP1,EIF1,EPHB2,ETV5,FECH,FIS1,FTH1,GADD45A,GADD45G,H2AJ,HAGH,IGF1,IRF7,NDUFA4,NME4,NUSAP1,OCLN,PALMD,PDK4,PINK1,PPA2,RB1,RPA2,RRM2,RSAD2,SMC2,SPAG5,TMEM160
STAT4	1	transcription regulator	0.0362	ATF4,ATG12,BCL2L1,CAPN5,CDKN1B,DAPK2,DNAJB6,EPOR,ETV5,GADD45G,GTF2E2,HEXB,IFIH1,ING2,ISG20,LUC7L,PGP,PPP1R13L,SH3GLB1
WWC1	1	transcription regulator	0.0383	BMP2,OCLN,PDGFB
miR-451a (and other miRNAs w/seed AACCGUU)		mature microRNA	0.0383	ADAM10,CCND1,CDKN1B
GAS5	1	other	0.0383	CCND1,CDKN1B,RECK
EFNB1	1	other	0.0383	BCL2L1,EPHB2,EPHB3
CCND3	1	kinase	0.0383	CCND1,CDKN1B,E2F1
GNL3	1	other	0.0383	CCNE1,CDKN1B,RB1
GTF2I	1	transcription regulator	0.0383	CAT,CCND1,CDKN1B
PPP1R15A	1	other	0.0383	ATF4,CCND1,GADD45A
KLF13	1	transcription regulator	0.0383	BCL2L1,BMP2,FECH
melphalan		chemical drug	0.0383	ADAM10,BCL2L1,FLT1
JAK		group	0.039	BCL2L1,IFIH1,IGF1,PTGER4,RSAD2
SKP2		other	0.039	CCND1,CCNE1,CDKN1B,E2F1,RHOA
SUB1	0	transcription regulator	0.039	CCND1,GADD45A,KCND1,NDUFA3,NDUFB9
GSR	1	enzyme	0.039	ABCC3,BLVRB,CBR1,CD36,IKBKG
EWSR1	1	other	0.039	CCND1,GRP,NUSAP1,RRM2,TRDN
PKM	1	kinase	0.0391	ALDOA,BCL2L1,CCND1,CD36,CDKN1B,LDHA,MT-CO1,PDK4
IRF5	1	transcription regulator	0.0391	BCL2L1,DAPK2,IFIH1,IRF7,ISG20,NT5C3A,RSAD2,UBE2L6
CDKN2A		transcription regulator	0.0391	BTG3,CCND1,CCNE1,CDC25B,CDKN1B,CDKN2D,CENPK,CUL1,E2F1,E2F2,E2F3,GABARAP,GADD45G,GNAS,HUNK,PSMA5,RAB9A,RB1,RRM2,TPM1,TSG101,VPS41
2-amino-1-methyl-6-phenylimidazo-4-5-b-pyridine		chemical toxicant	0.0393	CCND1,CCT7,PSMA6,RAN,RB1,UBA1
anakinra		biologic drug	0.0415	ATP6V0A1,GRINA,MAP2K3,SLC25A37
ACKR2	1	G-protein coupled receptor	0.0415	IRF7,ISG20,OAS3,RSAD2
HSD17B4	1	enzyme	0.0415	ACSL1,BMP2,CD36,PDK4
PSMD10		transcription regulator	0.0415	CCND1,CDKN1B,GNAS,MRAS
NPC2	1	transporter	0.0415	BMP2,CTSB,PTGER4,SQSTM1
BAG1		other	0.0415	BCL2L1,CCND1,GADD45A,NEDD4L
ferulic acid		chemical - endogenous non-mammalian	0.0415	CAT,GPX1,PTPA,PVALB
urethane		chemical toxicant	0.0415	CCND1,CDKN1B,E2F1,RB1
geranylgeranyl pyrophosphate		chemical - endogenous mammalian	0.0415	BMP2,CCNE1,CDKN1B,RHOA
FOLR1	1	transporter	0.0417	BCAT2,CAT,CENPK,COQ7,FBXO3,PIP4K2C,RIOK3,SLC15A2,SLC3A2,SMC2
bisindolylmaleimide I		chemical - kinase inhibitor	0.0417	BCL2L1,E2F1,E2F2,E2F3,HSP90AB1,IGF1,MAPK1,OCLN,PTTG1,TSG101
valproic acid		chemical drug	0.0425	AMFR,ATF4,ATP2B4,BCL2L1,CALR,CARM1,CAT,CCND1,CDKN1B,CHKA,CTSB,FRMD6,GCLM,HMGCS2,MTHFR,NARF,PDGFB,PIP4K2C,PRAG1,PSMA5,PSMA6,PSMB3,PSMC4,PSMD13,PSMD3,PSMD4,PSMD8,PSME3,PSMF1,RHNO1,SQSTM1,ST3GAL5,UBE2H,YWHAH
methylmercury		chemical toxicant	0.0429	ATF5,BCL2L1,CD63,CHP1,FBXO3,MTPN,RAB9A,RHOB
doxorubicin		chemical drug	0.043	ABCB4,ABCB9,ABCC3,ABCF2,ADAM10,ATG12,BCL2L1,BECN1,BNIP3L,CAT,CCNB2,CCND1,CDC25B,CREM,CTSB,DPAGT1,E2F1,E2F2,E2F3,EIF5A,EPOR,FTH1,GADD45A,IRF7,KMT5A,PCGF3,PRDX1,PTTG1,RB1CC1,RRM2,UBE2B
HNF1A		transcription regulator	0.0431	ALKBH6,ATF2,ATG4C,BCL2L1,CCND1,CCNE1,CDKN1B,COQ7,DTL,ETV5,FBXO8,FMO1,GTPBP3,HNMT,IGF1,KIF13A,NAPA,NPTX2,NRDC,OGDH,PCNP,PFKL,PGK1,PSMA5,TFRC,WBP4,YPEL3,ZBED3
L-proline		chemical - endogenous mammalian	0.0436	CCND1,CCNE1
L-threonine		chemical - endogenous mammalian	0.0436	CCND1,CCNE1
L-aspartic acid		chemical - endogenous mammalian	0.0436	CCND1,CCNE1
PADI4	1	enzyme	0.0436	BCL2L1,GADD45A
EIF4A3	1	enzyme	0.0436	BCL2L1,CCND1
LRRK2	1	kinase	0.0436	SNCA,SQSTM1
NAALADL2	1	other	0.0436	JPT1,MIPEP
S100A12		other	0.0436	CCND1,PDGFB
CTDSP1	1	phosphatase	0.0436	E2F1,RHOA
Vla-4		complex	0.0436	BCL2L1,PDGFB
Cathepsin		group	0.0436	CCND1,CCNE1
C1QBP	1	transcription regulator	0.0436	CCND1,MT-CO1
HIRA	1	transcription regulator	0.0436	EFNB2,FLT1
PDE3A	1	enzyme	0.0436	CCND1,CREM
ELP1	1	other	0.0436	FLT1,RHOA
KHDRBS1	1	transcription regulator	0.0436	BCL2L1,CCND1
CDKN2C	1	transcription regulator	0.0436	CDKN2D,E2F1
FBXL5	1	enzyme	0.0436	FTH1,TFRC
COL4A1	1	other	0.0436	BCL2L1,CDKN1B
GPR183	1	G-protein coupled receptor	0.0436	BCL2L1,PRDX2
GJA8		transporter	0.0436	ATF4,CALR
STX2	0	transporter	0.0436	BMP2,CCND1
GABBR1	1	G-protein coupled receptor	0.0436	ATF4,BMP2
SLC6A1	1	transporter	0.0436	BCL2L1,CDKN1B
SIRPA	1	phosphatase	0.0436	BCL2L1,CD63
CXXC4	1	other	0.0436	CCND1,EPHB2
TRIM21	1	enzyme	0.0436	IRF7,PNPO
silicon phthalocyanine		chemical drug	0.0436	CCND1,CCNE1
ammonium trichloro(dioxoethylene-O,O'-)tellurate		chemical drug	0.0436	BCL2L1,CDKN1B
carmustine		chemical drug	0.0436	E2F1,HSP90AB1
1-naphthylisothiocyanate		chemical toxicant	0.0436	ABCB4,ABCC3
octyl gallate		chemical reagent	0.0436	ADAM10,GPX1
GSI34		chemical reagent	0.0436	BCL2L1,CCND1
Boc-D-FMK		chemical reagent	0.0436	CDKN1B,RB1
myricetin		chemical - endogenous non-mammalian	0.0436	CCND1,EGLN1
trigonelline		chemical - endogenous mammalian	0.0436	PSMA5,PSMD4
PNPT1	1	enzyme	0.0448	BCL2L1,CDKN1B,IFIH1,IRF7,UBE2L6
IL1RN	1	cytokine	0.0463	HERC6,IFIH1,IGF1,IRF7,ISG20,LGALS9,OAS3,RSAD2,YLPM1
RB1	0	transcription regulator	0.047	ADAM10,ATF2,ATP6V1F,BECN1,BTG3,CALCRL,CCND1,CCNE1,CDKN1B,CENPK,CMAS,COQ7,COX6A1,COX7A2,E2F1,E2F2,E2F3,FLT1,GHITM,GMFB,HUNK,IGF1,MAP2K3,MAPK1,MRPL12,MRPL17,MSTO1,NDUFA3,NDUFA4,OAZ2,PTTG1,RB1,RRM2,STK3
gefitinib		chemical drug	0.0473	BCL2L1,CCND1,CCNE1,CDKN1B,CDKN2D,CTSB,ETV5,FLT1,IGF1,PINK1,PTTG1,RAD18,RHOB,SMC2,VEGFD
glycine		chemical - endogenous mammalian	0.0484	ATF4,CCND1,CCNE1
ladostigil		chemical drug	0.0484	BCL2L1,RB1,TFRC
PXR ligand-PXR-Retinoic acid-RXRÎ±		complex	0.0484	ABCB9,ABCC3,CAT
FH		enzyme	0.0484	ATF4,BLVRB,LDHA
E2F7		transcription regulator	0.0484	E2F1,E2F2,E2F3
AFAP1-AS1		other	0.0484	IRF7,RAB10,RHOA
48s		complex	0.0484	ATF4,ATF5,CCND1
telapristone acetate		chemical drug	0.0484	ACSL1,CCNB2,PTTG1
EHHADH	1	enzyme	0.0484	ACSL1,CD36,PDK4
CHEK2	1	kinase	0.0484	BCL2L1,E2F1,OCLN
GPI		enzyme	0.0484	CCND1,CDKN1B,RHOA
ATP2A2	1	transporter	0.0484	ATP2B4,CCND1,TRDN
ARG1		enzyme	0.0484	GSK3A,IGF1,SQSTM1
GADD45A	0	other	0.0484	BCL2L1,FOSB,PPM1A
KRIT1	1	other	0.0484	BMP2,EFNB2,RHOA
TFPI2		other	0.0484	CCND1,EFNB2,TMX1
GSK3A	0	kinase	0.0484	BECN1,GSK3A,SQSTM1
RUNX1	1	transcription regulator	0.0485	ADD2,ALAS2,ANK1,ATF4,CDKN1B,CPOX,EPB42,FECH,HEMGN,IRF7,OAS3,RSAD2,SLC22A4,SLC4A1,SOX6,SPTA1,ST3GAL5,TSPAN33,UBE2L6
ALDH2	1	enzyme	0.0491	ATF4,ATF5,GCLM,SLC3A2
miR-7a-5p (and other miRNAs w/seed GGAAGAC)		mature microRNA	0.0491	KMT5A,MKNK2,SLC3A2,SNCA
IND S1		chemical - kinase inhibitor	0.0491	ATP5F1B,PGK1,PRDX1,PRDX2
nafenopin		chemical drug	0.0491	ATP5F1B,CCND1,DECR1,HSP90AB1
chenodeoxycholic acid		chemical - endogenous mammalian	0.0495	ABCB4,ABCC3,ATF4,CD36,GLP2R,PDK4
acetaminophen		chemical drug	0.0498	ABCB4,ABCC3,CAT,CCND1,FLT1,GADD45A,GPX1,HMGCS2,IGF1,PRDX1,SSTR3

## Sheet: M_Fatty_Acid_PPAR
Upstream Regulator	Expr p-value	Molecule Type	p-value of overlap	Target Molecules in Dataset	Mechanistic Network
pirinixic acid		chemical toxicant	6.03e-07	ABCD3,ACAA2,ACACB,ACOX1,ADIPOR2,ALDH3A2,DBI,HSD17B11,NPC2,NRG4,PEX11A	14 (2)
bezafibrate		chemical drug	2.05e-06	ABCD3,ACACB,ACOX1,DBI,NPC2,PEX11A
methotrexate		chemical drug	2.97e-06	ABCD3,ACAA2,ACACB,ACOX1,ADIPOR2,ANXA4,CYCS,ECHS1
PPARA	1	ligand-dependent nuclear receptor	3.23e-06	ABCD3,ACAA2,ACOX1,ALDH3A2,CYCS,DBI,HSD17B11,KYAT3,LSS,PEX11A
EHHADH	1	enzyme	3.39e-05	ABCD3,ACOX1,PEX11A	10 (2)
SLC27A2	1	transporter	3.45e-05	ABCD3,ACAA2,ACOX1,PEX11A
fenofibrate		chemical drug	6.38e-05	ABCD3,ACAA2,ACACB,ACOX1,ADIPOR2,DBI,ECHS1
mono-(2-ethylhexyl)phthalate		chemical toxicant	9.25e-05	ACACB,ACOX1,ACSBG1,ADIPOR2,ECHS1,NAMPT
ciprofibrate		chemical drug	9.65e-05	ABCD3,ACOX1,DBI,NPC2,PEX11A	11 (2)
HSD17B4	1	enzyme	0.000145	ABCD3,ACOX1,PEX11A
pubchem compound 25247557		chemical reagent	0.000178	ACOX1,PEX11A
ATP5IF1	1	other	0.000249	ACAA2,ACACB,DBI,ECHS1
PPARD	1	ligand-dependent nuclear receptor	0.000252	ACAA2,ACACB,ACOX1,ALDH3A2,CFAP54,KYAT3
SCAP	1	other	0.000369	ACAA2,ACACB,FLAD1,LSS
ERBB2	1	kinase	0.000388	ACAA2,ADIPOR2,ARHGEF5,GDPD3,HSD17B11,HSPB8,LGALS1,LSS,MIF,NPC2,SHROOM3,SPINT2
elaidic acid		chemical - endogenous mammalian	0.00062	ACOX1,DBI,LSS,NPC2
PPARGC1A	1	transcription regulator	0.000632	ACACB,ACOX1,CYCS,DCN,KYAT3,OLFML3,SERPINH1
di(2-ethylhexyl) phthalate		chemical toxicant	0.000774	ABCD3,ACOX1,PEX11A	10 (2)
ADIPOR2	0	transmembrane receptor	0.000818	ACOX1,ADIPOR2
D-glucose		chemical - endogenous mammalian	0.00103	ACAA2,ACOX1,ANO1,DBI,DCN,MIF,NAMPT,PIGA,PLIN3
chlorcyclizine		chemical drug	0.00105	GDPD3,LSS
poloxamer		chemical reagent	0.00105	ABCD3,ACOX1
tamoxifen		chemical drug	0.00119	ACOX1,ALDH3A2,CYCS,GDPD3,LSS,MIF
INSR	1	kinase	0.00125	ACAA2,ADIPOR2,CYCS,ECHS1,LGALS1,LSS,NAMPT
perhexiline		chemical drug	0.00131	GDPD3,LSS
SMYD1	1	transcription regulator	0.00168	CYCS,MIF,NAMPT
AGN194204		chemical drug	0.00207	ACAA2,DCN,LGALS1,LSS,NPC2
(-)-norephedrine		chemical drug	0.00224	LSS,NPC2
MAP4K4	1	kinase	0.00265	ACAA2,ACACB,KYAT3,PEX11A
PPARGC1B	1	transcription regulator	0.00291	ACACB,CYCS,LSS
docosahexaenoic acid		chemical drug	0.00303	ABCD3,ACOX1,CYCS,SERPINH1
5-fluorouracil		chemical drug	0.00327	ACVR1B,ANXA4,CYCS,ECHS1,EEF1G,NCL
ADAMTS12	1	peptidase	0.00341	LGALS1,MGP
ACSS2	1	enzyme	0.00385	ACOX1,LSS
linalool		chemical - endogenous non-mammalian	0.00385	ACOX1,ECHS1
POR	1	enzyme	0.00415	HSD17B11,LGALS1,LSS,NRG4
TFAM	1	transcription regulator	0.00431	ACOX1,ECHS1
amitriptyline		chemical drug	0.00431	GDPD3,LSS
SREBF2	1	transcription regulator	0.00437	ACAA2,DBI,LSS
clofibrate		chemical drug	0.00437	ABCD3,ACOX1,PEX11A	10 (2)
pitavastatin		chemical drug	0.0048	ACOX1,LSS
GW7647		chemical drug	0.00532	ABCD3,NPC2
imipramine		chemical drug	0.00532	GDPD3,LSS
prunetin		chemical - endogenous non-mammalian	0.0055	ADIPOR2
LMTK3	1	kinase	0.0055	HSPB8
TH17 Cytokine		group	0.0055	LGALS1
AGRO 100		chemical drug	0.0055	NCL
perfluorooctane sulfonic acid		chemical toxicant	0.0055	ACOX1
CLCA1		ion channel	0.0055	ANO1
E. coli 0111:B4 peptidoglycan		chemical - endogenous non-mammalian	0.0055	DBI
clofenapate		chemical drug	0.0055	ACOX1
zopolrestat		chemical drug	0.0055	ACOX1
MT-21		chemical drug	0.0055	CYCS
FAM3B		cytokine	0.00586	DCN,LGALS1
NR1I2		ligand-dependent nuclear receptor	0.0062	ACOX1,ALDH3A2,MGP
CD300LF	1	other	0.00642	ACAA2,ECHS1
CLOCK	1	transcription regulator	0.00643	ACOX1,ACVR2B,MGP,PIGA,POMGNT1
4-phenylbutyric acid		chemical - endogenous mammalian	0.00672	ACOX1,ADIPOR2,PEX11A
tretinoin		chemical - endogenous mammalian	0.00672	ACACB,ACOX1,ALDH3A2,CASZ1,DBI,DCN,EEF1G,HSD17B11,LGALS1,MGP,NCL,NPC2,TAF6
CIDEC		other	0.00701	ACOX1,CYCS
TO-901317		chemical reagent	0.00718	ACOX1,ADIPOR2,ALDH3A2,HSD17B11
MYC		transcription regulator	0.00822	ABCD3,ANXA4,CYCS,DBI,LGALS1,MGP,MIF,NCL,RPS21,RPSA,SERPINH1
lipid		chemical - endogenous mammalian	0.00825	ACOX1,ECHS1
Creb		group	0.00896	ACVR2B,GDPD3,HSPB8,MIF,PLIN3
IGF2BP1		translation regulator	0.00959	LGALS1,SERPINH1
PPARG	1	ligand-dependent nuclear receptor	0.00991	ACAA2,ACOX1,ADIPOR2,CYCS,PEX11A,RPSA
NRAS	1	enzyme	0.0102	ANXA4,LGALS1,MGP,YIF1A
fish oils		chemical drug	0.0103	ABCD3,ACOX1
Clock-Bmal1		complex	0.011	NAMPT
MICU1	1	other	0.011	CYCS
PHYH	1	enzyme	0.011	F8
ACSL3	1	enzyme	0.011	ACACB
UPP1		enzyme	0.011	ACOX1
EPC1	1	transcription regulator	0.011	RPSA
RPS19	1	other	0.011	MIF
bongkrekic acid		chemical toxicant	0.011	CYCS
5-hydroxydecanoic acid		chemical - endogenous mammalian	0.011	CYCS
L-canavanine		chemical - endogenous non-mammalian	0.011	HSPB8
PLIN5	1	other	0.0125	ACAA2,ACOX1
chloropromazine		chemical drug	0.0125	GDPD3,LSS
MLXIPL	1	transcription regulator	0.0137	ACACB,RPS21,RPSA
alitretinoin		chemical drug	0.0141	ACACB,ACOX1,CYCS
PNPLA2	1	enzyme	0.0149	ACAA2,ACOX1
PCGEM1		other	0.0149	ACOX1,LSS
SREBF1	1	transcription regulator	0.0151	ACACB,CYCS,DBI,LSS
ACOX1	0	enzyme	0.0154	ABCD3,ACOX1,PEX11A
BCL6	1	transcription regulator	0.016	ABCD3,ACAA2,ACOX1,MGP
aurapten		chemical - endogenous non-mammalian	0.0164	ACOX1
ITIH2	1	other	0.0164	SPINT2
BMP1	1	peptidase	0.0164	DCN
Fructus xanthii aqueous extract		chemical - endogenous non-mammalian	0.0164	ACOX1
PLAA	1	other	0.0164	ANXA4
lanthanum chloride		chemical reagent	0.0164	MGP
perfluorodecanoic acid		chemical toxicant	0.0164	ACOX1
vidarabine		chemical drug	0.0164	ACOX1
CREM	1	transcription regulator	0.0167	ANXA4,LSS,NPC2
tributyltin		chemical reagent	0.0176	ACOX1,CYCS,DCN
ADIPOQ		other	0.0186	ACACB,ACOX1,ADIPOR2
SMAD7	1	transcription regulator	0.0191	ACVR1B,ACVR2B,DCN
tanespimycin		chemical drug	0.0196	CYCS,MIF,SERPINH1
CEBPA	1	transcription regulator	0.0197	ARHGEF5,CYCS,F8,LGALS1,SPINT2
SIRT6	1	enzyme	0.0203	LSS,PIGA
Pro-inflammatory Cytokine		group	0.0213	ADIPOR2,LGALS1
SCD		enzyme	0.0213	ACACB,ACOX1
NRIP1	1	transcription regulator	0.0213	ACAA2,ACACB
salirasib		chemical drug	0.0213	LGALS1,NCL
MED1	1	transcription regulator	0.0216	ACOX1,NCL,PEX11A
MAPK9	1	kinase	0.0216	MIF,NCL,RPSA
SERPINC1		enzyme	0.0218	MIF
DDX21	1	enzyme	0.0218	RPS21
CD82	1	other	0.0218	DCN
mir-665		microRNA	0.0218	KHSRP
LDHB		enzyme	0.0218	CYCS
STK25	1	kinase	0.0218	ACOX1
RPL11	1	other	0.0218	NCL
RNASEH1	1	enzyme	0.0218	RPS21
SMARCC2	1	transcription regulator	0.0218	NPC2
DSPP		other	0.0218	DCN
GNRH2		other	0.0218	RPSA
warfarin		chemical drug	0.0218	MGP
Activin		complex	0.0218	ACVR2B
mibolerone		chemical drug	0.0221	DBI,HSD17B11,LSS
CFTR	1	ion channel	0.0223	ACAA2,HSD17B11
PLX5622		chemical drug	0.0233	MIF,NAMPT
fluticasone propionate		chemical drug	0.0237	DCN,NAMPT,OLFML3
ELAVL1	1	other	0.0243	DCN,KHSRP,NCL
FOS	1	transcription regulator	0.0256	ACOX1,ANXA4,CASZ1,CYCS,HSPB8,NAMPT
CRTC3	1	other	0.0272	CYCS
ANGPTL8		other	0.0272	ACACB
oxadiazon		chemical toxicant	0.0272	ACOX1
OGG1	1	enzyme	0.0272	NCL
GTF2H4	1	transcription regulator	0.0272	NCL
TERF2	1	transcription regulator	0.0272	MIF
meclizine		chemical drug	0.0272	NAMPT
hyperforin		chemical drug	0.0272	MGP
NAD+		chemical - endogenous mammalian	0.0272	NAMPT
clofibric acid		chemical drug	0.0272	ACOX1
NFKBIA	1	transcription regulator	0.0285	ABCD3,DCN,MGP,MPDU1,RPSA
ADAM12	1	peptidase	0.0286	DCN,MGP
INS		other	0.029	ALDH3A2,ANO1,RASL12
GDNF	1	growth factor	0.0297	LGALS1,RPSA
INHBA	1	growth factor	0.0308	ACVR1B,ACVR2B,MGP
rosiglitazone		chemical drug	0.0309	ACAA2,ACOX1,ADIPOR2,CYCS,PEX11A
FSH		complex	0.0317	ALDH3A2,ARHGEF5,LGALS1,NPC2,PLIN3
Adaptor protein 2		complex	0.0326	RPSA
MEDAG	1	other	0.0326	ACOX1
WDFY2	1	other	0.0326	CYCS
EIF3M	1	other	0.0326	MIF
METRNL	1	other	0.0326	ACOX1
MYF6		transcription regulator	0.0326	ACACB
miR-494-3p (miRNAs w/seed GAAACAU)		mature microRNA	0.0326	NCL
DES	1	other	0.0326	DCN
Mup1 (includes others)		other	0.0326	CYCS
GNMT	1	enzyme	0.0326	NPC2
I-BET-151		chemical reagent	0.0326	NIBAN2
2-(tridec-12-yn-1-ylthio)acetic acid		chemical reagent	0.0326	CYCS
KDM8	1	enzyme	0.0332	ACOX1,LSS
PML	1	transcription regulator	0.0334	ACACB,ACOX1,ANXA4
CIP2A	1	other	0.0343	DCN,NCL
Insulin		group	0.0362	ACOX1,ADIPOR2,CYCS,DBI,PLIN3
PKM	1	kinase	0.0368	ACOX1,LSS
ATG7	1	enzyme	0.0368	ACACB,PLIN3
dehydroepiandrosterone sulfate		chemical - endogenous mammalian	0.0379	ACOX1
meldonium		chemical drug	0.0379	ACOX1
ABCD1	1	transporter	0.0379	ABCD3
MIRLET7		group	0.0379	ACVR1B
miR-217-5p (and other miRNAs w/seed ACUGCAU)		mature microRNA	0.0379	ACOX1
MYCBP	1	transcription regulator	0.0379	NCL
TACR1	1	G-protein coupled receptor	0.0379	ADIPOR2
ANGPTL3		growth factor	0.0379	ACACB
ITIH1		other	0.0379	SPINT2
cetrorelix		biologic drug	0.0379	RPSA
cantharidin		chemical drug	0.0379	SERPINH1
aristolochic acid I		chemical toxicant	0.0379	CYCS
clomipramine		chemical drug	0.0379	LSS
CDN1163		chemical reagent	0.0379	ACACB
uridine		chemical - endogenous mammalian	0.0379	ACOX1
dexamethasone		chemical drug	0.0396	ACOX1,ANO1,CYCS,DCN,HSD17B11,KHSRP,LGALS1,LSS,MGP,MIF,NIBAN2,POMGNT1,SLC25A34,TAF6
KDM3B	1	enzyme	0.0405	ALDH3A2,HJURP
TNFSF10	1	cytokine	0.043	SERPINH1,TAF6
11-dehydrocorticosterone		chemical - endogenous mammalian	0.0432	ACOX1
perfluorooctanoic acid		chemical reagent	0.0432	ACOX1
VWF	1	other	0.0432	F8
ACACA	1	enzyme	0.0432	ACACB
MTBP	1	other	0.0432	NCL
F10	1	peptidase	0.0432	MIF
FABP2		transporter	0.0432	ACACB
AZIN1-AS1		other	0.0432	SLC25A34
MAPKAPK3	1	kinase	0.0432	HSPB8
Klra7 (includes others)		transmembrane receptor	0.0432	ABCD3
SCP2	1	transporter	0.0432	ACOX1
AGT	1	growth factor	0.047	ANO1,LSS,MIF,NAMPT,NCL
NCOR1	1	transcription regulator	0.0484	ACOX1,DBI
TENM1	1	transmembrane receptor	0.0485	MGP
UBD		other	0.0485	ACOX1
NRG4	0	growth factor	0.0485	ACOX1
TWIST		group	0.0485	SERPINH1
DBP	1	transcription regulator	0.0485	F8
PEX5L	1	ion channel	0.0485	LSS
CRTC1	1	transcription regulator	0.0485	CYCS
NO 1886		chemical drug	0.0485	ACAA2
tetrachlorodibenzodioxin		chemical toxicant	0.0494	ACOX1,ADIPOR2,NRG4,SERPINH1
MYCN	1	transcription regulator	0.05	ABCD3,EEF1G,LGALS1,NCL
