# Supplementary material for: Blood and brain gene expression signatures of chronic intermittent ethanol consumption in mice
Source: PLoS Comput Biol. 2022 Feb 17;18(2):e1009800. doi: 10.1371/journal.pcbi.1009800 (PMC8853518; doi:10.1371/journal.pcbi.1009800)
Supplement: S5 Table — (XLSX) [file pcbi.1009800.s007.xlsx]

## Sheet: F_cell_cell_signaling
Ingenuity Canonical Pathways	-log(p-value)	Ratio	z-score	Molecules
Synaptogenesis Signaling Pathway	19.4	0.247	NaN	ADCY1,ADCY3,AKT1,AP1B1,BDNF,CACNB1,CACNB3,CACNB4,CADM1,CALM1 (includes others),CAMK2A,CDH10,CDH11,CDH7,CDH8,CDH9,CHN1,CPLX2,DAB1,EFNA3,EFNB2,EPHA4,EPHA5,EPHA6,EPHA7,EPHB6,FARP1,GRIA2,GRIA3,GRIN2A,GRIN2B,GRM1,GRM3,GRM4,GRM5,GRM7,LRRTM2,MAP1B,MAPT,NAPB,NLGN1,NLGN2,NRXN1,NSF,NTRK2,PAK1,PRKAR1B,RASD2,SNAP25,SNCB,STX1A,STXBP1,STXBP6,SYN1,SYN2,SYNGAP1,SYT11,SYT13,SYT16,SYT17,SYT4,SYT5,SYT7,UNC13A,VAMP2…
GABA Receptor Signaling	10.2	0.313	NaN	ADCY1,ADCY3,AP1B1,CACNA1A,CACNA1C,CACNA2D3,CACNB1,CACNB3,CACNB4,CACNG2,CACNG3,DNM1,GABBR1,GABBR2,GABRA1,GABRA3,GABRA4,GABRA5,GABRB1,GABRB2,GABRD,GABRG2,GABRG3,KCNQ2,KCNQ3,NSF
Glutamate Receptor Signaling	7.8	0.354	NaN	CALM1 (includes others),GNG7,GRIA2,GRIA3,GRID2,GRIK5,GRIN2A,GRIN2B,GRM1,GRM3,GRM4,GRM5,GRM7,HOMER1,SLC17A7,SLC1A2,SLC1A4
Endocannabinoid Neuronal Synapse Pathway	7.7	0.239	NaN	ADCY1,ADCY3,CACNA1A,CACNA1C,CACNA2D3,CACNB1,CACNB3,CACNB4,CACNG2,CACNG3,CNR1,DAGLA,GNAL,GNAO1,GNG7,GRIA2,GRIA3,GRIN2A,GRIN2B,GRM1,GRM5,KCNJ3,KCNJ9,MAPK10,MGLL,PPP3CA,PRKAR1B
Netrin Signaling	5.92	0.286	NaN	ABLIM2,CACNA1A,CACNA1C,CACNA2D3,CACNB1,CACNB3,CACNB4,CACNG2,CACNG3,DCC,PPP3CA,PRKAR1B,RAC3,RYR3,UNC5A,UNC5D
CREB Signaling in Neurons	5.65	0.175	NaN	ADCY1,ADCY3,AKT1,CACNA1A,CACNA1C,CACNA2D3,CACNB1,CACNB3,CACNB4,CACNG2,CACNG3,CALM1 (includes others),CAMK2A,GNAL,GNAO1,GNG3,GNG7,GRIA2,GRIA3,GRID2,GRIK5,GRIN2A,GRIN2B,GRM1,GRM3,GRM4,GRM5,GRM7,PRKAR1B,PRKCZ,PRKD1,RASD2
Calcium Signaling	5.53	0.185	NaN	AKAP5,ATP2A2,ATP2B1,ATP2B2,CACNA1A,CACNA1C,CACNA2D3,CACNB1,CACNB3,CACNB4,CACNG2,CACNG3,CALM1 (includes others),CAMK1G,CAMK2A,CAMKK1,GRIA2,GRIA3,GRIN2A,GRIN2B,MYH10,MYL4,PPP3CA,PRKAR1B,RYR3,SLC8A2,SLC8B1,TRPC5
G Beta Gamma Signaling	5.29	0.208	NaN	ADCY1,AKT1,CACNA1A,CACNA1C,CACNA2D3,CACNB1,CACNB3,CACNB4,CACNG2,CACNG3,CAV2,GNAL,GNAO1,GNG3,GNG7,KCNJ3,KCNJ9,PAK1,PRKAR1B,PRKCZ,PRKD1,RASD2
Opioid Signaling Pathway	5.25	0.161	NaN	ADCY1,ADCY3,AKT1,AP1B1,CACNA1A,CACNA1C,CACNA2D3,CACNB1,CACNB3,CACNB4,CACNG2,CACNG3,CALM1 (includes others),CAMK1G,CAMK2A,GNAL,GNAO1,GNG7,GRIN2A,GRIN2B,KCNJ3,KCNJ9,PDE1A,PDYN,PPP3CA,PRKAR1B,PRKCZ,PRKD1,RAC3,RASD2,RGS17,RGS4,RGS7,RGS8,RYR3
nNOS Signaling in Skeletal Muscle Cells	5.1	0.344	NaN	CACNA1A,CACNA1C,CACNA2D3,CACNB1,CACNB3,CACNB4,CACNG2,CACNG3,CALM1 (includes others),DMD,RYR3
GÎ±i Signaling	4.43	0.194	NaN	ADCY1,ADCY3,ADORA1,ADRA2C,CNR1,GABBR1,GABBR2,GNG3,GNG7,GRM3,GRM4,GRM7,HRH3,HTR1F,NPY1R,PRKAR1B,RAP1GAP,RASD2,RGS4,RGS7
Synaptic Long Term Depression	4.24	0.168	NaN	CACNA1A,CACNA1C,CACNA2D3,CACNB1,CACNB3,CACNB4,CACNG2,CACNG3,GNAL,GNAO1,GRIA2,GRIA3,GRID2,GRM1,GRM3,GRM4,GRM5,GRM7,NPR2,PPP2R2B,PPP2R2C,PRKCZ,PRKD1,RASD2,RYR3
Axonal Guidance Signaling	4.18	0.126	NaN	ABLIM2,ADAM11,ADAM23,AKT1,BAIAP2,BDNF,BMP3,CXCL12,DCC,DPYSL2,EFNA3,EFNB2,EPHA4,EPHA5,EPHA6,EPHA7,EPHB6,FZD3,GIT1,GLIS2,GNAL,GNAO1,GNG3,GNG7,LINGO1,LRRC4C,MMP17,MYL4,NGEF,NTRK2,NTRK3,PAK1,PAK3,PAK5,PFN2,PLXNA2,PPP3CA,PRKAR1B,PRKCZ,PRKD1,RAC3,RASD2,ROBO1,ROBO2,SLIT3,SRGAP3,TUBB4A,UNC5A,UNC5D,WASL
Neuropathic Pain Signaling In Dorsal Horn Neurons	3.96	0.191	NaN	BDNF,CAMK1G,CAMK2A,GRIA2,GRIA3,GRIN2A,GRIN2B,GRM1,GRM3,GRM4,GRM5,GRM7,KCNQ2,KCNQ3,NTRK2,PRKAR1B,PRKCZ,PRKD1
cAMP-mediated signaling	3.9	0.152	NaN	ADCY1,ADCY3,ADORA1,ADRA2C,AKAP5,CALM1 (includes others),CAMK1G,CAMK2A,CHRM1,CNR1,GABBR1,GABBR2,GDE1,GNAL,GNAO1,GRM3,GRM4,GRM7,HRH3,HTR1F,NPY1R,PDE1A,PDE8B,PPP3CA,PRKAR1B,RAP1GAP,RGS4,RGS7
Neuroinflammation Signaling Pathway	3.39	0.138	NaN	ACVR1C,ACVR2A,AKT1,APP,BDNF,BMPR2,CX3CL1,CXCL12,GABBR1,GABBR2,GABRA1,GABRA3,GABRA4,GABRA5,GABRB1,GABRB2,GABRD,GABRG2,GABRG3,GRIN2A,GRIN2B,IL1R1,IL34,KCNJ3,KCNJ9,MAPK10,MAPT,PPP3CA,SLC1A2,TLR3
GNRH Signaling	3.36	0.153	NaN	ADCY1,ADCY3,CACNA1A,CACNA1C,CACNA2D3,CACNB1,CACNB3,CACNB4,CACNG2,CACNG3,CALM1 (includes others),CAMK2A,EGR1,GNG7,MAP3K6,MAPK10,PAK1,PAK3,PAK5,PRKAR1B,PRKCZ,PRKD1,RASD2
GPCR-Mediated Nutrient Sensing in Enteroendocrine Cells	3.32	0.182	NaN	ADCY1,ADCY3,CACNA1A,CACNA1C,CACNA2D3,CACNB1,CACNB3,CACNB4,CACNG2,CACNG3,CCK,GNG3,GNG7,PRKAR1B,PRKCZ,PRKD1
Synaptic Long Term Potentiation	3.28	0.165	NaN	ADCY1,CACNA1C,CALM1 (includes others),CAMK2A,GRIA2,GRIA3,GRIN2A,GRIN2B,GRM1,GRM3,GRM4,GRM5,GRM7,PPP1R1A,PPP3CA,PRKAR1B,PRKCZ,PRKD1,RASD2
G-Protein Coupled Receptor Signaling	3.23	0.134	NaN	ADCY1,ADCY3,ADORA1,ADRA1B,ADRA2C,AKT1,CAMK2A,CHRM1,CNR1,GABBR1,GABBR2,GDE1,GNAL,GNAO1,GRM1,GRM3,GRM4,GRM5,GRM7,HRH3,HTR1F,HTR2A,NPY1R,PDE1A,PDE8B,PRKAR1B,RAP1GAP,RASD2,RGS4,RGS7,SYNGAP1
CCR5 Signaling in Macrophages	3.22	0.192	NaN	CACNA1A,CACNA1C,CACNA2D3,CACNB1,CACNB3,CACNB4,CACNG2,CACNG3,CALM1 (includes others),GNG3,GNG7,MAPK10,PRKCZ,PRKD1
Corticotropin Releasing Hormone Signaling	2.77	0.154	NaN	ADCY1,ADCY3,BDNF,CACNA1A,CACNA1C,CACNA2D3,CACNB1,CACNB3,CACNB4,CACNG2,CACNG3,CALM1 (includes others),CNR1,GNAO1,NPR2,PRKAR1B,PRKCZ,PRKD1
nNOS Signaling in Neurons	2.67	0.22	NaN	CALM1 (includes others),CAMK2A,CAPN10,GRIN2A,GRIN2B,NOS1AP,PPP3CA,PRKCZ,PRKD1
Dopamine-DARPP32 Feedback in cAMP Signaling	2.66	0.144	NaN	ADCY1,ADCY3,ATP2A2,CACNA1A,CACNA1C,CALM1 (includes others),CALY,CAMKK1,GRIN2A,GRIN2B,KCNJ11,KCNJ3,KCNJ4,KCNJ9,PPP2R2B,PPP2R2C,PPP3CA,PRKAR1B,PRKCZ,PRKD1
Gustation Pathway	2.66	0.158	NaN	ADCY1,ADCY3,ASIC1,CACNA1A,CACNA1C,CACNA2D3,CACNB1,CACNB3,CACNB4,CACNG2,CACNG3,GDE1,GNG7,PDE1A,PDE8B,PRKAR1B
Breast Cancer Regulation by Stathmin1	2.59	0.109	NaN	ADGRB1,ADGRB2,ADGRB3,ADGRL1,ADGRL3,ADORA1,ADRA1B,ADRA2C,ARHGEF17,ARHGEF4,CAMK1G,CAMK2A,CCKBR,CELSR2,CHRM1,CNR1,FZD3,GABBR1,GABBR2,GNG3,GNG7,GPR158,GPR22,GPR26,GPR27,GPR83,GPR88,GRM1,GRM3,GRM4,GRM5,GRM7,HRH3,HTR1F,HTR2A,MCHR1,NPY1R,PAK1,PPP2R2B,PPP2R2C,PRKAR1B,PRKCZ,PRKD1,RAC3,RASD2,STMN1,TUBB4A
Ephrin Receptor Signaling	2.48	0.134	NaN	AKT1,CXCL12,EFNA3,EFNB2,EPHA4,EPHA5,EPHA6,EPHA7,EPHB6,GNAL,GNAO1,GNG3,GNG7,GRIN2A,GRIN2B,NGEF,PAK1,PAK3,PAK5,RAC3,RASD2,WASL
Role of NFAT in Cardiac Hypertrophy	2.46	0.13	NaN	ADCY1,ADCY3,AKAP5,AKT1,CACNA1A,CACNA1C,CACNA2D3,CACNB1,CACNB3,CACNB4,CACNG2,CACNG3,CALM1 (includes others),CAMK1G,CAMK2A,GNG3,GNG7,MAPK10,PPP3CA,PRKAR1B,PRKCZ,PRKD1,RASD2,SLC8A2
Amyotrophic Lateral Sclerosis Signaling	2.46	0.161	NaN	CACNA1A,CACNA1C,CAPN10,GRIA2,GRIA3,GRID2,GRIK5,GRIN2A,GRIN2B,HECW1,NEFL,PAK1,PPP3CA,SLC1A2
White Adipose Tissue Browning Pathway	2.26	0.149	NaN	ADCY1,ADCY3,BDNF,CACNA1A,CACNA1C,CACNA2D3,CACNB1,CACNB3,CACNB4,CACNG2,CACNG3,PRKAR1B,THRA,THRB,VGF
RhoGDI Signaling	2.21	0.132	NaN	ARHGDIG,ARHGEF17,ARHGEF4,CDH10,CDH11,CDH7,CDH8,CDH9,DLC1,GNAL,GNAO1,GNG3,GNG7,MYL4,PAK1,PAK3,PAK5,RAC3,WASF1,WASL
Reelin Signaling in Neurons	2.16	0.138	NaN	AKT1,APBB1,APP,ARHGEF4,CAMK2A,CDK5R1,CNR1,DAB1,GRIN2A,GRIN2B,MAP1B,MAPK10,MAPK8IP1,MAPT,VLDLR,WASF1,WASL
FcÎ³RIIB Signaling in B Lymphocytes	2.16	0.167	NaN	AKT1,CACNA1A,CACNA1C,CACNA2D3,CACNB1,CACNB3,CACNB4,CACNG2,CACNG3,MAPK10,RASD2
Dermatan Sulfate Biosynthesis	2.1	0.195	NaN	B3GAT1,B3GAT3,CHPF,CHST1,CHST2,DSEL,HS3ST2,SULT4A1
Androgen Signaling	2.06	0.138	NaN	CACNA1A,CACNA1C,CACNA2D3,CACNB1,CACNB3,CACNB4,CACNG2,CACNG3,CALM1 (includes others),GNAL,GNAO1,GNG3,GNG7,PRKAR1B,PRKCZ,PRKD1
Signaling by Rho Family GTPases	2.06	0.119	NaN	ARHGEF17,ARHGEF4,BAIAP2,CDH10,CDH11,CDH7,CDH8,CDH9,GNAL,GNAO1,GNG3,GNG7,MAPK10,MYL4,PAK1,PAK3,PAK5,PRKCZ,RAC3,SEPTIN3,SEPTIN7,SEPTIN8,STMN1,WASF1,WASL
CDK5 Signaling	2	0.143	NaN	ADCY1,ADCY3,BDNF,CACNA1A,CDK5R1,EGR1,GNAL,MAPK10,MAPT,NTRK2,PPP2R2B,PPP2R2C,PRKAR1B,RASD2
Cellular Effects of Sildenafil (Viagra)	1.95	0.141	NaN	ADCY1,ADCY3,CACNA1A,CACNA1C,CACNG2,CACNG3,CALM1 (includes others),KCNQ2,KCNQ3,MYH10,MYL4,PDE1A,PRKAR1B,SLC4A10
Cardiac Î²-adrenergic Signaling	1.95	0.134	NaN	ADCY1,ADCY3,AKAP5,ATP2A2,CACNA1A,CACNA1C,GDE1,GNG3,GNG7,PDE1A,PDE8B,PPP1R1A,PPP2R2B,PPP2R2C,PRKAR1B,SLC8A2
CXCR4 Signaling	1.85	0.126	NaN	ADCY1,ADCY3,AKT1,CXCL12,EGR1,GNAL,GNAO1,GNG3,GNG7,MAPK10,MYL4,PAK1,PAK3,PAK5,PRKCZ,PRKD1,RAC3,RASD2
Calcium Transport I	1.8	0.375	NaN	ATP2A2,ATP2B1,ATP2B2
Chondroitin Sulfate Biosynthesis	1.71	0.179	NaN	B3GAT1,B3GAT3,CHPF,CHST1,CHST2,HS3ST2,SULT4A1
Endocannabinoid Developing Neuron Pathway	1.68	0.131	NaN	ADCY1,ADCY3,AKT1,CNR1,GNAL,GNAO1,GNG7,MAPK10,MGLL,PRKAR1B,RAC3,RAP1GAP,RASD2,STMN2
Ephrin A Signaling	1.49	0.163	NaN	EFNA3,EPHA4,EPHA5,EPHA6,EPHA7,NGEF,PAK1
GÎ±q Signaling	1.46	0.118	NaN	ADRA1B,AKT1,ARHGEF25,CALM1 (includes others),CHRM1,GNG3,GNG7,GRM1,GRM5,HTR2A,PPP3CA,PRKCZ,PRKD1,RAC3,RGS4,RGS7
Epithelial Adherens Junction Signaling	1.41	0.118	NaN	ACVR1C,ACVR2A,AKT1,BAIAP2,BMPR2,CTNNA2,EPN2,LMO7,MAGI2,MYH10,MYL4,RASD2,TUBB4A,WASF1,WASL
Huntington's Disease Signaling	1.4	0.107	NaN	AKT1,BDNF,CAPN10,CDK5R1,CPLX2,DNM1,DYNC1I2,GNG3,GNG7,GRIN2B,GRM1,GRM5,NAPB,NSF,PACSIN1,PRKCZ,PRKD1,RCOR3,RPH3A,SNAP25,STX1A,VAMP2
Tight Junction Signaling	1.36	0.116	NaN	AKT1,CLDN5,JAM3,MAGI2,MYH10,MYL4,NAPB,NSF,PPP2R2B,PPP2R2C,PRKAR1B,PRKCZ,SNAP25,SPTAN1,VAMP2
Ephrin B Signaling	1.34	0.136	NaN	CXCL12,EFNB2,EPHB6,GNAL,GNAO1,GNG3,GNG7,PAK1,RAC3
Dermatan Sulfate Biosynthesis (Late Stages)	1.33	0.179	NaN	CHST1,CHST2,DSEL,HS3ST2,SULT4A1
Amyloid Processing	1.27	0.146	NaN	AKT1,APP,CAPN10,CDK5R1,MAPT,MARK1,PRKAR1B
Heparan Sulfate Biosynthesis	1.23	0.143	NaN	B3GAT1,B3GAT3,CHST1,CHST2,HS3ST2,PPME1,SULT4A1
IL-15 Production	1.18	0.117	NaN	EPHA4,EPHA5,EPHA6,LTK,MATK,MERTK,NTRK2,NTRK3,PDGFRA,PDGFRB,PRKCZ,TYRO3
Chondroitin Sulfate Biosynthesis (Late Stages)	1.17	0.161	NaN	CHPF,CHST1,CHST2,HS3ST2,SULT4A1
Î±-Adrenergic Signaling	1.13	0.12	NaN	ADCY1,ADCY3,CALM1 (includes others),GNG3,GNG7,PRKAR1B,PRKCZ,PRKD1,RASD2,SLC8A2
Nitric Oxide Signaling in the Cardiovascular System	1.13	0.12	NaN	AKT1,ATP2A2,CACNA1A,CACNA1C,CALM1 (includes others),CHRM1,PDE1A,PRKAR1B,PRKCZ,PRKD1
PAK Signaling	1.11	0.119	NaN	GIT1,MAPK10,MYL4,PAK1,PAK3,PAK5,PDGFRA,PDGFRB,RASD2,WASL
Thyroid Hormone Metabolism II (via Conjugation and/or Degradation)	1.07	0.286	NaN	B3GAT3,LARGE1
Glycoaminoglycan-protein Linkage Region Biosynthesis	1.07	0.286	NaN	B3GAT1,B3GAT3
Regulation of Actin-based Motility by Rho	1.05	0.12	NaN	BAIAP2,MYL4,PAK1,PAK3,PAK5,PFN2,RAC3,WASF1,WASL
Actin Cytoskeleton Signaling	1.02	0.1	NaN	APC2,ARHGEF4,BAIAP2,CYFIP2,FGF12,FGF14,GIT1,MATK,MYH10,MYL4,PAK1,PAK3,PAK5,PFN2,RAC3,RASD2,WASF1,WASL
PKCÎ¸ Signaling in T Lymphocytes	1	0.107	NaN	CACNA1A,CACNA1C,CACNA2D3,CACNB1,CACNB3,CACNB4,CACNG2,CACNG3,CAMK2A,MAP3K6,PPP3CA,RAC3,RASD2
Agrin Interactions at Neuromuscular Junction	1	0.121	NaN	AGRN,MAPK10,NRG3,PAK1,PAK3,PAK5,RAC3,RASD2
Type II Diabetes Mellitus Signaling	0.983	0.106	NaN	AKT1,CACNA1A,CACNA1C,CACNA2D3,CACNB1,CACNB3,CACNB4,CACNG2,CACNG3,KCNJ11,MAPK10,PRKCZ,PRKD1
Relaxin Signaling	0.963	0.105	NaN	ADCY1,ADCY3,AKT1,GDE1,GNAL,GNAO1,GNG3,GNG7,NPR2,PDE1A,PDE8B,PRKAR1B,PRKCZ
Agranulocyte Adhesion and Diapedesis	0.955	0.111	NaN	CD34,CLDN5,CX3CL1,CXCL12,IL1R1,JAM3,MMP17,MYH10,MYL4,PODXL
IL-1 Signaling	0.9	0.111	NaN	ADCY1,ADCY3,GNAL,GNAO1,GNG3,GNG7,IL1R1,MAPK10,PRKAR1B
Histidine Degradation VI	0.876	0.222	NaN	CYP46A1,MICAL2
Pregnenolone Biosynthesis	0.876	0.222	NaN	CYP46A1,MICAL2
1D-myo-inositol Hexakisphosphate Biosynthesis II (Mammalian)	0.87	0.167	NaN	ITPKA,SYNJ1,SYNJ2
D-myo-inositol (1,3,4)-trisphosphate Biosynthesis	0.87	0.167	NaN	ITPKA,SYNJ1,SYNJ2
PTEN Signaling	0.851	0.102	NaN	AKT1,BMPR2,MAGI2,NTRK2,NTRK3,PDGFRA,PDGFRB,PRKCZ,RAC3,RASD2,SYNJ1,SYNJ2
Cardiac Hypertrophy Signaling	0.845	0.0936	NaN	ADCY1,ADCY3,ADRA1B,ADRA2C,AKT1,CACNA1A,CACNA1C,CALM1 (includes others),GNAL,GNAO1,GNG3,GNG7,MAP3K6,MAPK10,MYL4,PPP3CA,PRKAR1B,RAC3,RASD2
Melatonin Signaling	0.833	0.115	NaN	CALM1 (includes others),CAMK2A,GNAO1,PRKAR1B,PRKCZ,PRKD1,RORB
ErbB Signaling	0.83	0.107	NaN	AKT1,MAPK10,NRG3,PAK1,PAK3,PAK5,PRKCZ,PRKD1,RASD2
Sperm Motility	0.821	0.0944	NaN	CALM1 (includes others),EPHA4,EPHA5,EPHA6,LTK,MATK,MERTK,NPPC,NTRK2,NTRK3,PDE1A,PDGFRA,PDGFRB,PRKAR1B,PRKCZ,PRKD1,TYRO3
Semaphorin Neuronal Repulsive Signaling Pathway	0.815	0.102	NaN	AKT1,CRMP1,DPYSL2,FARP1,MAPT,MYL4,PAK1,PAK3,PAK5,PLXNA2,PRKAR1B
Dopamine Receptor Signaling	0.807	0.113	NaN	ADCY1,ADCY3,CALY,NCS1,PPP2R2B,PPP2R2C,PRKAR1B
Insulin Secretion Signaling Pathway	0.804	0.0922	NaN	ADCY1,ADCY3,CACNA1A,CACNA1C,CAMK2A,CCK,CPE,KCNA4,KCNB1,KCNJ11,NAPB,NSF,PCSK2,PRKAR1B,PRKCZ,PRKD1,RYR3,SNAP25,VAMP2
D-myo-inositol (1,4,5,6)-Tetrakisphosphate Biosynthesis	0.796	0.0992	NaN	DUSP14,NUDT2,PDXP,PLPP7,PPFIA2,PPFIA3,PPIP5K1,PPM1K,PPP1R1A,PPP3CA,PTPRN,SYNJ1
D-myo-inositol (3,4,5,6)-tetrakisphosphate Biosynthesis	0.796	0.0992	NaN	DUSP14,NUDT2,PDXP,PLPP7,PPFIA2,PPFIA3,PPIP5K1,PPM1K,PPP1R1A,PPP3CA,PTPRN,SYNJ1
Circadian Rhythm Signaling	0.78	0.133	NaN	CRY2,GRIN2A,GRIN2B,VIP
3-phosphoinositide Degradation	0.78	0.097	NaN	DUSP14,NUDT2,PDXP,PLPP7,PPFIA2,PPFIA3,PPIP5K1,PPM1K,PPP1R1A,PPP3CA,PTPRN,SYNJ1,SYNJ2
Calcium-induced T Lymphocyte Apoptosis	0.772	0.122	NaN	ATP2A2,CALM1 (includes others),PPP3CA,PRKCZ,PRKD1
Semaphorin Signaling in Neurons	0.747	0.113	NaN	CRMP1,DPYSL2,PAK1,PAK3,PAK5,RAC3
Heparan Sulfate Biosynthesis (Late Stages)	0.742	0.119	NaN	CHST1,CHST2,HS3ST2,PPME1,SULT4A1
Phagosome Maturation	0.742	0.0982	NaN	ATP6V0E2,ATP6V1A,ATP6V1B2,ATP6V1E1,ATP6V1G2,DYNC1I2,NAPB,NSF,SNAP25,TUBB4A,VAMP2
Granulocyte Adhesion and Diapedesis	0.706	0.1	NaN	CLDN5,CX3CL1,CXCL12,HRH3,IL1R1,IL1RAPL1,JAM3,MMP17,THY1
Apelin Endothelial Signaling Pathway	0.706	0.098	NaN	ADCY1,ADCY3,AKT1,CALM1 (includes others),GNAL,GNAO1,MAPK10,PRKCZ,PRKD1,RASD2
Gap Junction Signaling	0.697	0.0915	NaN	ADCY1,ADCY3,AKT1,CCN3,DBN1,GRIA2,GRIA3,HTR2A,NPR2,PPP3CA,PRKAR1B,PRKCZ,PRKD1,RASD2,TUBB4A
Adenine and Adenosine Salvage III	0.697	0.333	NaN	ADARB2
Purine Ribonucleosides Degradation to Ribose-1-phosphate	0.697	0.333	NaN	ADARB2
L-serine Degradation	0.697	0.333	NaN	SRR
Ubiquinol-10 Biosynthesis (Eukaryotic)	0.674	0.167	NaN	CYP46A1,MICAL2
Superpathway of D-myo-inositol (1,4,5)-trisphosphate Metabolism	0.644	0.13	NaN	ITPKA,SYNJ1,SYNJ2
3-phosphoinositide Biosynthesis	0.642	0.0909	NaN	CDIPT,DUSP14,NUDT2,PDXP,PLPP7,PPFIA2,PPFIA3,PPIP5K1,PPM1K,PPP1R1A,PPP3CA,PTPRN,SYNJ1
Wnt/Î²-catenin Signaling	0.642	0.0909	NaN	ACVR1C,ACVR2A,AKT1,APC2,BMPR2,DKK3,DKKL1,FZD3,GNAO1,PIN1,PPP2R2B,PPP2R2C,SOX11
Renin-Angiotensin Signaling	0.622	0.0935	NaN	ADCY1,ADCY3,MAPK10,PAK1,PAK3,PAK5,PRKAR1B,PRKCZ,PRKD1,RASD2
Iron homeostasis signaling pathway	0.622	0.0935	NaN	ATP6V0E2,ATP6V1A,ATP6V1B2,ATP6V1E1,ATP6V1G2,BMP3,BMPR2,HMOX2,PDGFRA,PDGFRB
Neuregulin Signaling	0.609	0.0964	NaN	AKT1,CDK5R1,MATK,NRG3,PRKCZ,PRKD1,RASD2,TMEFF2
Apelin Cardiomyocyte Signaling Pathway	0.609	0.0964	NaN	AKT1,ATP2A2,MAPK10,MYL4,PRKCZ,PRKD1,SLC8A2,SLC9A6
CCR3 Signaling in Eosinophils	0.599	0.0938	NaN	CALM1 (includes others),GNG3,GNG7,PAK1,PAK3,PAK5,PRKCZ,PRKD1,RASD2
Heme Degradation	0.588	0.25	NaN	HMOX2
Melatonin Degradation I	0.573	0.143	NaN	B3GAT3,LARGE1
Superpathway of Inositol Phosphate Compounds	0.57	0.0862	NaN	CDIPT,DUSP14,ITPKA,NUDT2,PDXP,PLPP7,PPFIA2,PPFIA3,PPIP5K1,PPM1K,PPP1R1A,PPP3CA,PTPRN,SYNJ1,SYNJ2
D-myo-inositol-5-phosphate Metabolism	0.565	0.0882	NaN	DUSP14,NUDT2,PDXP,PLPP7,PPFIA2,PPFIA3,PPIP5K1,PPM1K,PPP1R1A,PPP3CA,PTPRN,SYNJ1
Sertoli Cell-Sertoli Cell Junction Signaling	0.562	0.0872	NaN	AKT1,CLDN5,CTNNA2,EPN2,JAM3,MAGI2,MAP3K6,MAPK10,PRKAR1B,RASD2,SPTAN1,SPTBN2,TUBB4A
Human Embryonic Stem Cell Pluripotency	0.551	0.0909	NaN	AKT1,BDNF,BMP3,BMPR2,FZD3,NTRK2,NTRK3,PDGFRA,PDGFRB
Glioma Signaling	0.551	0.0909	NaN	AKT1,CALM1 (includes others),CAMK1G,CAMK2A,PDGFRA,PDGFRB,PRKCZ,PRKD1,RASD2
Triacylglycerol Degradation	0.544	0.115	NaN	ABHD12,MGLL,PPME1
DNA damage-induced 14-3-3Ïƒ Signaling	0.532	0.133	NaN	AKT1,CCNE1
Thrombin Signaling	0.503	0.0833	NaN	ADCY1,ADCY3,AKT1,ARHGEF4,CAMK1G,CAMK2A,GNAL,GNAO1,GNG3,GNG7,MYL4,PRKCZ,PRKD1,RAC3,RASD2
GÎ±s Signaling	0.495	0.0889	NaN	ADCY1,ADCY3,CHRM1,CNR1,GNG3,GNG7,PRKAR1B,RYR3
RhoA Signaling	0.493	0.0874	NaN	BAIAP2,DLC1,MYL4,NGEF,PFN2,SEPTIN3,SEPTIN7,SEPTIN8,WASF1
Nicotine Degradation III	0.493	0.125	NaN	B3GAT3,LARGE1
GPCR-Mediated Integration of Enteroendocrine Signaling Exemplified by an L Cell	0.472	0.0909	NaN	ADCY1,ADCY3,CCK,PRKAR1B,SST,VIP
FAT10 Cancer Signaling Pathway	0.469	0.0976	NaN	ACVR1C,ACVR2A,AKT1,BMPR2
Cholecystokinin/Gastrin-mediated Signaling	0.466	0.0857	NaN	CCK,CCKBR,EPHA4,MAPK10,PRKCZ,PRKD1,RAC3,RASD2,SST
Rac Signaling	0.466	0.0857	NaN	BAIAP2,CDK5R1,CYFIP2,PAK1,PAK3,PAK5,PRKCZ,RASD2,WASF1
D-myo-inositol (1,4,5)-trisphosphate Degradation	0.458	0.118	NaN	SYNJ1,SYNJ2
Neurotrophin/TRK Signaling	0.455	0.0896	NaN	AKT1,BDNF,NTRK2,NTRK3,RASD2,SPRY2
Chondroitin and Dermatan Biosynthesis	0.442	0.167	NaN	CHPF
Inositol Pyrophosphates Biosynthesis	0.442	0.167	NaN	PPIP5K1
Zymosterol Biosynthesis	0.442	0.167	NaN	MSMO1
FcÎ³ Receptor-mediated Phagocytosis in Macrophages and Monocytes	0.439	0.0864	NaN	AKT1,DGKB,MYO5A,PAK1,PRKCZ,PRKD1,RAC3
Superpathway of Melatonin Degradation	0.426	0.111	NaN	B3GAT3,LARGE1
Tec Kinase Signaling	0.423	0.0815	NaN	GNAL,GNAO1,GNG3,GNG7,MAPK10,PAK1,PAK3,PAK5,PRKCZ,PRKD1,RAC3
Protein Kinase A Signaling	0.413	0.0772	NaN	ADCY1,ADCY3,AKAP5,CALM1 (includes others),CAMK2A,DCC,DUSP18,GDE1,GNG3,GNG7,MYH10,MYL4,PDE1A,PDE8B,PPP3CA,PRKAR1B,PRKCZ,PRKD1,PTPN5,PTPRD,PTPRG,PTPRN,PTPRS,RYR3,YWHAG
GDNF Family Ligand-Receptor Interactions	0.409	0.0857	NaN	DOK6,GFRA1,GFRA2,GFRA4,MAPK10,RASD2
HIPPO signaling	0.409	0.0857	NaN	DLG3,DLG5,PPP2R2B,PPP2R2C,WWC1,YWHAG
Germ Cell-Sertoli Cell Junction Signaling	0.405	0.08	NaN	AKT1,CTNNA2,EPN2,MAP3K6,MAPK10,PAK1,PAK3,PAK5,RAC3,RASD2,TUBB4A,WASL
Fc Epsilon RI Signaling	0.401	0.0825	NaN	AKT1,MAPK10,PRKCZ,PRKD1,RAC3,RASD2,SYNJ1,SYNJ2
Nicotine Degradation II	0.397	0.105	NaN	B3GAT3,LARGE1
GÎ±12/13 Signaling	0.394	0.0811	NaN	AKT1,CDH10,CDH11,CDH7,CDH8,CDH9,MAPK10,MYL4,RASD2
Cell Cycle Regulation by BTG Family Proteins	0.39	0.0938	NaN	CCNE1,PPP2R2B,PPP2R2C
UVB-Induced MAPK Signaling	0.39	0.0889	NaN	AKT1,MAPK10,PRKCZ,PRKD1
Serotonin Receptor Signaling	0.39	0.0938	NaN	ADCY1,ADCY3,HTR2A
Cardiac Hypertrophy Signaling (Enhanced)	0.39	0.0759	NaN	ACVR1C,ACVR2A,ADCY1,ADCY3,ADRA1B,ADRA2C,AKT1,ATP2A2,BMPR2,CACNA1A,CACNA1C,CALM1 (includes others),CAMK2A,FGF12,FGF14,FZD3,GDE1,GNG7,IL1R1,MAP3K6,MAPK10,PDE1A,PDE8B,PPP3CA,PRKAR1B,PRKCZ,PRKD1,RASD2,RYR3
IGF-1 Signaling	0.389	0.0816	NaN	AKT1,CCN3,IGFBP6,IGFBP7,PRKAR1B,PRKCZ,RASD2,YWHAG
P2Y Purigenic Receptor Signaling Pathway	0.382	0.0804	NaN	ADCY1,ADCY3,AKT1,GNG3,GNG7,PRKAR1B,PRKCZ,PRKD1,RASD2
IL-3 Signaling	0.381	0.0833	NaN	AKT1,PAK1,PPP3CA,PRKCZ,PRKD1,RASD2
Leukocyte Extravasation Signaling	0.376	0.0784	NaN	CLDN5,CTNNA2,CXCL12,DLC1,JAM3,MAPK10,MMP17,PRKCZ,PRKD1,RAP1GAP,THY1,WASL
Cdc42 Signaling	0.366	0.08	NaN	APC2,BAIAP2,MAPK10,MYL4,PAK1,PAK3,PRKCZ,WASL
Pyridoxal 5'-phosphate Salvage Pathway	0.362	0.0833	NaN	ACVR2A,MAP3K6,PAK1,PAK3,PAK5
PCP pathway	0.357	0.0851	NaN	FZD3,MAPK10,PFN2,PRICKLE1
ErbB4 Signaling	0.348	0.082	NaN	AKT1,NRG3,PRKCZ,PRKD1,RASD2
IL-22 Signaling	0.345	0.0952	NaN	AKT1,MAPK10
Apelin Liver Signaling Pathway	0.345	0.0952	NaN	MAPK10,PDGFRB
Factors Promoting Cardiogenesis in Vertebrates	0.34	0.0776	NaN	ACVR1C,ACVR2A,BMP3,BMPR2,CAMK2A,FZD3,MAPK10,PRKCZ,PRKD1
UVC-Induced MAPK Signaling	0.34	0.0833	NaN	MAPK10,PRKCZ,PRKD1,RASD2
Neuroprotective Role of THOP1 in Alzheimer's Disease	0.334	0.0806	NaN	APP,MAPT,PDYN,PRKAR1B,SST
Antiproliferative Role of Somatostatin Receptor 2	0.321	0.0794	NaN	GNG3,GNG7,NPR2,RASD2,SST
Leukotriene Biosynthesis	0.311	0.111	NaN	GGT7
Î³-glutamyl Cycle	0.311	0.111	NaN	GGT7
Glycine Betaine Degradation	0.311	0.111	NaN	SRR
Maturity Onset Diabetes of Young (MODY) Signaling	0.298	0.0811	NaN	CACNA1A,CACNA1C,KCNJ11
Thyroid Cancer Signaling	0.297	0.0769	NaN	AKT1,BDNF,NTRK2,NTRK3,RASD2
Hepatic Fibrosis Signaling Pathway	0.295	0.0728	NaN	ACVR1C,ACVR2A,AKT1,BMPR2,CACNA1A,CACNA1C,CALM1 (includes others),CNR1,FZD3,GLIS2,IL1R1,IL1RAPL1,KLF9,MAPK10,MYL4,PDGFRA,PDGFRB,PRKAR1B,PRKCZ,PRKD1,RAC3,RASD2
Hepatic Cholestasis	0.294	0.0744	NaN	ADCY1,ADCY3,IL1R1,IL1RAPL1,MAPK10,PRKAR1B,PRKCZ,PRKD1,SLCO1C1
Molecular Mechanisms of Cancer	0.289	0.0725	NaN	ADCY1,ADCY3,AKT1,ARHGEF17,ARHGEF4,BMP3,BMPR2,CAMK2A,CCNE1,CDK14,CTNNA2,FZD3,GNAL,GNAO1,MAPK10,PAK1,PAK3,PAK5,PRKAR1B,PRKCZ,PRKD1,RAC3,RASD2,RASGRF2,SYNGAP1
tRNA Splicing	0.283	0.0789	NaN	GDE1,PDE1A,PDE8B
Phototransduction Pathway	0.281	0.0833	NaN	OPN3,PRKAR1B
Actin Nucleation by ARP-WASP Complex	0.273	0.0746	NaN	BAIAP2,RAC3,RASD2,WASF1,WASL
Chemokine Signaling	0.273	0.0746	NaN	CALM1 (includes others),CAMK1G,CAMK2A,CXCL12,RASD2
Virus Entry via Endocytic Pathways	0.267	0.0729	NaN	AP1B1,AP1S1,DNM1,PRKCZ,PRKD1,RAC3,RASD2
Salvage Pathways of Pyrimidine Ribonucleotides	0.265	0.0732	NaN	ACVR2A,AK5,MAP3K6,PAK1,PAK3,PAK5
BEX2 Signaling Pathway	0.263	0.0735	NaN	AKT1,BEX2,MAPK10,PPP2R2B,PPP2R2C
Nur77 Signaling in T Lymphocytes	0.26	0.0741	NaN	CALM1 (includes others),PPP3CA,PRKCZ,PRKD1
Angiopoietin Signaling	0.253	0.0725	NaN	AKT1,PAK1,PAK3,PAK5,RASD2
Ketogenesis	0.252	0.0909	NaN	HMGCS1
Dermatan Sulfate Degradation (Metazoa)	0.252	0.0909	NaN	IDS
Purine Nucleotides De Novo Biosynthesis II	0.252	0.0909	NaN	GMPS
Adenosine Nucleotides Degradation II	0.252	0.0909	NaN	ADARB2
Endometrial Cancer Signaling	0.248	0.0727	NaN	AKT1,APC2,CTNNA2,RASD2
Basal Cell Carcinoma Signaling	0.248	0.0727	NaN	APC2,BMP3,FZD3,GLIS2
G Protein Signaling Mediated by Tubby	0.246	0.0769	NaN	GNG3,GNG7
Serotonin Degradation	0.246	0.0769	NaN	B3GAT3,LARGE1
Superpathway of Cholesterol Biosynthesis	0.246	0.0769	NaN	HMGCS1,MSMO1
Sonic Hedgehog Signaling	0.246	0.0769	NaN	GLIS2,PRKAR1B
Mevalonate Pathway I	0.228	0.0833	NaN	HMGCS1
Cardiomyocyte Differentiation via BMP Receptors	0.207	0.0769	NaN	BMPR2
Cholesterol Biosynthesis I	0.207	0.0769	NaN	MSMO1
Cholesterol Biosynthesis II (via 24,25-dihydrolanosterol)	0.207	0.0769	NaN	MSMO1
Cholesterol Biosynthesis III (via Desmosterol)	0.207	0.0769	NaN	MSMO1
Glucocorticoid Receptor Signaling	0	0.0155	NaN	AKT1,MAPK10,PPP3CA,RASD2
Natural Killer Cell Signaling	0	0.0544	NaN	AKT1,MAP3K6,PAK1,PAK3,PAK5,RAC3,RASD2,WASL
IL-10 Signaling	0	0.0345	NaN	IL1R1,IL1RAPL1
NRF2-mediated Oxidative Stress Response	0	0.0309	NaN	AKT1,ENC1,PRKCZ,PRKD1,RASD2
PPARÎ±/RXRÎ± Activation	0	0.0683	NaN	ACVR1C,ACVR2A,ADCY1,ADCY3,BMPR2,CHD5,IL1R1,IL1RAPL1,NR2F1,PRKAR1B,RASD2
Aryl Hydrocarbon Receptor Signaling	0	0.0345	NaN	CCNE1,NFIB,NFIX,NR2F1
LPS/IL-1 Mediated Inhibition of RXR Function	0	0.0523	NaN	CHST1,CHST2,FABP3,HMGCS1,HS3ST2,IL1R1,IL1RAPL1,SULT4A1
p53 Signaling	0	0.0366	NaN	ADGRB1,AKT1,SCO2
Acute Phase Response Signaling	0	0.0272	NaN	AKT1,HMOX2,IL1R1,RASD2
LXR/RXR Activation	0	0.033	NaN	IL1R1,IL1RAPL1,TLR3
Hepatic Fibrosis / Hepatic Stellate Cell Activation	0	0.0559	NaN	COL6A1,IL1R1,IL1RAPL1,LHX2,MYH10,MYL4,PDGFRA,PDGFRB
Mitochondrial Dysfunction	0	0.0201	NaN	APP,MAPK10,NDUFB6
VDR/RXR Activation	0	0.0536	NaN	IGFBP6,PRKCZ,PRKD1
FXR/RXR Activation	0	0.037	NaN	AKT1,MAPK10,VLDLR
Ceramide Signaling	0	0.0641	NaN	AKT1,PPP2R2B,PPP2R2C,PRKCZ,RASD2
PXR/RXR Activation	0	0.0541	NaN	AKT1,PRKAR1B
TR/RXR Activation	0	0.0694	NaN	AKT1,KLF9,SLC16A2,THRA,THRB
RAR Activation	0	0.0479	NaN	ADCY1,ADCY3,AKT1,MAPK10,NR2F1,PRKAR1B,PRKCZ,PRKD1
Erythropoietin Signaling	0	0.0556	NaN	AKT1,PRKCZ,PRKD1,RASD2
14-3-3-mediated Signaling	0	0.0708	NaN	AKT1,MAPK10,MAPT,PRKCZ,PRKD1,RASD2,TUBB4A,YWHAG
Activation of IRF by Cytosolic Pattern Recognition Receptors	0	0.0435	NaN	MAPK10,PIN1
Caveolar-mediated Endocytosis Signaling	0	0.0156	NaN	FLOT2
Clathrin-mediated Endocytosis Signaling	0	0.0617	NaN	AMPH,AP1B1,AP1S1,DNM1,FGF12,FGF14,PPP3CA,SNAP91,SYNJ1,WASL
IL-8 Signaling	0	0.0468	NaN	AKT1,GNG3,GNG7,MAPK10,PRKCZ,PRKD1,RAC3,RASD2
IL-12 Signaling and Production in Macrophages	0	0.0421	NaN	AKT1,MAPK10,PRKCZ,PRKD1
Role of Pattern Recognition Receptors in Recognition of Bacteria and Viruses	0	0.0444	NaN	MAPK10,PRKCZ,PRKD1,TLR3
Role of PKR in Interferon Induction and Antiviral Response	0	0.043	NaN	MAPK10,PDGFRB,SCARA3,TLR3
TREM1 Signaling	0	0.0435	NaN	AKT1,TLR3
MIF Regulation of Innate Immunity	0	0.0333	NaN	MAPK10
Role of NFAT in Regulation of the Immune Response	0	0.0643	NaN	AKAP5,AKT1,CALM1 (includes others),GNAL,GNAO1,GNG3,GNG7,PPP3CA,RASD2
LPS-stimulated MAPK Signaling	0	0.0641	NaN	MAPK10,PAK1,PRKCZ,PRKD1,RASD2
NF-ÎºB Activation by Viruses	0	0.0513	NaN	AKT1,PRKCZ,PRKD1,RASD2
CD40 Signaling	0	0.0169	NaN	MAPK10
CD27 Signaling in Lymphocytes	0	0.0408	NaN	MAP3K6,MAPK10
Lymphotoxin Î² Receptor Signaling	0	0.0204	NaN	AKT1
IL-17 Signaling	0	0.0484	NaN	AKT1,MAPK10,RASD2
Airway Pathology in Chronic Obstructive Pulmonary Disease	0	0.04	NaN	FGF12,FGF14
fMLP Signaling in Neutrophils	0	0.07	NaN	CALM1 (includes others),GNG3,GNG7,PPP3CA,PRKCZ,PRKD1,RASD2
4-1BB Signaling in T Lymphocytes	0	0.0312	NaN	MAPK10
Thrombopoietin Signaling	0	0.0517	NaN	PRKCZ,PRKD1,RASD2
CTLA4 Signaling in Cytotoxic T Lymphocytes	0	0.0704	NaN	AKT1,AP1B1,AP1S1,PPP2R2B,PPP2R2C
Induction of Apoptosis by HIV1	0	0.0182	NaN	MAPK10
B Cell Activating Factor Signaling	0	0.027	NaN	MAPK10
Oncostatin M Signaling	0	0.0263	NaN	RASD2
CD28 Signaling in T Helper Cells	0	0.0543	NaN	AKT1,CALM1 (includes others),MAPK10,PAK1,PPP3CA
IL-15 Signaling	0	0.0455	NaN	AKT1,RAC3,RASD2
Dendritic Cell Maturation	0	0.0351	NaN	AKT1,FSCN1,MAPK10,TLR3
Mechanisms of Viral Exit from Host Cells	0	0.0541	NaN	PRKCZ,PRKD1
HIF1Î± Signaling	0	0.0549	NaN	ADRA1B,AKT1,CAMK1G,CAMK2A,MMP17,PPP3CA,PRKCZ,PRKD1,RASD2
Endothelin-1 Signaling	0	0.053	NaN	ADCY1,ADCY3,GNAL,GNAO1,MAPK10,PRKCZ,PRKD1,RASD2
CNTF Signaling	0	0.0408	NaN	AKT1,RASD2
Docosahexaenoic Acid (DHA) Signaling	0	0.0606	NaN	AKT1,APP
iCOS-iCOSL Signaling in T Helper Cells	0	0.0494	NaN	AKT1,CALM1 (includes others),CAMK2A,PPP3CA
Lipid Antigen Presentation by CD1	0	0.0667	NaN	AP1B1
Mitotic Roles of Polo-Like Kinase	0	0.0545	NaN	PLK2,PPP2R2B,PPP2R2C
HGF Signaling	0	0.0693	NaN	AKT1,MAP3K6,MAPK10,PAK1,PRKCZ,PRKD1,RASD2
HMGB1 Signaling	0	0.0427	NaN	AKT1,IL1R1,MAPK10,RAC3,RASD2
Role of CHK Proteins in Cell Cycle Checkpoint Control	0	0.0408	NaN	PPP2R2B,PPP2R2C
FLT3 Signaling in Hematopoietic Progenitor Cells	0	0.0278	NaN	AKT1,RASD2
Melanocyte Development and Pigmentation Signaling	0	0.0494	NaN	ADCY1,ADCY3,PRKAR1B,RASD2
DNA Methylation and Transcriptional Repression Signaling	0	0.0385	NaN	CHD3
ATM Signaling	0	0.0366	NaN	MAPK10,PPP2R2B,PPP2R2C
Role of Oct4 in Mammalian Embryonic Stem Cell Pluripotency	0	0.0323	NaN	NR2F1
Aldosterone Signaling in Epithelial Cells	0	0.0301	NaN	ASIC1,HSPA12A,PRKCZ,PRKD1
Role of NANOG in Mammalian Embryonic Stem Cell Pluripotency	0	0.0562	NaN	AKT1,BMP3,BMPR2,FZD3,RASD2
Growth Hormone Signaling	0	0.0351	NaN	PRKCZ,PRKD1
Prolactin Signaling	0	0.0405	NaN	PRKCZ,PRKD1,RASD2
Melanoma Signaling	0	0.0444	NaN	AKT1,RASD2
Prostate Cancer Signaling	0	0.0366	NaN	AKT1,CCNE1,RASD2
Renal Cell Carcinoma Signaling	0	0.0704	NaN	AKT1,PAK1,PAK3,PAK5,RASD2
Type I Diabetes Mellitus Signaling	0	0.0617	NaN	CPE,ICA1,IL1R1,MAPK10,PTPRN
Small Cell Lung Cancer Signaling	0	0.0312	NaN	AKT1,CCNE1
Acute Myeloid Leukemia Signaling	0	0.026	NaN	AKT1,RASD2
Bladder Cancer Signaling	0	0.0563	NaN	FGF12,FGF14,MMP17,RASD2
Chronic Myeloid Leukemia Signaling	0	0.0213	NaN	AKT1,RASD2
Non-Small Cell Lung Cancer Signaling	0	0.0294	NaN	AKT1,RASD2
Production of Nitric Oxide and Reactive Oxygen Species in Macrophages	0	0.0503	NaN	AKT1,MAP3K6,MAPK10,PPP2R2B,PPP2R2C,PRKCZ,PRKD1,RAC3
p70S6K Signaling	0	0.0696	NaN	AKT1,MAPT,PPP2R2B,PPP2R2C,PRKCZ,PRKD1,RASD2,YWHAG
ERK5 Signaling	0	0.0476	NaN	AKT1,RASD2,YWHAG
Colorectal Cancer Metastasis Signaling	0	0.064	NaN	ADCY1,ADCY3,AKT1,DCC,FZD3,GNG3,GNG7,MAPK10,MMP17,PRKAR1B,RAC3,RASD2,TLR3
mTOR Signaling	0	0.04	NaN	AKT1,PPP2R2B,PPP2R2C,PRKCZ,PRKD1,RAC3,RASD2
Myc Mediated Apoptosis Signaling	0	0.0222	NaN	PRKAR1B
Pancreatic Adenocarcinoma Signaling	0	0.0303	NaN	AKT1,CCNE1,MAPK10
Communication between Innate and Adaptive Immune Cells	0	0.025	NaN	TLR3
Sphingosine-1-phosphate Signaling	0	0.06	NaN	ADCY1,ADCY3,AKT1,PDGFRA,PDGFRB,RAC3
Crosstalk between Dendritic Cells and Natural Killer Cells	0	0.0625	NaN	CAMK2A,FSCN1,TLR3
Systemic Lupus Erythematosus Signaling	0	0.0143	NaN	AKT1,RASD2
ILK Signaling	0	0.0461	NaN	AKT1,MAPK10,MYH10,MYL4,PPP2R2B,PPP2R2C,RAC3
FAK Signaling	0	0.0706	NaN	AKT1,CAPN10,PAK1,PAK3,PAK5,RASD2
EIF2 Signaling	0	0.0108	NaN	AKT1,RASD2
April Mediated Signaling	0	0.0294	NaN	MAPK10
AMPK Signaling	0	0.0495	NaN	ADRA1B,ADRA2C,AK5,AKT1,CHRM1,PPM1K,PPP2R2B,PPP2R2C,PRKAR1B
Hereditary Breast Cancer Signaling	0	0.0154	NaN	AKT1,RASD2
Role of Osteoblasts, Osteoclasts and Chondrocytes in Rheumatoid Arthritis	0	0.069	NaN	AKT1,APC2,BMP3,BMPR2,CALM1 (includes others),DKK3,DKKL1,FZD3,IL1R1,IL1RAPL1,MAPK10,PPP3CA
Phospholipase C Signaling	0	0.0631	NaN	ADCY1,ADCY3,ARHGEF17,ARHGEF4,CALM1 (includes others),GNG3,GNG7,MYL4,PPP3CA,PRKCZ,PRKD1,RAC3,RASD2
Ovarian Cancer Signaling	0	0.0348	NaN	AKT1,FZD3,PRKAR1B,RASD2
HER-2 Signaling in Breast Cancer	0	0.0658	NaN	AKT1,CCNE1,PRKCZ,PRKD1,RASD2
Altered T Cell and B Cell Signaling in Rheumatoid Arthritis	0	0.025	NaN	TLR3
Atherosclerosis Signaling	0	0.0123	NaN	CXCL12
Role of Macrophages, Fibroblasts and Endothelial Cells in Rheumatoid Arthritis	0	0.0661	NaN	AKT1,APC2,CALM1 (includes others),CAMK2A,CXCL12,DKK3,DKKL1,FZD3,GNAO1,IL1R1,IL1RAPL1,PPP3CA,PRKCZ,PRKD1,RASD2,TLR3
Regulation of eIF4 and p70S6K Signaling	0	0.037	NaN	AKT1,PPP2R2B,PPP2R2C,PRKCZ,RASD2
Estrogen-Dependent Breast Cancer Signaling	0	0.0317	NaN	AKT1,RASD2
Leptin Signaling in Obesity	0	0.0597	NaN	ADCY1,ADCY3,AKT1,PRKAR1B
Glioma Invasiveness Signaling	0	0.0308	NaN	RAC3,RASD2
RANK Signaling in Osteoclasts	0	0.0633	NaN	AKT1,CALM1 (includes others),MAP3K6,MAPK10,PPP3CA
Glioblastoma Multiforme Signaling	0	0.0486	NaN	AKT1,CCNE1,FZD3,PDGFRA,PDGFRB,RAC3,RASD2
Regulation of IL-2 Expression in Activated and Anergic T Lymphocytes	0	0.0506	NaN	CALM1 (includes others),MAPK10,PPP3CA,RASD2
Role of Wnt/GSK-3Î² Signaling in the Pathogenesis of Influenza	0	0.0426	NaN	APC2,FZD3
TNFR1 Signaling	0	0.0667	NaN	PAK1,PAK3,PAK5
Role of MAPK Signaling in the Pathogenesis of Influenza	0	0.0508	NaN	AKT1,MAPK10,RASD2
Role of PI3K/AKT Signaling in the Pathogenesis of Influenza	0	0.0256	NaN	AKT1
Antiproliferative Role of TOB in T Cell Signaling	0	0.069	NaN	CCNE1,DPP7
MSP-RON Signaling Pathway	0	0.0312	NaN	PRKCZ
OX40 Signaling Pathway	0	0.0333	NaN	MAPK10
PI3K Signaling in B Lymphocytes	0	0.0472	NaN	AKT1,CALM1 (includes others),CAMK2A,PPP3CA,PRKCZ,RASD2
Inhibition of Angiogenesis by TSP1	0	0.0667	NaN	AKT1,MAPK10
Cyclins and Cell Cycle Regulation	0	0.0435	NaN	CCNE1,PPP2R2B,PPP2R2C
Cell Cycle Control of Chromosomal Replication	0	0.0208	NaN	CDK14
Role of Tissue Factor in Cancer	0	0.0495	NaN	AKT1,EGR1,PAK1,PDXP,RASD2
IL-17A Signaling in Airway Cells	0	0.0392	NaN	AKT1,MAPK10
Role of IL-17A in Arthritis	0	0.0238	NaN	MAPK10
IL-17A Signaling in Gastric Cells	0	0.0526	NaN	MAPK10
Role of JAK family kinases in IL-6-type Cytokine Signaling	0	0.0435	NaN	MAPK10
Role of JAK1 and JAK3 in Î³c Cytokine Signaling	0	0.0172	NaN	RASD2
NGF Signaling	0	0.0481	NaN	AKT1,MAP3K6,MAPK10,PRKCZ,RASD2
Paxillin Signaling	0	0.0526	NaN	MAPK10,PAK1,PAK3,PAK5,RASD2
Telomerase Signaling	0	0.044	NaN	AKT1,PPP2R2B,PPP2R2C,RASD2
Mouse Embryonic Stem Cell Pluripotency	0	0.046	NaN	AKT1,BMPR2,FZD3,RASD2
eNOS Signaling	0	0.0696	NaN	ADCY1,ADCY3,AKT1,CALM1 (includes others),CHRM1,PRKAR1B,PRKCZ,PRKD1
iNOS Signaling	0	0.0256	NaN	CALM1 (includes others)
VEGF Family Ligand-Receptor Interactions	0	0.058	NaN	AKT1,PRKCZ,PRKD1,RASD2
ErbB2-ErbB3 Signaling	0	0.0517	NaN	AKT1,NRG3,RASD2
Estrogen-mediated S-phase Entry	0	0.0476	NaN	CCNE1
GADD45 Signaling	0	0.0588	NaN	CCNE1
Pyrimidine Ribonucleotides De Novo Biosynthesis	0	0.0526	NaN	AK5,SMARCA1
CDP-diacylglycerol Biosynthesis I	0	0.0526	NaN	CDS1
Pyrimidine Deoxyribonucleotides De Novo Biosynthesis I	0	0.0476	NaN	AK5
D-myo-inositol (1,4,5)-Trisphosphate Biosynthesis	0	0.04	NaN	CDIPT
Glutathione-mediated Detoxification	0	0.0476	NaN	LANCL1
Phosphatidylglycerol Biosynthesis II (Non-plastidic)	0	0.05	NaN	CDS1
Purine Nucleotides Degradation II (Aerobic)	0	0.0714	NaN	ADARB2
TCA Cycle II (Eukaryotic)	0	0.0476	NaN	SUCLA2
Triacylglycerol Biosynthesis	0	0.0541	NaN	PLPPR2,PLPPR4
Pyrimidine Ribonucleotides Interconversion	0	0.0556	NaN	AK5,SMARCA1
Superpathway of Geranylgeranyldiphosphate Biosynthesis I (via Mevalonate)	0	0.0667	NaN	HMGCS1
Antioxidant Action of Vitamin C	0	0.0119	NaN	MAPK10
Inhibition of Matrix Metalloproteases	0	0.0385	NaN	MMP17
PEDF Signaling	0	0.0526	NaN	AKT1,BDNF,DOCK3,RASD2
Regulation of Cellular Mechanics by Calpain Protease	0	0.0526	NaN	CAPN10,CCNE1,RASD2
Remodeling of Epithelial Adherens Junctions	0	0.0536	NaN	CTNNA2,DNM1,TUBB4A
Regulation of the Epithelial-Mesenchymal Transition Pathway	0	0.044	NaN	AKT1,EGR1,FGF12,FGF14,FZD3,PDGFRB,RASD2
UVA-Induced MAPK Signaling	0	0.0225	NaN	MAPK10,RASD2
STAT3 Pathway	0	0.0702	NaN	BMPR2,IL1R1,MAPK10,NTRK2,NTRK3,PDGFRA,PDGFRB,RASD2
Oxidative Phosphorylation	0	0.0111	NaN	NDUFB6
Adipogenesis pathway	0	0.0339	NaN	AKT1,BMPR2,FZD3,PPIP5K1
Wnt/Ca+ pathway	0	0.0545	NaN	CAMK2A,FZD3,PPP3CA
Parkinson's Signaling	0	0.0667	NaN	UCHL1
Estrogen Receptor Signaling	0	0.0547	NaN	ADCY1,ADCY3,AKT1,CACNA1A,CACNA1C,GNAL,GNAO1,GNG7,MMP17,MYL4,PAK1,PRKAR1B,PRKCZ,PRKD1,RASD2
Toll-like Receptor Signaling	0	0.0164	NaN	TLR3
EGF Signaling	0	0.0192	NaN	AKT1
Cell Cycle: G1/S Checkpoint Regulation	0	0.0167	NaN	CCNE1
ERK/MAPK Signaling	0	0.057	NaN	PAK1,PAK3,PAK5,PPP2R2B,PPP2R2C,PRKAR1B,RAC3,RASD2,YWHAG
SAPK/JNK Signaling	0	0.0562	NaN	GNG7,MAPK10,MAPK8IP1,RAC3,RASD2
PI3K/AKT Signaling	0	0.0604	NaN	AKT1,IL1R1,MAPK8IP1,PPP2R2B,PPP2R2C,RASD2,SYNJ1,SYNJ2,YWHAG
Protein Ubiquitination Pathway	0	0.0261	NaN	BAP1,HSPA12A,PSMB7,UCHL1,USP2,USP33
IL-2 Signaling	0	0.0357	NaN	AKT1,RASD2
FGF Signaling	0	0.0417	NaN	AKT1,FGF12,FGF14
JAK/Stat Signaling	0	0.0395	NaN	AKT1,CCKBR,RASD2
Cell Cycle: G2/M DNA Damage Checkpoint Regulation	0	0.0238	NaN	YWHAG
Xenobiotic Metabolism Signaling	0	0.0591	NaN	CAMK1G,CAMK2A,CHST1,CHST2,HS3ST2,MAP3K6,PPP2R2B,PPP2R2C,PRKCZ,PRKD1,RASD2,SULT4A1
IL-4 Signaling	0	0.0645	NaN	AKT1,RASD2,SYNJ1,SYNJ2
B Cell Receptor Signaling	0	0.0552	NaN	AKT1,CALM1 (includes others),CAMK2A,EGR1,MAP3K6,PPP3CA,RASD2,SYNJ1,SYNJ2
Insulin Receptor Signaling	0	0.0656	NaN	AKT1,ASIC1,PRKAR1B,PRKCZ,RASD2,SYNJ1,SYNJ2,VAMP2
Integrin Signaling	0	0.0703	NaN	AKT1,ARF3,CAPN10,GIT1,PAK1,PAK3,PAK5,PFN2,RAC3,RASD2,TSPAN3,TSPAN7,WASL
Death Receptor Signaling	0	0.0128	NaN	SPTAN1
PPAR Signaling	0	0.0659	NaN	IL1R1,IL1RAPL1,NR2F1,PDGFRA,PDGFRB,RASD2
p38 MAPK Signaling	0	0.0337	NaN	IL1R1,IL1RAPL1,MAPT
TGF-Î² Signaling	0	0.0465	NaN	ACVR1C,ACVR2A,BMPR2,RASD2
Apoptosis Signaling	0	0.0345	NaN	CAPN10,RASD2,SPTAN1
Notch Signaling	0	0.0556	NaN	CNTN1,NUMBL
NF-ÎºB Signaling	0	0.0685	NaN	AKT1,BMPR2,IL1R1,NTRK2,NTRK3,PDGFRA,PDGFRB,PRKCZ,RASD2,TLR3
VEGF Signaling	0	0.023	NaN	AKT1,RASD2
Hypoxia Signaling in the Cardiovascular System	0	0.0156	NaN	AKT1
T Cell Receptor Signaling	0	0.0319	NaN	CALM1 (includes others),PPP3CA,RASD2
IL-6 Signaling	0	0.0463	NaN	AKT1,IL1R1,IL1RAPL1,MAPK10,RASD2
PDGF Signaling	0	0.0625	NaN	PDGFRA,PDGFRB,RASD2,SYNJ1,SYNJ2
BMP signaling pathway	0	0.0685	NaN	BMP3,BMPR2,MAPK10,PRKAR1B,RASD2
Phagosome Formation	0	0.0549	NaN	PRKCZ,PRKD1,RAC3,SCARA3,TLR3
Macropinocytosis Signaling	0	0.0571	NaN	PAK1,PRKCZ,PRKD1,RASD2
PD-1, PD-L1 cancer immunotherapy pathway	0	0.0141	NaN	AKT1
Cancer Drug Resistance By Drug Efflux	0	0.0444	NaN	AKT1,RASD2
Sumoylation Pathway	0	0.0319	NaN	ARHGDIG,MAPK10,RAC3
Th1 and Th2 Activation Pathway	0	0.0273	NaN	ACVR1C,ACVR2A,BMPR2
Th2 Pathway	0	0.0353	NaN	ACVR1C,ACVR2A,BMPR2
Osteoarthritis Pathway	0	0.038	NaN	BMPR2,CTNNA2,FZD3,GLIS2,IL1R1,IL1RAPL1
GP6 Signaling Pathway	0	0.05	NaN	AKT1,CALM1 (includes others),COL6A1,PRKCZ,PRKD1
IL-7 Signaling Pathway	0	0.0154	NaN	AKT1
Sirtuin Signaling Pathway	0	0.0208	NaN	AKT1,APP,NDUFB6,TOMM20,TOMM70
Adrenomedullin signaling pathway	0	0.0655	NaN	ADCY1,ADCY3,AKT1,CALM1 (includes others),KCNQ2,KCNQ3,MAPK10,MATK,NPR2,PRKAR1B,RASD2
Th17 Activation Pathway	0	0.0244	NaN	IL1R1
SPINK1 Pancreatic Cancer Pathway	0	0.0455	NaN	CPE
NER Pathway	0	0.0111	NaN	COPS7A
SPINK1 General Cancer Pathway	0	0.0465	NaN	AKT1,RASD2
Endocannabinoid Cancer Inhibition Pathway	0	0.065	NaN	ADCY1,ADCY3,AKT1,CCNE1,CNR1,GNAL,GNAO1,PRKAR1B
Apelin Pancreas Signaling Pathway	0	0.0541	NaN	MAPK10,PRKAR1B
Apelin Cardiac Fibroblast Signaling Pathway	0	0.0588	NaN	AKT1
Apelin Adipocyte Signaling Pathway	0	0.0625	NaN	ADCY1,ADCY3,MAPK10,PRKAR1B
Apelin Muscle Signaling Pathway	0	0.0588	NaN	AKT1
BAG2 Signaling Pathway	0	0.0286	NaN	MAPT
PFKFB4 Signaling Pathway	0	0.0256	NaN	PRKAR1B
T Cell Exhaustion Signaling Pathway	0	0.0684	NaN	ACVR1C,ACVR2A,AKT1,BMPR2,MAPK10,PPP2R2B,PPP2R2C,RASD2
IL-23 Signaling Pathway	0	0.0312	NaN	AKT1
Systemic Lupus Erythematosus In T Cell Signaling Pathway	0	0.0373	NaN	AKT1,PPP2R2B,PPP2R2C,PPP3CA,RAC3,RASD2
Systemic Lupus Erythematosus In B Cell Signaling Pathway	0	0.0518	NaN	AKT1,CALM1 (includes others),PPP3CA,PRKCZ,PRKD1,RAC3,RASD2,SYNJ1,SYNJ2,TLR3
Senescence Pathway	0	0.0558	NaN	ACVR1C,ACVR2A,AKT1,BMPR2,CACNA1A,CACNA1C,CALM1 (includes others),CAPN10,PPP2R2B,PPP2R2C,PPP3CA,PRKCZ,RASD2
Inhibition of ARE-Mediated mRNA Degradation Pathway	0	0.05	NaN	AKT1,PPP2R2B,PPP2R2C,PRKAR1B,YWHAG
HOTAIR Regulatory Pathway	0	0.0342	NaN	AKT1,ATXN1,MMP17,PCDH10
Necroptosis Signaling Pathway	0	0.0678	NaN	CAMK2A,CAPN10,MERTK,PPP3CA,TLR3,TOMM20,TOMM70,TYRO3
Xenobiotic Metabolism General Signaling Pathway	0	0.0467	NaN	AKT1,MAP3K6,PRKCZ,PRKD1,RASD2
Xenobiotic Metabolism CAR Signaling Pathway	0	0.0678	NaN	CHST1,CHST2,HS3ST2,PPP2R2B,PPP2R2C,PRKCZ,PRKD1,SULT4A1
Xenobiotic Metabolism PXR Signaling Pathway	0	0.0656	NaN	CAMK2A,CHST1,CHST2,HS3ST2,PRKAR1B,PRKCZ,PRKD1,SULT4A1
Regulation Of The Epithelial Mesenchymal Transition By Growth Factors Pathway	0	0.0526	NaN	AKT1,EGR1,FGF12,FGF14,MAPK10,PDGFRA,PDGFRB,RASD2
Regulation Of The Epithelial Mesenchymal Transition In Development Pathway	0	0.0286	NaN	FZD3,GLIS2
Kinetochore Metaphase Signaling Pathway	0	0.0241	NaN	ARPP19,ENSA
Coronavirus Pathogenesis Pathway	0	0.0163	NaN	MAPK10,TNPO2
GM-CSF Signaling	0	0.0635	NaN	AKT1,CAMK2A,PPP3CA,RASD2

## Sheet: M_cell_cell_signaling
Ingenuity Canonical Pathways	-log(p-value)	Ratio	z-score	Molecules
Synaptogenesis Signaling Pathway	8.61	0.161	NaN	ADCY1,ADCY2,ADCY5,AFDN,AP2A2,BDNF,CACNB3,CAMK2A,CDH11,CDH9,CHN1,EFNA3,EFNB1,EPHA4,EPHA7,EPHB6,GPAA1,GRIA3,GRIN2A,GRIN2B,GRM2,GRM3,HSPA8,KALRN,LRP1,LRP8,PAK1,PRKCE,RASGRP1,SGTA,SHC2,SNAP25,SRC,STX1A,STXBP4,SYN1,SYN2,SYT1,SYT16,SYT17,SYT7,TIAM1,UNC13A,WASF1
Endocannabinoid Neuronal Synapse Pathway	4.4	0.17	NaN	ABHD6,ADCY1,ADCY2,ADCY5,CACNA1E,CACNB3,CACNG3,CNR1,DAGLA,GNG7,GRIA3,GRIN2A,GRIN2B,KCNJ3,KCNJ9,MAPK10,MAPK8,PLCB1,PPP3CA
GABA Receptor Signaling	3.42	0.171	NaN	ADCY1,ADCY2,ADCY5,AP2A2,CACNA1E,CACNB3,CACNG3,DNM1,GABBR2,GABRA2,GABRA3,GABRD,KCNQ3,UBC
Glutamate Receptor Signaling	3.3	0.208	NaN	GNG7,GRIA3,GRIK5,GRIN2A,GRIN2B,GRM2,GRM3,HOMER1,HOMER2,SLC17A7
Cardiac Î²-adrenergic Signaling	3.22	0.147	NaN	ADCY1,ADCY2,ADCY5,ADRB1,AKAP1,AKAP5,APEX1,CACNA1E,GDE1,GNG7,PDE1A,PPP1R11,PPP1R7,PPP2R2C,RYR2,SLC8A1,SLC8A2
CXCR4 Signaling	2.67	0.128	NaN	ADCY1,ADCY2,ADCY5,CXCL12,GNG7,MAPK10,MAPK8,MYL4,PAK1,PAK5,PAK6,PLCB1,PRKCE,PRKCZ,PTK2,RHOV,ROCK2,SRC
Heparan Sulfate Biosynthesis	2.49	0.176	NaN	B3GAT1,CHST2,EXT1,EXTL1,HS3ST2,HS3ST4,NDST3,PPME1,SULT4A1
GNRH Signaling	2.4	0.121	NaN	ADCY1,ADCY2,ADCY5,CACNA1E,CACNB3,CACNG3,CAMK2A,GNG7,MAPK10,MAPK8,PAK1,PAK5,PAK6,PLCB1,PRKCE,PRKCZ,PTK2,SRC
Heparan Sulfate Biosynthesis (Late Stages)	2.35	0.182	NaN	CHST2,EXT1,EXTL1,HS3ST2,HS3ST4,NDST3,PPME1,SULT4A1
PCP pathway	2.23	0.174	NaN	DAAM1,EFNB1,MAPK10,MAPK8,PRICKLE1,ROCK2,WNT4,WNT7B
cAMP-mediated signaling	2.22	0.112	NaN	ADCY1,ADCY2,ADCY5,ADORA1,ADRB1,AKAP1,AKAP5,APEX1,CAMK2A,CHRM1,CNR1,GABBR2,GDE1,GRM2,GRM3,HRH3,HTR4,PDE1A,PPP3CA,SRC
Opioid Signaling Pathway	2.22	0.106	NaN	ADCY1,ADCY2,ADCY5,AP2A2,CACNA1E,CACNB3,CACNG3,CAMK2A,EGR4,GNG7,GRIN2A,GRIN2B,KCNJ3,KCNJ9,PDE1A,PLCB1,PPP3CA,PRKCE,PRKCZ,RGS20,RPS6KA2,RYR2,SRC
nNOS Signaling in Neurons	2.02	0.175	NaN	CAMK2A,GRIN2A,GRIN2B,NOS1AP,PPP3CA,PRKCE,PRKCZ
Serotonin Receptor Signaling	2.01	0.194	NaN	ADCY1,ADCY2,ADCY5,HTR2A,HTR4,PTS
Dopamine-DARPP32 Feedback in cAMP Signaling	2	0.115	NaN	ADCY1,ADCY2,ADCY5,CACNA1E,GRIN2A,GRIN2B,KCNJ3,KCNJ4,KCNJ9,PLCB1,PPP1R11,PPP1R7,PPP2R2C,PPP3CA,PRKCE,PRKCZ
Calcium Signaling	1.97	0.112	NaN	ACTA2,AKAP5,ATP2B1,CACNA1E,CACNB3,CACNG3,CAMK2A,GRIA3,GRIN2A,GRIN2B,MYH10,MYL4,PPP3CA,RYR2,SLC8A1,SLC8A2,TNNC1
Neuropathic Pain Signaling In Dorsal Horn Neurons	1.95	0.128	NaN	BDNF,CAMK2A,GRIA3,GRIN2A,GRIN2B,GRM2,GRM3,KCNQ3,PLCB1,PRKCE,PRKCZ,SRC
G Beta Gamma Signaling	1.93	0.123	NaN	ADCY1,ADCY2,CACNA1E,CACNB3,CACNG3,CAV2,GNG7,KCNJ3,KCNJ9,PAK1,PRKCE,PRKCZ,SRC
Ephrin A Signaling	1.85	0.163	NaN	EFNA3,EPHA4,EPHA7,NGEF,PAK1,PTK2,ROCK2
GPCR-Mediated Nutrient Sensing in Enteroendocrine Cells	1.8	0.126	NaN	ADCY1,ADCY2,ADCY5,CACNA1E,CACNB3,CACNG3,CCK,GNG7,PLCB1,PRKCE,PRKCZ
Agrin Interactions at Neuromuscular Junction	1.8	0.138	NaN	ACTA2,CTTN,MAPK10,MAPK8,PAK1,PAK5,PAK6,PTK2,SRC
Cellular Effects of Sildenafil (Viagra)	1.79	0.121	NaN	ACTA2,ADCY1,ADCY2,ADCY5,CACNA1E,CACNG3,KCNQ3,MYH10,MYL4,PDE1A,PLCB1,SLC4A10
Protein Kinase A Signaling	1.72	0.0909	NaN	ADCY1,ADCY2,ADCY5,AKAP1,AKAP5,ANAPC7,APEX1,CAMK2A,DUSP12,DUSP18,GDE1,GLI3,GNG7,MYH10,MYL4,PDE1A,PLCB1,PPP1R11,PPP1R7,PPP3CA,PRKCE,PRKCZ,PTK2,PTPRD,PTPRF,PTPRK,ROCK2,RYR2,YWHAQ
G-Protein Coupled Receptor Signaling	1.7	0.0969	NaN	ADCY1,ADCY2,ADCY5,ADORA1,ADRB1,APEX1,CAMK2A,CHRM1,CNR1,GABBR2,GDE1,GRM2,GRM3,HRH1,HRH3,HTR2A,HTR4,PDE1A,PLCB1,PRKCE,RASGRP1,SRC
GÎ±i Signaling	1.69	0.118	NaN	ADCY1,ADCY2,ADCY5,ADORA1,CNR1,GABBR2,GNG7,GRM2,GRM3,HRH3,RALGDS,SRC
Ephrin Receptor Signaling	1.67	0.104	NaN	CXCL12,EFNA3,EFNB1,EPHA4,EPHA7,EPHB6,GNG7,GRIN2A,GRIN2B,KALRN,NGEF,PAK1,PAK5,PAK6,PTK2,ROCK2,SRC
Synaptic Long Term Potentiation	1.66	0.113	NaN	ADCY1,CAMK2A,GRIA3,GRIN2A,GRIN2B,GRM2,GRM3,PLCB1,PPP1R11,PPP1R7,PPP3CA,PRKCE,PRKCZ
Cholecystokinin/Gastrin-mediated Signaling	1.66	0.117	NaN	CCK,CCKBR,EPHA4,MAPK10,MAPK8,PLCB1,PRKCE,PRKCZ,PTK2,RHOV,ROCK2,SRC
Axonal Guidance Signaling	1.65	0.0867	NaN	ADAMTS2,BAIAP2,BDNF,BMP3,CXCL12,EFNA3,EFNB1,EPHA4,EPHA7,EPHB6,GLI3,GNG7,KALRN,L1CAM,LINGO1,MMP17,MYL4,NGEF,PAK1,PAK5,PAK6,PITRM1,PLCB1,PLXND1,PPP3CA,PRKCE,PRKCZ,PTK2,ROCK2,SEMA4F,SEMA7A,SLIT3,WNT4,WNT7B
Factors Promoting Cardiogenesis in Vertebrates	1.61	0.111	NaN	ACVR1C,APC,BMP3,CAMK2A,LRP1,MAPK10,MAPK8,PLCB1,PRKCE,PRKCZ,ROCK2,WNT4,WNT7B
Renin-Angiotensin Signaling	1.58	0.113	NaN	ADCY1,ADCY2,ADCY5,MAPK10,MAPK8,PAK1,PAK5,PAK6,PRKCE,PRKCZ,PTK2,SHC2
CREB Signaling in Neurons	1.56	0.0989	NaN	ADCY1,ADCY2,ADCY5,CACNA1E,CACNB3,CACNG3,CAMK2A,GNG7,GRIA3,GRIK5,GRIN2A,GRIN2B,GRM2,GRM3,PLCB1,POLR2H,PRKCE,PRKCZ
Role of NFAT in Cardiac Hypertrophy	1.52	0.0978	NaN	ADCY1,ADCY2,ADCY5,AKAP5,CACNA1E,CACNB3,CACNG3,CAMK2A,GNG7,MAPK10,MAPK8,PLCB1,PPP3CA,PRKCE,PRKCZ,SLC8A1,SLC8A2,SRC
Chondroitin Sulfate Biosynthesis	1.49	0.15	NaN	B3GAT1,CHST2,HS3ST2,HS3ST4,NDST3,SULT4A1
Circadian Rhythm Signaling	1.49	0.167	NaN	BHLHE40,GRIN2A,GRIN2B,NR1D1,VIP
Dermatan Sulfate Biosynthesis (Late Stages)	1.49	0.167	NaN	CHST2,HS3ST2,HS3ST4,NDST3,SULT4A1
Semaphorin Signaling in Neurons	1.44	0.135	NaN	PAK1,PAK5,PAK6,PTK2,RHOV,ROCK2,SEMA7A
GÎ±s Signaling	1.4	0.114	NaN	ADCY1,ADCY2,ADCY5,ADRB1,CHRM1,CNR1,GNG7,HTR4,RYR2,SRC
Chondroitin Sulfate Biosynthesis (Late Stages)	1.38	0.156	NaN	CHST2,HS3ST2,HS3ST4,NDST3,SULT4A1
Dermatan Sulfate Biosynthesis	1.36	0.14	NaN	B3GAT1,CHST2,HS3ST2,HS3ST4,NDST3,SULT4A1
Ephrin B Signaling	1.34	0.121	NaN	CXCL12,EFNB1,EPHB6,GNG7,KALRN,PAK1,PTK2,ROCK2
Rac Signaling	1.27	0.105	NaN	BAIAP2,CDK5R1,CYFIP2,MAPK8,PAK1,PAK5,PAK6,PRKCZ,PTK2,TIAM1,WASF1
Glycine Degradation (Creatine Biosynthesis)	1.22	1	NaN	GAMT
D-mannose Degradation	1.22	1	NaN	MPI
Gustation Pathway	1.21	0.105	NaN	ADCY1,ADCY2,ADCY5,APEX1,CACNA1E,CACNB3,CACNG3,GDE1,GNG7,PDE1A
Mitochondrial Dysfunction	1.17	0.094	NaN	ATP5PB,COX11,COX6A2,CPT1C,MAPK10,MAPK8,NDUFA9,NDUFAF2,NDUFS5,NDUFS8,PRDX3,PRKN,UQCRB,VDAC3
Reelin Signaling in Neurons	1.16	0.0976	NaN	AFDN,CAMK2A,CDK5R1,CNR1,GRIN2A,GRIN2B,LRP8,MAPK10,MAPK8,PDK2,SRC,WASF1
CDK5 Signaling	1.14	0.102	NaN	ADCY1,ADCY2,ADCY5,BDNF,CDK5R1,MAPK10,MAPK8,PPP1R11,PPP1R7,PPP2R2C
CCR5 Signaling in Macrophages	1.13	0.11	NaN	CACNA1E,CACNB3,CACNG3,GNG7,MAPK10,MAPK8,PRKCE,PRKCZ
Dopamine Receptor Signaling	1.13	0.115	NaN	ADCY1,ADCY2,ADCY5,PPP1R11,PPP1R7,PPP2R2C,PTS
Regulation of Actin-based Motility by Rho	1.11	0.108	NaN	ACTA2,BAIAP2,MYL4,PAK1,PAK5,PAK6,RHOV,WASF1
Histidine Degradation VI	1.09	0.25	NaN	CYP46A1,MICAL2
Signaling by Rho Family GTPases	1.08	0.0861	NaN	ACTA2,BAIAP2,CDH11,CDH9,GNG7,MAPK10,MAPK8,MYL4,PAK1,PAK5,PAK6,PRKCZ,PTK2,RHOV,ROCK2,SEPTIN8,STMN1,WASF1
Leukocyte Extravasation Signaling	1.07	0.0909	NaN	ACTA2,AFDN,ARHGAP35,CTTN,CXCL12,MAPK10,MAPK8,MMP17,PRKCE,PRKCZ,PTK2,RASGRP1,ROCK2,SRC
1D-myo-inositol Hexakisphosphate Biosynthesis II (Mammalian)	1.04	0.167	NaN	ITPKA,SYNJ1,SYNJ2
D-myo-inositol (1,3,4)-trisphosphate Biosynthesis	1.04	0.167	NaN	ITPKA,SYNJ1,SYNJ2
Corticotropin Releasing Hormone Signaling	1.03	0.0948	NaN	ADCY1,ADCY2,ADCY5,BDNF,CACNA1E,CACNB3,CACNG3,CNR1,GLI3,PRKCE,PRKCZ
GPCR-Mediated Integration of Enteroendocrine Signaling Exemplified by an L Cell	1.01	0.108	NaN	ADCY1,ADCY2,ADCY5,ADRB1,CCK,PLCB1,VIP
Pregnenolone Biosynthesis	1	0.222	NaN	CYP46A1,MICAL2
Agranulocyte Adhesion and Diapedesis	1	0.0989	NaN	ACTA2,CD34,CX3CL1,CXCL12,HRH1,IL1R1,MMP17,MYH10,MYL4
Tec Kinase Signaling	0.963	0.0902	NaN	ACTA2,GNG7,MAPK10,MAPK8,PAK1,PAK5,PAK6,PRKCE,PRKCZ,PTK2,RHOV,SRC
Chemokine Signaling	0.959	0.104	NaN	CAMK2A,CXCL12,MAPK8,PLCB1,PTK2,ROCK2,SRC
Huntington's Disease Signaling	0.932	0.0829	NaN	AP2A2,ATP5PB,BDNF,CDK5R1,DNM1,GNG7,GPAA1,GRIN2B,HSPA8,MAPK8,PLCB1,POLR2H,PRKCE,PRKCZ,SNAP25,STX1A,UBC
Thyronamine and Iodothyronamine Metabolism	0.928	0.5	NaN	DIO2
Alanine Degradation III	0.928	0.5	NaN	GPT
Alanine Biosynthesis II	0.928	0.5	NaN	GPT
L-cysteine Degradation III	0.928	0.5	NaN	MPST
Glycerol-3-phosphate Shuttle	0.928	0.5	NaN	GPD1
Thyroid Hormone Metabolism I (via Deiodination)	0.928	0.5	NaN	DIO2
Xenobiotic Metabolism PXR Signaling Pathway	0.917	0.0902	NaN	CAMK2A,CHST2,GSTM4,HS3ST2,HS3ST4,NDST3,PPP1R11,PPP1R7,PRKCE,PRKCZ,SULT4A1
Î±-Adrenergic Signaling	0.91	0.0976	NaN	ADCY1,ADCY2,ADCY5,GNG7,PRKCE,PRKCZ,SLC8A1,SLC8A2
nNOS Signaling in Skeletal Muscle Cells	0.9	0.125	NaN	CACNA1E,CACNB3,CACNG3,RYR2
Actin Cytoskeleton Signaling	0.896	0.0838	NaN	ACTA2,APC,ARHGAP35,BAIAP2,CYFIP2,MYH10,MYL4,PAK1,PAK5,PAK6,PTK2,ROCK2,TIAM1,TIAM2,WASF1
RhoGDI Signaling	0.893	0.0861	NaN	ACTA2,ARHGAP35,CDH11,CDH9,GNG7,MYL4,PAK1,PAK5,PAK6,RHOV,ROCK2,SRC,WASF1
Apelin Cardiomyocyte Signaling Pathway	0.889	0.0964	NaN	MAPK10,MAPK8,MYL4,PLCB1,PRKCE,PRKCZ,SLC8A1,SLC8A2
Pyrimidine Ribonucleotides Interconversion	0.83	0.118	NaN	AK5,CTPS1,ENTPD3,NME5
Amyotrophic Lateral Sclerosis Signaling	0.824	0.093	NaN	CACNA1E,GRIA3,GRIK5,GRIN2A,GRIN2B,HECW1,PAK1,PPP3CA
Apelin Endothelial Signaling Pathway	0.799	0.0891	NaN	ADCY1,ADCY2,ADCY5,MAPK10,MAPK8,PLCB1,PRKCE,PRKCZ,TEK
tRNA Splicing	0.796	0.114	NaN	APEX1,GDE1,PDE1A,TSEN15
Superpathway of D-myo-inositol (1,4,5)-trisphosphate Metabolism	0.796	0.13	NaN	ITPKA,SYNJ1,SYNJ2
Ubiquinol-10 Biosynthesis (Eukaryotic)	0.79	0.167	NaN	CYP46A1,MICAL2
UVC-Induced MAPK Signaling	0.785	0.104	NaN	MAPK10,MAPK8,PRKCE,PRKCZ,SRC
Tetrahydrobiopterin Biosynthesis I	0.767	0.333	NaN	PTS
Thiosulfate Disproportionation III (Rhodanese)	0.767	0.333	NaN	MPST
Tetrahydrobiopterin Biosynthesis II	0.767	0.333	NaN	PTS
RhoA Signaling	0.764	0.0874	NaN	ACTA2,ARHGAP35,BAIAP2,MYL4,NGEF,PTK2,ROCK2,SEPTIN8,WASF1
Pyrimidine Ribonucleotides De Novo Biosynthesis	0.764	0.111	NaN	AK5,CTPS1,ENTPD3,NME5
Insulin Secretion Signaling Pathway	0.757	0.0784	NaN	ADCY1,ADCY2,ADCY5,CACNA1E,CAMK2A,CCK,DLD,GPAA1,KCNB1,PCSK2,PLCB1,PRKCE,PRKCZ,RYR2,SNAP25,SRC
Xenobiotic Metabolism CAR Signaling Pathway	0.75	0.0847	NaN	CHST2,GSTM4,HS3ST2,HS3ST4,NDST3,PPP2R2C,PRKCE,PRKCZ,SRC,SULT4A1
Gap Junction Signaling	0.708	0.0793	NaN	ACTA2,ADCY1,ADCY2,ADCY5,ADRB1,CCN3,GRIA3,HTR2A,PLCB1,PPP3CA,PRKCE,PRKCZ,SRC
IL-1 Signaling	0.678	0.0875	NaN	ADCY1,ADCY2,ADCY5,GNG7,IL1R1,MAPK10,MAPK8
CCR3 Signaling in Eosinophils	0.662	0.0842	NaN	GNG7,PAK1,PAK5,PAK6,PLCB1,PRKCE,PRKCZ,ROCK2
Salvage Pathways of Pyrimidine Ribonucleotides	0.66	0.0864	NaN	AK5,MAPK8,NME5,PAK1,PAK5,POMK,PRKCE
2-ketoglutarate Dehydrogenase Complex	0.656	0.25	NaN	DLD
Branched-chain Î±-keto acid Dehydrogenase Complex	0.656	0.25	NaN	DLD
Glycerol Degradation I	0.656	0.25	NaN	GPD1
Triacylglycerol Degradation	0.652	0.111	NaN	ABHD6,NDST3,PPME1
Paxillin Signaling	0.646	0.0833	NaN	ACTA2,MAPK10,MAPK8,PAK1,PAK5,PAK6,PTK2,SRC
Neuroinflammation Signaling Pathway	0.644	0.0748	NaN	ACVR1C,BDNF,CX3CL1,CXCL12,GABBR2,GABRA2,GABRA3,GABRD,GRIN2A,GRIN2B,IL1R1,KCNJ3,KCNJ9,MAPK10,MAPK8,PPP3CA
Basal Cell Carcinoma Signaling	0.642	0.0926	NaN	APC,BMP3,GLI3,WNT4,WNT7B
Nitric Oxide Signaling in the Cardiovascular System	0.642	0.0854	NaN	ADRB1,CACNA1E,CHRM1,PDE1A,PRKCE,PRKCZ,RYR2
Kinetochore Metaphase Signaling Pathway	0.642	0.0854	NaN	ANAPC7,ARPP19,CENPL,CENPW,ENSA,PPP1R11,PPP1R7
Parkinson's Signaling	0.638	0.133	NaN	MAPK8,PRKN
PAK Signaling	0.625	0.0843	NaN	MAPK10,MAPK8,MYL4,PAK1,PAK5,PAK6,PTK2
Superpathway of Inositol Phosphate Compounds	0.623	0.076	NaN	DUSP12,DUSP14,ITPKA,MTMR7,NOCT,PI4K2A,PLCB1,PLPP6,PPP1R7,PPP3CA,PTPRF,SYNJ1,SYNJ2
ErbB Signaling	0.607	0.0833	NaN	MAPK10,MAPK8,PAK1,PAK5,PAK6,PRKCE,PRKCZ
Epithelial Adherens Junction Signaling	0.604	0.0781	NaN	ACTA2,ACVR1C,AFDN,APC,BAIAP2,MYH10,MYL4,SRC,SSX2IP,WASF1
Netrin Signaling	0.6	0.0893	NaN	CACNA1E,CACNB3,CACNG3,PPP3CA,RYR2
Molecular Mechanisms of Cancer	0.599	0.0704	NaN	ADCY1,ADCY2,ADCY5,APC,BMP3,CAMK2A,CDK14,CDK9,LRP1,MAPK10,MAPK8,PAK1,PAK5,PAK6,PLCB1,PRKCE,PRKCZ,PTK2,RALGDS,RASGRP1,RHOV,SRC,WNT4,WNT7B
Cdc42 Signaling	0.585	0.08	NaN	APC,BAIAP2,MAPK10,MAPK8,MYL4,PAK1,PRKCZ,SRC
White Adipose Tissue Browning Pathway	0.585	0.08	NaN	ADCY1,ADCY2,ADCY5,BDNF,CACNA1E,CACNB3,CACNG3,DIO2
Tight Junction Signaling	0.578	0.0769	NaN	ACTA2,AFDN,GPAA1,MYH10,MYL4,PPP2R2C,PRKCZ,SNAP25,SPTAN1,TIAM1
Acetyl-CoA Biosynthesis I (Pyruvate Dehydrogenase Complex)	0.57	0.2	NaN	DLD
Glycine Cleavage Complex	0.57	0.2	NaN	DLD
2-oxobutanoate Degradation I	0.57	0.2	NaN	DLD
GDP-mannose Biosynthesis	0.57	0.2	NaN	MPI
Androgen Signaling	0.569	0.0776	NaN	CACNA1E,CACNB3,CACNG3,GNG7,GTF2H4,POLR2H,PRKCE,PRKCZ,SRC
HIPPO signaling	0.569	0.0833	NaN	NF2,PPP1R11,PPP1R7,PPP2R2C,SAV1,YWHAQ
MSP-RON Signaling Pathway	0.564	0.1	NaN	ACTA2,PRKCZ,RPS6KA2
TNFR1 Signaling	0.559	0.0909	NaN	MAPK8,PAK1,PAK5,PAK6
D-myo-inositol (1,4,5)-trisphosphate Degradation	0.559	0.118	NaN	SYNJ1,SYNJ2
IL-15 Production	0.558	0.0784	NaN	EPHA4,LTK,MERTK,PRKCZ,PTK2,SRC,TEK,TYRO3
3-phosphoinositide Degradation	0.554	0.0758	NaN	DUSP12,DUSP14,MTMR7,NOCT,PLPP6,PPP1R7,PPP3CA,PTPRF,SYNJ1,SYNJ2
Thrombin Signaling	0.547	0.073	NaN	ADCY1,ADCY2,ADCY5,CAMK2A,GNG7,MYL4,PLCB1,PRKCE,PRKCZ,PTK2,RHOV,ROCK2,SRC
Synaptic Long Term Depression	0.544	0.0743	NaN	CACNA1E,CACNB3,CACNG3,GRIA3,GRM2,GRM3,PLCB1,PPP2R2C,PRKCE,PRKCZ,RYR2
Role of Oct4 in Mammalian Embryonic Stem Cell Pluripotency	0.538	0.0968	NaN	ASH2L,CCNF,ETS2
UVB-Induced MAPK Signaling	0.538	0.0889	NaN	MAPK10,MAPK8,PRKCE,PRKCZ
D-myo-inositol-5-phosphate Metabolism	0.53	0.0746	NaN	DUSP12,DUSP14,MTMR7,NOCT,PLCB1,PLPP6,PPP1R7,PPP3CA,PTPRF,SYNJ1
D-myo-inositol (1,4,5,6)-Tetrakisphosphate Biosynthesis	0.53	0.0756	NaN	DUSP12,DUSP14,MTMR7,NOCT,PLPP6,PPP1R7,PPP3CA,PTPRF,SYNJ1
D-myo-inositol (3,4,5,6)-tetrakisphosphate Biosynthesis	0.53	0.0756	NaN	DUSP12,DUSP14,MTMR7,NOCT,PLPP6,PPP1R7,PPP3CA,PTPRF,SYNJ1
GÎ±q Signaling	0.53	0.0746	NaN	CHRM1,GNG7,HRH1,HTR2A,PLCB1,PPP3CA,PRKCE,PRKCZ,RHOV,ROCK2
Pyridoxal 5'-phosphate Salvage Pathway	0.526	0.0833	NaN	MAPK8,PAK1,PAK5,POMK,PRKCE
IL-17A Signaling in Gastric Cells	0.524	0.111	NaN	MAPK10,MAPK8
Relaxin Signaling	0.517	0.075	NaN	ADCY1,ADCY2,ADCY5,APEX1,GDE1,GNG7,PDE1A,PRKCZ,RXFP1
Oxidative Phosphorylation	0.517	0.0778	NaN	ATP5PB,COX11,COX6A2,NDUFA9,NDUFS5,NDUFS8,UQCRB
RAR Activation	0.514	0.0723	NaN	ACTL6B,ADCY1,ADCY2,ADCY5,DPF1,GTF2H4,MAPK10,MAPK8,PRKCE,PRKCZ,SMARCD1,SRC
Selenocysteine Biosynthesis II (Archaea and Eukaryotes)	0.504	0.167	NaN	SARS1
Zymosterol Biosynthesis	0.504	0.167	NaN	HSD17B7
Endocannabinoid Developing Neuron Pathway	0.504	0.0755	NaN	ADCY1,ADCY2,ADCY5,CNR1,GNG7,MAPK10,MAPK8,SRC
Colorectal Cancer Metastasis Signaling	0.502	0.0707	NaN	ADCY1,ADCY2,ADCY5,APC,GNG7,LRP1,MAPK10,MAPK8,MMP17,RALGDS,RHOV,SRC,WNT4,WNT7B
Nucleotide Excision Repair Pathway	0.491	0.0909	NaN	GTF2H4,POLR2H,RAD23B
Breast Cancer Regulation by Stathmin1	0.489	0.0667	NaN	ADGRL1,ADORA1,ADRB1,CAMK2A,CCKBR,CELSR2,CHRM1,CNR1,GABBR2,GNG7,GPR22,GPR26,GPR83,GRM2,GRM3,HRH1,HRH3,HTR2A,HTR4,MCHR1,PAK1,PLCB1,PPP1R11,PPP1R7,PPP2R2C,PRKCE,PRKCZ,RXFP1,STMN1
Protein Ubiquitination Pathway	0.485	0.0693	NaN	DNAJB5,DNAJC16,DNAJC18,FBXW7,HSPA8,PRKN,PSMB2,PSMC3,PSMC6,PSMD2,UBC,USP21,USP31,USP46,USP49,USP5
Apelin Adipocyte Signaling Pathway	0.475	0.0794	NaN	ADCY1,ADCY2,ADCY5,MAPK10,MAPK8
Pyrimidine Deoxyribonucleotides De Novo Biosynthesis I	0.463	0.1	NaN	AK5,NME5
Apelin Liver Signaling Pathway	0.463	0.1	NaN	MAPK10,MAPK8
GÎ±12/13 Signaling	0.456	0.0727	NaN	CDH11,CDH9,MAPK10,MAPK8,MYL4,PTK2,ROCK2,SRC
3-phosphoinositide Biosynthesis	0.455	0.0709	NaN	DUSP12,DUSP14,MTMR7,NOCT,PI4K2A,PLPP6,PPP1R7,PPP3CA,PTPRF,SYNJ1
Clathrin-mediated Endocytosis Signaling	0.45	0.0701	NaN	AAK1,ACTA2,AP2A2,AP3S1,CTTN,DNM1,HSPA8,PPP3CA,SRC,SYNJ1,UBC
Phosphatidylethanolamine Biosynthesis II	0.45	0.143	NaN	ETNK2
Glycoaminoglycan-protein Linkage Region Biosynthesis	0.45	0.143	NaN	B3GAT1
Phagosome Maturation	0.445	0.0721	NaN	ATP6AP1,ATP6V1A,ATP6V1D,ATP6V1G2,DYNLRB1,GPAA1,SNAP25,VPS39
Unfolded protein response	0.444	0.08	NaN	DNAJA2,HSPA8,MAPK8,SCAP
Virus Entry via Endocytic Pathways	0.439	0.0729	NaN	ACTA2,AP2A2,AP3S1,DNM1,PRKCE,PRKCZ,SRC
IL-22 Signaling	0.435	0.0952	NaN	MAPK10,MAPK8
Hepatic Cholestasis	0.433	0.0714	NaN	ADCY1,ADCY2,ADCY5,IL1R1,MAPK10,MAPK8,PRKCE,PRKCZ
ERK/MAPK Signaling	0.432	0.0692	NaN	ETS2,PAK1,PAK5,PAK6,PPP1R11,PPP1R7,PPP2R2C,PRKCE,PTK2,SRC,YWHAQ
FcÎ³RIIB Signaling in B Lymphocytes	0.431	0.0758	NaN	CACNA1E,CACNB3,CACNG3,MAPK10,MAPK8
Leptin Signaling in Obesity	0.431	0.0758	NaN	ADCY1,ADCY2,ADCY5,NPY,PLCB1
Triacylglycerol Biosynthesis	0.427	0.0833	NaN	PLPP1,PLPP5,PLPPR4
LPS/IL-1 Mediated Inhibition of RXR Function	0.416	0.069	NaN	CHST2,CPT1C,FABP3,GSTM4,HS3ST2,HS3ST4,IL1R1,MAPK8,NDST3,SULT4A1
IGF-1 Signaling	0.416	0.0714	NaN	CCN3,IGFBP6,MAPK8,PRKCZ,PTK2,SOCS7,YWHAQ
Mechanisms of Viral Exit from Host Cells	0.408	0.0811	NaN	ACTA2,PRKCE,PRKCZ
Thyroid Hormone Metabolism II (via Conjugation and/or Degradation)	0.405	0.125	NaN	DIO2
Leukotriene Biosynthesis	0.405	0.125	NaN	GSTM4
FAK Signaling	0.397	0.0714	NaN	ACTA2,PAK1,PAK5,PAK6,PTK2,SRC
TR/RXR Activation	0.389	0.0725	NaN	ADRB1,DIO2,KLF9,PFKP,SLC16A2
Angiopoietin Signaling	0.389	0.0725	NaN	PAK1,PAK5,PAK6,PTK2,TEK
Endothelin-1 Signaling	0.388	0.0676	NaN	ADCY1,ADCY2,ADCY5,MAPK10,MAPK8,PLCB1,PRKCE,PRKCZ,SHC2,SRC
Germ Cell-Sertoli Cell Junction Signaling	0.388	0.0676	NaN	ACTA2,AFDN,MAPK10,MAPK8,PAK1,PAK5,PAK6,PTK2,RHOV,SRC
Role of JAK family kinases in IL-6-type Cytokine Signaling	0.386	0.087	NaN	MAPK10,MAPK8
HGF Signaling	0.373	0.0686	NaN	ETS2,MAPK10,MAPK8,PAK1,PRKCE,PRKCZ,PTK2
Type II Diabetes Mellitus Signaling	0.372	0.0678	NaN	CACNA1E,CACNB3,CACNG3,MAPK10,MAPK8,PRKCE,PRKCZ,SOCS7
Calcium Transport I	0.366	0.111	NaN	ATP2B1
Cardiac Hypertrophy Signaling	0.365	0.0653	NaN	ADCY1,ADCY2,ADCY5,ADRB1,CACNA1E,GNG7,MAPK10,MAPK8,MYL4,PLCB1,PPP3CA,RHOV,ROCK2
Remodeling of Epithelial Adherens Junctions	0.354	0.0714	NaN	ACTA2,APC,DNM1,SRC
Role of Osteoblasts, Osteoclasts and Chondrocytes in Rheumatoid Arthritis	0.348	0.0651	NaN	APC,BMP3,DKK3,IL1R1,LRP1,MAPK10,MAPK8,PPP3CA,SRC,WNT4,WNT7B
Role of Macrophages, Fibroblasts and Endothelial Cells in Rheumatoid Arthritis	0.347	0.0641	NaN	APC,CAMK2A,CXCL12,DAAM1,DKK3,IL1R1,LRP1,PLCB1,PPP3CA,PRKCE,PRKCZ,ROCK2,SRC,WNT4,WNT7B
D-myo-inositol (1,4,5)-Trisphosphate Biosynthesis	0.344	0.08	NaN	PI4K2A,PLCB1
Inhibition of Matrix Metalloproteases	0.344	0.08	NaN	LRP1,MMP17
Granulocyte Adhesion and Diapedesis	0.342	0.0674	NaN	CX3CL1,CXCL12,HRH1,HRH3,IL1R1,MMP17
Calcium-induced T Lymphocyte Apoptosis	0.34	0.0732	NaN	PPP3CA,PRKCE,PRKCZ
Growth Hormone Signaling	0.34	0.0702	NaN	PRKCE,PRKCZ,RPS6KA2,SOCS7
Insulin Receptor Signaling	0.335	0.0656	NaN	MAPK8,PPP1R11,PPP1R7,PRKCZ,PTPRF,STXBP4,SYNJ1,SYNJ2
Assembly of RNA Polymerase III Complex	0.333	0.1	NaN	GTF3C5
Chondroitin Sulfate Degradation (Metazoa)	0.333	0.1	NaN	CEMIP
G Protein Signaling Mediated by Tubby	0.325	0.0769	NaN	GNG7,PLCB1
Semaphorin Neuronal Repulsive Signaling Pathway	0.315	0.0648	NaN	MYL4,NCAN,PAK1,PAK5,PAK6,PLXND1,ROCK2
Sperm Motility	0.305	0.0629	NaN	EPHA4,LTK,MERTK,PDE1A,PLCB1,PRKCE,PRKCZ,PTK2,SRC,TEK,TYRO3
Granzyme A Signaling	0.303	0.0909	NaN	APEX1
Dermatan Sulfate Degradation (Metazoa)	0.303	0.0909	NaN	CEMIP
Cardiac Hypertrophy Signaling (Enhanced)	0.303	0.0617	NaN	ACVR1C,ADCY1,ADCY2,ADCY5,ADRB1,APEX1,CACNA1E,CAMK2A,GDE1,GNG7,IL1R1,MAPK10,MAPK8,PDE1A,PLCB1,PPP3CA,PRKCE,PRKCZ,PTK2,ROCK2,RYR2,WNT4,WNT7B
PPARÎ±/RXRÎ± Activation	0.302	0.0629	NaN	ACVR1C,ADCY1,ADCY2,ADCY5,AP2A2,CAND1,GPD1,IL1R1,MAPK8,PLCB1
Melatonin Signaling	0.292	0.0656	NaN	CAMK2A,PLCB1,PRKCE,PRKCZ
P2Y Purigenic Receptor Signaling Pathway	0.29	0.0631	NaN	ADCY1,ADCY2,ADCY5,GNG7,PLCB1,PRKCE,PRKCZ
Superpathway of Methionine Degradation	0.29	0.0714	NaN	DLD,PRMT8
NRF2-mediated Oxidative Stress Response	0.288	0.0621	NaN	ACTA2,DNAJA2,DNAJB5,DNAJC16,DNAJC18,ENC1,GSTM4,MAPK8,PRKCE,PRKCZ
LPS-stimulated MAPK Signaling	0.288	0.0641	NaN	MAPK10,MAPK8,PAK1,PRKCE,PRKCZ
Fc Epsilon RI Signaling	0.285	0.0632	NaN	MAPK10,MAPK8,PRKCE,PRKCZ,SYNJ1,SYNJ2
Wnt/Î²-catenin Signaling	0.284	0.0621	NaN	ACVR1C,APC,DKK3,LRP1,PPP2R2C,SRC,UBC,WNT4,WNT7B
14-3-3-mediated Signaling	0.281	0.0625	NaN	MAPK10,MAPK8,PLCB1,PRKCE,PRKCZ,SRC,YWHAQ
The Visual Cycle	0.277	0.0833	NaN	RLBP1
Colanic Acid Building Blocks Biosynthesis	0.277	0.0833	NaN	MPI
BER pathway	0.277	0.0833	NaN	APEX1
MIF Regulation of Innate Immunity	0.274	0.069	NaN	MAPK10,MAPK8
Role of Wnt/GSK-3Î² Signaling in the Pathogenesis of Influenza	0.272	0.0652	NaN	APC,WNT4,WNT7B
Melanocyte Development and Pigmentation Signaling	0.269	0.0625	NaN	ADCY1,ADCY2,ADCY5,RPS6KA2,SRC
eNOS Signaling	0.266	0.0614	NaN	ADCY1,ADCY2,ADCY5,CHRM1,HSPA8,PRKCE,PRKCZ
FcÎ³ Receptor-mediated Phagocytosis in Macrophages and Monocytes	0.26	0.0617	NaN	ACTA2,PAK1,PRKCE,PRKCZ,SRC
Sphingosine-1-phosphate Signaling	0.26	0.0612	NaN	ADCY1,ADCY2,ADCY5,PLCB1,PTK2,RHOV
OX40 Signaling Pathway	0.259	0.0667	NaN	MAPK10,MAPK8
Inhibition of Angiogenesis by TSP1	0.259	0.0667	NaN	MAPK10,MAPK8
Cholesterol Biosynthesis I	0.254	0.0769	NaN	HSD17B7
Mitochondrial L-carnitine Shuttle Pathway	0.254	0.0769	NaN	CPT1C
Cholesterol Biosynthesis II (via 24,25-dihydrolanosterol)	0.254	0.0769	NaN	HSD17B7
Cholesterol Biosynthesis III (via Desmosterol)	0.254	0.0769	NaN	HSD17B7
Caveolar-mediated Endocytosis Signaling	0.251	0.0615	NaN	ACTA2,FLOT1,FLOT2,SRC
Estrogen Biosynthesis	0.234	0.0714	NaN	HSD17B7
4-1BB Signaling in T Lymphocytes	0.232	0.0625	NaN	MAPK10,MAPK8
Lipid Antigen Presentation by CD1	0.215	0.0667	NaN	AP2A2
Methionine Degradation I (to Homocysteine)	0.215	0.0667	NaN	PRMT8
Isoleucine Degradation I	0.199	0.0625	NaN	DLD
Glycolysis I	0.199	0.0625	NaN	PFKP
Glucocorticoid Receptor Signaling	0	0.0431	NaN	ACTL6B,CDKN1C,DPF1,GTF2H4,HSPA8,KRT12,MAPK10,MAPK8,POLR2H,PPP3CA,SMARCD1
Natural Killer Cell Signaling	0	0.0274	NaN	HSPA8,PAK1,PAK5,PAK6
IL-10 Signaling	0	0.0357	NaN	IL1R1,MAPK8
Neuregulin Signaling	0	0.0482	NaN	CDK5R1,PRKCE,PRKCZ,SRC
Aryl Hydrocarbon Receptor Signaling	0	0.0357	NaN	GSTM4,MAPK8,NFIB,SRC
p53 Signaling	0	0.0366	NaN	MAPK8,RPRM,SCO2
Acute Phase Response Signaling	0	0.0234	NaN	IL1R1,MAPK8,SOCS7
LXR/RXR Activation	0	0.0137	NaN	IL1R1
Hepatic Fibrosis / Hepatic Stellate Cell Activation	0	0.0519	NaN	ACTA2,COL23A1,COL6A1,IL1R1,LHX2,MYH10,MYL4
VDR/RXR Activation	0	0.0536	NaN	IGFBP6,PRKCE,PRKCZ
FXR/RXR Activation	0	0.0339	NaN	MAPK10,MAPK8
Ceramide Signaling	0	0.039	NaN	MAPK8,PPP2R2C,PRKCZ
Role of BRCA1 in DNA Damage Response	0	0.0533	NaN	ACTL6B,BABAM1,DPF1,SMARCD1
Erythropoietin Signaling	0	0.0417	NaN	PRKCE,PRKCZ,SRC
Activation of IRF by Cytosolic Pattern Recognition Receptors	0	0.0444	NaN	MAPK10,MAPK8
IL-8 Signaling	0	0.0588	NaN	GNG7,MAPK10,MAPK8,PRKCE,PRKCZ,PTK2,RHOV,ROCK2,SRC,TEK
IL-12 Signaling and Production in Macrophages	0	0.0455	NaN	MAPK10,MAPK8,PRKCE,PRKCZ
Role of Pattern Recognition Receptors in Recognition of Bacteria and Viruses	0	0.0455	NaN	MAPK10,MAPK8,PRKCE,PRKCZ
Role of PKR in Interferon Induction and Antiviral Response	0	0.0435	NaN	HSPA8,MAPK10,MAPK8,SCARA3
Role of NFAT in Regulation of the Immune Response	0	0.0286	NaN	AKAP5,GNG7,PLCB1,PPP3CA
NF-ÎºB Activation by Viruses	0	0.026	NaN	PRKCE,PRKCZ
CD40 Signaling	0	0.0339	NaN	MAPK10,MAPK8
CD27 Signaling in Lymphocytes	0	0.0408	NaN	MAPK10,MAPK8
IL-3 Signaling	0	0.0556	NaN	PAK1,PPP3CA,PRKCE,PRKCZ
IL-17 Signaling	0	0.0328	NaN	MAPK10,MAPK8
fMLP Signaling in Neutrophils	0	0.0495	NaN	GNG7,PLCB1,PPP3CA,PRKCE,PRKCZ
Thrombopoietin Signaling	0	0.0345	NaN	PRKCE,PRKCZ
CTLA4 Signaling in Cytotoxic T Lymphocytes	0	0.0278	NaN	AP2A2,PPP2R2C
Induction of Apoptosis by HIV1	0	0.0377	NaN	MAPK10,MAPK8
B Cell Activating Factor Signaling	0	0.0541	NaN	MAPK10,MAPK8
CD28 Signaling in T Helper Cells	0	0.0435	NaN	MAPK10,MAPK8,PAK1,PPP3CA
Dendritic Cell Maturation	0	0.0275	NaN	MAPK10,MAPK8,PLCB1
HIF1Î± Signaling	0	0.0432	NaN	APEX1,CAMK2A,HSPA8,MMP17,PPP3CA,PRKCE,PRKCZ
CNTF Signaling	0	0.0204	NaN	RPS6KA2
iCOS-iCOSL Signaling in T Helper Cells	0	0.025	NaN	CAMK2A,PPP3CA
Cell Cycle Regulation by BTG Family Proteins	0	0.0606	NaN	NOCT,PPP2R2C
Mitotic Roles of Polo-Like Kinase	0	0.0556	NaN	ANAPC7,PLK2,PPP2R2C
HMGB1 Signaling	0	0.0351	NaN	IL1R1,MAPK10,MAPK8,RHOV
Maturity Onset Diabetes of Young (MODY) Signaling	0	0.0333	NaN	CACNA1E
Role of CHK Proteins in Cell Cycle Checkpoint Control	0	0.0417	NaN	CLSPN,PPP2R2C
FLT3 Signaling in Hematopoietic Progenitor Cells	0	0.0139	NaN	RPS6KA2
Polyamine Regulation in Colon Cancer	0	0.0556	NaN	APC
Human Embryonic Stem Cell Pluripotency	0	0.05	NaN	APC,BDNF,BMP3,WNT4,WNT7B
ATM Signaling	0	0.0494	NaN	MAPK10,MAPK8,PPP2R2C,RNF168
Antiproliferative Role of Somatostatin Receptor 2	0	0.0317	NaN	GNG7,SRC
Aldosterone Signaling in Epithelial Cells	0	0.0526	NaN	DNAJB5,DNAJC16,DNAJC18,HSPA8,PLCB1,PRKCE,PRKCZ
Role of NANOG in Mammalian Embryonic Stem Cell Pluripotency	0	0.0449	NaN	APC,BMP3,WNT4,WNT7B
Prolactin Signaling	0	0.0405	NaN	PRKCE,PRKCZ,SOCS7
Renal Cell Carcinoma Signaling	0	0.0563	NaN	PAK1,PAK5,PAK6,UBC
Type I Diabetes Mellitus Signaling	0	0.0506	NaN	IL1R1,MAPK10,MAPK8,SOCS7
Small Cell Lung Cancer Signaling	0	0.0154	NaN	PTK2
Glioma Signaling	0	0.03	NaN	CAMK2A,PRKCE,PRKCZ
Thyroid Cancer Signaling	0	0.0154	NaN	BDNF
Bladder Cancer Signaling	0	0.0141	NaN	MMP17
Production of Nitric Oxide and Reactive Oxygen Species in Macrophages	0	0.0526	NaN	MAPK10,MAPK8,PPP1R11,PPP1R7,PPP2R2C,PRKCE,PRKCZ,RHOV
p70S6K Signaling	0	0.0522	NaN	PLCB1,PPP2R2C,PRKCE,PRKCZ,SRC,YWHAQ
ERK5 Signaling	0	0.0484	NaN	RPS6KA2,SRC,YWHAQ
mTOR Signaling	0	0.0343	NaN	EIF3C,PPP2R2C,PRKCE,PRKCZ,RHOV,RPS6KA2
Myc Mediated Apoptosis Signaling	0	0.0233	NaN	ADRB1
Pancreatic Adenocarcinoma Signaling	0	0.0303	NaN	MAPK10,MAPK8,RALGDS
Crosstalk between Dendritic Cells and Natural Killer Cells	0	0.0426	NaN	ACTA2,CAMK2A
Systemic Lupus Erythematosus Signaling	0	0.0226	NaN	LSM11,SNRNP35,SNRPD2
ILK Signaling	0	0.0523	NaN	ACTA2,MAPK10,MAPK8,MYH10,MYL4,PPP2R2C,PTK2,RHOV
EIF2 Signaling	0	0.0219	NaN	ACTA2,EIF1AX,EIF3C,WARS1
April Mediated Signaling	0	0.0588	NaN	MAPK10,MAPK8
Retinoic acid Mediated Apoptosis Signaling	0	0.0286	NaN	DAP3
AMPK Signaling	0	0.0549	NaN	ACTL6B,ADRB1,AK5,CHRM1,CPT1C,DPF1,PFKP,PHLPP2,PPP2R2C,SMARCD1
Hereditary Breast Cancer Signaling	0	0.0391	NaN	ACTL6B,DPF1,POLR2H,SMARCD1,UBC
Phospholipase C Signaling	0	0.0597	NaN	ADCY1,ADCY2,ADCY5,GNG7,MYL4,PLCB1,PPP3CA,PRKCE,PRKCZ,RALGDS,RHOV,SRC
Ovarian Cancer Signaling	0	0.0351	NaN	APC,SRC,WNT4,WNT7B
HER-2 Signaling in Breast Cancer	0	0.0263	NaN	PRKCE,PRKCZ
Atherosclerosis Signaling	0	0.0139	NaN	CXCL12
Regulation of eIF4 and p70S6K Signaling	0	0.0294	NaN	EIF1AX,EIF3C,PPP2R2C,PRKCZ
Estrogen-Dependent Breast Cancer Signaling	0	0.0328	NaN	HSD17B7,SRC
Glioma Invasiveness Signaling	0	0.0317	NaN	PTK2,RHOV
RANK Signaling in Osteoclasts	0	0.0506	NaN	MAPK10,MAPK8,PPP3CA,SRC
Glioblastoma Multiforme Signaling	0	0.0493	NaN	APC,NF2,PLCB1,RHOV,SRC,WNT4,WNT7B
Neuroprotective Role of THOP1 in Alzheimer's Disease	0	0.0172	NaN	PRSS23
Regulation of IL-2 Expression in Activated and Anergic T Lymphocytes	0	0.038	NaN	MAPK10,MAPK8,PPP3CA
Nur77 Signaling in T Lymphocytes	0	0.0556	NaN	PPP3CA,PRKCE,PRKCZ
PKCÎ¸ Signaling in T Lymphocytes	0	0.0492	NaN	CACNA1E,CACNB3,CACNG3,CAMK2A,MAPK8,PPP3CA
Role of MAPK Signaling in the Pathogenesis of Influenza	0	0.0357	NaN	MAPK10,MAPK8
TNFR2 Signaling	0	0.037	NaN	MAPK8
PI3K Signaling in B Lymphocytes	0	0.0315	NaN	CAMK2A,PLCB1,PPP3CA,PRKCZ
Cyclins and Cell Cycle Regulation	0	0.0141	NaN	PPP2R2C
Cell Cycle Control of Chromosomal Replication	0	0.0408	NaN	CDK14,CDK9
Assembly of RNA Polymerase II Complex	0	0.0435	NaN	GTF2H4,POLR2H
Role of Tissue Factor in Cancer	0	0.0417	NaN	PAK1,PLCB1,RPS6KA2,SRC
Spliceosomal Cycle	0	0.0233	NaN	HSPA8
IL-17A Signaling in Airway Cells	0	0.0392	NaN	MAPK10,MAPK8
Role of IL-17A in Arthritis	0	0.0488	NaN	MAPK10,MAPK8
Role of IL-17F in Allergic Inflammatory Airway Diseases	0	0.0357	NaN	RPS6KA2
Role of JAK2 in Hormone-like Cytokine Signaling	0	0.0333	NaN	SOCS7
Actin Nucleation by ARP-WASP Complex	0	0.0606	NaN	BAIAP2,RHOV,ROCK2,WASF1
NGF Signaling	0	0.0481	NaN	MAPK10,MAPK8,PRKCZ,ROCK2,RPS6KA2
Sertoli Cell-Sertoli Cell Junction Signaling	0	0.047	NaN	ACTA2,AFDN,MAPK10,MAPK8,SPTAN1,SPTBN2,SRC
Telomerase Signaling	0	0.0217	NaN	ETS2,PPP2R2C
Mouse Embryonic Stem Cell Pluripotency	0	0.0115	NaN	APC
Transcriptional Regulatory Network in Embryonic Stem Cells	0	0.0323	NaN	L1CAM
VEGF Family Ligand-Receptor Interactions	0	0.0294	NaN	PRKCE,PRKCZ
ErbB4 Signaling	0	0.0328	NaN	PRKCE,PRKCZ
GDNF Family Ligand-Receptor Interactions	0	0.0286	NaN	MAPK10,MAPK8
Phospholipases	0	0.0227	NaN	PLCB1
Glutathione-mediated Detoxification	0	0.0476	NaN	GSTM4
tRNA Charging	0	0.0556	NaN	SARS1,WARS1
Valine Degradation I	0	0.0526	NaN	DLD
TCA Cycle II (Eukaryotic)	0	0.0476	NaN	DLD
Gluconeogenesis I	0	0.0556	NaN	ME3
Superpathway of Cholesterol Biosynthesis	0	0.04	NaN	HSD17B7
Antioxidant Action of Vitamin C	0	0.037	NaN	MAPK10,MAPK8,PLCB1
PEDF Signaling	0	0.0263	NaN	BDNF,ROCK2
Regulation of Cellular Mechanics by Calpain Protease	0	0.0364	NaN	PTK2,SRC
Cysteine Biosynthesis III (mammalia)	0	0.0588	NaN	PRMT8
Regulation of the Epithelial-Mesenchymal Transition Pathway	0	0.0187	NaN	APC,WNT4,WNT7B
UVA-Induced MAPK Signaling	0	0.0449	NaN	MAPK10,MAPK8,PLCB1,RPS6KA2
STAT3 Pathway	0	0.0446	NaN	IL1R1,MAPK10,MAPK8,SOCS7,SRC
Adipogenesis pathway	0	0.0342	NaN	BSCL2,FBXW7,GTF2H4,NOCT
Wnt/Ca+ pathway	0	0.0566	NaN	CAMK2A,PLCB1,PPP3CA
Estrogen Receptor Signaling	0	0.0586	NaN	ADCY1,ADCY2,ADCY5,ATP5PB,CACNA1E,GNG7,MED16,MMP17,MYL4,PAK1,PLCB1,PRKCE,PRKCZ,ROCK2,SHC2,SRC
Toll-like Receptor Signaling	0	0.0333	NaN	MAPK8,UBC
EGF Signaling	0	0.0385	NaN	MAPK8,SRC
SAPK/JNK Signaling	0	0.0337	NaN	GNG7,MAPK10,MAPK8
PI3K/AKT Signaling	0	0.0338	NaN	IL1R1,PPP2R2C,SYNJ1,SYNJ2,YWHAQ
PTEN Signaling	0	0.0339	NaN	PRKCZ,PTK2,SYNJ1,SYNJ2
IL-2 Signaling	0	0.0182	NaN	MAPK8
Amyloid Processing	0	0.0426	NaN	CDK5R1,PRKCE
FGF Signaling	0	0.0137	NaN	MAPK8
Endoplasmic Reticulum Stress Pathway	0	0.05	NaN	MAPK8
JAK/Stat Signaling	0	0.0263	NaN	CCKBR,SOCS7
Cell Cycle: G2/M DNA Damage Checkpoint Regulation	0	0.05	NaN	RPRM,YWHAQ
Xenobiotic Metabolism Signaling	0	0.0545	NaN	CAMK2A,CHST2,GSTM4,HS3ST2,HS3ST4,MAPK8,NDST3,PPP2R2C,PRKCE,PRKCZ,SULT4A1
IL-4 Signaling	0	0.0323	NaN	SYNJ1,SYNJ2
B Cell Receptor Signaling	0	0.0373	NaN	CAMK2A,MAPK8,PPP3CA,PTK2,SYNJ1,SYNJ2
Neurotrophin/TRK Signaling	0	0.0448	NaN	BDNF,MAPK8,SPRY2
Sonic Hedgehog Signaling	0	0.0385	NaN	GLI3
Integrin Signaling	0	0.0598	NaN	ACTA2,ARF3,CTTN,MAPK8,PAK1,PAK5,PAK6,PTK2,RHOV,SRC,TSPAN5
Death Receptor Signaling	0	0.039	NaN	ACTA2,MAPK8,SPTAN1
PPAR Signaling	0	0.0114	NaN	IL1R1
p38 MAPK Signaling	0	0.0233	NaN	IL1R1,RPS6KA2
TGF-Î² Signaling	0	0.0235	NaN	ACVR1C,MAPK8
Apoptosis Signaling	0	0.0353	NaN	MAPK8,PRKCE,SPTAN1
Notch Signaling	0	0.027	NaN	HEY1
NF-ÎºB Signaling	0	0.0208	NaN	IL1R1,MAPK8,PRKCZ
VEGF Signaling	0	0.0575	NaN	ACTA2,EIF1AX,PTK2,ROCK2,SRC
T Cell Receptor Signaling	0	0.0319	NaN	MAPK8,PPP3CA,RASGRP1
IL-6 Signaling	0	0.0288	NaN	IL1R1,MAPK10,MAPK8
PDGF Signaling	0	0.05	NaN	MAPK8,SRC,SYNJ1,SYNJ2
BMP signaling pathway	0	0.0548	NaN	BMP3,CHRD,MAPK10,MAPK8
Phagosome Formation	0	0.0575	NaN	PLCB1,PRKCE,PRKCZ,RHOV,SCARA3
Autophagy	0	0.0222	NaN	VPS39
Macropinocytosis Signaling	0	0.0571	NaN	PAK1,PRKCE,PRKCZ,SRC
PD-1, PD-L1 cancer immunotherapy pathway	0	0.0149	NaN	RASGRP1
Sumoylation Pathway	0	0.0323	NaN	MAPK10,MAPK8,RHOV
Th1 and Th2 Activation Pathway	0	0.00926	NaN	ACVR1C
Th2 Pathway	0	0.012	NaN	ACVR1C
Osteoarthritis Pathway	0	0.0192	NaN	GLI3,IL1R1,LRP1
GP6 Signaling Pathway	0	0.0532	NaN	COL23A1,COL6A1,PRKCE,PRKCZ,PTK2
IL-7 Signaling Pathway	0	0.0159	NaN	PTK2
Sirtuin Signaling Pathway	0	0.0342	NaN	APEX1,ATP5PB,CPT1C,NDUFA9,NDUFAF2,NDUFS5,NDUFS8,VDAC3
Adrenomedullin signaling pathway	0	0.0539	NaN	ADCY1,ADCY2,ADCY5,KCNQ3,MAPK10,MAPK8,PLCB1,PTK2,SHC2
Iron homeostasis signaling pathway	0	0.0583	NaN	ATP6AP1,ATP6V1A,ATP6V1D,ATP6V1G2,BMP3,LRP1
Th17 Activation Pathway	0	0.0244	NaN	IL1R1
NER Pathway	0	0.0337	NaN	GTF2H4,POLR2H,RAD23B
Endocannabinoid Cancer Inhibition Pathway	0	0.0574	NaN	ADCY1,ADCY2,ADCY5,CNR1,PTK2,ROCK2,SRC
Apelin Pancreas Signaling Pathway	0	0.0541	NaN	MAPK10,MAPK8
BAG2 Signaling Pathway	0	0.0571	NaN	HSPA8,PRKN
FAT10 Cancer Signaling Pathway	0	0.0256	NaN	ACVR1C
T Cell Exhaustion Signaling Pathway	0	0.0345	NaN	ACVR1C,MAPK10,MAPK8,PPP2R2C
Systemic Lupus Erythematosus In T Cell Signaling Pathway	0	0.0311	NaN	PPP2R2C,PPP3CA,PTK2,RHOV,ROCK2
Systemic Lupus Erythematosus In B Cell Signaling Pathway	0	0.0421	NaN	PPP3CA,PRKCE,PRKCZ,RASGRP1,SHC2,SRC,SYNJ1,SYNJ2
Senescence Pathway	0	0.0433	NaN	ACVR1C,ANAPC7,CACNA1E,DLD,ETS2,PCGF2,PDK2,PPP2R2C,PPP3CA,PRKCZ
Inhibition of ARE-Mediated mRNA Degradation Pathway	0	0.0303	NaN	EXOSC9,PPP2R2C,YWHAQ
HOTAIR Regulatory Pathway	0	0.0345	NaN	MMP17,ROCK2,WNT4,WNT7B
Hepatic Fibrosis Signaling Pathway	0	0.0574	NaN	ACTA2,ACVR1C,CACNA1E,CNR1,GLI3,IL1R1,KLF9,MAPK10,MAPK8,MYL4,PRKCE,PRKCZ,PTK2,RHOV,ROCK2,WNT4,WNT7B
BEX2 Signaling Pathway	0	0.0435	NaN	MAPK10,MAPK8,PPP2R2C
Necroptosis Signaling Pathway	0	0.0531	NaN	CAMK2A,MERTK,PPP3CA,TYRO3,UBC,VDAC3
Xenobiotic Metabolism General Signaling Pathway	0	0.0377	NaN	GSTM4,MAPK8,PRKCE,PRKCZ
Xenobiotic Metabolism AHR Signaling Pathway	0	0.0175	NaN	GSTM4
Regulation Of The Epithelial Mesenchymal Transition By Growth Factors Pathway	0	0.0132	NaN	MAPK10,MAPK8
Regulation Of The Epithelial Mesenchymal Transition In Development Pathway	0	0.0571	NaN	APC,GLI3,WNT4,WNT7B
Coronavirus Pathogenesis Pathway	0	0.0244	NaN	MAPK10,MAPK8,TNPO2
GM-CSF Signaling	0	0.0317	NaN	CAMK2A,PPP3CA

## Sheet: F_Immune_Response
Ingenuity Canonical Pathways	-log(p-value)	Ratio	z-score	Molecules
Senescence Pathway	3.45	0.129	NaN	ANAPC1,ATF3,ATM,ATR,CDC23,CDC26,CDK2,EED,ELF1,ELF2,EP300,HBP1,KAT2B,MAPKAPK3,MCU,MRE11,NFAT5,NFATC1,NFATC3,NFKB1,PIK3C2A,PML,PPP2R5A,PPP3CC,PTEN,RAF1,RBL2,RNF2,RPS6KA5,SMAD7
Inflammasome pathway	3.42	0.375	NaN	AIM2,CASP1,IL18,NFKB1,P2RX7,TLR4
Role of JAK1, JAK2 and TYK2 in Interferon Signaling	3.26	0.353	NaN	IFNGR1,NFKB1,PTPN6,RAF1,RELA,STAT3
Nur77 Signaling in T Lymphocytes	3.15	0.204	NaN	EP300,ESRRA,HDAC2,HDAC9,MAP3K2,MAP3K3,NFATC1,NR4A1,PPP3CC,PRKD3,SIN3A
B Cell Receptor Signaling	2.95	0.135	NaN	BCL6,CREB1,CSK,INPP5F,LYN,MAP3K1,MAP3K14,MAP3K2,MAP3K3,NFAT5,NFATC1,NFATC3,NFKB1,PIK3C2A,PPP3CC,PTEN,PTK2B,PTPN6,RAF1,RELA,RPS6KB1,VAV3
HOTAIR Regulatory Pathway	2.75	0.145	NaN	AGO4,EED,EP300,HDAC2,KMT2C,MRTFA,MTF2,NFKB1,PIK3C2A,PTEN,RELA,REST,SETDB1,STAT3,STK38,TCF7,TLR4
RAR Activation	2.46	0.126	NaN	ARID1A,CITED2,CSK,CSNK2A1,EP300,HLTF,KAT2B,MAP3K1,NFKB1,NSD1,PML,PNRC1,PRKAG1,PRKD3,PTEN,REL,RELA,RPL7A,SMAD7,STAT5A,STAT5B
Adipogenesis pathway	2.32	0.136	NaN	DGKD,HAT1,HDAC2,HDAC4,HDAC8,HDAC9,KAT2B,KAT6A,KMT2B,PPARG,RPS6KB1,SAP130,SETDB1,SIN3A,STAT5B,TCF7
Cell Cycle: G1/S Checkpoint Regulation	2.24	0.167	NaN	ATM,ATR,CDK2,HDAC2,HDAC4,HDAC8,HDAC9,RBL2,RPL5,SIN3A
April Mediated Signaling	2.21	0.206	NaN	MAP3K1,MAP3K14,NFAT5,NFATC1,NFATC3,NFKB1,RELA
p53 Signaling	2.12	0.146	NaN	ATM,ATR,BBC3,CDK2,EP300,HDAC9,KAT2B,MDM4,PIK3C2A,PML,PTEN,STAG1
NF-ÎºB Signaling	2.1	0.123	NaN	CSNK2A1,EP300,HDAC2,IGF1R,IGF2R,IL18,INSR,IRAK3,MAP3K1,MAP3K14,MAP3K3,MAP4K4,NFKB1,PELI1,PIK3C2A,RAF1,RELA,TLR4
Natural Killer Cell Signaling	2.07	0.122	NaN	HSPA14,IL18,MAP3K1,MAP3K14,MAP3K2,MAP3K3,NFAT5,NFATC1,NFATC3,NFKB1,PAK2,PIK3C2A,PTK2B,PTPN6,RAF1,RELA,VAV3,WIPF1
T Cell Receptor Signaling	2.05	0.138	NaN	CSK,MAP3K1,NFAT5,NFATC1,NFATC3,NFKB1,PIK3C2A,PPP3CC,RAF1,RASA1,RASGRP1,RELA,VAV3
Hypoxia Signaling in the Cardiovascular System	2.04	0.156	NaN	ARNT,ATM,BIRC6,CREB1,EP300,EPO,PTEN,UBE2D1,UBE2G1,UBE2I
B Cell Activating Factor Signaling	2.01	0.189	NaN	MAP3K1,MAP3K14,NFAT5,NFATC1,NFATC3,NFKB1,RELA
TREM1 Signaling	2	0.174	NaN	CASP1,IL18,NFKB1,RELA,STAT3,STAT5A,STAT5B,TLR4
IL-9 Signaling	1.97	0.207	NaN	NFKB1,PIK3C2A,RELA,STAT3,STAT5A,STAT5B
Role of IL-17F in Allergic Inflammatory Airway Diseases	1.97	0.207	NaN	CREB1,NFKB1,RAF1,RELA,RPS6KA5,TRAF3IP2
Role of BRCA1 in DNA Damage Response	1.95	0.145	NaN	ARID1A,ATM,ATR,BABAM2,FANCM,HLTF,MDC1,MRE11,POU2F1,RBL2,RFC2
Telomere Extension by Telomerase	1.95	0.286	NaN	HNRNPA1,HNRNPA2B1,MRE11,TNKS
Growth Hormone Signaling	1.92	0.158	NaN	IGF1R,PIK3C2A,PRKD3,PTPN6,RPS6KA5,RPS6KB1,STAT3,STAT5A,STAT5B
Hereditary Breast Cancer Signaling	1.92	0.123	NaN	ARID1A,ATM,ATR,EP300,FANCM,HDAC2,HDAC4,HDAC8,HDAC9,HLTF,MRE11,PIK3C2A,POLR2A,PTEN,RFC2,XPC
Acute Myeloid Leukemia Signaling	1.91	0.143	NaN	CSF2RA,NFKB1,PIK3C2A,PML,RAF1,RELA,RPS6KB1,STAT3,STAT5A,STAT5B,TCF7
Glucocorticoid Receptor Signaling	1.9	0.105	NaN	ARID1A,CREB1,EP300,FKBP5,GTF2F2,HLTF,HSPA14,KAT2B,MAP3K1,MAP3K14,NCOA3,NFAT5,NFATC1,NFATC3,NFKB1,PIK3C2A,POLR2A,POU2F1,PPP3CC,PRKAG1,RAF1,RELA,STAT3,STAT5A,STAT5B,TAF3,UBE2I
Role of JAK2 in Hormone-like Cytokine Signaling	1.9	0.2	NaN	EPO,HLTF,PTPN6,STAT3,STAT5A,STAT5B
D-myo-inositol (1,4,5,6)-Tetrakisphosphate Biosynthesis	1.86	0.124	NaN	DUSP11,DUSP2,HACD2,INPP5F,NUDT16,PPFIA1,PPP2R5A,PPP4C,PPP4R1,PPTC7,PTEN,PTPN6,PXYLP1,RASA1,STYX
D-myo-inositol (3,4,5,6)-tetrakisphosphate Biosynthesis	1.86	0.124	NaN	DUSP11,DUSP2,HACD2,INPP5F,NUDT16,PPFIA1,PPP2R5A,PPP4C,PPP4R1,PPTC7,PTEN,PTPN6,PXYLP1,RASA1,STYX
Role of CHK Proteins in Cell Cycle Checkpoint Control	1.84	0.163	NaN	ATM,ATR,CDK2,MDC1,MRE11,PPP2R5A,RAD17,RFC2
DNA damage-induced 14-3-3Ïƒ Signaling	1.84	0.267	NaN	ATM,ATR,CDK2,RAD17
RANK Signaling in Osteoclasts	1.83	0.139	NaN	MAP3K1,MAP3K14,MAP3K2,MAP3K3,NFATC1,NFKB1,PIK3C2A,PPP3CC,PTK2B,RAF1,RELA
Cyclins and Cell Cycle Regulation	1.82	0.145	NaN	ATM,ATR,CDK2,HDAC2,HDAC4,HDAC8,HDAC9,PPP2R5A,RAF1,SIN3A
3-phosphoinositide Degradation	1.8	0.119	NaN	DUSP11,DUSP2,HACD2,INPP4B,INPP5F,NUDT16,PPFIA1,PPP2R5A,PPP4C,PPP4R1,PPTC7,PTEN,PTPN6,PXYLP1,RASA1,STYX
PPAR Signaling	1.77	0.132	NaN	CITED2,EP300,IL18,INSR,MAP3K14,MAP4K4,NFKB1,PPARG,RAF1,RELA,STAT5A,STAT5B
Th17 Activation Pathway	1.77	0.171	NaN	IRAK3,NFAT5,NFATC1,NFATC3,NFKB1,RELA,STAT3
Systemic Lupus Erythematosus In B Cell Signaling Pathway	1.76	0.109	NaN	BCL2L11,CSK,IFNGR1,IL18,INPP5F,LYN,MAP3K14,MAP4K4,MCL1,NFAT5,NFATC1,NFATC3,NFKB1,PIK3C2A,PPP3CC,PRKD3,PTPN6,RAF1,RASGRP1,RELA,STAT3
Toll-like Receptor Signaling	1.74	0.148	NaN	IL18,IRAK3,LY96,MAP3K1,MAP3K14,MAP4K4,NFKB1,RELA,TLR4
ATM Signaling	1.72	0.134	NaN	ATM,ATR,CBX1,CDK2,CREB1,MDC1,MDM4,MRE11,PPP2R5A,RAD17,ZEB1
Erythropoietin Signaling	1.7	0.139	NaN	EPO,NFKB1,PIK3C2A,PRKD3,PTPN6,RAF1,RELA,RPS6KB1,STAT5A,STAT5B
Chronic Myeloid Leukemia Signaling	1.67	0.128	NaN	HDAC2,HDAC4,HDAC8,HDAC9,NFKB1,PIK3C2A,RAF1,RBL2,RELA,SIN3A,STAT5A,STAT5B
Sumoylation Pathway	1.67	0.128	NaN	EP300,HDAC2,NFKB1,PML,RANBP2,RFC2,RHOH,RHOQ,SP1,SP3,UBE2I,ZEB1
Estrogen-Dependent Breast Cancer Signaling	1.65	0.143	NaN	CREB1,HSD17B11,IGF1R,NFKB1,PIK3C2A,RELA,SP1,STAT5A,STAT5B
Branched-chain Î±-keto acid Dehydrogenase Complex	1.62	0.5	NaN	BCKDHA,BCKDHB
DNA Methylation and Transcriptional Repression Signaling	1.59	0.192	NaN	ARID4B,CHD4,HDAC2,SAP130,SIN3A
IL-7 Signaling Pathway	1.57	0.138	NaN	BAK1,BCL6,CDK2,LYN,MCL1,NFATC1,PIK3C2A,STAT5A,STAT5B
3-phosphoinositide Biosynthesis	1.56	0.112	NaN	DUSP11,DUSP2,HACD2,INPP5F,NUDT16,PIK3C2A,PPFIA1,PPP2R5A,PPP4C,PPP4R1,PPTC7,PTEN,PTPN6,PXYLP1,RASA1,STYX
IL-15 Signaling	1.53	0.136	NaN	NFKB1,PIK3C2A,RAF1,RELA,RPS6KB1,RPTOR,STAT3,STAT5A,STAT5B
Huntington's Disease Signaling	1.49	0.102	NaN	ATP5F1D,CASP1,CREB1,DNM2,EP300,GOSR1,HDAC2,HDAC4,HDAC8,HDAC9,HIP1,HSPA14,IGF1R,PIK3C2A,POLR2A,PRKD3,RASA1,REST,SIN3A,SP1,VTI1A
Phospholipase C Signaling	1.49	0.102	NaN	ARHGEF1,ARHGEF6,CREB1,EP300,HDAC2,HDAC4,HDAC8,HDAC9,LYN,MARCKS,MEF2A,NFAT5,NFATC1,NFATC3,NFKB1,PPP3CC,PRKD3,RAF1,RELA,RHOH,RHOQ
Osteoarthritis Pathway	1.48	0.108	NaN	CASP1,CREB1,HDAC4,MYBBP1A,NAMPT,NFKB1,P2RX7,PPARG,PRKAG1,PTCH1,RBPJ,RELA,SIK3,SMAD7,SP1,TCF7,TLR4
D-myo-inositol-5-phosphate Metabolism	1.44	0.11	NaN	DUSP11,DUSP2,HACD2,INPP5F,NUDT16,PPFIA1,PPP2R5A,PPP4C,PPP4R1,PPTC7,PTEN,PTPN6,PXYLP1,RASA1,STYX
IL-10 Signaling	1.44	0.138	NaN	ARG2,IL18,MAP3K14,MAP4K4,NFKB1,RELA,SP1,STAT3
Cell Cycle Control of Chromosomal Replication	1.42	0.146	NaN	CDC7,CDK17,CDK19,CDK2,CDK20,MCM7,TOP2B
IL-15 Production	1.4	0.117	NaN	ABL2,CLK1,CLK2,CLK4,CSF2RA,CSK,IGF1R,INSR,LYN,NFKB1,PTK2B,RELA
iNOS Signaling	1.38	0.154	NaN	IFNGR1,IRAK3,LY96,NFKB1,RELA,TLR4
NGF Signaling	1.37	0.115	NaN	CREB1,MAP3K1,MAP3K14,MAP3K2,MAP3K3,NFKB1,PIK3C2A,RAF1,RELA,RPS6KA5,RPS6KB1,SMPD2
PD-1, PD-L1 cancer immunotherapy pathway	1.35	0.127	NaN	CDK2,CSK,CSNK2A1,IFNGR1,PIK3C2A,PTEN,RASGRP1,STAT5A,STAT5B
Cardiac Hypertrophy Signaling (Enhanced)	1.31	0.089	NaN	AKAP13,EP300,FGF13,HDAC2,HDAC4,HDAC8,HDAC9,IGF1R,IL18,IL20RB,INPP5F,MAP3K1,MAP3K14,MAP3K2,MAP3K3,MAPKAPK3,MEF2A,MKNK1,NFAT5,NFATC1,NFATC3,NFKB1,PDE3B,PDE7A,PIK3C2A,PPP3CC,PRKAG1,PRKD3,PTEN,RAF1,RELA,RPS6KA5,RPS6KB1,STAT3
EGF Signaling	1.26	0.135	NaN	CSNK2A1,MAP3K1,PIK3C2A,RAF1,RASA1,RPS6KB1,STAT3
Prolactin Signaling	1.26	0.122	NaN	EP300,PIK3C2A,PRKD3,RAF1,SP1,STAT3,STAT5A,STAT5B,TCF7
Cell Cycle: G2/M DNA Damage Checkpoint Regulation	1.24	0.143	NaN	ATM,ATR,EP300,KAT2B,MDM4,TOP2B
PKCÎ¸ Signaling in T Lymphocytes	1.22	0.107	NaN	MAP3K1,MAP3K14,MAP3K2,MAP3K3,NFAT5,NFATC1,NFATC3,NFKB1,PIK3C2A,POU2F1,PPP3CC,RELA,VAV3
Protein Kinase A Signaling	1.21	0.0895	NaN	AKAP10,AKAP13,AKAP8,ANAPC1,CDC23,CDC26,CREB1,DUSP11,DUSP2,EYA2,MAP3K1,NFAT5,NFATC1,NFATC3,NFKB1,PDE3B,PDE7A,PPP3CC,PRKAG1,PRKD3,PTCH1,PTEN,PTK2B,PTPN4,PTPN6,RAF1,RELA,TCF7,VASP
DNA Double-Strand Break Repair by Non-Homologous End Joining	1.21	0.214	NaN	ATM,MRE11,XRCC4
JAK/Stat Signaling	1.2	0.118	NaN	NFKB1,PIAS2,PIK3C2A,PTPN6,RAF1,RELA,STAT3,STAT5A,STAT5B
Tec Kinase Signaling	1.2	0.104	NaN	LYN,NFKB1,PAK2,PIK3C2A,PRKD3,PTK2B,RELA,RHOH,RHOQ,STAT3,STAT5A,STAT5B,TLR4,VAV3
UVA-Induced MAPK Signaling	1.16	0.112	NaN	ATM,PARP11,PARP2,PARP4,PIK3C2A,RPS6KA5,RPS6KB1,SMPD2,TIPARP,TNKS
Superpathway of Inositol Phosphate Compounds	1.16	0.0977	NaN	DUSP11,DUSP2,HACD2,INPP5F,NUDT16,PIK3C2A,PPFIA1,PPP2R5A,PPP4C,PPP4R1,PPTC7,PTEN,PTPN6,PXYLP1,RASA1,SEC16A,STYX
HGF Signaling	1.15	0.109	NaN	CDK2,ELF1,ELF2,MAP3K1,MAP3K14,MAP3K2,MAP3K3,PIK3C2A,PRKD3,RAF1,STAT3
MIF-mediated Glucocorticoid Regulation	1.15	0.167	NaN	LY96,NFKB1,RELA,TLR4
Death Receptor Signaling	1.14	0.115	NaN	MAP3K14,MAP4K4,NFKB1,PARP11,PARP2,PARP4,RELA,TIPARP,TNKS
NER Pathway	1.13	0.111	NaN	EP300,ERCC5,HMGN1,POLR2A,RFC2,RNF111,TOP2B,UBE2I,UVSSA,XPC
Apelin Endothelial Signaling Pathway	1.13	0.108	NaN	ARNT,HDAC4,MEF2A,NFKB1,PIK3C2A,PRKAG1,PRKD3,RAF1,RELA,RPS6KB1,SP1
Regulation of IL-2 Expression in Activated and Anergic T Lymphocytes	1.11	0.114	NaN	MAP3K1,NFAT5,NFATC1,NFATC3,NFKB1,PPP3CC,RAF1,RELA,VAV3
PI3K Signaling in B Lymphocytes	1.11	0.102	NaN	ATF3,CREB1,LYN,NFAT5,NFATC1,NFATC3,NFKB1,PPP3CC,PTEN,RAF1,RELA,TLR4,VAV3
Telomerase Signaling	1.11	0.11	NaN	ELF1,ELF2,HDAC2,HDAC4,HDAC8,HDAC9,PIK3C2A,PPP2R5A,RAF1,SP1
Retinoic acid Mediated Apoptosis Signaling	1.1	0.143	NaN	PARP11,PARP2,PARP4,TIPARP,TNKS
BAG2 Signaling Pathway	1.1	0.143	NaN	HSPA14,NFKB1,RELA,SP1,UBE2D1
BEX2 Signaling Pathway	1.1	0.118	NaN	BAK1,BBC3,NFKB1,PPP2R5A,PTEN,RELA,STAT3,TCF7
Systemic Lupus Erythematosus Signaling	1.09	0.1	NaN	HNRNPA2B1,IL18,LSM14A,LSM2,LYN,NFAT5,NFATC1,NFATC3,PIK3C2A,PRPF38B,PRPF39,PTPN6,SNRNP70,SNRPA1
CD28 Signaling in T Helper Cells	1.08	0.109	NaN	CSK,MAP3K1,NFAT5,NFATC1,NFATC3,NFKB1,PIK3C2A,PPP3CC,PTPN6,RELA
HMGB1 Signaling	1.06	0.103	NaN	HAT1,IFNGR1,IL18,KAT2B,KAT6A,NFKB1,PIK3C2A,RELA,RHOH,RHOQ,SP1,TLR4
Notch Signaling	1.06	0.139	NaN	ADAM17,MAML2,MAML3,NOTCH2,RBPJ
iCOS-iCOSL Signaling in T Helper Cells	1.06	0.111	NaN	CSK,NFAT5,NFATC1,NFATC3,NFKB1,PIK3C2A,PPP3CC,PTEN,RELA
ErbB2-ErbB3 Signaling	1.06	0.121	NaN	PIK3C2A,PTEN,RAF1,SP1,STAT3,STAT5A,STAT5B
Role of PKR in Interferon Induction and Antiviral Response	1.06	0.108	NaN	ATF3,CASP1,HSPA14,IFNGR1,IL18,NFKB1,RELA,SP1,STAT3,TLR4
Apelin Pancreas Signaling Pathway	1.02	0.135	NaN	NFKB1,PDE3B,PIK3C2A,PRKAG1,RELA
Renin-Angiotensin Signaling	1.01	0.103	NaN	MAP3K1,NFKB1,PAK2,PIK3C2A,PRKAG1,PRKD3,PTK2B,PTPN6,RAF1,RELA,STAT3
IL-12 Signaling and Production in Macrophages	1.01	0.105	NaN	EP300,IFNGR1,IL18,NFKB1,PIK3C2A,PPARG,PRKD3,REL,RELA,TLR4
GADD45 Signaling	1.01	0.176	NaN	ATM,ATR,CDK2
ERK/MAPK Signaling	0.991	0.0949	NaN	CREB1,DUSP2,ELF1,ELF2,MKNK1,NFATC1,PAK2,PIK3C2A,PPARG,PPP2R5A,PRKAG1,PTK2B,RAF1,RPS6KA5,STAT3
IL-3 Signaling	0.987	0.111	NaN	PIK3C2A,PPP3CC,PRKD3,PTPN6,RAF1,STAT3,STAT5A,STAT5B
FLT3 Signaling in Hematopoietic Progenitor Cells	0.987	0.111	NaN	CREB1,PIK3C2A,RAF1,RPS6KA5,RPS6KB1,STAT3,STAT5A,STAT5B
FGF Signaling	0.987	0.111	NaN	CREB1,FGF13,MAP3K1,PIK3C2A,PTPN6,RAF1,RPS6KA5,STAT3
CD27 Signaling in Lymphocytes	0.983	0.122	NaN	MAP3K1,MAP3K14,MAP3K2,MAP3K3,NFKB1,RELA
Production of Nitric Oxide and Reactive Oxygen Species in Macrophages	0.975	0.0943	NaN	ARG2,IFNGR1,MAP3K1,MAP3K14,MAP3K2,MAP3K3,NFKB1,PIK3C2A,PPP2R5A,PRKD3,PTPN6,RELA,RHOH,RHOQ,TLR4
Molecular Mechanisms of Cancer	0.955	0.0841	NaN	ARHGEF1,ARHGEF6,ATM,ATR,BAK1,BBC3,BCL2L11,CDK17,CDK19,CDK2,CDK20,EP300,HAT1,NFKB1,PAK2,PIK3C2A,PRKAG1,PRKD3,PTCH1,RAF1,RASA1,RASGRP1,RBPJ,RELA,RHOH,RHOQ,SIN3A,SMAD7,SUFU
TNFR2 Signaling	0.955	0.143	NaN	MAP3K1,MAP3K14,NFKB1,RELA
Th1 and Th2 Activation Pathway	0.951	0.1	NaN	CHD4,IFNGR1,IL18,NFATC1,NFATC3,NFKB1,NOTCH2,PIK3C2A,STAT3,STAT5A,STAT5B
D-myo-inositol (1,3,4)-trisphosphate Biosynthesis	0.947	0.167	NaN	INPP5F,PTEN,SEC16A
IL-4 Signaling	0.939	0.113	NaN	INPP5F,NFAT5,NFATC1,NFATC3,PIK3C2A,PTPN6,RPS6KB1
Systemic Lupus Erythematosus In T Cell Signaling Pathway	0.939	0.0932	NaN	BCL6,CASP1,CREB1,ELF1,H2-K2/H2-Q9,PIK3C2A,PPP2R5A,PPP3CC,RDX,RHOH,RHOQ,RPS6KB1,RPTOR,SP1,STAT3
GÎ±12/13 Signaling	0.928	0.0991	NaN	ARHGEF1,LPAR6,MAP3K1,MEF2A,NFKB1,PIK3C2A,PTK2B,RAF1,RASA1,RELA,VAV3
IL-17A Signaling in Airway Cells	0.921	0.118	NaN	NFKB1,PIK3C2A,PTEN,RELA,STAT3,TRAF3IP2
Apoptosis Signaling	0.914	0.103	NaN	BAK1,BCL2L11,BIRC6,MAP3K14,MAP4K4,MCL1,NFKB1,RAF1,RELA
GM-CSF Signaling	0.914	0.111	NaN	CSF2RA,LYN,PIK3C2A,PPP3CC,RAF1,STAT3,STAT5B
Altered T Cell and B Cell Signaling in Rheumatoid Arthritis	0.91	0.125	NaN	IL18,MAP3K14,NFKB1,RELA,TLR4
Embryonic Stem Cell Differentiation into Cardiac Lineages	0.893	0.5	NaN	SP4
UDP-D-xylose and UDP-D-glucuronate Biosynthesis	0.893	0.5	NaN	UXS1
Creatine-phosphate Biosynthesis	0.893	0.5	NaN	MAP4K4
PRPP Biosynthesis I	0.893	0.5	NaN	PRPS2
All-trans-decaprenyl Diphosphate Biosynthesis	0.893	0.5	NaN	PDSS1
S-methyl-5-thio-Î±-D-ribose 1-phosphate Degradation	0.893	0.5	NaN	MRI1
Arginine Degradation I (Arginase Pathway)	0.893	0.5	NaN	ARG2
PEDF Signaling	0.886	0.105	NaN	NFKB1,PIK3C2A,PPARG,RAF1,RELA,TCF12,TCF7,ZEB1
Calcium-induced T Lymphocyte Apoptosis	0.876	0.122	NaN	EP300,HDAC2,NR4A1,PPP3CC,PRKD3
MIF Regulation of Innate Immunity	0.873	0.133	NaN	LY96,NFKB1,RELA,TLR4
p38 MAPK Signaling	0.87	0.101	NaN	CREB1,HMGN1,IL18,IRAK3,MAPKAPK3,MEF2A,MKNK1,RPS6KA5,RPS6KB1
Assembly of RNA Polymerase III Complex	0.857	0.2	NaN	GTF3C1,SF3A1
LPS-stimulated MAPK Signaling	0.842	0.103	NaN	CREB1,MAP3K14,NFKB1,PIK3C2A,PRKD3,RAF1,RELA,TLR4
NF-ÎºB Activation by Viruses	0.842	0.103	NaN	ITGAV,MAP3K1,MAP3K14,NFKB1,PIK3C2A,PRKD3,RAF1,RELA
Th1 Pathway	0.842	0.103	NaN	IFNGR1,IL18,NFATC1,NFATC3,NFKB1,NOTCH2,PIK3C2A,STAT3
RhoA Signaling	0.839	0.0971	NaN	ABL2,ARHGAP12,ARHGEF1,CDC42EP3,IGF1R,LPAR6,PTK2B,RAPGEF2,RAPGEF6,RDX
Aryl Hydrocarbon Receptor Signaling	0.833	0.0948	NaN	ARNT,ATM,ATR,CDK2,EP300,MCM7,NCOA3,NFKB1,RBL2,RELA,SP1
Role of Oct4 in Mammalian Embryonic Stem Cell Pluripotency	0.833	0.129	NaN	KDM5B,MEF2A,PHC3,REST
Transcriptional Regulatory Network in Embryonic Stem Cells	0.833	0.129	NaN	KAT6A,REST,RIF1,STAT3
Induction of Apoptosis by HIV1	0.81	0.109	NaN	BAK1,BBC3,MAP3K14,NFKB1,RELA,SLC25A5
Wnt/Ca+ pathway	0.81	0.109	NaN	CREB1,NFAT5,NFATC1,NFATC3,NFKB1,RELA
IL-22 Signaling	0.799	0.143	NaN	STAT3,STAT5A,STAT5B
PTEN Signaling	0.799	0.0932	NaN	BCL2L11,CSNK2A1,IGF1R,IGF2R,INPP5F,INSR,NFKB1,PTEN,RAF1,RELA,RPS6KB1
IL-23 Signaling Pathway	0.799	0.125	NaN	NFKB1,PIK3C2A,RELA,STAT3
PDGF Signaling	0.796	0.1	NaN	ABL2,CSNK2A1,INPP5F,MAP3K1,PIK3C2A,RAF1,RASA1,STAT3
IL-8 Signaling	0.788	0.0877	NaN	IQGAP1,IRAK3,ITGAV,MAP4K4,NFKB1,PAK2,PIK3C2A,PRKD3,PTK2B,RAF1,RELA,RHOH,RHOQ,RPS6KB1,VASP
Cleavage and Polyadenylation of Pre-mRNA	0.788	0.182	NaN	CSTF3,PAPOLA
Granzyme A Signaling	0.788	0.182	NaN	ANP32A,EP300
Spliceosomal Cycle	0.783	0.114	NaN	DHX15,SF3A1,SF3B1,SF3B3,YJU2
IL-2 Signaling	0.783	0.107	NaN	CSNK2A1,PIK3C2A,PTK2B,RAF1,STAT5A,STAT5B
Melanocyte Development and Pigmentation Signaling	0.775	0.0988	NaN	CREB1,EP300,PIK3C2A,PRKAG1,PTPN6,RAF1,RPS6KA5,RPS6KB1
Angiopoietin Signaling	0.764	0.101	NaN	NFKB1,PAK2,PIK3C2A,RASA1,RELA,STAT5A,STAT5B
Sirtuin Signaling Pathway	0.762	0.0833	NaN	ABCA1,ARG2,ATG16L1,ATG16L2,ATP5F1D,BCL2L11,EPO,ESRRA,GABPB2,NAMPT,NDUFAB1,NFKB1,PPARG,RELA,RPTOR,SF3A1,SLC25A5,SP1,STAT3,XPC
Prostate Cancer Signaling	0.754	0.0976	NaN	CDK2,CREB1,NFKB1,PIK3C2A,PTEN,RAF1,RELA,SIN3A
Myc Mediated Apoptosis Signaling	0.754	0.111	NaN	BBC3,BCL2L11,MCL1,NFKB1,PRKAG1
TNFR1 Signaling	0.754	0.111	NaN	MAP3K1,MAP3K14,NFKB1,PAK2,RELA
Hepatic Cholestasis	0.747	0.0909	NaN	IL18,INSR,IRAK3,LY96,MAP3K14,NFKB1,PRKAG1,PRKD3,RELA,SLCO3A1,TLR4
IL-6 Signaling	0.747	0.0926	NaN	CSNK2A1,IL18,MAP3K14,MAP4K4,MCL1,NFKB1,PIK3C2A,RAF1,RELA,STAT3
Regulation Of The Epithelial Mesenchymal Transition In Development Pathway	0.742	0.1	NaN	ADAM17,NFKB1,PTCH1,RBPJ,RELA,SUFU,TCF7
Thrombopoietin Signaling	0.733	0.103	NaN	PIK3C2A,PRKD3,RAF1,STAT3,STAT5A,STAT5B
Biotin-carboxyl Carrier Protein Assembly	0.73	0.333	NaN	HLCS
Oxidized GTP and dGTP Detoxification	0.73	0.333	NaN	DDX6
GÎ±q Signaling	0.719	0.0882	NaN	CSK,NFATC1,NFATC3,NFKB1,PIK3C2A,PPP3CC,PRKD3,PTK2B,RAF1,RELA,RHOH,RHOQ
Role of JAK family kinases in IL-6-type Cytokine Signaling	0.714	0.13	NaN	STAT3,STAT5A,STAT5B
Superpathway of D-myo-inositol (1,4,5)-trisphosphate Metabolism	0.714	0.13	NaN	INPP5F,PTEN,SEC16A
Calcium Signaling	0.695	0.0861	NaN	CREB1,EP300,HDAC2,HDAC4,HDAC8,HDAC9,MCU,MEF2A,NFAT5,NFATC1,NFATC3,PPP3CC,PRKAG1
tRNA Charging	0.67	0.111	NaN	DARS1,FARS2,FARSA,VARS1
Role of NFAT in Regulation of the Immune Response	0.662	0.0857	NaN	CSNK1G1,CSNK1G3,LYN,MEF2A,NFAT5,NFATC1,NFATC3,NFKB1,PIK3C2A,PPP3CC,RAF1,RELA
fMLP Signaling in Neutrophils	0.662	0.09	NaN	NFAT5,NFATC1,NFATC3,NFKB1,PIK3C2A,PPP3CC,PRKD3,RAF1,RELA
Inhibition of ARE-Mediated mRNA Degradation Pathway	0.662	0.09	NaN	AGO4,CNOT6,DDX6,EDC3,EXOSC3,PAPOLA,PPP2R5A,PRKAG1,TIA1
Lymphotoxin Î² Receptor Signaling	0.652	0.102	NaN	EP300,MAP3K14,NFKB1,PIK3C2A,RELA
CNTF Signaling	0.652	0.102	NaN	PIK3C2A,RAF1,RPS6KA5,RPS6KB1,STAT3
Role of Tissue Factor in Cancer	0.646	0.0891	NaN	ITGAV,LYN,PIK3C2A,PTEN,PTK2B,RPS6KA5,RPS6KB1,STAT5A,STAT5B
T Helper Cell Differentiation	0.642	0.108	NaN	BCL6,IFNGR1,IL18,STAT3
Tight Junction Signaling	0.627	0.0853	NaN	CASK,CSTF3,GOSR1,NFKB1,PATJ,PPP2R5A,PRKAG1,PTEN,RELA,VASP,VTI1A
DNA Double-Strand Break Repair by Homologous Recombination	0.625	0.143	NaN	ATM,MRE11
ERK5 Signaling	0.623	0.0952	NaN	CREB1,MAP3K2,MAP3K3,MEF2A,RPS6KA5,RPS6KB1
2-ketoglutarate Dehydrogenase Complex	0.62	0.25	NaN	DLST
Pentose Phosphate Pathway (Non-oxidative Branch)	0.62	0.25	NaN	RPIA
Methylmalonyl Pathway	0.62	0.25	NaN	PCCA
Lysine Degradation II	0.62	0.25	NaN	AASDH
Lysine Degradation V	0.62	0.25	NaN	AASDH
NAD Biosynthesis III	0.62	0.25	NaN	NAMPT
Oncostatin M Signaling	0.614	0.105	NaN	RAF1,STAT3,STAT5A,STAT5B
Role of Pattern Recognition Receptors in Recognition of Bacteria and Viruses	0.609	0.0889	NaN	CASP1,CREB1,IL18,NFKB1,PIK3C2A,PRKD3,RELA,TLR4
Sonic Hedgehog Signaling	0.609	0.115	NaN	PRKAG1,PTCH1,SUFU
Small Cell Lung Cancer Signaling	0.604	0.0938	NaN	CDK2,NFKB1,PIK3C2A,PTEN,RELA,SIN3A
LXR/RXR Activation	0.592	0.0879	NaN	ABCA1,ABCG1,ARG2,IL18,LY96,NFKB1,RELA,TLR4
PFKFB4 Signaling Pathway	0.588	0.103	NaN	CREB1,NCOA3,PRKAG1,RPS6KA5
Ceramide Signaling	0.587	0.0897	NaN	MAP3K1,NFKB1,PIK3C2A,PPP2R5A,RAF1,RELA,SMPD2
Rac Signaling	0.583	0.0857	NaN	IQGAP1,MAP3K1,NFKB1,PAK2,PIK3C2A,PTK2B,RAF1,RELA,RPS6KB1
Cardiac Hypertrophy Signaling	0.565	0.0788	NaN	CREB1,EP300,IGF1R,MAP3K1,MAP3K14,MAP3K2,MAP3K3,MAPKAPK3,MEF2A,PIK3C2A,PPP3CC,PRKAG1,RAF1,RHOH,RHOQ,RPS6KB1
Estrogen Receptor Signaling	0.559	0.0766	NaN	ARG2,ATP5F1D,CREB1,EP300,HNRNPD,IGF1R,IGF2R,MCU,MED13,MED23,NCOA3,NFKB1,PIK3C2A,PRKAG1,PRKD3,PTEN,RAF1,RELA,RPS6KB1,SETD7,SP1
Xenobiotic Metabolism General Signaling Pathway	0.554	0.0841	NaN	ARNT,EP300,MAP3K1,MAP3K14,MAP3K2,MAP3K3,PIK3C2A,PRKD3,RAF1
Role of RIG1-like Receptors in Antiviral Innate Immunity	0.548	0.107	NaN	EP300,NFKB1,RELA
Interferon Signaling	0.548	0.107	NaN	BAK1,IFNGR1,RELA
Granzyme B Signaling	0.542	0.125	NaN	LMNB1,NUMA1
Methionine Degradation I (to Homocysteine)	0.542	0.125	NaN	EHMT1,PRMT3
FcÎ³ Receptor-mediated Phagocytosis in Macrophages and Monocytes	0.538	0.0864	NaN	LYN,PRKD3,PTEN,PTK2B,RPS6KB1,VASP,VAV3
Arginine Degradation VI (Arginase 2 Pathway)	0.538	0.2	NaN	ARG2
Myo-inositol Biosynthesis	0.538	0.2	NaN	INPP5F
2-oxobutanoate Degradation I	0.538	0.2	NaN	PCCA
Glycogen Biosynthesis II (from UDP-D-Glucose)	0.538	0.2	NaN	GBE1
Insulin Receptor Signaling	0.538	0.082	NaN	INPP5F,INSR,PDE3B,PIK3C2A,PRKAG1,PTEN,RAF1,RHOQ,RPS6KB1,RPTOR
GNRH Signaling	0.535	0.08	NaN	CREB1,MAP3K1,MAP3K14,MAP3K2,MAP3K3,NFKB1,PAK2,PRKAG1,PRKD3,PTK2B,RAF1,RELA
Type II Diabetes Mellitus Signaling	0.524	0.0813	NaN	INSR,MAP3K1,MAP3K14,NFKB1,PIK3C2A,PPARG,PRKAG1,PRKD3,RELA,SMPD2
Coronavirus Pathogenesis Pathway	0.524	0.0813	NaN	ADAM17,BCL2L11,CASP1,CDK2,EP300,NFKB1,RBL2,RELA,SIN3A,STAT3
Mitotic Roles of Polo-Like Kinase	0.523	0.0909	NaN	ANAPC1,CDC23,CDC26,CDC7,PPP2R5A
Neuregulin Signaling	0.506	0.0843	NaN	ADAM17,PRKD3,PTEN,RAF1,RPS6KB1,STAT5A,STAT5B
Kinetochore Metaphase Signaling Pathway	0.506	0.0843	NaN	ANAPC1,CDC23,CDC26,MACROH2A1,MAD1L1,PPP2R5A,STAG1
VDR/RXR Activation	0.504	0.0893	NaN	CSNK2A1,EP300,NCOA3,PRKD3,SP1
Netrin Signaling	0.504	0.0893	NaN	NFAT5,NFATC1,NFATC3,PPP3CC,PRKAG1
D-myo-inositol (1,4,5)-trisphosphate Degradation	0.504	0.118	NaN	INPP5F,SEC16A
OX40 Signaling Pathway	0.495	0.1	NaN	H2-K2/H2-Q9,NFKB1,RELA
IL-17A Signaling in Fibroblasts	0.495	0.1	NaN	NFKB1,RELA,TRAF3IP2
Superpathway of Methionine Degradation	0.495	0.1	NaN	EHMT1,PCCA,PRMT3
IGF-1 Signaling	0.489	0.0816	NaN	CSNK2A1,IGF1R,PIK3C2A,PRKAG1,RAF1,RASA1,RPS6KB1,STAT3
FAK Signaling	0.478	0.0824	NaN	ARHGEF6,CSK,GIT2,PAK2,PIK3C2A,PTEN,RAF1
Glioma Signaling	0.476	0.0808	NaN	IGF1R,IGF2R,PIK3C2A,PRKD3,PTEN,RAF1,RBL2,SIN3A
NAD Salvage Pathway II	0.472	0.111	NaN	NT5C2,PXYLP1
1D-myo-inositol Hexakisphosphate Biosynthesis II (Mammalian)	0.472	0.111	NaN	INPP5F,SEC16A
Cysteine Biosynthesis III (mammalia)	0.472	0.111	NaN	EHMT1,PRMT3
Hematopoiesis from Multipotent Stem Cells	0.471	0.167	NaN	EPO
Urea Cycle	0.471	0.167	NaN	ARG2
Chondroitin and Dermatan Biosynthesis	0.471	0.167	NaN	CHSY1
Zymosterol Biosynthesis	0.471	0.167	NaN	LBR
Sphingomyelin Metabolism	0.471	0.167	NaN	SMPD2
Role of JAK1 and JAK3 in Î³c Cytokine Signaling	0.469	0.0862	NaN	PIK3C2A,PTK2B,STAT3,STAT5A,STAT5B
Cdc42 Signaling	0.463	0.08	NaN	ARHGEF6,FGD3,H2-K2/H2-Q9,IQGAP1,PAK2,RAF1,RASA1,WIPF1
UVB-Induced MAPK Signaling	0.457	0.0889	NaN	PIK3C2A,PRKD3,RPS6KA5,RPS6KB1
CD40 Signaling	0.452	0.0847	NaN	MAP3K14,NFKB1,PIK3C2A,RELA,STAT3
BMP signaling pathway	0.45	0.0822	NaN	CREB1,NFKB1,PRKAG1,RAF1,RELA,SMAD7
4-1BB Signaling in T Lymphocytes	0.447	0.0938	NaN	MAP3K14,NFKB1,RELA
TWEAK Signaling	0.447	0.0938	NaN	MAP3K14,NFKB1,RELA
IL-17A Signaling in Gastric Cells	0.441	0.105	NaN	NFKB1,RELA
Valine Degradation I	0.441	0.105	NaN	BCKDHA,BCKDHB
Regulation of the Epithelial-Mesenchymal Transition Pathway	0.439	0.0755	NaN	ADAM17,FGF13,NFKB1,NOTCH2,PIK3C2A,RAF1,RBPJ,RELA,STAT3,TCF7,ZEB1,ZEB2
T Cell Exhaustion Signaling Pathway	0.428	0.0769	NaN	BCL6,NFAT5,NFATC1,NFATC3,PIK3C2A,PPP2R5A,PTPN6,STAT3,TCF7
Nucleotide Excision Repair Pathway	0.425	0.0909	NaN	ERCC5,POLR2A,XPC
SAPK/JNK Signaling	0.424	0.0787	NaN	MAP3K1,MAP3K2,MAP3K3,MAP4K4,NFATC1,NFATC3,PIK3C2A
Role of Wnt/GSK-3Î² Signaling in the Pathogenesis of Influenza	0.42	0.0851	NaN	CSNK1G1,CSNK1G3,NCOA3,TCF7
Xenobiotic Metabolism AHR Signaling Pathway	0.42	0.082	NaN	ARNT,EP300,HDAC4,NFKB1,RELA
PPARÎ±/RXRÎ± Activation	0.419	0.0745	NaN	ABCA1,EP300,INSR,MAP3K14,MAP4K4,MED23,NCOA3,NFKB1,PRKAG1,RAF1,RELA,STAT5B
NAD Phosphorylation and Dephosphorylation	0.418	0.143	NaN	PXYLP1
Pentose Phosphate Pathway	0.418	0.143	NaN	RPIA
Citrulline Biosynthesis	0.418	0.143	NaN	ARG2
Methylglyoxal Degradation III	0.418	0.143	NaN	ZADH2
IL-17 Signaling	0.405	0.0806	NaN	MAP3K14,NFKB1,PIK3C2A,RELA,TRAF3IP2
Crosstalk between Dendritic Cells and Natural Killer Cells	0.403	0.0833	NaN	IL18,NFKB1,RELA,TLR4
UVC-Induced MAPK Signaling	0.403	0.0833	NaN	ATR,PRKD3,RAF1,SMPD2
Iron homeostasis signaling pathway	0.381	0.0748	NaN	ARNT,EPO,FLVCR1,IREB2,MMS19,STAT3,STAT5A,STAT5B
Sperm Motility	0.38	0.0722	NaN	ABL2,CLK1,CLK2,CLK4,CSF2RA,CSK,IGF1R,INSR,LYN,PLA2G7,PRKAG1,PRKD3,PTK2B
Caveolar-mediated Endocytosis Signaling	0.377	0.0781	NaN	COPB1,DNM2,INSR,ITGAV,MAP3K2
Dolichyl-diphosphooligosaccharide Biosynthesis	0.374	0.125	NaN	ALG5
Endocannabinoid Cancer Inhibition Pathway	0.367	0.0732	NaN	ATF3,CASP1,CREB1,PIK3C2A,PRKAG1,RAF1,RPTOR,SMPD2,TCF7
Role of p14/p19ARF in Tumor Suppression	0.363	0.0909	NaN	PIK3C2A,SF3A1
Role of Macrophages, Fibroblasts and Endothelial Cells in Rheumatoid Arthritis	0.358	0.0702	NaN	CREB1,IL18,IRAK3,MAP3K14,NFAT5,NFATC1,NFATC3,NFKB1,PIK3C2A,PPP3CC,PRKD3,RAF1,RELA,STAT3,TCF7,TLR4,TRAF3IP2
Paxillin Signaling	0.353	0.0737	NaN	ARHGEF6,CSK,GIT2,ITGAV,PAK2,PIK3C2A,PTK2B
PXR/RXR Activation	0.349	0.0811	NaN	INSR,PRKAG1,RELA
Mechanisms of Viral Exit from Host Cells	0.349	0.0811	NaN	CHMP2B,LMNB1,PRKD3
Maturity Onset Diabetes of Young (MODY) Signaling	0.349	0.0811	NaN	EP300,INSR,NFKB1
IL-1 Signaling	0.346	0.0741	NaN	IRAK3,MAP3K1,MAP3K14,NFKB1,PRKAG1,RELA
Role of NFAT in Cardiac Hypertrophy	0.341	0.0703	NaN	EP300,HDAC2,HDAC4,HDAC8,HDAC9,IGF1R,MAP3K1,MEF2A,PIK3C2A,PPP3CC,PRKAG1,PRKD3,RAF1
Protein Ubiquitination Pathway	0.338	0.0696	NaN	ANAPC1,BIRC6,CDC23,DNAJC9,HSPA14,PAN2,UBE2D1,UBE2G1,UBE2I,UBR1,UBR2,USP3,USP38,USP47,USP48,USP53
Leukotriene Biosynthesis	0.336	0.111	NaN	LTA4H
Leucine Degradation I	0.336	0.111	NaN	HMGCL
Folate Transformations I	0.336	0.111	NaN	MTHFS
Semaphorin Signaling in Neurons	0.327	0.0755	NaN	PAK2,RHOH,RHOQ,SEMA4D
Neuroinflammation Signaling Pathway	0.325	0.0691	NaN	BIRC6,CASP1,CREB1,IFNGR1,IL18,IRAK3,NFAT5,NFATC1,NFATC3,NFKB1,P2RX7,PIK3C2A,PPP3CC,RELA,TLR4
Phototransduction Pathway	0.32	0.0833	NaN	GNGT2,PRKAG1
Xenobiotic Metabolism Signaling	0.319	0.069	NaN	ARNT,CITED2,EP300,HDAC4,MAP3K1,MAP3K14,MAP3K2,MAP3K3,NFKB1,PIK3C2A,PPP2R5A,PRKD3,RAF1,RELA
Role of PI3K/AKT Signaling in the Pathogenesis of Influenza	0.316	0.0769	NaN	NFKB1,PIK3C2A,RELA
Pancreatic Adenocarcinoma Signaling	0.312	0.0707	NaN	CDK2,NFKB1,PIK3C2A,RAF1,RELA,SIN3A,STAT3
Role of Osteoblasts, Osteoclasts and Chondrocytes in Rheumatoid Arthritis	0.312	0.069	NaN	ADAM17,IL18,MAP3K14,NFAT5,NFATC1,NFATC3,NFKB1,PIK3C2A,PPP3CC,PTK2B,RELA,TCF7
Antioxidant Action of Vitamin C	0.312	0.0714	NaN	CSF2RA,NFKB1,PLA2G7,RELA,STAT5A,STAT5B
Role of Cytokines in Mediating Communication between Immune Cells	0.304	0.1	NaN	IL18
Chondroitin Sulfate Degradation (Metazoa)	0.304	0.1	NaN	CEMIP2
Th2 Pathway	0.303	0.0706	NaN	CHD4,NFKB1,NOTCH2,PIK3C2A,STAT5A,STAT5B
GDNF Family Ligand-Receptor Interactions	0.302	0.0714	NaN	CREB1,DOK3,PIK3C2A,RAF1,RASA1
Insulin Secretion Signaling Pathway	0.299	0.068	NaN	AGO4,CREB1,GOSR1,INSR,LYN,PIK3C2A,PRKAG1,PRKD3,RPS6KA5,RPS6KB1,STAT3,STAT5A,STAT5B,VTI1A
Renal Cell Carcinoma Signaling	0.291	0.0704	NaN	ARNT,EP300,PAK2,PIK3C2A,RAF1
Bladder Cancer Signaling	0.291	0.0704	NaN	FGF13,RAF1,RASSF1,RPS6KA5,SIN3A
Clathrin-mediated Endocytosis Signaling	0.29	0.0679	NaN	AP3B1,CD2AP,CSNK2A1,DNM2,FGF13,HIP1,MYO1E,PIK3C2A,PPP3CC,SH3KBP1,SNX9
FAT10 Cancer Signaling Pathway	0.287	0.0732	NaN	NFKB1,RELA,STAT3
HIF1Î± Signaling	0.276	0.0671	NaN	ARNT,EP300,EPO,HSPA14,MKNK1,PIK3C2A,PPP3CC,PRKD3,RAF1,RPS6KB1,STAT3
Gap Junction Signaling	0.276	0.0671	NaN	CSNK1G1,CSNK1G3,MAP3K2,PIK3C2A,PPP3CC,PRKAG1,PRKD3,RAF1,SP1,SP3,TUBB6
Ketogenesis	0.276	0.0909	NaN	HMGCL
Dermatan Sulfate Degradation (Metazoa)	0.276	0.0909	NaN	CEMIP2
Guanosine Nucleotides Degradation III	0.276	0.0909	NaN	NT5C2
Adenosine Nucleotides Degradation II	0.276	0.0909	NaN	NT5C2
Signaling by Rho Family GTPases	0.274	0.0667	NaN	ARHGEF1,ARHGEF6,CDC42EP3,IQGAP1,NFKB1,PAK2,PIK3C2A,PTK2B,RAF1,RDX,RELA,RHOH,RHOQ,WIPF1
Role of IL-17A in Arthritis	0.272	0.0714	NaN	NFKB1,PIK3C2A,RELA
Actin Cytoskeleton Signaling	0.271	0.0667	NaN	ARHGEF1,ARHGEF6,CSK,FGD3,FGF13,IQGAP1,PAK2,PIK3C2A,RAF1,RDX,SSH2,VAV3
Germ Cell-Sertoli Cell Junction Signaling	0.268	0.0667	NaN	IQGAP1,MAP3K1,MAP3K14,MAP3K2,MAP3K3,PAK2,PIK3C2A,RHOH,RHOQ,TUBB6
Cholecystokinin/Gastrin-mediated Signaling	0.26	0.0667	NaN	IL18,MEF2A,PRKD3,PTK2B,RAF1,RHOH,RHOQ
SPINK1 General Cancer Pathway	0.26	0.0698	NaN	PIK3C2A,RAF1,STAT3
Ubiquinol-10 Biosynthesis (Eukaryotic)	0.251	0.0833	NaN	BCKDHA
Superpathway of Citrulline Metabolism	0.251	0.0833	NaN	ARG2
Urate Biosynthesis/Inosine 5'-phosphate Degradation	0.251	0.0833	NaN	NT5C2
BER pathway	0.251	0.0833	NaN	POLB
Melanoma Signaling	0.236	0.0667	NaN	PIK3C2A,PTEN,RAF1
Cancer Drug Resistance By Drug Efflux	0.236	0.0667	NaN	NFKB1,PTEN,RAF1
Role of Hypercytokinemia/hyperchemokinemia in the Pathogenesis of Influenza	0.229	0.0769	NaN	IL18
Cholesterol Biosynthesis I	0.229	0.0769	NaN	LBR
Phenylalanine Degradation IV (Mammalian, via Side Chain)	0.229	0.0769	NaN	AASDH
Cholesterol Biosynthesis II (via 24,25-dihydrolanosterol)	0.229	0.0769	NaN	LBR
Cholesterol Biosynthesis III (via Desmosterol)	0.229	0.0769	NaN	LBR
Acetone Degradation I (to Methylglyoxal)	0.229	0.0769	NaN	ZADH2
RAN Signaling	0.209	0.0714	NaN	RANBP2
Purine Nucleotides Degradation II (Aerobic)	0.209	0.0714	NaN	NT5C2
Graft-versus-Host Disease Signaling	0.192	0.0667	NaN	IL18
Mismatch Repair in Eukaryotes	0.192	0.0667	NaN	RFC2
Circadian Rhythm Signaling	0	0.0333	NaN	CREB1
Leukocyte Extravasation Signaling	0	0.0654	NaN	ARHGAP12,PIK3C2A,PRKD3,PTK2B,RASGRP1,RDX,RHOH,VASP,VAV3,WIPF1
Synaptic Long Term Potentiation	0	0.0522	NaN	CREB1,EP300,PPP3CC,PRKAG1,PRKD3,RAF1
Axonal Guidance Signaling	0	0.0606	NaN	ADAM17,ADAMTS10,ARHGEF6,LNPEP,MKNK1,MYSM1,NFAT5,NFATC1,NFATC3,PAK2,PIK3C2A,PPP3CC,PRKAG1,PRKD3,PTCH1,RAF1,RASA1,RGS3,SEMA4D,SEMA5A,SUFU,TUBB6,VASP,WIPF1
Amyotrophic Lateral Sclerosis Signaling	0	0.023	NaN	CASP1,PIK3C2A
Fc Epsilon RI Signaling	0	0.0619	NaN	INPP5F,LYN,PIK3C2A,PRKD3,RAF1,VAV3
Synaptic Long Term Depression	0	0.0403	NaN	IGF1R,LYN,PLA2G7,PPP2R5A,PRKD3,RAF1
NRF2-mediated Oxidative Stress Response	0	0.0432	NaN	DNAJC9,EP300,FKBP5,MAP3K1,PIK3C2A,PRKD3,RAF1
LPS/IL-1 Mediated Inhibition of RXR Function	0	0.0392	NaN	ABCA1,ABCG1,IL18,LY96,MAP3K1,TLR4
Acute Phase Response Signaling	0	0.0476	NaN	IL18,MAP3K1,MAP3K14,NFKB1,RAF1,RELA,STAT3
Hepatic Fibrosis / Hepatic Stellate Cell Activation	0	0.049	NaN	IFNGR1,IGF1R,LY96,NFKB1,RELA,SMAD7,TLR4
Mitochondrial Dysfunction	0	0.0134	NaN	ATP5F1D,NDUFAB1
FXR/RXR Activation	0	0.0247	NaN	IL18,PPARG
TR/RXR Activation	0	0.0556	NaN	EP300,NCOA3,PDE3B,PIK3C2A
Regulation of Actin-based Motility by Rho	0	0.0533	NaN	PAK2,RHOH,RHOQ,WIPF1
14-3-3-mediated Signaling	0	0.0531	NaN	EDC3,PIK3C2A,PRKD3,RAF1,STRADA,TUBB6
Î±-Adrenergic Signaling	0	0.0361	NaN	PRKAG1,PRKD3,RAF1
Activation of IRF by Cytosolic Pattern Recognition Receptors	0	0.0435	NaN	NFKB1,RELA
FcÎ³RIIB Signaling in B Lymphocytes	0	0.0303	NaN	LYN,PIK3C2A
CCR5 Signaling in Macrophages	0	0.0274	NaN	PRKD3,PTK2B
Airway Pathology in Chronic Obstructive Pulmonary Disease	0	0.04	NaN	FGF13,IL18
CXCR4 Signaling	0	0.0629	NaN	ELMO1,ELMO2,LYN,PAK2,PIK3C2A,PRKD3,RAF1,RHOH,RHOQ
CTLA4 Signaling in Cytotoxic T Lymphocytes	0	0.0423	NaN	PIK3C2A,PPP2R5A,PTPN6
CCR3 Signaling in Eosinophils	0	0.0417	NaN	PAK2,PIK3C2A,PRKD3,RAF1
Virus Entry via Endocytic Pathways	0	0.0417	NaN	AP3B1,DNM2,PIK3C2A,PRKD3
Dendritic Cell Maturation	0	0.0614	NaN	CREB1,IL18,MAP3K14,NFKB1,PIK3C2A,RELA,TLR4
Reelin Signaling in Neurons	0	0.0325	NaN	ARHGEF1,ARHGEF6,LYN,PIK3C2A
Melatonin Signaling	0	0.0492	NaN	PRKAG1,PRKD3,RAF1
Cellular Effects of Sildenafil (Viagra)	0	0.0202	NaN	PDE3B,PRKAG1
Neuropathic Pain Signaling In Dorsal Horn Neurons	0	0.0426	NaN	CREB1,PIK3C2A,PRKAG1,PRKD3
Endothelin-1 Signaling	0	0.0331	NaN	CASP1,PIK3C2A,PLA2G7,PRKD3,RAF1
Relaxin Signaling	0	0.0565	NaN	CREB1,NFKB1,PDE3B,PDE7A,PIK3C2A,PRKAG1,RELA
Factors Promoting Cardiogenesis in Vertebrates	0	0.0259	NaN	CREB1,PRKD3,TCF7
Agrin Interactions at Neuromuscular Junction	0	0.0455	NaN	ARHGEF6,PAK2,UTRN
Docosahexaenoic Acid (DHA) Signaling	0	0.0303	NaN	PIK3C2A
Thrombin Signaling	0	0.0611	NaN	ARHGEF1,ARHGEF6,CREB1,NFKB1,PIK3C2A,PRKD3,RAF1,RELA,RHOH,RHOQ,RPS6KB1
CDK5 Signaling	0	0.0306	NaN	PPP2R5A,PRKAG1,RAF1
Cell Cycle Regulation by BTG Family Proteins	0	0.0625	NaN	CDK2,PPP2R5A
Corticotropin Releasing Hormone Signaling	0	0.0598	NaN	CREB1,MEF2A,NR4A1,PRKAG1,PRKD3,PTCH1,RAF1
Polyamine Regulation in Colon Cancer	0	0.0556	NaN	PPARG
Human Embryonic Stem Cell Pluripotency	0	0.0303	NaN	PIK3C2A,SMAD7,TCF7
Antiproliferative Role of Somatostatin Receptor 2	0	0.0317	NaN	PIK3C2A,PTPN6
Androgen Signaling	0	0.0603	NaN	EP300,KAT2B,NFKB1,POLR2A,PRKAG1,PRKD3,RELA
Aldosterone Signaling in Epithelial Cells	0	0.0376	NaN	DNAJC9,HSPA14,PIK3C2A,PRKD3,RAF1
Role of NANOG in Mammalian Embryonic Stem Cell Pluripotency	0	0.0449	NaN	PIK3C2A,RAF1,RIF1,STAT3
CREB Signaling in Neurons	0	0.0383	NaN	CREB1,EP300,PIK3C2A,POLR2A,PRKAG1,PRKD3,RAF1
Type I Diabetes Mellitus Signaling	0	0.0494	NaN	IFNGR1,MAP3K14,NFKB1,RELA
Endometrial Cancer Signaling	0	0.0545	NaN	PIK3C2A,PTEN,RAF1
Basal Cell Carcinoma Signaling	0	0.0545	NaN	PTCH1,SUFU,TCF7
Allograft Rejection Signaling	0	0.0526	NaN	H2-K2/H2-Q9
Thyroid Cancer Signaling	0	0.0615	NaN	INSR,PIK3C2A,PTEN,TCF7
Non-Small Cell Lung Cancer Signaling	0	0.0588	NaN	PIK3C2A,RAF1,RASSF1,SIN3A
p70S6K Signaling	0	0.0522	NaN	LYN,PIK3C2A,PPP2R5A,PRKD3,RAF1,RPS6KB1
Colorectal Cancer Metastasis Signaling	0	0.0493	NaN	IFNGR1,NFKB1,PIK3C2A,PRKAG1,RELA,RHOH,RHOQ,STAT3,TCF7,TLR4
mTOR Signaling	0	0.0571	NaN	INSR,PIK3C2A,PPP2R5A,PRKAG1,PRKD3,RHOH,RHOQ,RPS6KA5,RPS6KB1,RPTOR
G Beta Gamma Signaling	0	0.0472	NaN	ARHGEF6,DNM2,PRKAG1,PRKD3,RAF1
G Protein Signaling Mediated by Tubby	0	0.0385	NaN	INSR
Communication between Innate and Adaptive Immune Cells	0	0.05	NaN	IL18,TLR4
Sphingosine-1-phosphate Signaling	0	0.06	NaN	CASP1,PIK3C2A,PTK2B,RHOH,RHOQ,SMPD2
ILK Signaling	0	0.0658	NaN	ARHGEF6,CREB1,NFKB1,PIK3C2A,PPP2R5A,PTEN,RELA,RHOH,RHOQ,RPS6KA5
EIF2 Signaling	0	0.0649	NaN	AGO4,ATF3,EIF2AK4,HNRNPA1,IGF1R,INSR,PIK3C2A,PTBP1,RAF1,RPL18,RPL5,RPL7A
AMPK Signaling	0	0.0659	NaN	ARID1A,CREB1,EP300,HLTF,INSR,KAT2B,PIK3C2A,PPP2R5A,PRKAG1,RPS6KB1,RPTOR,STRADA
PAK Signaling	0	0.0595	NaN	ARHGEF6,PAK2,PIK3C2A,PTK2B,RAF1
Ovarian Cancer Signaling	0	0.0609	NaN	PIK3C2A,PRKAG1,PTEN,RAF1,RPS6KB1,SIN3A,TCF7
HER-2 Signaling in Breast Cancer	0	0.0263	NaN	PIK3C2A,PRKD3
Atherosclerosis Signaling	0	0.0494	NaN	IL18,NFKB1,PLA2G7,RELA
Regulation of eIF4 and p70S6K Signaling	0	0.0444	NaN	AGO4,MKNK1,PIK3C2A,PPP2R5A,RAF1,RPS6KB1
Leptin Signaling in Obesity	0	0.0597	NaN	PDE3B,PIK3C2A,PRKAG1,STAT3
Glioma Invasiveness Signaling	0	0.0615	NaN	ITGAV,PIK3C2A,RHOH,RHOQ
Breast Cancer Regulation by Stathmin1	0	0.0395	NaN	ANKHD1/ANKHD1-EIF4EBP3,ARHGEF1,ARHGEF6,CDK2,CREB1,GPR108,LPAR6,NFKB1,PIK3C2A,PPP2R5A,PPP4C,PRKAG1,PRKD3,RAF1,RPS6KB1,STAT3,TUBB6
Glioblastoma Multiforme Signaling	0	0.0556	NaN	CDK2,IGF1R,PIK3C2A,PTEN,RAF1,RHOH,RHOQ,RPS6KB1
Neuroprotective Role of THOP1 in Alzheimer's Disease	0	0.0323	NaN	CREB1,PRKAG1
Role of MAPK Signaling in the Pathogenesis of Influenza	0	0.0339	NaN	PLA2G7,RAF1
Antiproliferative Role of TOB in T Cell Signaling	0	0.0345	NaN	CDK2
MSP-RON Signaling Pathway	0	0.0625	NaN	PIK3C2A,TLR4
P2Y Purigenic Receptor Signaling Pathway	0	0.0625	NaN	CREB1,NFKB1,PIK3C2A,PRKAG1,PRKD3,RAF1,RELA
Assembly of RNA Polymerase II Complex	0	0.0435	NaN	POLR2A,TAF3
Actin Nucleation by ARP-WASP Complex	0	0.0597	NaN	RHOH,RHOQ,VASP,WIPF1
Dopamine-DARPP32 Feedback in cAMP Signaling	0	0.0504	NaN	CREB1,CSNK1G1,CSNK1G3,PPP2R5A,PPP3CC,PRKAG1,PRKD3
RhoGDI Signaling	0	0.0526	NaN	ARHGAP12,ARHGEF1,ARHGEF6,EP300,PAK2,RDX,RHOH,RHOQ
Sertoli Cell-Sertoli Cell Junction Signaling	0	0.0537	NaN	MAP3K1,MAP3K14,MAP3K2,MAP3K3,PRKAG1,PTEN,RAF1,TUBB6
Mouse Embryonic Stem Cell Pluripotency	0	0.046	NaN	PIK3C2A,RAF1,STAT3,TCF7
Hematopoiesis from Pluripotent Stem Cells	0	0.0526	NaN	EPO
eNOS Signaling	0	0.0522	NaN	DNM2,HSPA14,LPAR6,PIK3C2A,PRKAG1,PRKD3
nNOS Signaling in Neurons	0	0.0488	NaN	PPP3CC,PRKD3
VEGF Family Ligand-Receptor Interactions	0	0.0435	NaN	PIK3C2A,PRKD3,RAF1
Ephrin A Signaling	0	0.0465	NaN	PIK3C2A,VAV3
Ephrin B Signaling	0	0.0303	NaN	RGS3,VAV3
ErbB Signaling	0	0.0595	NaN	PAK2,PIK3C2A,PRKD3,RAF1,RPS6KB1
ErbB4 Signaling	0	0.0656	NaN	ADAM17,PIK3C2A,PRKD3,RAF1
Estrogen-mediated S-phase Entry	0	0.0476	NaN	CDK2
Pyrimidine Ribonucleotides De Novo Biosynthesis	0	0.0526	NaN	DHX9,HNRNPA1
tRNA Splicing	0	0.0526	NaN	PDE3B,PDE7A
Pyridoxal 5'-phosphate Salvage Pathway	0	0.0333	NaN	CDK2,PAK2
Phospholipases	0	0.0217	NaN	PLA2G7
Estrogen Biosynthesis	0	0.0556	NaN	HSD17B11
Chondroitin Sulfate Biosynthesis	0	0.0256	NaN	CHSY1
Dermatan Sulfate Biosynthesis	0	0.0488	NaN	CHSY1,DSE
Dermatan Sulfate Biosynthesis (Late Stages)	0	0.0357	NaN	DSE
TCA Cycle II (Eukaryotic)	0	0.0476	NaN	DLST
Salvage Pathways of Pyrimidine Ribonucleotides	0	0.0244	NaN	CDK2,PAK2
Pyrimidine Ribonucleotides Interconversion	0	0.0556	NaN	DHX9,HNRNPA1
Chondroitin Sulfate Biosynthesis (Late Stages)	0	0.0323	NaN	CHSY1
Stearate Biosynthesis I (Animals)	0	0.0244	NaN	ZADH2
Superpathway of Cholesterol Biosynthesis	0	0.0385	NaN	LBR
Epithelial Adherens Junction Signaling	0	0.0394	NaN	IQGAP1,NOTCH2,PTEN,TCF7,TUBB6
GÎ±i Signaling	0	0.0291	NaN	PRKAG1,RAF1,STAT3
GÎ±s Signaling	0	0.0333	NaN	CREB1,PRKAG1,RAPGEF2
Inhibition of Matrix Metalloproteases	0	0.0385	NaN	ADAM17
Regulation of Cellular Mechanics by Calpain Protease	0	0.0175	NaN	CDK2
Remodeling of Epithelial Adherens Junctions	0	0.0536	NaN	DNM2,IQGAP1,TUBB6
Agranulocyte Adhesion and Diapedesis	0	0.0222	NaN	IL18,RDX
Granulocyte Adhesion and Diapedesis	0	0.0222	NaN	IL18,RDX
Vitamin-C Transport	0	0.0625	NaN	LRRC8D
STAT3 Pathway	0	0.0614	NaN	IGF1R,IGF2R,IL20RB,INSR,PTPN6,RAF1,STAT3
Oxidative Phosphorylation	0	0.0222	NaN	ATP5F1D,NDUFAB1
HIPPO signaling	0	0.0571	NaN	ITCH,PATJ,PPP2R5A,RASSF1
Unfolded protein response	0	0.04	NaN	HSPA14,PPARG
PI3K/AKT Signaling	0	0.0604	NaN	IL20RB,INPP5F,MCL1,NFKB1,PPP2R5A,PTEN,RAF1,RELA,RPS6KB1
Nitric Oxide Signaling in the Cardiovascular System	0	0.0602	NaN	ARG2,PDE3B,PIK3C2A,PRKAG1,PRKD3
Cardiac Î²-adrenergic Signaling	0	0.0588	NaN	AKAP10,AKAP13,AKAP8,PDE3B,PDE7A,PPP2R5A,PRKAG1
Amyloid Processing	0	0.0417	NaN	CSNK2A1,PRKAG1
Wnt/Î²-catenin Signaling	0	0.0629	NaN	CSNK1G1,CSNK1G3,CSNK2A1,EP300,FRAT1,KREMEN1,PPP2R5A,TCF7,TLE3
Chemokine Signaling	0	0.0299	NaN	PTK2B,RAF1
Neurotrophin/TRK Signaling	0	0.0448	NaN	CREB1,PIK3C2A,RAF1
Integrin Signaling	0	0.0486	NaN	ITGAV,PAK2,PIK3C2A,PTEN,RAF1,RHOH,RHOQ,VASP,WIPF1
Dopamine Receptor Signaling	0	0.0323	NaN	PPP2R5A,PRKAG1
cAMP-mediated signaling	0	0.0489	NaN	AKAP10,AKAP13,AKAP8,CREB1,PDE3B,PDE7A,PPP3CC,RAF1,STAT3
Glutamate Receptor Signaling	0	0.0208	NaN	SLC38A1
TGF-Î² Signaling	0	0.0465	NaN	EP300,RAF1,RNF111,SMAD7
VEGF Signaling	0	0.0575	NaN	ARNT,PIK3C2A,PTK2B,PTPN6,RAF1
G-Protein Coupled Receptor Signaling	0	0.0517	NaN	CREB1,NFKB1,PDE3B,PDE7A,PIK3C2A,PRKAG1,PTK2B,RAF1,RASA1,RASGRP1,RELA,STAT3
GPCR-Mediated Integration of Enteroendocrine Signaling Exemplified by an L Cell	0	0.0152	NaN	PRKAG1
GPCR-Mediated Nutrient Sensing in Enteroendocrine Cells	0	0.0227	NaN	PRKAG1,PRKD3
Gustation Pathway	0	0.0495	NaN	LPAR6,P2RX7,PDE3B,PDE7A,PRKAG1
Phagosome Formation	0	0.0659	NaN	MARCKS,PIK3C2A,PRKD3,RHOH,RHOQ,TLR4
Phagosome Maturation	0	0.0357	NaN	DYNC2H1,GOSR1,TUBB6,VTI1A
Autophagy	0	0.0217	NaN	ATG16L1
Macropinocytosis Signaling	0	0.0429	NaN	PIK3C2A,PRKD3,USP6NL
GP6 Signaling Pathway	0	0.03	NaN	LYN,PIK3C2A,PRKD3
Opioid Signaling Pathway	0	0.0505	NaN	CREB1,EP300,LYN,NFKB1,PPP3CC,PRKAG1,PRKD3,RAF1,RGS3,RPS6KA5,RPS6KB1
Adrenomedullin signaling pathway	0	0.0595	NaN	ARNT,CSK,IL18,NFKB1,PIK3C2A,PPARG,PRKAG1,PTK2B,RAF1,RELA
SPINK1 Pancreatic Cancer Pathway	0	0.0455	NaN	CPM
Endocannabinoid Neuronal Synapse Pathway	0	0.0177	NaN	PPP3CC,PRKAG1
Endocannabinoid Developing Neuron Pathway	0	0.0561	NaN	CREB1,PIK3C2A,PRKAG1,RAF1,RPTOR,STAT3
Apelin Cardiac Fibroblast Signaling Pathway	0	0.0588	NaN	PRKAG1
Apelin Adipocyte Signaling Pathway	0	0.0156	NaN	PRKAG1
Apelin Cardiomyocyte Signaling Pathway	0	0.0361	NaN	ARNT,PIK3C2A,PRKD3
Apelin Muscle Signaling Pathway	0	0.0588	NaN	PRKAG1
Synaptogenesis Signaling Pathway	0	0.0436	NaN	CREB1,GOSR1,LYN,MARCKS,PIK3C2A,PRKAG1,RAF1,RASGRP1,RPS6KB1,STXBP2,STXBP3,VTI1A
White Adipose Tissue Browning Pathway	0	0.0297	NaN	CREB1,PPARG,PRKAG1
Hepatic Fibrosis Signaling Pathway	0	0.0662	NaN	CREB1,IL18,IRAK3,NFKB1,PIK3C2A,PPARG,PRKAG1,PRKD3,PTCH1,PTEN,RAF1,RELA,RHOH,RHOQ,RPS6KB1,SMAD7,SP1,STAT3,TCF7,TLR4
Necroptosis Signaling Pathway	0	0.0508	NaN	CASP1,PELI1,PPP3CC,RBL2,SLC25A5,TLR4
Xenobiotic Metabolism CAR Signaling Pathway	0	0.0339	NaN	CITED2,EP300,PPP2R5A,PRKD3
Xenobiotic Metabolism PXR Signaling Pathway	0	0.041	NaN	CDK2,CITED2,EP300,PRKAG1,PRKD3
Semaphorin Neuronal Repulsive Signaling Pathway	0	0.0463	NaN	PAK2,PIK3C2A,PRKAG1,SEMA4D,SEMA5A
Regulation Of The Epithelial Mesenchymal Transition By Growth Factors Pathway	0	0.0658	NaN	DOCK10,FGF13,MAP3K1,NFKB1,PIK3C2A,RAF1,RELA,STAT3,ZEB1,ZEB2
Eicosanoid Signaling	0	0.05	NaN	LTA4H,PLA2G7
Ephrin Receptor Signaling	0	0.0549	NaN	CREB1,MAP3K14,MAP4K4,PAK2,RAF1,RASA1,RGS3,STAT3,WIPF1

## Sheet: M_Immune_Response
Ingenuity Canonical Pathways	-log(p-value)	Ratio	z-score	Molecules
Production of Nitric Oxide and Reactive Oxygen Species in Macrophages	3.31	0.0658	NaN	CYBA,FNBP1,IFNGR1,MAP3K11,MAP3K15,NCF4,NFKBID,PIK3CA,RHOG,SPI1
Th1 Pathway	2.52	0.0769	NaN	IFNGR1,IL10RB,NOTCH1,NOTCH2,PIK3CA,STAT3
RANK Signaling in Osteoclasts	2.49	0.0759	NaN	MAP3K11,MAP3K15,MITF,NFKBID,PIK3CA,RAF1
T Helper Cell Differentiation	2.48	0.118	NaN	BCL6,IFNGR1,IL10RB,STAT3
Role of JAK1, JAK2 and TYK2 in Interferon Signaling	2.47	0.176	NaN	IFNGR1,RAF1,STAT3
Th1 and Th2 Activation Pathway	2.43	0.0648	NaN	IFNGR1,IL10RB,NOTCH1,NOTCH2,PIK3CA,SPI1,STAT3
Role of PKR in Interferon Induction and Antiviral Response	2.17	0.0652	NaN	DNAJC3,IFNGR1,NFKBID,PYCARD,STAT3,TIRAP
Acute Myeloid Leukemia Signaling	1.87	0.0649	NaN	CSF1R,PIK3CA,RAF1,SPI1,STAT3
HMGB1 Signaling	1.74	0.0526	NaN	FNBP1,IFNGR1,KAT2B,PIK3CA,RHOG,TNFSF13B
L-DOPA Degradation	1.74	1	NaN	LRTOMT
ErbB2-ErbB3 Signaling	1.67	0.069	NaN	ERBB3,PIK3CA,RAF1,STAT3
B Cell Receptor Signaling	1.54	0.0435	NaN	BCL6,CARD10,MAP3K11,MAP3K15,NFKBID,PIK3CA,RAF1
Notch Signaling	1.53	0.0811	NaN	MAML3,NOTCH1,NOTCH2
Dopamine Degradation	1.47	0.125	NaN	ALDH3B1,LRTOMT
Putrescine Degradation III	1.47	0.125	NaN	ALDH3B1,SAT1
Protein Citrullination	1.44	0.5	NaN	PADI2
IL-8 Signaling	1.43	0.0412	NaN	CCND3,FNBP1,IQGAP1,PIK3CA,RAF1,RHOG,VASP
Signaling by Rho Family GTPases	1.41	0.0383	NaN	FNBP1,IQGAP1,MAP3K11,PIK3CA,PIP5K1B,PKN1,RAF1,RHOG
HGF Signaling	1.41	0.049	NaN	MAP3K11,MAP3K15,PIK3CA,RAF1,STAT3
NGF Signaling	1.37	0.0481	NaN	MAP3K11,MAP3K15,PIK3CA,RAF1,RHOG
Rac Signaling	1.36	0.0476	NaN	IQGAP1,MAP3K11,PIK3CA,PIP5K1B,RAF1
SPINK1 General Cancer Pathway	1.36	0.0698	NaN	PIK3CA,RAF1,STAT3
Xenobiotic Metabolism General Signaling Pathway	1.34	0.0472	NaN	MAP3K11,MAP3K15,NFE2L2,PIK3CA,RAF1
Melanoma Signaling	1.31	0.0667	NaN	MITF,PIK3CA,RAF1
NF-ÎºB Signaling	1.31	0.0417	NaN	CARD10,NFKBID,PIK3CA,RAF1,TIRAP,TNFSF13B
Germ Cell-Sertoli Cell Junction Signaling	1.26	0.0405	NaN	FNBP1,IQGAP1,MAP3K11,MAP3K15,PIK3CA,RHOG
IL-22 Signaling	1.25	0.0952	NaN	IL10RB,STAT3
CD27 Signaling in Lymphocytes	1.22	0.0612	NaN	MAP3K11,MAP3K15,NFKBID
CNTF Signaling	1.22	0.0612	NaN	PIK3CA,RAF1,STAT3
Noradrenaline and Adrenaline Degradation	1.22	0.0909	NaN	ALDH3B1,LRTOMT
MIF-mediated Glucocorticoid Regulation	1.18	0.087	NaN	NFKBID,PLA2G4A
Th2 Pathway	1.18	0.0482	NaN	NOTCH1,NOTCH2,PIK3CA,SPI1
IL-17A Signaling in Airway Cells	1.18	0.0588	NaN	NFKBID,PIK3CA,STAT3
EGF Signaling	1.16	0.0577	NaN	PIK3CA,RAF1,STAT3
Spermine and Spermidine Degradation I	1.15	0.25	NaN	SAT1
NAD Salvage Pathway III	1.15	0.25	NaN	NMRK1
Glutathione Redox Reactions II	1.15	0.25	NaN	GSR
Galactose Degradation I (Leloir Pathway)	1.15	0.25	NaN	GALM
dTMP De Novo Biosynthesis	1.15	0.25	NaN	DHFR
Systemic Lupus Erythematosus In T Cell Signaling Pathway	1.12	0.0373	NaN	BCL6,FNBP1,ORAI1,PIK3CA,RHOG,STAT3
Xenobiotic Metabolism Signaling	1.11	0.0347	NaN	ALDH3B1,FMO2,MAP3K11,MAP3K15,NFE2L2,PIK3CA,RAF1
IL-10 Signaling	1.08	0.0536	NaN	IL10RB,NFKBID,STAT3
Role of MAPK Signaling in the Pathogenesis of Influenza	1.08	0.0536	NaN	PLA2G4A,PLA2G7,RAF1
Glycogen Biosynthesis II (from UDP-D-Glucose)	1.05	0.2	NaN	UGP2
Thrombopoietin Signaling	1.05	0.0517	NaN	PIK3CA,RAF1,STAT3
IL-9 Signaling	1.03	0.0714	NaN	PIK3CA,STAT3
Interferon Signaling	1.03	0.0714	NaN	IFITM3,IFNGR1
CD40 Signaling	1.03	0.0508	NaN	NFKBID,PIK3CA,STAT3
MIF Regulation of Innate Immunity	1.01	0.069	NaN	NFKBID,PLA2G4A
Neuroinflammation Signaling Pathway	1.01	0.0327	NaN	CSF1R,IFNGR1,NFE2L2,PIK3CA,PLA2G4A,PYCARD,TIRAP
GÎ±q Signaling	1	0.0373	NaN	FNBP1,NFKBID,PIK3CA,RAF1,RHOG
Sucrose Degradation V (Mammalian)	0.979	0.167	NaN	GALM
Ceramide Biosynthesis	0.979	0.167	NaN	SPTLC2
Zymosterol Biosynthesis	0.979	0.167	NaN	LBR
Pancreatic Adenocarcinoma Signaling	0.967	0.0404	NaN	NOTCH1,PIK3CA,RAF1,STAT3
Glioma Invasiveness Signaling	0.963	0.0476	NaN	FNBP1,PIK3CA,RHOG
IL-7 Signaling Pathway	0.963	0.0476	NaN	BCL6,CCND3,PIK3CA
GM-CSF Signaling	0.963	0.0476	NaN	PIK3CA,RAF1,STAT3
IL-23 Signaling Pathway	0.959	0.0645	NaN	PIK3CA,STAT3
Actin Cytoskeleton Signaling	0.955	0.0335	NaN	FGD3,IQGAP1,PIK3CA,PIP5K1B,RAF1,SSH2
Cdc42 Signaling	0.955	0.04	NaN	FGD3,IQGAP1,MAP3K11,RAF1
IL-15 Signaling	0.921	0.0455	NaN	PIK3CA,RAF1,STAT3
Actin Nucleation by ARP-WASP Complex	0.921	0.0455	NaN	FNBP1,RHOG,VASP
Integrin Signaling	0.914	0.0326	NaN	FNBP1,MAP3K11,PIK3CA,RAF1,RHOG,VASP
IL-6 Signaling	0.907	0.0385	NaN	NFKBID,PIK3CA,RAF1,STAT3
VEGF Family Ligand-Receptor Interactions	0.893	0.0441	NaN	PIK3CA,PLA2G4A,RAF1
Systemic Lupus Erythematosus In B Cell Signaling Pathway	0.866	0.0316	NaN	CCND3,IFNGR1,PIK3CA,RAF1,STAT3,TNFSF13B
Extrinsic Prothrombin Activation Pathway	0.863	0.125	NaN	THBD
Erythropoietin Signaling	0.839	0.0417	NaN	NFKBID,PIK3CA,RAF1
IL-3 Signaling	0.839	0.0417	NaN	PIK3CA,RAF1,STAT3
FLT3 Signaling in Hematopoietic Progenitor Cells	0.839	0.0417	NaN	PIK3CA,RAF1,STAT3
B Cell Activating Factor Signaling	0.833	0.0541	NaN	NFKBID,TNFSF13B
Oncostatin M Signaling	0.833	0.0541	NaN	RAF1,STAT3
Mechanisms of Viral Exit from Host Cells	0.833	0.0541	NaN	LMNB1,PDCD6IP
Aryl Hydrocarbon Receptor Signaling	0.824	0.0357	NaN	ALDH3B1,CCND3,DHFR,NFE2L2
STAT3 Pathway	0.824	0.0357	NaN	IL10RB,MAP3K11,RAF1,STAT3
FGF Signaling	0.824	0.0411	NaN	PIK3CA,RAF1,STAT3
Acyl-CoA Hydrolysis	0.815	0.111	NaN	PPT1
Leucine Degradation I	0.815	0.111	NaN	HMGCL
Eicosanoid Signaling	0.815	0.0526	NaN	PLA2G4A,PLA2G7
Regulation of Actin-based Motility by Rho	0.812	0.0405	NaN	FNBP1,PIP5K1B,RHOG
Prolactin Signaling	0.812	0.0405	NaN	PIK3CA,RAF1,STAT3
Cardiac Hypertrophy Signaling	0.799	0.0302	NaN	FNBP1,MAP3K11,MAP3K15,PIK3CA,RAF1,RHOG
Role of PI3K/AKT Signaling in the Pathogenesis of Influenza	0.796	0.0513	NaN	NFKBID,PIK3CA
iNOS Signaling	0.796	0.0513	NaN	IFNGR1,NFKBID
PEDF Signaling	0.788	0.0395	NaN	NFKBID,PIK3CA,RAF1
JAK/Stat Signaling	0.788	0.0395	NaN	PIK3CA,RAF1,STAT3
T Cell Exhaustion Signaling Pathway	0.785	0.0345	NaN	BCL6,IL10RB,PIK3CA,STAT3
Ceramide Signaling	0.777	0.039	NaN	CERK,PIK3CA,RAF1
NF-ÎºB Activation by Viruses	0.777	0.039	NaN	NFKBID,PIK3CA,RAF1
Chondroitin Sulfate Degradation (Metazoa)	0.772	0.1	NaN	GM2A
Guanosine Nucleotides Degradation III	0.772	0.1	NaN	XDH
Adenosine Nucleotides Degradation II	0.772	0.1	NaN	XDH
Regulation of the Epithelial-Mesenchymal Transition Pathway	0.77	0.0312	NaN	NOTCH1,NOTCH2,PIK3CA,RAF1,STAT3
LPS-stimulated MAPK Signaling	0.764	0.0385	NaN	NFKBID,PIK3CA,RAF1
NRF2-mediated Oxidative Stress Response	0.762	0.0311	NaN	DNAJC3,GSR,NFE2L2,PIK3CA,RAF1
Role of IL-17A in Arthritis	0.762	0.0488	NaN	NFKBID,PIK3CA
Hepatic Fibrosis Signaling Pathway	0.752	0.027	NaN	FNBP1,NFKBID,PIK3CA,RAF1,RHOG,STAT3,TIRAP,TRPM7
Melanocyte Development and Pigmentation Signaling	0.742	0.0375	NaN	MITF,PIK3CA,RAF1
PDGF Signaling	0.742	0.0375	NaN	PIK3CA,RAF1,STAT3
Ketogenesis	0.735	0.0909	NaN	HMGCL
Urate Biosynthesis/Inosine 5'-phosphate Degradation	0.735	0.0909	NaN	XDH
Dermatan Sulfate Degradation (Metazoa)	0.735	0.0909	NaN	GM2A
Purine Nucleotides De Novo Biosynthesis II	0.735	0.0909	NaN	ADSS1
Histamine Degradation	0.735	0.0909	NaN	ALDH3B1
Prostate Cancer Signaling	0.733	0.037	NaN	NFKBID,PIK3CA,RAF1
PKCÎ¸ Signaling in T Lymphocytes	0.733	0.0328	NaN	MAP3K11,MAP3K15,NFKBID,PIK3CA
Antioxidant Action of Vitamin C	0.733	0.037	NaN	NFKBID,PLA2G4A,PLA2G7
Endocannabinoid Cancer Inhibition Pathway	0.733	0.0328	NaN	CCND3,PIK3CA,RAF1,SPTLC2
Coronavirus Pathogenesis Pathway	0.724	0.0325	NaN	NFKBID,PYCARD,RPS27L,STAT3
p53 Signaling	0.721	0.0366	NaN	KAT2B,PIK3CA,PMAIP1
Phospholipases	0.717	0.0455	NaN	PLA2G4A,PLA2G7
ErbB Signaling	0.701	0.0357	NaN	ERBB3,PIK3CA,RAF1
Colanic Acid Building Blocks Biosynthesis	0.701	0.0833	NaN	UGP2
Cancer Drug Resistance By Drug Efflux	0.701	0.0444	NaN	PIK3CA,RAF1
PI3K Signaling in B Lymphocytes	0.69	0.0315	NaN	CARD10,NFKBID,PIK3CA,RAF1
Acute Phase Response Signaling	0.682	0.0312	NaN	NFKBID,PIK3CA,RAF1,STAT3
Mouse Embryonic Stem Cell Pluripotency	0.672	0.0345	NaN	PIK3CA,RAF1,STAT3
Phagosome Formation	0.672	0.0345	NaN	FNBP1,PIK3CA,RHOG
Cholesterol Biosynthesis I	0.67	0.0769	NaN	LBR
Purine Nucleotides Degradation II (Aerobic)	0.67	0.0769	NaN	XDH
Mitochondrial L-carnitine Shuttle Pathway	0.67	0.0769	NaN	CPT1A
Cholesterol Biosynthesis II (via 24,25-dihydrolanosterol)	0.67	0.0769	NaN	LBR
Cholesterol Biosynthesis III (via Desmosterol)	0.67	0.0769	NaN	LBR
IL-12 Signaling and Production in Macrophages	0.662	0.0341	NaN	IFNGR1,PIK3CA,SPI1
mTOR Signaling	0.662	0.0286	NaN	FNBP1,PIK3CA,PRR5L,RHOG,RPS27L
Sperm Motility	0.662	0.0286	NaN	CSF1R,ERBB3,MAP3K11,PLA2G4A,PLA2G7
Role of NANOG in Mammalian Embryonic Stem Cell Pluripotency	0.652	0.0337	NaN	PIK3CA,RAF1,STAT3
Lymphotoxin Î² Receptor Signaling	0.646	0.0408	NaN	NFKBID,PIK3CA
Aldosterone Signaling in Epithelial Cells	0.644	0.0301	NaN	DNAJC3,PIK3CA,PIP5K1B,RAF1
Tec Kinase Signaling	0.644	0.0301	NaN	FNBP1,PIK3CA,RHOG,STAT3
Fatty Acid Î±-oxidation	0.642	0.0714	NaN	ALDH3B1
Oxidative Ethanol Degradation III	0.642	0.0714	NaN	ALDH3B1
Unfolded protein response	0.633	0.04	NaN	DNAJC3,NFE2L2
Cardiac Hypertrophy Signaling (Enhanced)	0.611	0.0241	NaN	IL10RB,MAP3K11,MAP3K15,PIK3CA,PKN1,RAF1,SMPDL3A,STAT3,TNFSF13B
Semaphorin Signaling in Neurons	0.609	0.0385	NaN	FNBP1,RHOG
Fc Epsilon RI Signaling	0.599	0.0316	NaN	PIK3CA,PLA2G4A,RAF1
CCR3 Signaling in Eosinophils	0.599	0.0316	NaN	PIK3CA,PLA2G4A,RAF1
Role of NFAT in Regulation of the Immune Response	0.593	0.0286	NaN	NFKBID,ORAI1,PIK3CA,RAF1
Granzyme B Signaling	0.592	0.0625	NaN	LMNB1
Intrinsic Prothrombin Activation Pathway	0.592	0.0625	NaN	THBD
Glutathione Redox Reactions I	0.592	0.0625	NaN	GSR
Inflammasome pathway	0.592	0.0625	NaN	PYCARD
CXCR4 Signaling	0.587	0.0284	NaN	FNBP1,PIK3CA,RAF1,RHOG
Glioblastoma Multiforme Signaling	0.58	0.0282	NaN	FNBP1,PIK3CA,RAF1,RHOG
Endometrial Cancer Signaling	0.573	0.0364	NaN	PIK3CA,RAF1
Sphingosine-1-phosphate Signaling	0.573	0.0306	NaN	FNBP1,PIK3CA,RHOG
IL-2 Signaling	0.573	0.0364	NaN	PIK3CA,RAF1
IGF-1 Signaling	0.573	0.0306	NaN	PIK3CA,RAF1,STAT3
GADD45 Signaling	0.569	0.0588	NaN	CCND3
NAD Salvage Pathway II	0.569	0.0588	NaN	NMRK1
Ethanol Degradation IV	0.569	0.0588	NaN	ALDH3B1
Role of JAK1 and JAK3 in Î³c Cytokine Signaling	0.562	0.0357	NaN	PIK3CA,STAT3
Natural Killer Cell Signaling	0.554	0.0274	NaN	MAP3K11,MAP3K15,PIK3CA,RAF1
Growth Hormone Signaling	0.553	0.0351	NaN	PIK3CA,STAT3
fMLP Signaling in Neutrophils	0.55	0.0297	NaN	NFKBID,PIK3CA,RAF1
Coagulation System	0.548	0.0556	NaN	THBD
Polyamine Regulation in Colon Cancer	0.548	0.0556	NaN	SAT1
Tryptophan Degradation X (Mammalian, via Tryptamine)	0.548	0.0556	NaN	ALDH3B1
Nicotine Degradation II	0.548	0.0556	NaN	FMO2
IL-15 Production	0.542	0.0294	NaN	CSF1R,ERBB3,MAP3K11
Endothelin-1 Signaling	0.542	0.027	NaN	PIK3CA,PLA2G4A,PLA2G7,RAF1
PI3K/AKT Signaling	0.542	0.027	NaN	IL10RB,NFKBID,PIK3CA,RAF1
Molecular Mechanisms of Cancer	0.541	0.0235	NaN	CCND3,FNBP1,NFKBID,NOTCH1,PIK3CA,PMAIP1,RAF1,RHOG
Mitochondrial Dysfunction	0.536	0.0268	NaN	CPT1A,GSR,PRDX5,XDH
Cholecystokinin/Gastrin-mediated Signaling	0.535	0.0291	NaN	FNBP1,RAF1,RHOG
Colorectal Cancer Metastasis Signaling	0.527	0.0253	NaN	FNBP1,IFNGR1,PIK3CA,RHOG,STAT3
Regulation Of The Epithelial Mesenchymal Transition By Growth Factors Pathway	0.517	0.0263	NaN	PIK3CA,RAF1,STAT3,TNFSF13B
Renin-Angiotensin Signaling	0.513	0.0283	NaN	PIK3CA,RAF1,STAT3
Endocannabinoid Developing Neuron Pathway	0.513	0.0283	NaN	PIK3CA,RAF1,STAT3
ErbB4 Signaling	0.511	0.0328	NaN	PIK3CA,RAF1
Endoplasmic Reticulum Stress Pathway	0.51	0.05	NaN	DNAJC3
Leukocyte Extravasation Signaling	0.506	0.026	NaN	CYBA,NCF4,PIK3CA,VASP
Ethanol Degradation II	0.492	0.0476	NaN	ALDH3B1
Glucocorticoid Receptor Signaling	0.488	0.0235	NaN	KAT2B,NFKBID,PIK3CA,RAF1,STAT3,TSC22D3
GÎ±12/13 Signaling	0.485	0.0273	NaN	NFKBID,PIK3CA,RAF1
ERK/MAPK Signaling	0.478	0.0252	NaN	PIK3CA,PLA2G4A,RAF1,STAT3
Role of p14/p19ARF in Tumor Suppression	0.476	0.0455	NaN	PIK3CA
Small Cell Lung Cancer Signaling	0.475	0.0308	NaN	NFKBID,PIK3CA
Hepatic Cholestasis	0.472	0.0268	NaN	NFKBID,TIRAP,TNFSF13B
14-3-3-mediated Signaling	0.472	0.0268	NaN	PDCD6IP,PIK3CA,RAF1
Leptin Signaling in Obesity	0.467	0.0303	NaN	PIK3CA,STAT3
Necroptosis Signaling Pathway	0.466	0.0265	NaN	PLA2G4A,PYCARD,TRPM7
HIF1Î± Signaling	0.462	0.0247	NaN	PIK3CA,RAF1,SAT1,STAT3
Role of JAK family kinases in IL-6-type Cytokine Signaling	0.461	0.0435	NaN	STAT3
Neurotrophin/TRK Signaling	0.458	0.0299	NaN	PIK3CA,RAF1
PD-1, PD-L1 cancer immunotherapy pathway	0.458	0.0299	NaN	IFNGR1,PIK3CA
Non-Small Cell Lung Cancer Signaling	0.45	0.0294	NaN	PIK3CA,RAF1
Angiopoietin Signaling	0.442	0.029	NaN	NFKBID,PIK3CA
GDNF Family Ligand-Receptor Interactions	0.434	0.0286	NaN	PIK3CA,RAF1
Macropinocytosis Signaling	0.434	0.0286	NaN	CSF1R,PIK3CA
D-myo-inositol (1,4,5)-Trisphosphate Biosynthesis	0.432	0.04	NaN	PIP5K1B
Superpathway of Cholesterol Biosynthesis	0.432	0.04	NaN	LBR
Renal Cell Carcinoma Signaling	0.427	0.0282	NaN	PIK3CA,RAF1
Cyclins and Cell Cycle Regulation	0.427	0.0282	NaN	CCND3,RAF1
Relaxin Signaling	0.424	0.025	NaN	NFKBID,PIK3CA,SMPDL3A
Atherosclerosis Signaling	0.419	0.0278	NaN	PLA2G4A,PLA2G7
TNFR2 Signaling	0.406	0.037	NaN	NFKBID
Triacylglycerol Degradation	0.406	0.037	NaN	PNPLA7
Serotonin Degradation	0.406	0.037	NaN	ALDH3B1
G-Protein Coupled Receptor Signaling	0.396	0.022	NaN	NFKBID,PIK3CA,RAF1,SMPDL3A,STAT3
Role of RIG1-like Receptors in Antiviral Innate Immunity	0.394	0.0357	NaN	NFKBID
Role of IL-17F in Allergic Inflammatory Airway Diseases	0.394	0.0357	NaN	RAF1
HER-2 Signaling in Breast Cancer	0.39	0.0263	NaN	ERBB3,PIK3CA
Thrombin Signaling	0.385	0.0225	NaN	FNBP1,PIK3CA,RAF1,RHOG
Epithelial Adherens Junction Signaling	0.38	0.0234	NaN	IQGAP1,NOTCH1,NOTCH2
Type I Diabetes Mellitus Signaling	0.371	0.0253	NaN	IFNGR1,NFKBID
Regulation of IL-2 Expression in Activated and Anergic T Lymphocytes	0.371	0.0253	NaN	NFKBID,RAF1
MSP-RON Signaling Pathway	0.371	0.0333	NaN	PIK3CA
OX40 Signaling Pathway	0.371	0.0333	NaN	NFKBID
IL-17A Signaling in Fibroblasts	0.371	0.0333	NaN	NFKBID
Role of JAK2 in Hormone-like Cytokine Signaling	0.371	0.0333	NaN	STAT3
AMPK Signaling	0.369	0.022	NaN	CPT1A,KAT2B,ORAI1,PIK3CA
Role of Macrophages, Fibroblasts and Endothelial Cells in Rheumatoid Arthritis	0.369	0.0214	NaN	NFKBID,PIK3CA,RAF1,STAT3,TNFSF13B
iCOS-iCOSL Signaling in T Helper Cells	0.365	0.025	NaN	NFKBID,PIK3CA
Transcriptional Regulatory Network in Embryonic Stem Cells	0.361	0.0323	NaN	STAT3
Salvage Pathways of Pyrimidine Ribonucleotides	0.358	0.0247	NaN	APOBEC1,PKN1
4-1BB Signaling in T Lymphocytes	0.35	0.0312	NaN	NFKBID
TWEAK Signaling	0.35	0.0312	NaN	NFKBID
Neuregulin Signaling	0.346	0.0241	NaN	ERBB3,RAF1
PAK Signaling	0.346	0.0241	NaN	PIK3CA,RAF1
Regulation of eIF4 and p70S6K Signaling	0.342	0.0221	NaN	PIK3CA,RAF1,RPS27L
PXR/RXR Activation	0.34	0.0303	NaN	CPT1A
Docosahexaenoic Acid (DHA) Signaling	0.34	0.0303	NaN	PIK3CA
FAK Signaling	0.34	0.0238	NaN	PIK3CA,RAF1
Apoptosis Signaling	0.334	0.0235	NaN	NFKBID,RAF1
April Mediated Signaling	0.331	0.0294	NaN	NFKBID
VEGF Signaling	0.323	0.023	NaN	PIK3CA,RAF1
tRNA Splicing	0.321	0.0286	NaN	SMPDL3A
BAG2 Signaling Pathway	0.321	0.0286	NaN	ANXA2
3-phosphoinositide Biosynthesis	0.32	0.0213	NaN	DUSP16,PIK3CA,PIP5K1B
Role of Pattern Recognition Receptors in Recognition of Bacteria and Viruses	0.318	0.0227	NaN	PIK3CA,TNFSF13B
PPAR Signaling	0.318	0.0227	NaN	NFKBID,RAF1
SAPK/JNK Signaling	0.312	0.0225	NaN	MAP3K11,PIK3CA
Communication between Innate and Adaptive Immune Cells	0.305	0.027	NaN	TNFSF13B
Apelin Pancreas Signaling Pathway	0.305	0.027	NaN	PIK3CA
LPS/IL-1 Mediated Inhibition of RXR Function	0.303	0.0207	NaN	ALDH3B1,CPT1A,FMO2
Phospholipase C Signaling	0.298	0.0199	NaN	FNBP1,PLA2G4A,RAF1,RHOG
CD28 Signaling in T Helper Cells	0.297	0.0217	NaN	NFKBID,PIK3CA
Telomerase Signaling	0.297	0.0217	NaN	PIK3CA,RAF1
Stearate Biosynthesis I (Animals)	0.297	0.0263	NaN	PPT1
PFKFB4 Signaling Pathway	0.297	0.0263	NaN	XDH
Sumoylation Pathway	0.292	0.0215	NaN	FNBP1,RHOG
Synaptic Long Term Depression	0.292	0.0203	NaN	PLA2G4A,PLA2G7,RAF1
Altered T Cell and B Cell Signaling in Rheumatoid Arthritis	0.289	0.0256	NaN	TNFSF13B
FAT10 Cancer Signaling Pathway	0.289	0.0256	NaN	STAT3
GNRH Signaling	0.287	0.0201	NaN	MAP3K11,MAP3K15,RAF1
Chronic Myeloid Leukemia Signaling	0.287	0.0213	NaN	PIK3CA,RAF1
Sertoli Cell-Sertoli Cell Junction Signaling	0.287	0.0201	NaN	MAP3K11,MAP3K15,RAF1
T Cell Receptor Signaling	0.287	0.0213	NaN	PIK3CA,RAF1
GP6 Signaling Pathway	0.287	0.0213	NaN	PIK3CA,RHOG
Cell Cycle: G2/M DNA Damage Checkpoint Regulation	0.281	0.025	NaN	KAT2B
RhoGDI Signaling	0.28	0.0199	NaN	FNBP1,PIP5K1B,RHOG
Protein Kinase A Signaling	0.275	0.0188	NaN	DUSP16,EBI3,NFKBID,RAF1,SMPDL3A,VASP
Calcium-induced T Lymphocyte Apoptosis	0.274	0.0244	NaN	ORAI1
Th17 Activation Pathway	0.274	0.0244	NaN	STAT3
ILK Signaling	0.272	0.0196	NaN	FNBP1,PIK3CA,RHOG
Inhibition of ARE-Mediated mRNA Degradation Pathway	0.264	0.0202	NaN	TNFSF13B,ZFP36
Osteoarthritis Pathway	0.262	0.0192	NaN	ANXA2,NOTCH1,SIK3
Myc Mediated Apoptosis Signaling	0.26	0.0233	NaN	PMAIP1
Spliceosomal Cycle	0.26	0.0233	NaN	CDC5L
Ephrin A Signaling	0.26	0.0233	NaN	PIK3CA
Glioma Signaling	0.26	0.02	NaN	PIK3CA,RAF1
Apelin Endothelial Signaling Pathway	0.256	0.0198	NaN	PIK3CA,RAF1
TNFR1 Signaling	0.254	0.0227	NaN	NFKBID
Heparan Sulfate Biosynthesis (Late Stages)	0.254	0.0227	NaN	PNPLA7
GÎ±i Signaling	0.252	0.0196	NaN	RAF1,STAT3
Activation of IRF by Cytosolic Pattern Recognition Receptors	0.248	0.0222	NaN	NFKBID
TREM1 Signaling	0.248	0.0222	NaN	STAT3
UVB-Induced MAPK Signaling	0.248	0.0222	NaN	PIK3CA
RhoA Signaling	0.247	0.0194	NaN	PIP5K1B,PKN1
Airway Pathology in Chronic Obstructive Pulmonary Disease	0.23	0.0208	NaN	TNFSF13B
UVC-Induced MAPK Signaling	0.23	0.0208	NaN	RAF1
Semaphorin Neuronal Repulsive Signaling Pathway	0.228	0.0185	NaN	PIK3CA,VCAN
Dendritic Cell Maturation	0.225	0.0183	NaN	NFKBID,PIK3CA
Heparan Sulfate Biosynthesis	0.214	0.0196	NaN	PNPLA7
Induction of Apoptosis by HIV1	0.204	0.0189	NaN	NFKBID
Synaptic Long Term Potentiation	0	0.0087	NaN	RAF1
Axonal Guidance Signaling	0	0.0102	NaN	PIK3CA,PLXNB2,RAF1,VASP
Amyotrophic Lateral Sclerosis Signaling	0	0.0116	NaN	PIK3CA
Huntington's Disease Signaling	0	0.00976	NaN	HIP1,PIK3CA
PPARÎ±/RXRÎ± Activation	0	0.0126	NaN	NFKBID,RAF1
Hepatic Fibrosis / Hepatic Stellate Cell Activation	0	0.00741	NaN	IFNGR1
VDR/RXR Activation	0	0.0179	NaN	THBD
Tight Junction Signaling	0	0.00769	NaN	VASP
TR/RXR Activation	0	0.0145	NaN	PIK3CA
RAR Activation	0	0.012	NaN	KAT2B,PIK3CA
Î±-Adrenergic Signaling	0	0.0122	NaN	RAF1
Clathrin-mediated Endocytosis Signaling	0	0.0127	NaN	HIP1,PIK3CA
FcÎ³ Receptor-mediated Phagocytosis in Macrophages and Monocytes	0	0.0123	NaN	VASP
FcÎ³RIIB Signaling in B Lymphocytes	0	0.0152	NaN	PIK3CA
IL-17 Signaling	0	0.0164	NaN	PIK3CA
CTLA4 Signaling in Cytotoxic T Lymphocytes	0	0.0139	NaN	PIK3CA
Virus Entry via Endocytic Pathways	0	0.0104	NaN	PIK3CA
Reelin Signaling in Neurons	0	0.0163	NaN	MAP3K11,PIK3CA
Melatonin Signaling	0	0.0164	NaN	RAF1
Neuropathic Pain Signaling In Dorsal Horn Neurons	0	0.0106	NaN	PIK3CA
Agrin Interactions at Neuromuscular Junction	0	0.0154	NaN	ERBB3
CDK5 Signaling	0	0.0102	NaN	RAF1
Corticotropin Releasing Hormone Signaling	0	0.00862	NaN	RAF1
Human Embryonic Stem Cell Pluripotency	0	0.01	NaN	PIK3CA
Antiproliferative Role of Somatostatin Receptor 2	0	0.0159	NaN	PIK3CA
Androgen Signaling	0	0.00862	NaN	KAT2B
CREB Signaling in Neurons	0	0.011	NaN	PIK3CA,RAF1
Thyroid Cancer Signaling	0	0.0154	NaN	PIK3CA
Bladder Cancer Signaling	0	0.0141	NaN	RAF1
Type II Diabetes Mellitus Signaling	0	0.0169	NaN	NFKBID,PIK3CA
p70S6K Signaling	0	0.0174	NaN	PIK3CA,RAF1
G Beta Gamma Signaling	0	0.00943	NaN	RAF1
Systemic Lupus Erythematosus Signaling	0	0.015	NaN	PIK3CA,TNFSF13B
EIF2 Signaling	0	0.0164	NaN	PIK3CA,RAF1,RPS27L
Hereditary Breast Cancer Signaling	0	0.00781	NaN	PIK3CA
Role of Osteoblasts, Osteoclasts and Chondrocytes in Rheumatoid Arthritis	0	0.0178	NaN	CSF1R,NFKBID,PIK3CA
Ovarian Cancer Signaling	0	0.0175	NaN	PIK3CA,RAF1
Estrogen-Dependent Breast Cancer Signaling	0	0.0164	NaN	PIK3CA
Role of NFAT in Cardiac Hypertrophy	0	0.0109	NaN	PIK3CA,RAF1
IL-1 Signaling	0	0.0125	NaN	NFKBID
Breast Cancer Regulation by Stathmin1	0	0.0161	NaN	ADGRE1,ADGRE5,CCND3,GPR108,PIK3CA,RAF1,STAT3
Neuroprotective Role of THOP1 in Alzheimer's Disease	0	0.0172	NaN	GZMM
P2Y Purigenic Receptor Signaling Pathway	0	0.018	NaN	PIK3CA,RAF1
Role of Tissue Factor in Cancer	0	0.0104	NaN	PIK3CA
Paxillin Signaling	0	0.0104	NaN	PIK3CA
Gap Junction Signaling	0	0.0122	NaN	PIK3CA,RAF1
eNOS Signaling	0	0.00877	NaN	PIK3CA
D-myo-inositol-5-phosphate Metabolism	0	0.00746	NaN	DUSP16
Pyridoxal 5'-phosphate Salvage Pathway	0	0.0167	NaN	PKN1
D-myo-inositol (1,4,5,6)-Tetrakisphosphate Biosynthesis	0	0.0084	NaN	DUSP16
Superpathway of Inositol Phosphate Compounds	0	0.0175	NaN	DUSP16,PIK3CA,PIP5K1B
D-myo-inositol (3,4,5,6)-tetrakisphosphate Biosynthesis	0	0.0084	NaN	DUSP16
3-phosphoinositide Degradation	0	0.00758	NaN	DUSP16
Remodeling of Epithelial Adherens Junctions	0	0.0179	NaN	IQGAP1
UVA-Induced MAPK Signaling	0	0.0112	NaN	PIK3CA
Adipogenesis pathway	0	0.0171	NaN	KAT2B,TXNIP
HIPPO signaling	0	0.0139	NaN	ITCH
Estrogen Receptor Signaling	0	0.011	NaN	NOTCH1,PIK3CA,RAF1
Toll-like Receptor Signaling	0	0.0167	NaN	TIRAP
Cell Cycle: G1/S Checkpoint Regulation	0	0.0164	NaN	CCND3
PTEN Signaling	0	0.0169	NaN	PIK3CA,RAF1
Nitric Oxide Signaling in the Cardiovascular System	0	0.0122	NaN	PIK3CA
Cardiac Î²-adrenergic Signaling	0	0.00862	NaN	SMPDL3A
Protein Ubiquitination Pathway	0	0.00433	NaN	DNAJC3
IL-4 Signaling	0	0.0161	NaN	PIK3CA
Insulin Receptor Signaling	0	0.0164	NaN	PIK3CA,RAF1
Chemokine Signaling	0	0.0149	NaN	RAF1
Death Receptor Signaling	0	0.013	NaN	NFKBID
cAMP-mediated signaling	0	0.0168	NaN	RAF1,SMPDL3A,STAT3
p38 MAPK Signaling	0	0.0116	NaN	PLA2G4A
TGF-Î² Signaling	0	0.0118	NaN	RAF1
Hypoxia Signaling in the Cardiovascular System	0	0.0156	NaN	NFKBID
BMP signaling pathway	0	0.0137	NaN	RAF1
Gustation Pathway	0	0.0105	NaN	SMPDL3A
Phagosome Maturation	0	0.00901	NaN	PRDX5
Sirtuin Signaling Pathway	0	0.0128	NaN	CPT1A,NFE2L2,STAT3
Opioid Signaling Pathway	0	0.00463	NaN	RAF1
Adrenomedullin signaling pathway	0	0.012	NaN	PIK3CA,RAF1
Iron homeostasis signaling pathway	0	0.00971	NaN	STAT3
Apelin Cardiomyocyte Signaling Pathway	0	0.012	NaN	PIK3CA
Synaptogenesis Signaling Pathway	0	0.0073	NaN	PIK3CA,RAF1
Senescence Pathway	0	0.0173	NaN	ASXL1,KAT2B,PIK3CA,RAF1
HOTAIR Regulatory Pathway	0	0.0172	NaN	PIK3CA,STAT3
BEX2 Signaling Pathway	0	0.0145	NaN	STAT3
Xenobiotic Metabolism AHR Signaling Pathway	0	0.0175	NaN	ALDH3B1
Xenobiotic Metabolism CAR Signaling Pathway	0	0.0169	NaN	ALDH3B1,FMO2
Xenobiotic Metabolism PXR Signaling Pathway	0	0.0082	NaN	ALDH3B1
Insulin Secretion Signaling Pathway	0	0.0098	NaN	PIK3CA,STAT3
Regulation Of The Epithelial Mesenchymal Transition In Development Pathway	0	0.0143	NaN	NOTCH1
Calcium Signaling	0	0.00658	NaN	TPM2
Ephrin Receptor Signaling	0	0.0122	NaN	RAF1,STAT3

## Sheet: F_Protein_Proc_Mitochondrial
Ingenuity Canonical Pathways	-log(p-value)	Ratio	z-score	Molecules
Heme Biosynthesis II	5.35	0.444	NaN	ALAS2,CPOX,FECH,UROS
Protein Ubiquitination Pathway	4.01	0.0522	NaN	DNAJB2,UBB,UBE2B,UBE2D3,UBE2H,UBE2L6,UBE2R2,UBE3B,USP19,USP25,USP32,USP4
Mitochondrial Dysfunction	3.6	0.0604	NaN	ATP5F1E,ATP5PF,CAT,FIS1,NDUFA1,NDUFB8,PINK1,SOD2,UCP2
EIF2 Signaling	3.55	0.0541	NaN	AGO2,EIF4G2,EIF5,PABPC1,PPP1CB,RPL35A,RPLP2,RPS14,RPS29,RPS5
Heme Biosynthesis from Uroporphyrinogen-III I	2.94	0.5	NaN	CPOX,FECH
Tetrapyrrole Biosynthesis II	2.72	0.4	NaN	ALAS2,UROS
Hypoxia Signaling in the Cardiovascular System	2.69	0.0781	NaN	UBE2B,UBE2D3,UBE2H,UBE2L6,UBE2R2
Regulation of eIF4 and p70S6K Signaling	2.53	0.0519	NaN	AGO2,EIF4G2,PABPC1,PAIP2,RPS14,RPS29,RPS5
Superoxide Radicals Degradation	2.41	0.286	NaN	CAT,SOD2
Iron homeostasis signaling pathway	2.4	0.0561	NaN	ABCB10,ALAS2,FECH,ISCU,SLC25A37,SLC48A1
Sirtuin Signaling Pathway	2.16	0.0375	NaN	ADAM10,ATP5F1E,ATP5PF,BPGM,GADD45A,NDUFA1,NDUFB8,SOD2,UCP2
Vitamin-C Transport	1.68	0.125	NaN	SELENOT,STOM
Ethanol Degradation IV	1.63	0.118	NaN	ALDH1A1,CAT
NRF2-mediated Oxidative Stress Response	1.57	0.037	NaN	CAT,DNAJB2,GCLM,MAFG,SOD2,UBB
Role of Lipids/Lipid Rafts in the Pathogenesis of Influenza	1.55	0.5	NaN	RSAD2
UDP-D-xylose and UDP-D-glucuronate Biosynthesis	1.55	0.5	NaN	UGDH
S-adenosyl-L-methionine Biosynthesis	1.55	0.5	NaN	MAT2B
Coronavirus Pathogenesis Pathway	1.53	0.0407	NaN	E2F2,IRF7,RPS14,RPS29,RPS5
Oxidative Phosphorylation	1.42	0.0444	NaN	ATP5F1E,ATP5PF,NDUFA1,NDUFB8
5-aminoimidazole Ribonucleotide Biosynthesis I	1.38	0.333	NaN	PFAS
Glutathione Biosynthesis	1.38	0.333	NaN	GCLM
Thioredoxin Pathway	1.26	0.25	NaN	SELENOT
Rapoport-Luebering Glycolytic Shunt	1.17	0.2	NaN	BPGM
Clathrin-mediated Endocytosis Signaling	1.11	0.0309	NaN	AP3S1,SH3GLB1,STAM,TSG101,UBB
BAG2 Signaling Pathway	1.06	0.0571	NaN	PINK1,PSME3
Role of BRCA1 in DNA Damage Response	1.04	0.0395	NaN	E2F2,GADD45A,PBRM1
Xenobiotic Metabolism PXR Signaling Pathway	1.03	0.0328	NaN	ALDH1A1,CAT,PPM1A,PPP1CB
Methylglyoxal Degradation III	1.03	0.143	NaN	DHRS11
Mechanisms of Viral Exit from Host Cells	1.02	0.0541	NaN	SH3GLB1,TSG101
Kinetochore Metaphase Signaling Pathway	0.955	0.0361	NaN	CENPA,PPP1CB,ZWINT
Cell Cycle: G2/M DNA Damage Checkpoint Regulation	0.932	0.0476	NaN	CDC25B,GADD45A
Leucine Degradation I	0.921	0.111	NaN	AUH
Î³-glutamyl Cycle	0.921	0.111	NaN	GCLM
Ephrin A Signaling	0.914	0.0465	NaN	ADAM10,EPHA10
Purine Nucleotides De Novo Biosynthesis II	0.842	0.0909	NaN	PFAS
Histamine Degradation	0.842	0.0909	NaN	ALDH1A1
Colanic Acid Building Blocks Biosynthesis	0.807	0.0833	NaN	UGDH
Huntington's Disease Signaling	0.785	0.0243	NaN	ATP5F1E,ATP5PF,IFT57,PSME3,UBB
Insulin Secretion Signaling Pathway	0.785	0.0243	NaN	AGO2,EIF4G2,PABPC1,SEC61G,SRP72
Acetone Degradation I (to Methylglyoxal)	0.775	0.0769	NaN	DHRS11
FAT10 Signaling Pathway	0.775	0.0769	NaN	PSME3
RAN Signaling	0.745	0.0714	NaN	RANGAP1
Fatty Acid Î±-oxidation	0.745	0.0714	NaN	ALDH1A1
Oxidative Ethanol Degradation III	0.745	0.0714	NaN	ALDH1A1
Dopamine Degradation	0.693	0.0625	NaN	ALDH1A1
Isoleucine Degradation I	0.693	0.0625	NaN	AUH
Glutathione Redox Reactions I	0.693	0.0625	NaN	GPX1
Putrescine Degradation III	0.693	0.0625	NaN	ALDH1A1
Methionine Degradation I (to Homocysteine)	0.693	0.0625	NaN	MAT2B
GADD45 Signaling	0.67	0.0588	NaN	GADD45A
Retinoate Biosynthesis I	0.67	0.0588	NaN	ALDH1A1
Polyamine Regulation in Colon Cancer	0.648	0.0556	NaN	PSME3
Estrogen Biosynthesis	0.648	0.0556	NaN	DHRS11
Tryptophan Degradation X (Mammalian, via Tryptamine)	0.648	0.0556	NaN	ALDH1A1
Glycolysis I	0.648	0.0556	NaN	BPGM
Cysteine Biosynthesis III (mammalia)	0.648	0.0556	NaN	MAT2B
Apelin Adipocyte Signaling Pathway	0.644	0.0312	NaN	CAT,GPX1
Senescence Pathway	0.638	0.0215	NaN	CAT,CDC25B,E2F2,GADD45A,SOD2
mTOR Signaling	0.635	0.0229	NaN	EIF4G2,RPS14,RPS29,RPS5
Valine Degradation I	0.627	0.0526	NaN	AUH
Gluconeogenesis I	0.627	0.0526	NaN	BPGM
Estrogen-mediated S-phase Entry	0.59	0.0476	NaN	E2F2
Ethanol Degradation II	0.59	0.0476	NaN	ALDH1A1
Noradrenaline and Adrenaline Degradation	0.572	0.0455	NaN	ALDH1A1
Hereditary Breast Cancer Signaling	0.559	0.0231	NaN	GADD45A,PBRM1,UBB
DNA Methylation and Transcriptional Repression Signaling	0.511	0.0385	NaN	RBBP4
Serotonin Degradation	0.511	0.0385	NaN	ALDH1A1
Fatty Acid Î²-oxidation I	0.511	0.0385	NaN	AUH
Inhibition of Matrix Metalloproteases	0.511	0.0385	NaN	ADAM10
GABA Receptor Signaling	0.488	0.0241	NaN	SLC6A1,UBB
Role of RIG1-like Receptors in Antiviral Innate Immunity	0.485	0.0357	NaN	IRF7
Antioxidant Action of Vitamin C	0.48	0.0238	NaN	PLAAT3,SELENOT
Antiproliferative Role of TOB in T Cell Signaling	0.472	0.0345	NaN	PABPC1
Amyotrophic Lateral Sclerosis Signaling	0.461	0.023	NaN	CAT,GPX1
Superpathway of Methionine Degradation	0.461	0.0333	NaN	MAT2B
Role of Oct4 in Mammalian Embryonic Stem Cell Pluripotency	0.45	0.0323	NaN	SH3GLB1
Cell Cycle Regulation by BTG Family Proteins	0.439	0.0312	NaN	E2F2
Sumoylation Pathway	0.419	0.0213	NaN	ISG20,RANGAP1
PXR/RXR Activation	0.389	0.027	NaN	ALDH1A1
Maturity Onset Diabetes of Young (MODY) Signaling	0.389	0.027	NaN	UCP2
Cdc42 Signaling	0.386	0.02	NaN	DIAPH3,PPP1CB
Inhibition of ARE-Mediated mRNA Degradation Pathway	0.386	0.02	NaN	AGO2,PSME3
Eicosanoid Signaling	0.364	0.025	NaN	PLAAT3
Stearate Biosynthesis I (Animals)	0.356	0.0244	NaN	DHRS11
Activation of IRF by Cytosolic Pattern Recognition Receptors	0.32	0.0217	NaN	IRF7
Phospholipases	0.32	0.0217	NaN	PLAAT3
HOTAIR Regulatory Pathway	0.309	0.0171	NaN	AGO2,RBBP4
Role of CHK Proteins in Cell Cycle Checkpoint Control	0.3	0.0204	NaN	E2F2
D-myo-inositol (1,4,5,6)-Tetrakisphosphate Biosynthesis	0.293	0.0165	NaN	CDC25B,PRUNE1
D-myo-inositol (3,4,5,6)-tetrakisphosphate Biosynthesis	0.293	0.0165	NaN	CDC25B,PRUNE1
Mitotic Roles of Polo-Like Kinase	0.267	0.0182	NaN	CDC25B
Tight Junction Signaling	0.265	0.0155	NaN	EPB41,YBX3
VDR/RXR Activation	0.261	0.0179	NaN	GADD45A
Netrin Signaling	0.261	0.0179	NaN	ABLIM3
Remodeling of Epithelial Adherens Junctions	0.261	0.0179	NaN	MAPRE2
3-phosphoinositide Degradation	0.249	0.0149	NaN	CDC25B,PRUNE1
Role of MAPK Signaling in the Pathogenesis of Influenza	0.246	0.0169	NaN	PLAAT3
D-myo-inositol-5-phosphate Metabolism	0.243	0.0147	NaN	CDC25B,PRUNE1
Cell Cycle: G1/S Checkpoint Regulation	0.242	0.0167	NaN	E2F2
Toll-like Receptor Signaling	0.237	0.0164	NaN	UBB
Xenobiotic Metabolism AHR Signaling Pathway	0.237	0.0164	NaN	ALDH1A1
Neuroprotective Role of THOP1 in Alzheimer's Disease	0.233	0.0161	NaN	TPP1
Dopamine Receptor Signaling	0.233	0.0161	NaN	PPP1CB
Systemic Lupus Erythematosus Signaling	0.231	0.0143	NaN	HNRNPC,SNRNP27
Estrogen-Dependent Breast Cancer Signaling	0.228	0.0159	NaN	DHRS11
Chemokine Signaling	0.213	0.0149	NaN	PPP1CB
Cyclins and Cell Cycle Regulation	0.205	0.0145	NaN	E2F2
HIPPO signaling	0.201	0.0143	NaN	PPP1CB
Renal Cell Carcinoma Signaling	0.197	0.0141	NaN	UBB
Glucocorticoid Receptor Signaling	0	0.00775	NaN	PBRM1,TSG101
Synaptic Long Term Potentiation	0	0.0087	NaN	PPP1CB
Axonal Guidance Signaling	0	0.00758	NaN	ABLIM3,ADAM10,EPHA10
Actin Cytoskeleton Signaling	0	0.0111	NaN	DIAPH3,PPP1CB
Synaptic Long Term Depression	0	0.00671	NaN	PLAAT3
PPARÎ±/RXRÎ± Activation	0	0.00621	NaN	ADIPOR1
Aryl Hydrocarbon Receptor Signaling	0	0.00862	NaN	ALDH1A1
LPS/IL-1 Mediated Inhibition of RXR Function	0	0.0131	NaN	ALDH1A1,CAT
p53 Signaling	0	0.0122	NaN	GADD45A
Acute Phase Response Signaling	0	0.0068	NaN	SOD2
TR/RXR Activation	0	0.0139	NaN	UCP2
Regulation of Actin-based Motility by Rho	0	0.0133	NaN	PPP1CB
RAR Activation	0	0.012	NaN	ALDH1A1,PBRM1
Role of Pattern Recognition Receptors in Recognition of Bacteria and Viruses	0	0.0111	NaN	IRF7
CCR3 Signaling in Eosinophils	0	0.0104	NaN	PPP1CB
Virus Entry via Endocytic Pathways	0	0.0104	NaN	AP3S1
Cellular Effects of Sildenafil (Viagra)	0	0.0101	NaN	PPP1CB
Endothelin-1 Signaling	0	0.00662	NaN	PLAAT3
Thrombin Signaling	0	0.00556	NaN	PPP1CB
CDK5 Signaling	0	0.0102	NaN	PPP1CB
Molecular Mechanisms of Cancer	0	0.0058	NaN	CDC25B,E2F2
ATM Signaling	0	0.0122	NaN	GADD45A
Aldosterone Signaling in Epithelial Cells	0	0.00752	NaN	DNAJB2
Glioma Signaling	0	0.0101	NaN	E2F2
Type II Diabetes Mellitus Signaling	0	0.00813	NaN	ADIPOR1
Chronic Myeloid Leukemia Signaling	0	0.0106	NaN	E2F2
Production of Nitric Oxide and Reactive Oxygen Species in Macrophages	0	0.0126	NaN	CAT,PPP1CB
Pancreatic Adenocarcinoma Signaling	0	0.0101	NaN	E2F2
AMPK Signaling	0	0.011	NaN	PBRM1,PPM1A
Rac Signaling	0	0.00952	NaN	ANK1
RhoA Signaling	0	0.00971	NaN	PPP1CB
Phospholipase C Signaling	0	0.00485	NaN	PPP1CB
Atherosclerosis Signaling	0	0.0123	NaN	PLAAT3
Protein Kinase A Signaling	0	0.00617	NaN	CDC25B,PPP1CB
Breast Cancer Regulation by Stathmin1	0	0.0093	NaN	ACKR1,E2F2,PPP1CB,TSG101
Glioblastoma Multiforme Signaling	0	0.00694	NaN	E2F2
Dopamine-DARPP32 Feedback in cAMP Signaling	0	0.00719	NaN	PPP1CB
Signaling by Rho Family GTPases	0	0.00476	NaN	DIAPH3
Sertoli Cell-Sertoli Cell Junction Signaling	0	0.0134	NaN	EPB41,YBX3
Telomerase Signaling	0	0.011	NaN	TPP1
Superpathway of Inositol Phosphate Compounds	0	0.0115	NaN	CDC25B,PRUNE1
3-phosphoinositide Biosynthesis	0	0.014	NaN	CDC25B,PRUNE1
PEDF Signaling	0	0.0132	NaN	SOD2
Sperm Motility	0	0.0111	NaN	PLAAT3,SLC16A10
Adipogenesis pathway	0	0.00847	NaN	RBBP4
Estrogen Receptor Signaling	0	0.0109	NaN	ATP5F1E,PPP1CB,SOD2
ERK/MAPK Signaling	0	0.00633	NaN	PPP1CB
SAPK/JNK Signaling	0	0.0112	NaN	GADD45A
Cardiac Î²-adrenergic Signaling	0	0.0084	NaN	PPP1CB
Xenobiotic Metabolism Signaling	0	0.00985	NaN	ALDH1A1,CAT
Wnt/Î²-catenin Signaling	0	0.00699	NaN	UBB
Insulin Receptor Signaling	0	0.0082	NaN	PPP1CB
Integrin Signaling	0	0.00541	NaN	PPP1CB
p38 MAPK Signaling	0	0.0112	NaN	CDC25B
TGF-Î² Signaling	0	0.0116	NaN	IRF7
Phagosome Maturation	0	0.00893	NaN	TSG101
GP6 Signaling Pathway	0	0.01	NaN	ADAM10
Neuroinflammation Signaling Pathway	0	0.0138	NaN	IRF7,SLC6A1,SOD2
NER Pathway	0	0.0111	NaN	CUL4A
Apelin Cardiomyocyte Signaling Pathway	0	0.012	NaN	CAT
Cardiac Hypertrophy Signaling (Enhanced)	0	0.00262	NaN	DIAPH3
Synaptogenesis Signaling Pathway	0	0.00364	NaN	EPHA10
Systemic Lupus Erythematosus In T Cell Signaling Pathway	0	0.00621	NaN	GADD45A
Systemic Lupus Erythematosus In B Cell Signaling Pathway	0	0.0104	NaN	IRF7,ISG20
Hepatic Fibrosis Signaling Pathway	0	0.00331	NaN	SOD2
Xenobiotic Metabolism CAR Signaling Pathway	0	0.00847	NaN	ALDH1A1
Semaphorin Neuronal Repulsive Signaling Pathway	0	0.00926	NaN	PPP1CB
Ephrin Receptor Signaling	0	0.0122	NaN	ADAM10,EPHA10

## Sheet: M_Protein_Proc_Mitochondrial
Ingenuity Canonical Pathways	-log(p-value)	Ratio	z-score	Molecules
Protein Ubiquitination Pathway	6.48	0.169	NaN	AMFR,ANAPC11,BAP1,CUL1,DNAJB6,DNAJC28,ELOB,ELOC,FZR1,HSP90AB1,NEDD4L,PSMA5,PSMA6,PSMB3,PSMC4,PSMD13,PSMD3,PSMD4,PSMD5,PSMD8,SASS6,SKP1,TRAP1,UBA1,UBA52,UBB,UBE2B,UBE2D3,UBE2H,UBE2J1,UBE2K,UBE2L6,UBE2M,UBE2O,UBE2R2,USP15,USP25,USP32,USP4
Hypoxia Signaling in the Cardiovascular System	3.9	0.219	NaN	ATF2,ATF4,COPS5,HSP90AB1,LDHA,UBE2B,UBE2D3,UBE2H,UBE2J1,UBE2K,UBE2L6,UBE2M,UBE2O,UBE2R2
EIF2 Signaling	3.65	0.148	NaN	ATF4,ATF5,CCND1,EIF1,EIF2AK1,EIF2B3,EIF3K,EIF5,MAP2K2,MAPK1,MRAS,MT-RNR1,MT-RNR2,PABPC1,PPP1CB,RAP2A,RPL21,RPL38,RPL39,RPL41,RPLP0,RPLP1,RPLP2,RPS14,RPS15A,RPS29,UBA52
Estrogen-mediated S-phase Entry	3.37	0.333	NaN	CCND1,CCNE1,CDKN1B,E2F1,E2F2,E2F3,RB1
Antiproliferative Role of TOB in T Cell Signaling	3.15	0.276	NaN	CCNE1,CDKN1B,CUL1,MAPK1,PABPC1,PABPC4,RB1,SKP1
Iron homeostasis signaling pathway	3.05	0.165	NaN	ALAS2,ATP6V0A1,ATP6V0D1,ATP6V1E1,ATP6V1F,BMP2,CIAO1,CUL1,FECH,FTH1,MAPK1,NUBP2,PDGFB,SKP1,SLC25A37,SLC48A1,TFRC
FAT10 Signaling Pathway	3.03	0.417	NaN	PSMD4,PSME3,PSMF1,SQSTM1,UBA1
Oxidative Phosphorylation	2.8	0.167	NaN	ATP5F1B,COX6A1,COX6C,COX7A2,COX7B,COX8A,MT-CO1,NDUFA1,NDUFA11,NDUFA3,NDUFA4,NDUFA8,NDUFB9,UQCR10,UQCR11
Cell Cycle Regulation by BTG Family Proteins	2.75	0.242	NaN	CCND1,CCNE1,CNOT7,E2F1,E2F2,E2F3,PTPA,RB1
Heme Biosynthesis II	2.62	0.444	NaN	ALAS2,CPOX,FECH,UROS
Ephrin Receptor Signaling	2.54	0.134	NaN	ACP1,ADAM10,ARPC5,ATF2,ATF4,BCAR1,CRKL,EFNB2,EPHB2,EPHB3,GNAS,GNG5,GRINA,MAP2K2,MAPK1,MRAS,PDGFB,RAC3,RAP2A,RHOA,SDCBP,VEGFD
Cyclins and Cell Cycle Regulation	2.4	0.169	NaN	CCNB2,CCND1,CCNE1,CDKN1B,CDKN2D,CUL1,E2F1,E2F2,E2F3,PTPA,RB1,SKP1
Mitochondrial Dysfunction	2.36	0.134	NaN	ATP5F1B,CAT,COX6A1,COX6C,COX7A2,COX7B,COX8A,FIS1,MT-CO1,NDUFA1,NDUFA11,NDUFA3,NDUFA4,NDUFA8,NDUFB9,OGDH,PINK1,SNCA,UQCR10,UQCR11
Dolichol and Dolichyl Phosphate Biosynthesis	2.3	1	NaN	DHDDS,DOLK
Phagosome Maturation	2.29	0.144	NaN	ATP6V0A1,ATP6V0D1,ATP6V1E1,ATP6V1F,CALR,CTSB,CTSE,DYNC1I2,DYNC1LI1,DYNLL1,NAPA,PRDX1,PRDX2,TSG101,TUBA4A,VPS41
Polyamine Regulation in Colon Cancer	2.15	0.278	NaN	AZIN1,OAZ1,OAZ2,PSME3,PSMF1
NER Pathway	2.01	0.146	NaN	COPS2,COPS5,CUL4A,DDB1,ERCC5,GTF2H5,LIG3,NEDD8,POLA2,POLR2C,POLR2G,RFC5,RPA2
Cell Cycle: G1/S Checkpoint Regulation	1.99	0.164	NaN	CCND1,CCNE1,CDKN1B,CDKN2D,CUL1,E2F1,E2F2,E2F3,RB1,SKP1
Prostate Cancer Signaling	1.94	0.148	NaN	ATF2,ATF4,CCND1,CCNE1,CDKN1B,E2F1,HSP90AB1,MAP2K2,MAPK1,MRAS,RAP2A,RB1
Autophagy	1.89	0.178	NaN	ATG12,ATG4C,BECN1,CTSB,CTSE,RB1CC1,SQSTM1,VPS41
Senescence Pathway	1.88	0.113	NaN	ANAPC11,CAPN5,CAT,CCNB2,CCND1,CDC25B,CDKN1B,CHP1,E2F1,E2F2,E2F3,FZR1,GADD45A,GADD45G,IKBKG,MAP2K2,MAP2K3,MAPK1,MRAS,PDK4,PPP3CB,PTPA,RAP2A,RB1,SQSTM1,YPEL3
Cholecystokinin/Gastrin-mediated Signaling	1.86	0.136	NaN	ATF2,BCAR1,CREM,MAP2K2,MAP2K3,MAPK1,MEF2B,MRAS,RAC3,RAP2A,RHOA,RHOB,RND1,SRF
Chronic Myeloid Leukemia Signaling	1.82	0.138	NaN	BCL2L1,CCND1,CDKN1B,CRKL,E2F1,E2F2,E2F3,IKBKG,MAP2K2,MAPK1,MRAS,RAP2A,RB1
Ephrin B Signaling	1.76	0.152	NaN	ACP1,EFNB2,EPHB2,EPHB3,GNAS,GNG5,MAPK1,MRAS,RAC3,RHOA
NRF2-mediated Oxidative Stress Response	1.7	0.118	NaN	ATF4,CAT,CBR1,CCT7,DNAJB6,FMO1,FTH1,GCLM,MAFG,MAFK,MAP2K2,MAP2K3,MAPK1,MRAS,PRDX1,RAP2A,SQSTM1,UBB,UBE2K
PTEN Signaling	1.7	0.127	NaN	BCAR1,BCL2L1,CCND1,CDKN1B,CSNK2B,FLT1,FOXO6,GSK3A,IKBKG,MAP2K2,MAPK1,MRAS,RAC3,RAP2A,YWHAH
Glycolysis I	1.64	0.25	NaN	ALDOA,BPGM,PFKL,PGK1
Glioblastoma Multiforme Signaling	1.63	0.12	NaN	CCND1,CCNE1,CDKN1B,E2F1,E2F2,E2F3,IGF1,MAP2K2,MAPK1,MRAS,PDGFB,RAC3,RAP2A,RB1,RHOA,RHOB,RND1
Glioma Signaling	1.61	0.13	NaN	CCND1,CDKN2D,E2F1,E2F2,E2F3,IDH3G,IGF1,MAP2K2,MAPK1,MRAS,PDGFB,RAP2A,RB1
Heme Biosynthesis from Uroporphyrinogen-III I	1.56	0.5	NaN	CPOX,FECH
GADD45 Signaling	1.54	0.235	NaN	CCND1,CCNE1,GADD45A,GADD45G
Rac Signaling	1.46	0.124	NaN	ABI2,ANK1,ARPC5,BRK1,MAP2K2,MAPK1,MRAS,PI4KA,PIP4K2C,PIP5K1C,RAP2A,RHOA,SH3RF1
Gluconeogenesis I	1.46	0.222	NaN	ALDOA,BPGM,MDH2,PGK1
Melanoma Signaling	1.42	0.156	NaN	CCND1,E2F1,MAP2K2,MAPK1,MRAS,RAP2A,RB1
HIF1Î± Signaling	1.41	0.111	NaN	CHP1,COPS5,EGLN1,ELOB,ELOC,FLT1,IGF1,LDHA,MAP2K2,MAP2K3,MAPK1,MKNK2,MRAS,PDGFB,PPP3CB,RAN,RAP2A,VEGFD
Regulation of Cellular Mechanics by Calpain Protease	1.41	0.145	NaN	CAPN5,CCND1,CCNE1,CDKN1B,MAPK1,MRAS,RAP2A,RB1
Tetrapyrrole Biosynthesis II	1.36	0.4	NaN	ALAS2,UROS
Rapoport-Luebering Glycolytic Shunt	1.36	0.4	NaN	BPGM,MINPP1
GDP-mannose Biosynthesis	1.36	0.4	NaN	GMPPA,GMPPB
Sirtuin Signaling Pathway	1.36	0.103	NaN	ADAM10,ATG12,ATG4C,ATP5F1B,BECN1,BPGM,E2F1,GABARAP,GADD45A,GADD45G,H1-4,HMGCS2,LDHA,MAPK1,NDUFA1,NDUFA11,NDUFA3,NDUFA4,NDUFA8,NDUFB9,PGK1,TIMM10,TIMM17B,TUBA4A
Role of IL-17F in Allergic Inflammatory Airway Diseases	1.35	0.179	NaN	ATF2,ATF4,IGF1,MAP2K2,MAPK1
Pancreatic Adenocarcinoma Signaling	1.32	0.121	NaN	BCL2L1,CCND1,CCNE1,CDKN1B,E2F1,E2F2,E2F3,MAP2K2,MAPK1,RALBP1,RB1,VEGFD
Colanic Acid Building Blocks Biosynthesis	1.32	0.25	NaN	GALK1,GMPPA,GMPPB
Phosphatidylglycerol Biosynthesis II (Non-plastidic)	1.31	0.2	NaN	AGPAT4,LCLAT1,PGS1,TAMM41
PFKFB4 Signaling Pathway	1.3	0.158	NaN	ATF2,ATF4,GNAS,MAP2K2,MAP2K3,MAPK1
Clathrin-mediated Endocytosis Signaling	1.27	0.108	NaN	ARPC5,CHP1,CSNK2B,EPHB2,EPN1,IGF1,PDGFB,PICALM,PIP5K1C,PPP3CB,SH3GLB1,STAM,TFRC,TSG101,UBA52,UBB,VEGFD
Cell Cycle Control of Chromosomal Replication	1.25	0.143	NaN	CDK13,CDK5,CDK8,ORC4,ORC5,POLA2,RPA2
TCA Cycle II (Eukaryotic)	1.24	0.19	NaN	IDH3G,MDH2,OGDH,SDHAF4
RhoA Signaling	1.22	0.117	NaN	ARHGEF12,ARPC5,IGF1,MYLK3,PFN4,PI4KA,PIP4K2C,PIP5K1C,PPP1CB,RHOA,RTKN,SEMA3F
Cell Cycle: G2/M DNA Damage Checkpoint Regulation	1.21	0.15	NaN	CCNB2,CDC25B,CUL1,GADD45A,SKP1,YWHAH
Sucrose Degradation V (Mammalian)	1.2	0.333	NaN	ALDOA,TKFC
Renal Cell Carcinoma Signaling	1.2	0.127	NaN	ELOB,ELOC,MAP2K2,MAPK1,MRAS,PDGFB,RAP2A,UBA52,UBB
Estrogen-Dependent Breast Cancer Signaling	1.18	0.131	NaN	ATF2,ATF4,CCND1,DHRS11,IGF1,MAPK1,MRAS,RAP2A
Pyruvate Fermentation to Lactate	1.15	1	NaN	LDHA
Cardiolipin Biosynthesis II	1.15	1	NaN	PGS1
Phosphatidylethanolamine Biosynthesis III	1.15	1	NaN	PTDSS2
S-adenosyl-L-methionine Biosynthesis	1.15	1	NaN	MAT2B
Endocannabinoid Developing Neuron Pathway	1.14	0.113	NaN	ATF2,ATF4,CCND1,CDKN1B,GNG5,MAP2K2,MAP2K3,MAPK1,MRAS,RAC3,RAP2A,RHOA
Semaphorin Signaling in Neurons	1.13	0.135	NaN	ARHGEF12,CDK5,MAPK1,RAC3,RHOA,RHOB,RND1
Regulation of Actin-based Motility by Rho	1.11	0.122	NaN	ARPC5,PI4KA,PIP4K2C,PIP5K1C,PPP1CB,RAC3,RHOA,RHOB,RND1
Nucleotide Excision Repair Pathway	1.09	0.152	NaN	ERCC5,GTF2H5,POLR2C,POLR2G,RPA2
p38 MAPK Signaling	1.08	0.116	NaN	ATF2,ATF4,CDC25B,MAP2K3,MEF2B,MKNK2,PLA2G4E,SRF,TAB2,TIFA
Mitotic Roles of Polo-Like Kinase	1.06	0.13	NaN	ANAPC11,CCNB2,CDC25B,FZR1,HSP90AB1,PTPA,PTTG1
GÎ±s Signaling	1.03	0.114	NaN	ADD1,ADD2,ATF2,ATF4,GNAS,GNG5,MAP2K2,MAPK1,MRAS,PTGER4
Coronavirus Pathogenesis Pathway	1.01	0.106	NaN	ATF4,CCND1,E2F1,E2F2,E2F3,IRF7,MAPK1,MT-RNR1,MT-RNR2,RB1,RPS14,RPS15A,RPS29
D-myo-inositol (1,4,5)-Trisphosphate Biosynthesis	1.01	0.16	NaN	PI4KA,PIP4K2A,PIP4K2C,PIP5K1C
BAG2 Signaling Pathway	1	0.143	NaN	CTSB,MAPK1,PINK1,PSME3,PSMF1
Role of MAPK Signaling in the Pathogenesis of Influenza	1	0.125	NaN	ATF2,MAP2K2,MAP2K3,MAPK1,MRAS,PLA2G4E,RAP2A
Regulation of eIF4 and p70S6K Signaling	0.987	0.103	NaN	EIF1,EIF2B3,EIF3K,MAP2K2,MAPK1,MRAS,MT-RNR1,MT-RNR2,PABPC1,PTPA,RAP2A,RPS14,RPS15A,RPS29
Integrin Signaling	0.987	0.0978	NaN	ARF5,ARPC5,BCAR1,CAPN5,CRKL,ITGA8,MAP2K2,MAPK1,MRAS,MYLK3,PDGFB,PFN4,PPP1CB,RAC3,RAP2A,RHOA,RHOB,RND1
Assembly of RNA Polymerase II Complex	0.979	0.13	NaN	DR1,GTF2E2,GTF2H5,POLR2C,POLR2G,TAF11
Thyroid Hormone Metabolism II (via Conjugation and/or Degradation)	0.975	0.25	NaN	EXT2,LARGE1
Sertoli Cell-Sertoli Cell Junction Signaling	0.967	0.101	NaN	ATF2,BCAR1,EPB41,EPN1,GSK3A,MAP2K2,MAP2K3,MAP3K20,MAPK1,MRAS,OCLN,RAP2A,SPTA1,TUBA4A,YBX3
Systemic Lupus Erythematosus In T Cell Signaling Pathway	0.967	0.0994	NaN	ATF2,ATF4,CHP1,CREM,GADD45A,MAP2K2,MAP2K3,MAPK1,MRAS,PPP3CB,PTPA,RAC3,RAP2A,RHOA,RHOB,RND1
PDGF Signaling	0.947	0.113	NaN	ACP1,CRKL,CSNK2B,MAP2K2,MAPK1,MRAS,PDGFB,RAP2A,SRF
ErbB2-ErbB3 Signaling	0.939	0.121	NaN	CCND1,CDKN1B,GSK3A,MAP2K2,MAPK1,MRAS,RAP2A
Mechanisms of Viral Exit from Host Cells	0.924	0.135	NaN	CHMP2A,CHMP3,CHMP4B,SH3GLB1,TSG101
ATM Signaling	0.921	0.111	NaN	ATF2,ATF4,CCNB2,FANCD2,GADD45A,GADD45G,HERC2,PTPA,SMC2
Hereditary Breast Cancer Signaling	0.914	0.102	NaN	CCND1,E2F1,FANCD2,GADD45A,GADD45G,MRAS,POLR2C,POLR2G,RAP2A,RB1,RFC5,UBA52,UBB
Bladder Cancer Signaling	0.889	0.113	NaN	CCND1,E2F1,MAP2K2,MAPK1,MRAS,RAP2A,RB1,VEGFD
Axonal Guidance Signaling	0.886	0.0867	NaN	ADAM10,ADAM15,ARHGEF12,ARPC5,BCAR1,BMP2,BRCC3,CDK5,CHP1,COPS5,CRKL,EFNB2,EPHB2,EPHB3,GNAS,GNG5,HERC2,IGF1,KEL,MAP2K2,MAPK1,MRAS,PDGFB,PPP3CB,RAC3,RAP2A,RHOA,RND1,SDCBP,SEMA3F,SEMA4C,SEMA6B,TUBA4A,VEGFD
Molecular Mechanisms of Cancer	0.883	0.088	NaN	ARHGEF12,BCL2L1,BMP2,CCND1,CCNE1,CDC25B,CDK13,CDK5,CDK8,CDKN1B,CDKN2D,E2F1,E2F2,E2F3,FANCD2,GNAS,GSK3A,MAP2K2,MAP2K3,MAPK1,MRAS,RAC3,RALBP1,RAP2A,RB1,RHOA,RHOB,RND1,SYNGAP1,TAB2
Nicotine Degradation II	0.883	0.167	NaN	EXT2,FMO1,LARGE1
Role of Lipids/Lipid Rafts in the Pathogenesis of Influenza	0.863	0.5	NaN	RSAD2
Methylglyoxal Degradation I	0.863	0.5	NaN	HAGH
Flavin Biosynthesis IV (Mammalian)	0.863	0.5	NaN	RFK
Hypusine Biosynthesis	0.863	0.5	NaN	EIF5A
Sulfate Activation for Sulfonation	0.863	0.5	NaN	PAPSS1
Protein Kinase A Signaling	0.845	0.0878	NaN	ACP1,ADD1,ADD2,AKAP7,ANAPC11,ATF2,ATF4,CDC25B,CHP1,CREM,DUSP8,GNAS,GNG5,GSK3A,H1-4,MAP2K2,MAPK1,MTMR3,MYLK3,PDE6D,PGP,PHKA2,PPP1CB,PPP3CB,PTPN3,PTPRA,RHOA,YWHAH
CDP-diacylglycerol Biosynthesis I	0.83	0.158	NaN	AGPAT4,LCLAT1,TAMM41
IL-8 Signaling	0.821	0.0941	NaN	BCL2L1,CCND1,FLT1,GNAS,GNG5,IKBKG,MAP2K2,MAPK1,MRAS,RAB11FIP2,RAC3,RAP2A,RHOA,RHOB,RND1,VEGFD
Guanosine Nucleotides Degradation III	0.81	0.2	NaN	GDA,NT5C3A
Glioma Invasiveness Signaling	0.801	0.111	NaN	MAPK1,MRAS,RAC3,RAP2A,RHOA,RHOB,RND1
GM-CSF Signaling	0.801	0.111	NaN	BCL2L1,CCND1,MAP2K2,MAPK1,MRAS,PPP3CB,RAP2A
ERK/MAPK Signaling	0.799	0.0943	NaN	ATF2,ATF4,BCAR1,CRKL,MAP2K2,MAPK1,MKNK2,MRAS,PLA2G4E,PPP1CB,PTPA,RAC3,RAP2A,SRF,YWHAH
Role of BRCA1 in DNA Damage Response	0.79	0.107	NaN	BRCC3,E2F1,E2F2,E2F3,FANCD2,GADD45A,RB1,RFC5
VEGF Signaling	0.785	0.103	NaN	BCL2L1,EIF1,EIF2B3,FLT1,MAP2K2,MAPK1,MRAS,RAP2A,VEGFD
Pyrimidine Deoxyribonucleotides De Novo Biosynthesis I	0.78	0.15	NaN	AK8,NME4,RRM2
Cardiac Hypertrophy Signaling	0.762	0.0905	NaN	ATF2,CHP1,EIF2B3,GNAS,GNG5,IGF1,MAP2K2,MAP2K3,MAPK1,MEF2B,MRAS,PPP3CB,RAC3,RAP2A,RHOA,RHOB,RND1,SRF
Small Cell Lung Cancer Signaling	0.752	0.108	NaN	BCL2L1,CCND1,CCNE1,CDKN1B,E2F1,IKBKG,RB1
mTOR Signaling	0.747	0.0914	NaN	DGKZ,EIF3K,MAPK1,MRAS,MT-RNR1,MT-RNR2,PTPA,RAC3,RAP2A,RHOA,RHOB,RND1,RPS14,RPS15A,RPS29,VEGFD
SAPK/JNK Signaling	0.745	0.101	NaN	ATF2,CRKL,DUSP8,GADD45A,GNG5,MAP3K20,MRAS,RAC3,RAP2A
Dermatan Sulfate Degradation (Metazoa)	0.742	0.182	NaN	FGFRL1,HEXB
Phospholipase C Signaling	0.738	0.0896	NaN	ARHGEF12,ATF2,ATF4,CHP1,GNAS,GNG5,MAP2K2,MAPK1,MEF2B,MRAS,PLA2G4E,PPP1CB,PPP3CB,RAC3,RAP2A,RHOA,RHOB,RND1
Actin Nucleation by ARP-WASP Complex	0.73	0.106	NaN	ARPC5,MRAS,RAC3,RAP2A,RHOA,RHOB,RND1
LPS-stimulated MAPK Signaling	0.726	0.103	NaN	ATF2,IKBKG,MAP2K2,MAP2K3,MAPK1,MRAS,RAP2A,SRF
4-1BB Signaling in T Lymphocytes	0.724	0.125	NaN	ATF2,IKBKG,MAP2K2,MAPK1
Neurotrophin/TRK Signaling	0.708	0.104	NaN	ATF2,ATF4,MAP2K2,MAP2K3,MAPK1,MRAS,RAP2A
Glutathione Biosynthesis	0.703	0.333	NaN	GCLM
Actin Cytoskeleton Signaling	0.693	0.0894	NaN	ABI2,ARHGEF12,ARPC5,BCAR1,BRK1,CRKL,MAP2K2,MAPK1,MRAS,MYLK3,PDGFB,PIP5K1C,PPP1CB,RAC3,RAP2A,RHOA
Role of PKR in Interferon Induction and Antiviral Response	0.688	0.0978	NaN	ATF2,E2F1,HSP90AB1,IFIH1,IKBKG,MAP2K3,MAPK1,PDGFB,TAB2
Telomerase Signaling	0.688	0.0978	NaN	DKC1,E2F1,HSP90AB1,MAP2K2,MAPK1,MRAS,PTPA,RAP2A,RB1
Huntington's Disease Signaling	0.686	0.0878	NaN	ATF2,ATF4,ATP5F1B,BCL2L1,CAPN5,CDK5,DYNC1I2,GNG5,IGF1,MAPK1,NAPA,POLR2C,POLR2G,PSME3,PSMF1,SNCA,UBA52,UBB
Non-Small Cell Lung Cancer Signaling	0.684	0.103	NaN	CCND1,E2F1,MAP2K2,MAPK1,MRAS,RAP2A,RB1
VEGF Family Ligand-Receptor Interactions	0.684	0.103	NaN	FLT1,MAP2K2,MAPK1,MRAS,PLA2G4E,RAP2A,VEGFD
Cancer Drug Resistance By Drug Efflux	0.672	0.111	NaN	FOXO6,MAP2K2,MAPK1,MRAS,RAP2A
Sumoylation Pathway	0.67	0.0968	NaN	ISG20,RAC3,RAN,RFC5,RHOA,RHOB,RND1,SERBP1,SNCA
Pyrimidine Ribonucleotides Interconversion	0.66	0.118	NaN	AK8,NME4,NUDT18,ZRANB3
AMPK Signaling	0.654	0.0879	NaN	AK6,AK8,ATF2,ATF4,CCND1,FOXO6,GNAS,MAP2K3,MAPK1,MRAS,PFKL,PPM1A,PPM1B,PTPA,RAB1A,RAB6A
CCR3 Signaling in Eosinophils	0.635	0.0947	NaN	GNAS,GNG5,MAP2K2,MAPK1,MRAS,PLA2G4E,PPP1CB,RAP2A,RHOA
Neuregulin Signaling	0.629	0.0964	NaN	CDK5,CDKN1B,CRKL,HSP90AB1,MAP2K2,MAPK1,MRAS,RAP2A
Cardiomyocyte Differentiation via BMP Receptors	0.629	0.154	NaN	ATF2,BMP2
Melatonin Degradation I	0.629	0.154	NaN	EXT2,LARGE1
Purine Nucleotides Degradation II (Aerobic)	0.629	0.154	NaN	GDA,NT5C3A
Semaphorin Neuronal Repulsive Signaling Pathway	0.625	0.0926	NaN	ARHGEF12,CDK5,MAP2K2,MAP2K3,PIP5K1C,PPP1CB,RHOA,RND1,SEMA3F,SEMA6B
GÎ±q Signaling	0.614	0.0896	NaN	CHP1,GNAS,GNG5,IKBKG,MAP2K2,MAPK1,MRAS,PPP3CB,RAC3,RHOA,RHOB,RND1
Endocannabinoid Cancer Inhibition Pathway	0.606	0.0902	NaN	ATF2,ATF4,CCND1,CCNE1,CDKN1B,MAP2K2,MAP2K3,MAPK1,RHOA,SMPD2,VEGFD
IL-3 Signaling	0.604	0.0972	NaN	CHP1,CRKL,MAP2K2,MAPK1,MRAS,PPP3CB,RAP2A
HIPPO signaling	0.604	0.0972	NaN	CUL1,FRMD6,PPP1CB,PTPA,SKP1,STK3,YWHAH
Pyrimidine Ribonucleotides De Novo Biosynthesis	0.6	0.111	NaN	AK8,NME4,NUDT18,ZRANB3
tRNA Charging	0.6	0.111	NaN	KARS1,LARS2,NARS1,YARS2
Pyridoxal 5'-phosphate Salvage Pathway	0.599	0.1	NaN	CDK5,CDK8,MAP2K2,MAP2K3,MAPK1,PNPO
Toll-like Receptor Signaling	0.599	0.1	NaN	IKBKG,MAP2K3,MAPK1,TAB2,UBA52,UBB
PI3K/AKT Signaling	0.599	0.0878	NaN	BCL2L1,CCND1,CDKN1B,GSK3A,HSP90AB1,IKBKG,IL31RA,MAP2K2,MAPK1,MRAS,PTPA,RAP2A,YWHAH
Role of CHK Proteins in Cell Cycle Checkpoint Control	0.597	0.104	NaN	E2F1,E2F2,E2F3,PTPA,RFC5
UVC-Induced MAPK Signaling	0.597	0.104	NaN	MAP2K2,MAPK1,MRAS,RAP2A,SMPD2
2-ketoglutarate Dehydrogenase Complex	0.593	0.25	NaN	OGDH
Heme Degradation	0.593	0.25	NaN	BLVRB
CMP-N-acetylneuraminate Biosynthesis I (Eukaryotes)	0.593	0.25	NaN	CMAS
Methylmalonyl Pathway	0.593	0.25	NaN	PCCB
Galactose Degradation I (Leloir Pathway)	0.593	0.25	NaN	GALK1
Acetate Conversion to Acetyl-CoA	0.593	0.25	NaN	ACSL1
TGF-Î² Signaling	0.593	0.0941	NaN	BMP2,IRF7,MAP2K2,MAP2K3,MAPK1,MRAS,RAP2A,SKI
CDK5 Signaling	0.585	0.0918	NaN	CDK5,FOSB,GNAS,MAP2K2,MAPK1,MRAS,PPP1CB,PTPA,RAP2A
RAN Signaling	0.582	0.143	NaN	KPNA1,RAN
IL-17 Signaling	0.578	0.0984	NaN	ATF2,MAP2K2,MAP2K3,MAPK1,MRAS,RAP2A
Oncostatin M Signaling	0.573	0.108	NaN	MAP2K2,MAPK1,MRAS,RAP2A
Aryl Hydrocarbon Receptor Signaling	0.565	0.0893	NaN	CCND1,CCNE1,CDKN1B,E2F1,HSP90AB1,MAPK1,NCOA7,NEDD8,NFIX,RB1
14-3-3-mediated Signaling	0.565	0.0893	NaN	CDKN1B,GSK3A,MAP2K2,MAPK1,MRAS,RAP2A,SNCA,SRPK2,TUBA4A,YWHAH
RhoGDI Signaling	0.561	0.0861	NaN	ARHGEF12,ARPC5,DGKZ,GNAS,GNG5,MRAS,PI4KA,PIP4K2C,PIP5K1C,RAC3,RHOA,RHOB,RND1
ERK5 Signaling	0.559	0.0968	NaN	ATF2,ATF4,MEF2B,MRAS,RAP2A,YWHAH
G Protein Signaling Mediated by Tubby	0.553	0.115	NaN	GNAS,GNG5,MRAS
Necroptosis Signaling Pathway	0.551	0.0885	NaN	CAPN5,CHP1,IKBKG,PLA2G4E,PPP3CB,RB1,RBCK1,TAB2,TIMM10,TIMM17B
PPAR Signaling	0.544	0.0909	NaN	HSP90AB1,IKBKG,MAP2K2,MAPK1,MRAS,PDGFB,RAP2A,SCAND1
fMLP Signaling in Neutrophils	0.539	0.0891	NaN	ARPC5,CHP1,GNAS,GNG5,MAP2K2,MAPK1,MRAS,PPP3CB,RAP2A
Antiproliferative Role of Somatostatin Receptor 2	0.539	0.0952	NaN	CDKN1B,GNG5,MAP2K2,MAPK1,MRAS,RAP2A
Nicotine Degradation III	0.539	0.133	NaN	EXT2,LARGE1
Methionine Degradation I (to Homocysteine)	0.539	0.133	NaN	AHCY,MAT2B
DNA damage-induced 14-3-3Ïƒ Signaling	0.539	0.133	NaN	CCNB2,CCNE1
Parkinson's Signaling	0.539	0.133	NaN	MAPK1,SNCA
Role of NFAT in Regulation of the Immune Response	0.536	0.0857	NaN	ATF2,CHP1,GNAS,GNG5,GSK3A,IKBKG,MAP2K2,MAPK1,MEF2B,MRAS,PPP3CB,RAP2A
ILK Signaling	0.536	0.085	NaN	ATF2,ATF4,BMP2,CCND1,GSK3A,MAPK1,PTPA,RAC3,RHOA,RHOB,RND1,TESK1,VEGFD
HER-2 Signaling in Breast Cancer	0.532	0.0921	NaN	CCND1,CCNE1,CDKN1B,GSK3A,MRAS,PARD6B,RAP2A
PEDF Signaling	0.532	0.0921	NaN	BCL2L1,IKBKG,MAPK1,MRAS,RAP2A,RHOA,SRF
Estrogen Receptor Signaling	0.524	0.0806	NaN	ATF2,ATF4,CARM1,CCND1,CDK8,EIF2B3,FOXO6,GNAS,GNG5,GSK3A,HSP90AB1,IGF1,MAP2K2,MAPK1,MED15,MED24,MRAS,PPP1CB,RAP2A,RHOA,SHF,VEGFD
Synaptic Long Term Potentiation	0.523	0.087	NaN	ATF2,ATF4,CHP1,GRINA,MAP2K2,MAPK1,MRAS,PPP1CB,PPP3CB,RAP2A
Breast Cancer Regulation by Stathmin1	0.519	0.0782	NaN	ACKR1,ARHGEF12,ATF2,ATF4,CALCRL,CCND1,CDKN1B,E2F1,E2F2,E2F3,GLP2R,GNG5,GPR173,GPR68,GPR89A/GPR89B,IGF1,MAP2K2,MAPK1,MRAS,NPY1R,PDGFB,PPP1CB,PTGER4,PTPA,RAC3,RAP2A,RB1CC1,RHOA,SSTR3,TRHR,TSG101,TUBA4A,UHMK1,VEGFD
Acute Myeloid Leukemia Signaling	0.516	0.0909	NaN	CCND1,IDH3G,MAP2K2,MAP2K3,MAPK1,MRAS,RAP2A
Trehalose Degradation II (Trehalase)	0.511	0.2	NaN	HKDC1
2-oxobutanoate Degradation I	0.511	0.2	NaN	PCCB
Androgen Signaling	0.51	0.0862	NaN	CALR,CCND1,GNAS,GNG5,GTF2E2,GTF2H5,MAPK1,MRAS,POLR2C,POLR2G
Thyroid Cancer Signaling	0.503	0.0923	NaN	CCND1,IGF1,MAP2K2,MAPK1,MRAS,RAP2A
nNOS Signaling in Neurons	0.5	0.1	NaN	CAPN5,CHP1,GRINA,PPP3CB
Retinoate Biosynthesis I	0.5	0.125	NaN	BMP2,RDH14
NGF Signaling	0.496	0.0865	NaN	ATF2,ATF4,IKBKG,MAP2K2,MAPK1,MRAS,RAP2A,RHOA,SMPD2
Role of RIG1-like Receptors in Antiviral Innate Immunity	0.495	0.107	NaN	IFIH1,IKBKG,IRF7
Superpathway of Methionine Degradation	0.495	0.107	NaN	AHCY,MAT2B,PCCB
IL-15 Signaling	0.485	0.0909	NaN	BCL2L1,MAP2K2,MAPK1,MRAS,RAC3,RAP2A
Regulation of IL-2 Expression in Activated and Anergic T Lymphocytes	0.483	0.0886	NaN	CHP1,IKBKG,MAP2K2,MAPK1,MRAS,PPP3CB,RAP2A
Role of IL-17A in Arthritis	0.479	0.0976	NaN	ATF2,MAP2K2,MAP2K3,MAPK1
Nur77 Signaling in T Lymphocytes	0.472	0.0926	NaN	CHP1,MAP2K2,MAPK1,PPP3CB,SIN3B
Melanocyte Development and Pigmentation Signaling	0.469	0.0875	NaN	ATF2,ATF4,GNAS,MAP2K2,MAPK1,MRAS,RAP2A
IL-1 Signaling	0.469	0.0875	NaN	GNAS,GNG5,IKBKG,MAP2K3,MAPK1,MRAS,TAB2
Chemokine Signaling	0.469	0.0896	NaN	MAP2K2,MAPK1,MRAS,PPP1CB,RAP2A,RHOA
NAD Salvage Pathway II	0.465	0.118	NaN	ACP1,NT5C3A
Superpathway of Melatonin Degradation	0.465	0.118	NaN	EXT2,LARGE1
Ethanol Degradation IV	0.465	0.118	NaN	ACSL1,CAT
Cysteine Biosynthesis III (mammalia)	0.465	0.118	NaN	AHCY,MAT2B
Apelin Muscle Signaling Pathway	0.465	0.118	NaN	GNAS,MRAS
Aldosterone Signaling in Epithelial Cells	0.462	0.0827	NaN	AHCY,DNAJB6,DNAJC28,HSP90AB1,MAP2K2,MAPK1,PI4KA,PIP4K2C,PIP5K1C,SASS6,TRAP1
Endometrial Cancer Signaling	0.453	0.0909	NaN	CCND1,MAP2K2,MAPK1,MRAS,RAP2A
Salvage Pathways of Pyrimidine Ribonucleotides	0.453	0.0864	NaN	AK8,CDK5,CDK8,MAP2K2,MAP2K3,MAPK1,NME4
IL-2 Signaling	0.453	0.0909	NaN	CSNK2B,MAP2K2,MAPK1,MRAS,RAP2A
Phosphatidylcholine Biosynthesis I	0.447	0.167	NaN	CHKA
Methylglyoxal Degradation III	0.447	0.167	NaN	DHRS11
Sphingomyelin Metabolism	0.447	0.167	NaN	SMPD2
Aspartate Degradation II	0.447	0.167	NaN	MDH2
Circadian Rhythm Signaling	0.444	0.1	NaN	ATF2,ATF4,GRINA
Germ Cell-Sertoli Cell Junction Signaling	0.444	0.0811	NaN	BCAR1,EPN1,MAP2K2,MAP2K3,MAPK1,MRAS,RAC3,RAP2A,RHOA,RHOB,RND1,TUBA4A
Î±-Adrenergic Signaling	0.439	0.0854	NaN	GNAS,GNG5,MAP2K2,MAPK1,MRAS,PHKA2,RAP2A
SPINK1 General Cancer Pathway	0.438	0.093	NaN	MAP2K2,MAPK1,MRAS,RAP2A
D-myo-inositol (1,3,4)-trisphosphate Biosynthesis	0.433	0.111	NaN	ITPKC,MINPP1
Reelin Signaling in Neurons	0.425	0.0813	NaN	ARHGEF12,ARPC5,CDK5,CRKL,GRINA,MAP2K2,MAP2K3,MAPK1,PDK4,RHOA
IGF-1 Signaling	0.403	0.0816	NaN	CSNK2B,IGF1,MAP2K2,MAPK1,MRAS,RAP2A,SRF,YWHAH
Calcium Signaling	0.403	0.0789	NaN	ATF2,ATF4,ATP2B4,CALR,CHP1,GRINA,MAPK1,MEF2B,PPP3CB,RAP2A,TPM1,TRDN
Activation of IRF by Cytosolic Pattern Recognition Receptors	0.4	0.0889	NaN	ATF2,IFIH1,IKBKG,IRF7
Apoptosis Signaling	0.398	0.0824	NaN	BCL2L1,CAPN5,IKBKG,MAP2K2,MAPK1,MRAS,RAP2A
STAT3 Pathway	0.397	0.0804	NaN	FLT1,IGF1,IL31RA,MAP2K2,MAP3K20,MAPK1,MRAS,PDGFB,RAP2A
Phosphatidylethanolamine Biosynthesis II	0.395	0.143	NaN	CHKA
NAD Phosphorylation and Dephosphorylation	0.395	0.143	NaN	ACP1
Superoxide Radicals Degradation	0.395	0.143	NaN	CAT
FLT3 Signaling in Hematopoietic Progenitor Cells	0.393	0.0833	NaN	ATF2,ATF4,MAP2K2,MAPK1,MRAS,RAP2A
Inhibition of ARE-Mediated mRNA Degradation Pathway	0.391	0.0808	NaN	CNOT7,DIS3L,EXOSC1,MAPK1,PSME3,PSMF1,PTPA,YWHAH
Amyotrophic Lateral Sclerosis Signaling	0.386	0.0814	NaN	BCL2L1,CAPN5,CAT,GPX1,GRINA,IGF1,VEGFD
PI3K Signaling in B Lymphocytes	0.382	0.0787	NaN	ATF2,ATF4,ATF5,CHP1,IKBKG,MAP2K2,MAPK1,MRAS,PPP3CB,RAP2A
FGF Signaling	0.38	0.0822	NaN	ATF2,ATF4,CRKL,FGFRL1,MAP2K3,MAPK1
BMP signaling pathway	0.38	0.0822	NaN	ATF2,BMP2,MAP2K2,MAPK1,MRAS,RAP2A
CXCR4 Signaling	0.379	0.078	NaN	BCAR1,GNAS,GNG5,MAP2K2,MAPK1,MRAS,RAC3,RAP2A,RHOA,RHOB,RND1
3-phosphoinositide Biosynthesis	0.379	0.078	NaN	ACP1,CDC25B,DUSP8,EYA4,MINPP1,NUDT4,PI4KA,PIP4K2C,PIP5K1C,PLPP7,PTPA
PXR/RXR Activation	0.378	0.0909	NaN	ABCB9,ABCC3,HMGCS2
HMGB1 Signaling	0.376	0.0789	NaN	MAP2K2,MAP2K3,MAPK1,MRAS,RAC3,RAP2A,RHOA,RHOB,RND1
Endoplasmic Reticulum Stress Pathway	0.376	0.1	NaN	ATF4,CALR
Apelin Liver Signaling Pathway	0.376	0.1	NaN	EDN3,GSK3A
Amyloid Processing	0.366	0.0851	NaN	CAPN5,CDK5,CSNK2B,MAPK1
Superpathway of Inositol Phosphate Compounds	0.356	0.076	NaN	ACP1,CDC25B,DUSP8,EYA4,ITPKC,MINPP1,NUDT4,PI4KA,PIP4K2A,PIP4K2C,PIP5K1C,PLPP7,PTPA
Î³-glutamyl Cycle	0.352	0.125	NaN	GCLM
Dolichyl-diphosphooligosaccharide Biosynthesis	0.352	0.125	NaN	DPAGT1
GDP-glucose Biosynthesis	0.352	0.125	NaN	HKDC1
IL-6 Signaling	0.336	0.0769	NaN	CSNK2B,IKBKG,MAP2K2,MAP2K3,MAPK1,MRAS,RAP2A,SRF
Xenobiotic Metabolism CAR Signaling Pathway	0.335	0.0763	NaN	ABCC3,FMO1,HS6ST1,HSP90AB1,MAP2K2,MAP2K3,MAPK1,PTPA,SCAND1
CD27 Signaling in Lymphocytes	0.334	0.0816	NaN	BCL2L1,IKBKG,MAP2K2,MAP2K3
CNTF Signaling	0.334	0.0816	NaN	MAP2K2,MAPK1,MRAS,RAP2A
IL-7 Signaling Pathway	0.332	0.0794	NaN	CCND1,CDKN1B,FOXO6,GSK3A,MAPK1
Role of p14/p19ARF in Tumor Suppression	0.328	0.0909	NaN	E2F1,RB1
D-myo-inositol-5-phosphate Metabolism	0.316	0.0746	NaN	ACP1,CDC25B,DUSP8,EYA4,MINPP1,NUDT4,PIP4K2A,PIP4K2C,PLPP7,PTPA
Systemic Lupus Erythematosus In B Cell Signaling Pathway	0.316	0.0737	NaN	BCL2L1,CCND1,CHP1,FOXO6,IFIH1,IRF7,ISG20,MAP2K2,MAPK1,MRAS,PPP3CB,RAC3,RAP2A,SHF
Glucose and Glucose-1-phosphate Degradation	0.314	0.111	NaN	HKDC1
Calcium Transport I	0.314	0.111	NaN	ATP2B4
Leucine Degradation I	0.314	0.111	NaN	BCAT2
Folate Transformations I	0.314	0.111	NaN	MTHFR
MIF-mediated Glucocorticoid Regulation	0.307	0.087	NaN	MAPK1,PLA2G4E
Superpathway of D-myo-inositol (1,4,5)-trisphosphate Metabolism	0.307	0.087	NaN	ITPKC,MINPP1
RANK Signaling in Osteoclasts	0.306	0.0759	NaN	CHP1,IKBKG,MAP2K2,MAPK1,PPP3CB,TAB2
Fc Epsilon RI Signaling	0.287	0.0737	NaN	MAP2K2,MAP2K3,MAPK1,MRAS,PLA2G4E,RAC3,RAP2A
Regulation Of The Epithelial Mesenchymal Transition By Growth Factors Pathway	0.285	0.0724	NaN	FGFRL1,IKBKG,MAP2K2,MAP2K3,MAPK1,MRAS,OCLN,PARD6B,PDGFB,RAP2A,RHOA
Assembly of RNA Polymerase III Complex	0.283	0.1	NaN	GTF3C3
Fatty Acid Activation	0.283	0.1	NaN	ACSL1
Chondroitin Sulfate Degradation (Metazoa)	0.283	0.1	NaN	HEXB
Adenosine Nucleotides Degradation II	0.283	0.1	NaN	NT5C3A
Signaling by Rho Family GTPases	0.282	0.0718	NaN	ARHGEF12,ARPC5,GNAS,GNG5,MAP2K2,MAP3K20,MAPK1,MRAS,PI4KA,PIP4K2C,PIP5K1C,RAC3,RHOA,RHOB,RND1
Role of PI3K/AKT Signaling in the Pathogenesis of Influenza	0.276	0.0769	NaN	CRKL,MAP2K2,MAPK1
Dopamine-DARPP32 Feedback in cAMP Signaling	0.276	0.0719	NaN	ATF2,ATF4,CDK5,CHP1,CREM,GNAS,GRINA,PPP1CB,PPP3CB,PTPA
p53 Signaling	0.275	0.0732	NaN	BCL2L1,CCND1,E2F1,GADD45A,GADD45G,RB1
Kinetochore Metaphase Signaling Pathway	0.275	0.0732	NaN	ANAPC11,CENPK,CENPU,PPP1CB,PTTG1,SPC24
Inhibition of Matrix Metalloproteases	0.268	0.08	NaN	ADAM10,RECK
PAK Signaling	0.265	0.0723	NaN	EPHB3,MAP2K2,MAPK1,MRAS,PDGFB,RAP2A
Sphingosine-1-phosphate Signaling	0.26	0.0714	NaN	MAPK1,PDGFB,RAC3,RHOA,RHOB,RND1,SMPD2
Cleavage and Polyadenylation of Pre-mRNA	0.256	0.0909	NaN	CPSF1
FAK Signaling	0.256	0.0714	NaN	BCAR1,CAPN5,MAP2K2,MAPK1,MRAS,RAP2A
Granzyme A Signaling	0.256	0.0909	NaN	H1-4
Ketogenesis	0.256	0.0909	NaN	HMGCS2
Urate Biosynthesis/Inosine 5'-phosphate Degradation	0.256	0.0909	NaN	NT5C3A
Mevalonate Pathway I	0.256	0.0909	NaN	HMGCS2
Histamine Degradation	0.256	0.0909	NaN	HNMT
Acetone Degradation I (to Methylglyoxal)	0.256	0.0909	NaN	DHRS11
UDP-N-acetyl-D-galactosamine Biosynthesis II	0.256	0.0909	NaN	HKDC1
IL-10 Signaling	0.245	0.0714	NaN	BLVRB,IKBKG,MAP2K3,MAPK1
Triacylglycerol Degradation	0.236	0.0741	NaN	ABHD16A,DTD2
Serotonin Degradation	0.236	0.0741	NaN	EXT2,LARGE1
The Visual Cycle	0.231	0.0833	NaN	RDH14
BER pathway	0.231	0.0833	NaN	LIG3
Mitochondrial L-carnitine Shuttle Pathway	0.21	0.0769	NaN	ACSL1
DNA Double-Strand Break Repair by Non-Homologous End Joining	0.191	0.0714	NaN	LIG3
Î³-linolenate Biosynthesis II (Animals)	0.191	0.0714	NaN	ACSL1
Estrogen Biosynthesis	0.191	0.0714	NaN	DHRS11
Oxidative Ethanol Degradation III	0.191	0.0714	NaN	ACSL1
Superpathway of Geranylgeranyldiphosphate Biosynthesis I (via Mevalonate)	0.191	0.0714	NaN	HMGCS2
Glucocorticoid Receptor Signaling	0	0.0667	NaN	BCL2L1,CHP1,GTF2E2,GTF2H5,HSP90AB1,IKBKG,KRT77,MAP2K2,MAPK1,MRAS,POLR2C,POLR2G,PPP3CB,RAP2A,TAF11,TSG101,YWHAH
Natural Killer Cell Signaling	0	0.0411	NaN	MAP2K2,MAP2K3,MAPK1,MRAS,RAC3,RAP2A
Leukocyte Extravasation Signaling	0	0.0325	NaN	BCAR1,CRKL,MAP2K2,MAPK1,RHOA
Synaptic Long Term Depression	0	0.0541	NaN	GNAS,IGF1,MAP2K2,MAPK1,MRAS,PLA2G4E,PTPA,RAP2A
PPARÎ±/RXRÎ± Activation	0	0.0692	NaN	ADIPOR1,CD36,GNAS,HSP90AB1,IKBKG,MAP2K2,MAP2K3,MAPK1,MED24,MRAS,RAP2A
LPS/IL-1 Mediated Inhibition of RXR Function	0	0.0483	NaN	ABCB9,ABCC3,ACSL1,CAT,FMO1,HMGCS2,HS6ST1
Acute Phase Response Signaling	0	0.0469	NaN	IKBKG,MAP2K2,MAP2K3,MAPK1,MRAS,RAP2A
Hepatic Cholestasis	0	0.0268	NaN	ABCB4,ABCC3,IKBKG
LXR/RXR Activation	0	0.0274	NaN	CD36,PON3
Hepatic Fibrosis / Hepatic Stellate Cell Activation	0	0.0296	NaN	FLT1,IGF1,PDGFB,VEGFD
VDR/RXR Activation	0	0.0357	NaN	CDKN1B,GADD45A
FXR/RXR Activation	0	0.0339	NaN	ABCB4,PON3
Ceramide Signaling	0	0.0519	NaN	MRAS,PTPA,RAP2A,SMPD2
Tight Junction Signaling	0	0.0538	NaN	CPSF1,EPB41,NAPA,OCLN,PTPA,RHOA,YBX3
RAR Activation	0	0.0422	NaN	BMP2,CARM1,CSNK2B,GTF2H5,MAPK1,RDH14,SCAND1
Erythropoietin Signaling	0	0.0694	NaN	EPOR,MAP2K2,MAPK1,MRAS,RAP2A
Caveolar-mediated Endocytosis Signaling	0	0.0462	NaN	COPE,DYRK3,ITGA8
FcÎ³ Receptor-mediated Phagocytosis in Macrophages and Monocytes	0	0.037	NaN	ARPC5,MAPK1,RAC3
IL-12 Signaling and Production in Macrophages	0	0.0341	NaN	IKBKG,MAP2K2,MAPK1
Role of Pattern Recognition Receptors in Recognition of Bacteria and Viruses	0	0.0455	NaN	IFIH1,IRF7,MAPK1,OAS3
TREM1 Signaling	0	0.0444	NaN	MAPK1,NLRP6
MIF Regulation of Innate Immunity	0	0.069	NaN	MAPK1,PLA2G4E
FcÎ³RIIB Signaling in B Lymphocytes	0	0.0303	NaN	MRAS,RAP2A
NF-ÎºB Activation by Viruses	0	0.0519	NaN	IKBKG,MAPK1,MRAS,RAP2A
CCR5 Signaling in Macrophages	0	0.0548	NaN	GNAS,GNG5,MAPK1,MRAS
IL-22 Signaling	0	0.0476	NaN	MAPK1
CD40 Signaling	0	0.0678	NaN	IKBKG,MAP2K2,MAP2K3,MAPK1
Calcium-induced T Lymphocyte Apoptosis	0	0.0488	NaN	CHP1,PPP3CB
Lymphotoxin Î² Receptor Signaling	0	0.0612	NaN	BCL2L1,IKBKG,MAPK1
Thrombopoietin Signaling	0	0.069	NaN	MAP2K2,MAPK1,MRAS,RAP2A
CTLA4 Signaling in Cytotoxic T Lymphocytes	0	0.0139	NaN	PTPA
Induction of Apoptosis by HIV1	0	0.0377	NaN	BCL2L1,IKBKG
B Cell Activating Factor Signaling	0	0.0541	NaN	IKBKG,MAPK1
IL-15 Production	0	0.049	NaN	DYRK3,EPHB2,EPHB3,FLT1,MAP2K3
CD28 Signaling in T Helper Cells	0	0.0543	NaN	ARPC5,CHP1,IKBKG,MAP2K2,PPP3CB
Virus Entry via Endocytic Pathways	0	0.0417	NaN	MRAS,RAC3,RAP2A,TFRC
Dendritic Cell Maturation	0	0.0367	NaN	ATF2,ATF4,IKBKG,MAPK1
Melatonin Signaling	0	0.0492	NaN	MAP2K2,MAP2K3,MAPK1
Angiopoietin Signaling	0	0.0435	NaN	IKBKG,MRAS,RAP2A
Cellular Effects of Sildenafil (Viagra)	0	0.0303	NaN	GNAS,PABPC4,PPP1CB
Neuropathic Pain Signaling In Dorsal Horn Neurons	0	0.0213	NaN	GRINA,MAPK1
Endothelin-1 Signaling	0	0.0405	NaN	GNAS,MAPK1,MRAS,PLA2G4E,RAP2A,SHF
Relaxin Signaling	0	0.0417	NaN	GNAS,GNG5,MAPK1,MRAS,PDE6D
Factors Promoting Cardiogenesis in Vertebrates	0	0.0427	NaN	ATF2,ATF4,BMP2,CCND1,RHOA
Agrin Interactions at Neuromuscular Junction	0	0.0615	NaN	MAPK1,MRAS,RAC3,RAP2A
Renin-Angiotensin Signaling	0	0.0566	NaN	ATF2,MAP2K2,MAPK1,MRAS,RAP2A,SHF
Docosahexaenoic Acid (DHA) Signaling	0	0.0606	NaN	BCL2L1,GSK3A
Thrombin Signaling	0	0.0674	NaN	ARHGEF12,GNAS,GNG5,MAP2K2,MAPK1,MRAS,PPP1CB,RAC3,RAP2A,RHOA,RHOB,RND1
iCOS-iCOSL Signaling in T Helper Cells	0	0.0375	NaN	CHP1,IKBKG,PPP3CB
Lipid Antigen Presentation by CD1	0	0.0667	NaN	CALR
Corticotropin Releasing Hormone Signaling	0	0.0603	NaN	ARPC5,ATF2,ATF4,GNAS,MAP2K2,MAPK1,MEF2B
HGF Signaling	0	0.0686	NaN	ATF2,CCND1,CRKL,MAP2K2,MAPK1,MRAS,RAP2A
Maturity Onset Diabetes of Young (MODY) Signaling	0	0.0667	NaN	ABCC8,OGDH
GNRH Signaling	0	0.0604	NaN	ATF2,ATF4,GNAS,GNG5,MAP2K2,MAP2K3,MAPK1,MRAS,RAP2A
Human Embryonic Stem Cell Pluripotency	0	0.06	NaN	BMP2,FGFRL1,GNAS,GSK3A,MRAS,PDGFB
DNA Methylation and Transcriptional Repression Signaling	0	0.0385	NaN	SUDS3
Role of Oct4 in Mammalian Embryonic Stem Cell Pluripotency	0	0.0645	NaN	RB1,SH3GLB1
Role of NANOG in Mammalian Embryonic Stem Cell Pluripotency	0	0.0562	NaN	BMP2,MAP2K2,MAPK1,MRAS,RAP2A
Growth Hormone Signaling	0	0.0526	NaN	IGF1,MAPK1,SRF
Prolactin Signaling	0	0.0541	NaN	MAP2K2,MAPK1,MRAS,RAP2A
CREB Signaling in Neurons	0	0.0549	NaN	ATF2,ATF4,GNAS,GNG5,MAP2K2,MAPK1,MRAS,POLR2C,POLR2G,RAP2A
Type I Diabetes Mellitus Signaling	0	0.038	NaN	IKBKG,MAP2K3,MAPK1
Basal Cell Carcinoma Signaling	0	0.0185	NaN	BMP2
Primary Immunodeficiency Signaling	0	0.0357	NaN	IKBKG
Type II Diabetes Mellitus Signaling	0	0.0593	NaN	ABCC8,ACSL1,ADIPOR1,CD36,IKBKG,MAPK1,SMPD2
Production of Nitric Oxide and Reactive Oxygen Species in Macrophages	0	0.0592	NaN	CAT,IKBKG,MAPK1,PPP1CB,PTPA,RAC3,RHOA,RHOB,RND1
GÎ±12/13 Signaling	0	0.0636	NaN	IKBKG,MAP2K2,MAPK1,MEF2B,MRAS,RAP2A,RHOA
p70S6K Signaling	0	0.0522	NaN	MAP2K2,MAPK1,MRAS,PTPA,RAP2A,YWHAH
Colorectal Cancer Metastasis Signaling	0	0.0707	NaN	BCL2L1,CCND1,GNAS,GNG5,MAP2K2,MAPK1,MRAS,PTGER4,RAC3,RAP2A,RHOA,RHOB,RND1,VEGFD
Myc Mediated Apoptosis Signaling	0	0.0465	NaN	BCL2L1,IKBKG
G Beta Gamma Signaling	0	0.0472	NaN	GNAS,GNG5,MAPK1,MRAS,RAP2A
Systemic Lupus Erythematosus Signaling	0	0.0451	NaN	CREM,MAPK1,MRAS,RAP2A,SNRNP25,SNRNP27
Cdc42 Signaling	0	0.04	NaN	ARPC5,ATF2,MAPK1,PPP1CB
April Mediated Signaling	0	0.0588	NaN	IKBKG,MAPK1
Role of Osteoblasts, Osteoclasts and Chondrocytes in Rheumatoid Arthritis	0	0.0533	NaN	BMP2,CHP1,DKKL1,IGF1,IKBKG,MAP2K3,MAPK1,PPP3CB,TAB2
Ovarian Cancer Signaling	0	0.0702	NaN	CCND1,E2F1,MAP2K2,MAPK1,MRAS,RAP2A,RB1,VEGFD
Atherosclerosis Signaling	0	0.0417	NaN	CD36,PDGFB,PLA2G4E
Role of Macrophages, Fibroblasts and Endothelial Cells in Rheumatoid Arthritis	0	0.0641	NaN	ATF2,ATF4,CCND1,CHP1,DKKL1,IKBKG,MAP2K2,MAP2K3,MAPK1,MRAS,PDGFB,PPP3CB,RAP2A,RHOA,VEGFD
Leptin Signaling in Obesity	0	0.0303	NaN	MAP2K2,MAPK1
Role of NFAT in Cardiac Hypertrophy	0	0.0598	NaN	CHP1,GNAS,GNG5,IGF1,MAP2K2,MAP2K3,MAPK1,MEF2B,MRAS,PPP3CB,RAP2A
Neuroprotective Role of THOP1 in Alzheimer's Disease	0	0.0172	NaN	PRSS36
TWEAK Signaling	0	0.0312	NaN	IKBKG
PKCÎ¸ Signaling in T Lymphocytes	0	0.0574	NaN	CHP1,IKBKG,MAPK1,MRAS,PPP3CB,RAC3,RAP2A
TNFR1 Signaling	0	0.0227	NaN	IKBKG
TNFR2 Signaling	0	0.037	NaN	IKBKG
OX40 Signaling Pathway	0	0.0333	NaN	BCL2L1
Inhibition of Angiogenesis by TSP1	0	0.0667	NaN	CD36,MAPK1
P2Y Purigenic Receptor Signaling Pathway	0	0.0631	NaN	ATF2,ATF4,GNG5,MAP2K2,MAPK1,MRAS,RAP2A
Mismatch Repair in Eukaryotes	0	0.0667	NaN	RFC5
Role of Tissue Factor in Cancer	0	0.0417	NaN	BCL2L1,MAPK1,MRAS,RAP2A
Spliceosomal Cycle	0	0.0465	NaN	BCAS2,SF3A2
IL-17A Signaling in Airway Cells	0	0.0588	NaN	IKBKG,MAP2K2,MAPK1
IL-17A Signaling in Fibroblasts	0	0.0667	NaN	IKBKG,MAPK1
IL-17A Signaling in Gastric Cells	0	0.0556	NaN	MAPK1
Role of JAK2 in Hormone-like Cytokine Signaling	0	0.0333	NaN	EPOR
Role of JAK family kinases in IL-6-type Cytokine Signaling	0	0.0435	NaN	MAPK1
Role of JAK1 and JAK3 in Î³c Cytokine Signaling	0	0.0536	NaN	MAPK1,MRAS,RAP2A
Paxillin Signaling	0	0.0521	NaN	BCAR1,ITGA8,MAPK1,MRAS,RAP2A
Gap Junction Signaling	0	0.0488	NaN	GNAS,MAP2K2,MAPK1,MRAS,PPP3CB,RAP2A,SGSM3,TUBA4A
Mouse Embryonic Stem Cell Pluripotency	0	0.046	NaN	MAP2K2,MAPK1,MRAS,RAP2A
eNOS Signaling	0	0.0439	NaN	AQP11,FLT1,GNAS,HSP90AB1,VEGFD
iNOS Signaling	0	0.0513	NaN	IKBKG,MAPK1
Ephrin A Signaling	0	0.0698	NaN	ADAM10,BCAR1,RHOA
ErbB Signaling	0	0.0595	NaN	MAP2K2,MAP2K3,MAPK1,MRAS,RAP2A
ErbB4 Signaling	0	0.0656	NaN	MAP2K2,MAPK1,MRAS,RAP2A
GDNF Family Ligand-Receptor Interactions	0	0.0571	NaN	MAP2K2,MAPK1,MRAS,RAP2A
Netrin Signaling	0	0.0536	NaN	CHP1,PPP3CB,RAC3
Heparan Sulfate Biosynthesis	0	0.0588	NaN	DTD2,EXT2,HS6ST1
Heparan Sulfate Biosynthesis (Late Stages)	0	0.0682	NaN	DTD2,EXT2,HS6ST1
Isoleucine Degradation I	0	0.0625	NaN	BCAT2
Glutathione Redox Reactions I	0	0.0625	NaN	GPX1
tRNA Splicing	0	0.0286	NaN	PDE6D
Phospholipases	0	0.0227	NaN	PLA2G4E
Tryptophan Degradation X (Mammalian, via Tryptamine)	0	0.0556	NaN	RDH14
Chondroitin Sulfate Biosynthesis	0	0.025	NaN	HS6ST1
Dermatan Sulfate Biosynthesis	0	0.0233	NaN	HS6ST1
1D-myo-inositol Hexakisphosphate Biosynthesis II (Mammalian)	0	0.0556	NaN	ITPKC
Dermatan Sulfate Biosynthesis (Late Stages)	0	0.0333	NaN	HS6ST1
D-myo-inositol (1,4,5,6)-Tetrakisphosphate Biosynthesis	0	0.0672	NaN	ACP1,CDC25B,DUSP8,EYA4,MINPP1,NUDT4,PLPP7,PTPA
Valine Degradation I	0	0.0526	NaN	BCAT2
D-myo-inositol (3,4,5,6)-tetrakisphosphate Biosynthesis	0	0.0672	NaN	ACP1,CDC25B,DUSP8,EYA4,MINPP1,NUDT4,PLPP7,PTPA
3-phosphoinositide Degradation	0	0.0682	NaN	ACP1,CDC25B,DUSP8,EYA4,MINPP1,MTMR3,NUDT4,PLPP7,PTPA
Retinol Biosynthesis	0	0.0526	NaN	RDH14
Triacylglycerol Biosynthesis	0	0.0556	NaN	AGPAT4,LCLAT1
Chondroitin Sulfate Biosynthesis (Late Stages)	0	0.0312	NaN	HS6ST1
Stearate Biosynthesis I (Animals)	0	0.0526	NaN	ACSL1,DHRS11
Ethanol Degradation II	0	0.0476	NaN	ACSL1
Fatty Acid Î²-oxidation I	0	0.04	NaN	ACSL1
Superpathway of Cholesterol Biosynthesis	0	0.04	NaN	HMGCS2
Antioxidant Action of Vitamin C	0	0.037	NaN	IKBKG,MAPK1,PLA2G4E
Epithelial Adherens Junction Signaling	0	0.0469	NaN	ARPC5,EPN1,MRAS,RAP2A,RHOA,TUBA4A
GÎ±i Signaling	0	0.0686	NaN	GNAS,GNG5,MAPK1,MRAS,NPY1R,RAP2A,SSTR3
Remodeling of Epithelial Adherens Junctions	0	0.0536	NaN	ARPC5,MAPRE2,TUBA4A
Regulation of the Epithelial-Mesenchymal Transition Pathway	0	0.05	NaN	FGFRL1,MAP2K2,MAP2K3,MAPK1,MRAS,PARD6B,RAP2A,RHOA
Sperm Motility	0	0.0457	NaN	DYRK3,EPHB2,EPHB3,FLT1,GNAS,MAP2K3,MRAS,PLA2G4E
Tec Kinase Signaling	0	0.0602	NaN	GNAS,GNG5,MRAS,RAC3,RHOA,RHOB,RND1,TNFRSF21
UVA-Induced MAPK Signaling	0	0.0562	NaN	BCL2L1,MAPK1,MRAS,RAP2A,SMPD2
UVB-Induced MAPK Signaling	0	0.0222	NaN	MAPK1
Adipogenesis pathway	0	0.0513	NaN	BMP2,CDK5,FGFRL1,GTF2H5,RB1,SIN3B
PCP pathway	0	0.0652	NaN	ATF2,PFN4,RHOA
Unfolded protein response	0	0.06	NaN	AMFR,ATF4,CALR
Wnt/Ca+ pathway	0	0.0566	NaN	ATF2,ATF4,PDE6D
EGF Signaling	0	0.0577	NaN	CSNK2B,MAPK1,SRF
Nitric Oxide Signaling in the Cardiovascular System	0	0.061	NaN	FLT1,HSP90AB1,MAP2K2,MAPK1,VEGFD
Cardiac Î²-adrenergic Signaling	0	0.0603	NaN	AKAP7,GNAS,GNG5,MRAS,PDE6D,PPP1CB,PTPA
JAK/Stat Signaling	0	0.0658	NaN	BCL2L1,MAP2K2,MAPK1,MRAS,RAP2A
GABA Receptor Signaling	0	0.061	NaN	GABARAP,GNAS,MRAS,UBA52,UBB
Xenobiotic Metabolism Signaling	0	0.0594	NaN	ABCC3,CAT,FMO1,HS6ST1,HSP90AB1,MAP2K2,MAP2K3,MAPK1,MRAS,PTPA,RAP2A,SCAND1
IL-4 Signaling	0	0.0323	NaN	MRAS,RAP2A
Antigen Presentation Pathway	0	0.0556	NaN	CALR
B Cell Receptor Signaling	0	0.0683	NaN	ATF2,ATF4,BCL2L1,GSK3A,IKBKG,MAP2K2,MAP2K3,MAPK1,MRAS,PPP3CB,RAP2A
Wnt/Î²-catenin Signaling	0	0.0552	NaN	CCND1,CSNK2B,DKKL1,GSK3A,PTPA,SOX6,UBA52,UBB
Insulin Receptor Signaling	0	0.0656	NaN	CRKL,EIF2B3,GSK3A,MAP2K2,MAPK1,MRAS,PPP1CB,RAP2A
Phototransduction Pathway	0	0.05	NaN	PDE6D
Death Receptor Signaling	0	0.026	NaN	IKBKG,TNFRSF21
Dopamine Receptor Signaling	0	0.0328	NaN	PPP1CB,PTPA
cAMP-mediated signaling	0	0.067	NaN	AKAP7,ATF2,ATF4,CREM,GNAS,MAP2K2,MAPK1,NPY1R,PDE6D,PPP3CB,PTGER4,SSTR3
Glutamate Receptor Signaling	0	0.0417	NaN	GNG5,GRINA
Notch Signaling	0	0.0541	NaN	DTX4,NUMBL
NF-ÎºB Signaling	0	0.0625	NaN	AZI2,BMP2,CSNK2B,FLT1,IKBKG,MRAS,RAP2A,TAB2,TAB3
T Cell Receptor Signaling	0	0.0638	NaN	IKBKG,MAP2K2,MAPK1,MRAS,PPP3CB,RAP2A
G-Protein Coupled Receptor Signaling	0	0.0573	NaN	ATF2,ATF4,GNAS,IKBKG,MAP2K2,MAPK1,MRAS,NPY1R,PDE6D,PTGER4,RAP2A,SSTR3,SYNGAP1
GPCR-Mediated Integration of Enteroendocrine Signaling Exemplified by an L Cell	0	0.0462	NaN	GLP2R,GNAS,GRP
GPCR-Mediated Nutrient Sensing in Enteroendocrine Cells	0	0.023	NaN	GNAS,GNG5
Gustation Pathway	0	0.0211	NaN	GNG5,PDE6D
Phagosome Formation	0	0.046	NaN	RAC3,RHOA,RHOB,RND1
Macropinocytosis Signaling	0	0.0571	NaN	MRAS,PDGFB,RAP2A,RHOA
Inflammasome pathway	0	0.0625	NaN	CTSB
PD-1, PD-L1 cancer immunotherapy pathway	0	0.0448	NaN	BCL2L1,CDKN1B,CSNK2B
Th1 and Th2 Activation Pathway	0	0.00926	NaN	LGALS9
Th1 Pathway	0	0.0128	NaN	LGALS9
Osteoarthritis Pathway	0	0.0256	NaN	ATF2,ATF4,BMP2,VEGFD
GP6 Signaling Pathway	0	0.0213	NaN	ADAM10,GSK3A
Neuroinflammation Signaling Pathway	0	0.0514	NaN	ATF2,ATF4,CHP1,GRINA,IKBKG,IL34,IRF7,MAPK1,PLA2G4E,PPP3CB,SNCA
Opioid Signaling Pathway	0	0.0694	NaN	ATF2,ATF4,CDKN1B,FOSB,GNAS,GNG5,GRINA,MAP2K2,MAP2K3,MAPK1,MRAS,PPP3CB,RAC3,RAP2A,SRF
Adrenomedullin signaling pathway	0	0.0599	NaN	CALCRL,GNAS,GSK3A,MAP2K2,MAP2K3,MAPK1,MRAS,MYLK3,RAP2A,SHF
Th17 Activation Pathway	0	0.0488	NaN	HSP90AB1,PTGER4
SPINK1 Pancreatic Cancer Pathway	0	0.0476	NaN	CTSB
Endocannabinoid Neuronal Synapse Pathway	0	0.0446	NaN	CHP1,GNG5,GRINA,MAPK1,PPP3CB
Apelin Adipocyte Signaling Pathway	0	0.0476	NaN	CAT,GPX1,MAPK1
Apelin Cardiomyocyte Signaling Pathway	0	0.0241	NaN	CAT,MAPK1
Apelin Endothelial Signaling Pathway	0	0.0594	NaN	GNAS,MAP2K2,MAPK1,MEF2B,MRAS,RAP2A
Cardiac Hypertrophy Signaling (Enhanced)	0	0.059	NaN	ATF2,CHP1,EIF2B3,FGFRL1,GNAS,GNG5,GSK3A,IGF1,IKBKG,IL31RA,MAP2K2,MAP2K3,MAP3K20,MAPK1,MEF2B,MKNK2,MRAS,PDE6D,PPP3CB,RAP2A,RHOA,SRF
FAT10 Cancer Signaling Pathway	0	0.0256	NaN	IKBKG
T Cell Exhaustion Signaling Pathway	0	0.0431	NaN	LGALS9,MAPK1,MRAS,PTPA,RAP2A
Synaptogenesis Signaling Pathway	0	0.0657	NaN	ARPC5,ATF2,ATF4,CDK5,CRKL,EFNB2,EPHB2,EPHB3,GRINA,MAPK1,MRAS,NAPA,RAP2A,RHOA,SHF,SNCA,STXBP5,SYNGAP1
White Adipose Tissue Browning Pathway	0	0.06	NaN	ATF2,ATF4,FGFRL1,GNAS,LDHA,MAPK1
HOTAIR Regulatory Pathway	0	0.0172	NaN	RBM38,SRF
Hepatic Fibrosis Signaling Pathway	0	0.0676	NaN	ATF2,ATF4,CCND1,CDKN1B,FLT1,FTH1,IKBKG,MAP2K2,MAP2K3,MAPK1,MRAS,MYLK3,PDGFB,RAC3,RAP2A,RHOA,RHOB,RND1,TFRC,VEGFD
BEX2 Signaling Pathway	0	0.0435	NaN	CCND1,PTPA,VEGFD
Xenobiotic Metabolism General Signaling Pathway	0	0.0472	NaN	MAP2K2,MAP2K3,MAPK1,MRAS,RAP2A
Xenobiotic Metabolism AHR Signaling Pathway	0	0.0175	NaN	HSP90AB1
Xenobiotic Metabolism PXR Signaling Pathway	0	0.0656	NaN	ABCC3,CAT,CDK5,HS6ST1,HSP90AB1,PPM1A,PPP1CB,SCAND1
Insulin Secretion Signaling Pathway	0	0.0539	NaN	ABCC8,ATF2,ATF4,EIF1,EIF2B3,GNAS,MAPK1,NAPA,PABPC1,SRP14,SRP72
Eicosanoid Signaling	0	0.0526	NaN	PLA2G4E,PTGER4

## Sheet: M_Fatty_Acid_PPAR
Ingenuity Canonical Pathways	-log(p-value)	Ratio	z-score	Molecules
Fatty Acid Î²-oxidation I	3.46	0.12	NaN	ACAA2,ACSBG1,ECHS1
Isoleucine Degradation I	2.46	0.125	NaN	ACAA2,ECHS1
S-methyl-5'-thioadenosine Degradation II	2.26	1	NaN	MTAP
Lanosterol Biosynthesis	2.26	1	NaN	LSS
Superpathway of Cholesterol Biosynthesis	2.08	0.08	NaN	ACAA2,LSS
Flavin Biosynthesis IV (Mammalian)	1.96	0.5	NaN	FLAD1
PPARÎ±/RXRÎ± Activation	1.93	0.0252	NaN	ACOX1,ACVR1B,ACVR2B,ADIPOR2
Eumelanin Biosynthesis	1.78	0.333	NaN	MIF
Biotin-carboxyl Carrier Protein Assembly	1.78	0.333	NaN	ACACB
N-acetylglucosamine Degradation I	1.78	0.333	NaN	AMDHD2
FAT10 Cancer Signaling Pathway	1.71	0.0513	NaN	ACVR1B,ACVR2B
Phenylethylamine Degradation I	1.66	0.25	NaN	ALDH3A2
NAD Biosynthesis III	1.66	0.25	NaN	NAMPT
N-acetylglucosamine Degradation II	1.66	0.25	NaN	AMDHD2
Glycogen Degradation II	1.36	0.125	NaN	MTAP
Ketolysis	1.36	0.125	NaN	ACAA2
LPS/IL-1 Mediated Inhibition of RXR Function	1.33	0.0207	NaN	ACOX1,ACSBG1,ALDH3A2
Fatty Acid Activation	1.27	0.1	NaN	ACSBG1
Glycogen Degradation III	1.27	0.1	NaN	MTAP
Ketogenesis	1.23	0.0909	NaN	ACAA2
Mevalonate Pathway I	1.23	0.0909	NaN	ACAA2
Histamine Degradation	1.23	0.0909	NaN	ALDH3A2
Ubiquinol-10 Biosynthesis (Eukaryotic)	1.19	0.0833	NaN	ECHDC1
Phenylalanine Degradation IV (Mammalian, via Side Chain)	1.19	0.0833	NaN	ALDH3A2
Cholesterol Biosynthesis I	1.16	0.0769	NaN	LSS
Mitochondrial L-carnitine Shuttle Pathway	1.16	0.0769	NaN	ACSBG1
Cholesterol Biosynthesis II (via 24,25-dihydrolanosterol)	1.16	0.0769	NaN	LSS
Cholesterol Biosynthesis III (via Desmosterol)	1.16	0.0769	NaN	LSS
Glutaryl-CoA Degradation	1.13	0.0714	NaN	ACAA2
Î³-linolenate Biosynthesis II (Animals)	1.13	0.0714	NaN	ACSBG1
Estrogen Biosynthesis	1.13	0.0714	NaN	HSD17B11
Fatty Acid Î±-oxidation	1.13	0.0714	NaN	ALDH3A2
Oxidative Ethanol Degradation III	1.13	0.0714	NaN	ALDH3A2
Superpathway of Geranylgeranyldiphosphate Biosynthesis I (via Mevalonate)	1.13	0.0714	NaN	ACAA2
Neuregulin Signaling	1.11	0.0241	NaN	DCN,NRG4
Th2 Pathway	1.11	0.0241	NaN	ACVR1B,ACVR2B
Parkinson's Signaling	1.1	0.0667	NaN	CYCS
TGF-Î² Signaling	1.09	0.0235	NaN	ACVR1B,ACVR2B
Granzyme B Signaling	1.07	0.0625	NaN	CYCS
Intrinsic Prothrombin Activation Pathway	1.07	0.0625	NaN	F8
Dopamine Degradation	1.07	0.0625	NaN	ALDH3A2
Putrescine Degradation III	1.07	0.0625	NaN	ALDH3A2
Ethanol Degradation IV	1.04	0.0588	NaN	ALDH3A2
Coagulation System	1.02	0.0556	NaN	F8
Tryptophan Degradation X (Mammalian, via Tryptamine)	1.02	0.0556	NaN	ALDH3A2
Valine Degradation I	1	0.0526	NaN	ECHS1
Tryptophan Degradation III (Eukaryotic)	0.979	0.05	NaN	ACAA2
Ethanol Degradation II	0.959	0.0476	NaN	ALDH3A2
Noradrenaline and Adrenaline Degradation	0.939	0.0455	NaN	ALDH3A2
MIF-mediated Glucocorticoid Regulation	0.921	0.0435	NaN	MIF
Tumoricidal Function of Hepatic Natural Killer Cells	0.921	0.0435	NaN	CYCS
Th1 and Th2 Activation Pathway	0.921	0.0185	NaN	ACVR1B,ACVR2B
Cytotoxic T Lymphocyte-mediated Apoptosis of Target Cells	0.903	0.0417	NaN	CYCS
T Cell Exhaustion Signaling Pathway	0.87	0.0172	NaN	ACVR1B,ACVR2B
Factors Promoting Cardiogenesis in Vertebrates	0.863	0.0171	NaN	ACVR1B,ACVR2B
Type II Diabetes Mellitus Signaling	0.857	0.0169	NaN	ACSBG1,ADIPOR2
Serotonin Degradation	0.857	0.037	NaN	ALDH3A2
Coronavirus Pathogenesis Pathway	0.83	0.0163	NaN	RPS21,RPSA
MIF Regulation of Innate Immunity	0.827	0.0345	NaN	MIF
Epithelial Adherens Junction Signaling	0.801	0.0156	NaN	ACVR1B,ACVR2B
TWEAK Signaling	0.788	0.0312	NaN	CYCS
PXR/RXR Activation	0.775	0.0303	NaN	ALDH3A2
Docosahexaenoic Acid (DHA) Signaling	0.775	0.0303	NaN	CYCS
Regulation of eIF4 and p70S6K Signaling	0.759	0.0147	NaN	RPS21,RPSA
Retinoic acid Mediated Apoptosis Signaling	0.752	0.0286	NaN	CYCS
Stearate Biosynthesis I (Animals)	0.719	0.0263	NaN	ACSBG1
Wnt/Î²-catenin Signaling	0.717	0.0138	NaN	ACVR1B,ACVR2B
Myc Mediated Apoptosis Signaling	0.672	0.0233	NaN	CYCS
Spliceosomal Cycle	0.672	0.0233	NaN	DDX23
Osteoarthritis Pathway	0.67	0.0128	NaN	DCN,NAMPT
TNFR1 Signaling	0.664	0.0227	NaN	CYCS
Assembly of RNA Polymerase II Complex	0.646	0.0217	NaN	TAF6
CD27 Signaling in Lymphocytes	0.622	0.0204	NaN	CYCS
Lymphotoxin Î² Receptor Signaling	0.622	0.0204	NaN	CYCS
mTOR Signaling	0.597	0.0114	NaN	RPS21,RPSA
Induction of Apoptosis by HIV1	0.593	0.0189	NaN	CYCS
Nur77 Signaling in T Lymphocytes	0.585	0.0185	NaN	CYCS
EIF2 Signaling	0.57	0.0109	NaN	RPS21,RPSA
Xenobiotic Metabolism AHR Signaling Pathway	0.565	0.0175	NaN	ALDH3A2
ErbB2-ErbB3 Signaling	0.559	0.0172	NaN	NRG4
Estrogen-Dependent Breast Cancer Signaling	0.541	0.0164	NaN	HSD17B11
ErbB4 Signaling	0.541	0.0164	NaN	NRG4
Agrin Interactions at Neuromuscular Junction	0.517	0.0154	NaN	NRG4
Small Cell Lung Cancer Signaling	0.517	0.0154	NaN	CYCS
BEX2 Signaling Pathway	0.496	0.0145	NaN	LGALS1
Neuroinflammation Signaling Pathway	0.478	0.00935	NaN	ACVR1B,ACVR2B
LXR/RXR Activation	0.476	0.0137	NaN	ECHS1
Role of BRCA1 in DNA Damage Response	0.466	0.0133	NaN	ABRAXAS1
Ceramide Signaling	0.457	0.013	NaN	CYCS
Death Receptor Signaling	0.457	0.013	NaN	CYCS
Type I Diabetes Mellitus Signaling	0.449	0.0127	NaN	CYCS
Senescence Pathway	0.435	0.00866	NaN	ACVR1B,ACVR2B
ErbB Signaling	0.427	0.0119	NaN	NRG4
Apoptosis Signaling	0.424	0.0118	NaN	CYCS
Amyotrophic Lateral Sclerosis Signaling	0.419	0.0116	NaN	CYCS
UVA-Induced MAPK Signaling	0.408	0.0112	NaN	CYCS
Oxidative Phosphorylation	0.405	0.0111	NaN	CYCS
Role of PKR in Interferon Induction and Antiviral Response	0.397	0.0109	NaN	CYCS
Cdc42 Signaling	0.37	0.01	NaN	EXOC3
Aryl Hydrocarbon Receptor Signaling	0.333	0.00893	NaN	ALDH3A2
Xenobiotic Metabolism CAR Signaling Pathway	0.317	0.00847	NaN	ALDH3A2
D-myo-inositol (1,4,5,6)-Tetrakisphosphate Biosynthesis	0.314	0.0084	NaN	NUDT2
D-myo-inositol (3,4,5,6)-tetrakisphosphate Biosynthesis	0.314	0.0084	NaN	NUDT2
Hepatic Fibrosis Signaling Pathway	0.309	0.00676	NaN	ACVR1B,ACVR2B
Xenobiotic Metabolism PXR Signaling Pathway	0.306	0.0082	NaN	ALDH3A2
Reelin Signaling in Neurons	0.304	0.00813	NaN	ARHGEF5
Acute Phase Response Signaling	0.292	0.00781	NaN	F8
3-phosphoinositide Degradation	0.283	0.00758	NaN	NUDT2
Aldosterone Signaling in Epithelial Cells	0.281	0.00752	NaN	HSPB8
D-myo-inositol-5-phosphate Metabolism	0.278	0.00746	NaN	NUDT2
3-phosphoinositide Biosynthesis	0.264	0.00709	NaN	NUDT2
Mitochondrial Dysfunction	0.248	0.00671	NaN	CYCS
Molecular Mechanisms of Cancer	0.246	0.00587	NaN	ARHGEF5,CYCS
RhoGDI Signaling	0.244	0.00662	NaN	ARHGEF5
Clathrin-mediated Endocytosis Signaling	0.234	0.00637	NaN	RAB4B
NRF2-mediated Oxidative Stress Response	0.227	0.00621	NaN	HSPB8
Superpathway of Inositol Phosphate Compounds	0.21	0.00585	NaN	NUDT2
Thrombin Signaling	0.201	0.00562	NaN	ARHGEF5
Glucocorticoid Receptor Signaling	0	0.00392	NaN	TAF6
Huntington's Disease Signaling	0	0.00488	NaN	CYCS
AMPK Signaling	0	0.00549	NaN	ACACB
Phospholipase C Signaling	0	0.00498	NaN	ARHGEF5
Role of Macrophages, Fibroblasts and Endothelial Cells in Rheumatoid Arthritis	0	0.00427	NaN	MIF
Breast Cancer Regulation by Stathmin1	0	0.0023	NaN	ARHGEF5
Signaling by Rho Family GTPases	0	0.00478	NaN	ARHGEF5
Protein Ubiquitination Pathway	0	0.00433	NaN	HSPB8
Xenobiotic Metabolism Signaling	0	0.00495	NaN	ALDH3A2
Sirtuin Signaling Pathway	0	0.00427	NaN	NAMPT
Cardiac Hypertrophy Signaling (Enhanced)	0	0.00536	NaN	ACVR1B,ACVR2B
