# Supplementary material for: Blood and brain gene expression signatures of chronic intermittent ethanol consumption in mice
Source: PLoS Comput Biol. 2022 Feb 17;18(2):e1009800. doi: 10.1371/journal.pcbi.1009800 (PMC8853518; doi:10.1371/journal.pcbi.1009800)
Supplement: S6 Table — (XLSX) [file pcbi.1009800.s008.xlsx]

## Sheet: f_vs_m
HYP
Results of a comparison of two correlations based on independent groups
Comparison between r1.jk = 0.4959 and r2.hm = 0.6667
Difference: r1.jk - r2.hm = -0.1708
Group sizes: n1 = 12395, n2 = 13102
Null hypothesis: r1.jk is equal to r2.hm
Alternative hypothesis: r1.jk is not equal to r2.hm (two-sided)
Alpha: 0.05
fisher1925: Fisher's z (1925)
z = -20.8275, p-value = 0.0000
Null hypothesis rejected
zou2007: Zou's (2007) confidence interval
95% confidence interval for r1.jk - r2.hm: -0.1872 -0.1545
Null hypothesis rejected (Interval does not include 0)
PFC
Results of a comparison of two correlations based on independent groups
Comparison between r1.jk = 0.4996 and r2.hm = 0.6668
Difference: r1.jk - r2.hm = -0.1672
Group sizes: n1 = 12340, n2 = 13036
Null hypothesis: r1.jk is equal to r2.hm
Alternative hypothesis: r1.jk is not equal to r2.hm (two-sided)
Alpha: 0.05
fisher1925: Fisher's z (1925)
z = -20.3955, p-value = 0.0000
Null hypothesis rejected
zou2007: Zou's (2007) confidence interval
95% confidence interval for r1.jk - r2.hm: -0.1836 -0.1509
Null hypothesis rejected (Interval does not include 0)
AMY
Results of a comparison of two correlations based on independent groups
Comparison between r1.jk = 0.5051 and r2.hm = 0.6729
Difference: r1.jk - r2.hm = -0.1678
Group sizes: n1 = 12242, n2 = 13062
Null hypothesis: r1.jk is equal to r2.hm
Alternative hypothesis: r1.jk is not equal to r2.hm (two-sided)
Alpha: 0.05
fisher1925: Fisher's z (1925)
z = -20.6563, p-value = 0.0000
Null hypothesis rejected
zou2007: Zou's (2007) confidence interval
95% confidence interval for r1.jk - r2.hm: -0.1840 -0.1516
Null hypothesis rejected (Interval does not include 0)
