# Supplementary material for: Blood and brain gene expression signatures of chronic intermittent ethanol consumption in mice
Source: PLoS Comput Biol. 2022 Feb 17;18(2):e1009800. doi: 10.1371/journal.pcbi.1009800 (PMC8853518; doi:10.1371/journal.pcbi.1009800)
Supplement: S7 Table — (XLSX) [file pcbi.1009800.s009.xlsx]

## Sheet: blood_pfc_M_corr_genes
	ENS	corr_spearman	mgi_symbol
495	ENSMUSG00000048706.3	0.832817	Lurap1l
490	ENSMUSG00000048078.16	0.818369	Tenm4
78	ENSMUSG00000020321.16	-0.789474	Mdh1
457	ENSMUSG00000042312.9	0.789474	NA
295	ENSMUSG00000031103.12	-0.78741	Elf4
466	ENSMUSG00000043162.7	-0.783282	Pyurf
145	ENSMUSG00000022982.10	-0.775026	Sod1
642	ENSMUSG00000098176.2	-0.75645	Ccdc166
268	ENSMUSG00000029577.13	0.74613	Ube3b
75	ENSMUSG00000020261.15	0.744066	Slc36a1
310	ENSMUSG00000031662.8	-0.744066	Snx20
147	ENSMUSG00000023025.16	0.742002	Larp4
191	ENSMUSG00000025278.9	0.737874	Flnb
293	ENSMUSG00000030894.5	0.733746	Tpp1
654	ENSMUSG00000112280.1	-0.733746	A830082N09Rik
631	ENSMUSG00000090698.2	0.731682	Apold1
481	ENSMUSG00000046058.7	-0.72549	Eid2
522	ENSMUSG00000053617.12	-0.72549	Sh3pxd2a
529	ENSMUSG00000054823.16	-0.723426	Nsd3
581	ENSMUSG00000064090.14	-0.721362	Vrk2
49	ENSMUSG00000014606.14	-0.717234	Slc25a11
602	ENSMUSG00000071648.4	0.71517	Rom1
220	ENSMUSG00000027404.15	0.708978	Snrpb
634	ENSMUSG00000091971.3	0.706914	Hspa1a
381	ENSMUSG00000036934.9	-0.698658	4921524J17Rik
218	ENSMUSG00000027301.7	0.690402	Oxt
331	ENSMUSG00000032417.10	-0.690402	Rwdd2a
390	ENSMUSG00000037640.15	0.690402	Zfp60
330	ENSMUSG00000032348.6	-0.688338	Gsta4
407	ENSMUSG00000038212.16	0.686275	Mfsd14b
560	ENSMUSG00000060708.4	0.682147	Bloc1s4
629	ENSMUSG00000090213.1	0.675955	Tmem189
248	ENSMUSG00000028646.16	0.673891	Rragc
399	ENSMUSG00000037933.16	0.673891	Bicd2
397	ENSMUSG00000037876.17	-0.671827	Jmjd1c
124	ENSMUSG00000022216.17	-0.669763	Psme1
63	ENSMUSG00000019494.14	0.667699	Cops6
135	ENSMUSG00000022526.8	0.667699	Zfp251
156	ENSMUSG00000023990.18	-0.667699	Tfeb
372	ENSMUSG00000036372.14	0.667699	Tmem258
81	ENSMUSG00000020409.10	0.665635	Slu7
566	ENSMUSG00000061458.9	-0.665635	Nol10
652	ENSMUSG00000106631.2	-0.665635	Gm42669
345	ENSMUSG00000033047.5	0.663571	Eif3l
449	ENSMUSG00000041540.16	-0.659443	Sox5
576	ENSMUSG00000063145.10	0.657379	Bbs5
65	ENSMUSG00000019820.11	-0.655315	Utrn
440	ENSMUSG00000040929.17	-0.655315	Rfx3
580	ENSMUSG00000064023.4	0.655315	Klk8
624	ENSMUSG00000087266.2	-0.655315	Gm15991
129	ENSMUSG00000022376.8	0.651187	Adcy8
188	ENSMUSG00000025225.15	-0.651187	Nfkb2
637	ENSMUSG00000095567.8	0.649123	Noc2l
103	ENSMUSG00000021311.9	-0.647059	Mtr
136	ENSMUSG00000022536.14	0.647059	Glyr1
286	ENSMUSG00000030616.16	-0.647059	Sytl2
254	ENSMUSG00000028911.16	-0.644995	Srsf4
535	ENSMUSG00000055723.6	0.644995	Rras2
59	ENSMUSG00000018770.9	-0.642931	Atp5g3
186	ENSMUSG00000025190.13	-0.642931	Got1
367	ENSMUSG00000035372.2	-0.642931	1810055G02Rik
142	ENSMUSG00000022711.16	0.640867	Pmm2
231	ENSMUSG00000028063.15	-0.640867	Lmna
312	ENSMUSG00000031703.8	0.640867	Itfg1
501	ENSMUSG00000049526.8	0.640867	Tmem202
561	ENSMUSG00000060935.6	-0.640867	Tmem263
650	ENSMUSG00000104923.1	-0.640867	Gm5865
15	ENSMUSG00000002395.14	0.638803	Use1
199	ENSMUSG00000026019.15	0.638803	Wdr12
115	ENSMUSG00000021686.6	-0.636739	Ap3b1
214	ENSMUSG00000026926.14	0.634675	Pmpca
443	ENSMUSG00000041308.6	-0.634675	Sntb2
240	ENSMUSG00000028328.13	0.632611	Tmod1
247	ENSMUSG00000028645.11	0.632611	Slc2a1
406	ENSMUSG00000038151.13	0.632611	Prdm1
611	ENSMUSG00000075273.4	-0.632611	Ttc30b
21	ENSMUSG00000003037.16	0.630547	Rab8a
89	ENSMUSG00000020778.12	-0.630547	Ten1
192	ENSMUSG00000025400.11	-0.630547	Tac2
212	ENSMUSG00000026858.18	-0.630547	Miga2
442	ENSMUSG00000041258.18	-0.630547	Zfp236
577	ENSMUSG00000063275.15	0.630547	Hacd1
625	ENSMUSG00000089872.10	-0.630547	Rps6kc1
24	ENSMUSG00000003527.9	0.628483	Ess2
436	ENSMUSG00000040565.8	0.628483	Btaf1
476	ENSMUSG00000045211.5	-0.628483	Nudt18
512	ENSMUSG00000051652.4	-0.628483	Lrrc3
571	ENSMUSG00000062519.13	-0.628483	Zfp398
92	ENSMUSG00000020850.14	-0.624355	Prpf8
189	ENSMUSG00000025235.8	-0.624355	Bbs4
216	ENSMUSG00000027245.11	0.624355	Hypk
267	ENSMUSG00000029504.5	-0.624355	Ddx51
537	ENSMUSG00000055835.10	0.624355	Zfp1
57	ENSMUSG00000018654.17	-0.622291	Ikzf1
203	ENSMUSG00000026203.16	0.622291	Dnajb2
502	ENSMUSG00000049600.8	-0.622291	Zbtb45
656	ENSMUSG00000117286.1	0.622291	Gm1043
208	ENSMUSG00000026667.14	-0.620227	Uhmk1
632	ENSMUSG00000090877.3	0.620227	Hspa1b
73	ENSMUSG00000020143.15	-0.618163	Dock2
585	ENSMUSG00000066900.11	-0.618163	Suds3
165	ENSMUSG00000024298.15	-0.616099	Zfp871
346	ENSMUSG00000033068.16	-0.616099	Entpd6
370	ENSMUSG00000035834.11	0.616099	Polr3g
77	ENSMUSG00000020288.13	0.614035	Ahsa2
193	ENSMUSG00000025423.16	0.614035	Pias2
244	ENSMUSG00000028621.17	-0.614035	Cyb5rl
354	ENSMUSG00000034116.17	-0.614035	Vav1
413	ENSMUSG00000038828.13	-0.614035	Tmem214
423	ENSMUSG00000039713.17	-0.614035	Plekhg5
467	ENSMUSG00000043336.14	-0.614035	Filip1l
86	ENSMUSG00000020538.15	-0.611971	Srebf1
552	ENSMUSG00000058799.16	-0.611971	Nap1l1
276	ENSMUSG00000029998.14	0.609907	Pcyox1
288	ENSMUSG00000030759.16	0.609907	Far1
612	ENSMUSG00000075467.4	0.609907	Dnlz
161	ENSMUSG00000024208.16	0.607843	Uqcc2
353	ENSMUSG00000033931.9	0.607843	Rbm34
46	ENSMUSG00000011832.15	-0.605779	NA
90	ENSMUSG00000020817.16	0.605779	Rabep1
102	ENSMUSG00000021273.11	-0.603715	Fdft1
357	ENSMUSG00000034300.17	-0.603715	Fam53c
445	ENSMUSG00000041426.12	-0.603715	Hibch
503	ENSMUSG00000049792.6	-0.603715	Bag5
137	ENSMUSG00000022558.16	-0.601651	Mroh1
195	ENSMUSG00000025491.14	0.601651	Ifitm1
515	ENSMUSG00000052144.8	-0.601651	Ppp4r2
170	ENSMUSG00000024427.7	0.599587	Spry4
376	ENSMUSG00000036594.15	-0.599587	H2-Aa
427	ENSMUSG00000039844.20	-0.599587	Rapgef1
48	ENSMUSG00000014547.10	-0.597523	Wdfy2
66	ENSMUSG00000019843.14	0.597523	Fyn
94	ENSMUSG00000020923.17	-0.597523	Ubtf
326	ENSMUSG00000032254.10	0.597523	Kif23
368	ENSMUSG00000035726.8	0.597523	Supt16
100	ENSMUSG00000021265.3	0.595459	Slc25a29
114	ENSMUSG00000021681.8	-0.595459	Aggf1
235	ENSMUSG00000028139.5	0.595459	Riiad1
259	ENSMUSG00000029086.15	-0.595459	Prom1
305	ENSMUSG00000031434.15	0.595459	Morc4
603	ENSMUSG00000072809.2	-0.595459	9330160F10Rik
9	ENSMUSG00000001440.5	0.593395	Kpnb1
52	ENSMUSG00000016503.17	-0.593395	NA
141	ENSMUSG00000022671.13	-0.593395	Mzt2
387	ENSMUSG00000037214.12	0.593395	Thap1
524	ENSMUSG00000053930.13	-0.593395	Shisa6
538	ENSMUSG00000056412.6	-0.593395	Psenen-ps
97	ENSMUSG00000021069.17	-0.591331	Pygl
313	ENSMUSG00000031767.13	-0.591331	Nudt7
55	ENSMUSG00000018425.18	-0.589267	Dhx40
140	ENSMUSG00000022668.10	0.589267	Gtpbp8
371	ENSMUSG00000035835.14	0.589267	Plppr3
539	ENSMUSG00000056476.13	0.589267	Med12l
633	ENSMUSG00000091050.1	0.589267	9330020H09Rik
408	ENSMUSG00000038406.17	0.587203	Scaf1
131	ENSMUSG00000022450.6	-0.585139	Ndufa6
405	ENSMUSG00000038121.6	-0.585139	Fam210a
486	ENSMUSG00000047284.14	0.585139	Neurl4
190	ENSMUSG00000025239.3	-0.583075	Limd1
435	ENSMUSG00000040490.4	-0.583075	Lrfn2
471	ENSMUSG00000044949.4	-0.583075	Ubtd2
11	ENSMUSG00000001674.11	-0.581011	Ddx18
108	ENSMUSG00000021457.14	-0.581011	Syk
264	ENSMUSG00000029406.15	-0.581011	Pitpnm2
281	ENSMUSG00000030245.10	0.581011	Golt1b
477	ENSMUSG00000045248.6	0.581011	Med26
531	ENSMUSG00000055041.8	0.581011	Commd5
410	ENSMUSG00000038774.9	-0.578947	Ascc3
485	ENSMUSG00000046985.11	0.578947	Tapt1
84	ENSMUSG00000020482.4	-0.576883	Ccdc117
101	ENSMUSG00000021270.13	-0.576883	Hsp90aa1
455	ENSMUSG00000042133.16	-0.576883	Ppig
283	ENSMUSG00000030424.15	-0.574819	Zfp939
342	ENSMUSG00000032757.6	0.574819	Bet1
489	ENSMUSG00000047789.5	-0.574819	Slc38a9
573	ENSMUSG00000062647.16	0.574819	Rpl7a
575	ENSMUSG00000062980.15	0.574819	Cped1
635	ENSMUSG00000092232.1	0.574819	Gm20521
91	ENSMUSG00000020840.10	0.572755	Blmh
213	ENSMUSG00000026904.17	0.572755	Slc4a10
361	ENSMUSG00000034902.17	-0.572755	Pip5k1c
412	ENSMUSG00000038816.14	0.572755	Ctnnal1
514	ENSMUSG00000051768.9	0.572755	Xrcc1
592	ENSMUSG00000068220.6	0.572755	Lgals1
628	ENSMUSG00000090136.4	-0.572755	Gm10177
8	ENSMUSG00000001151.10	0.570691	Pcnt
164	ENSMUSG00000024248.14	0.570691	Cox7a2l
303	ENSMUSG00000031386.14	0.570691	Hcfc1
391	ENSMUSG00000037646.10	-0.570691	Vps13b
540	ENSMUSG00000056501.3	0.570691	Cebpb
594	ENSMUSG00000068742.11	0.570691	Cry2
597	ENSMUSG00000070000.13	-0.570691	Fcho1
2	ENSMUSG00000000085.16	0.568627	Scmh1
88	ENSMUSG00000020664.10	-0.568627	Dld
167	ENSMUSG00000024312.10	0.568627	Wdr46
610	ENSMUSG00000074733.14	-0.568627	Zfp950
20	ENSMUSG00000002845.14	0.566563	Tmem39a
123	ENSMUSG00000022132.15	-0.566563	Cldn10
309	ENSMUSG00000031631.15	0.566563	Cfap97
562	ENSMUSG00000060938.14	0.566563	Rpl26
54	ENSMUSG00000017715.11	0.564499	Pgs1
83	ENSMUSG00000020463.15	-0.564499	Ppp4r3b
111	ENSMUSG00000021585.10	-0.564499	Cast
207	ENSMUSG00000026566.15	0.564499	Mpzl1
510	ENSMUSG00000050846.9	0.564499	Zfp623
528	ENSMUSG00000054793.8	-0.564499	Cadm4
569	ENSMUSG00000062232.14	-0.564499	Rapgef2
110	ENSMUSG00000021486.7	0.562436	Prelid1
143	ENSMUSG00000022760.17	0.562436	Thap7
151	ENSMUSG00000023284.15	0.562436	Zfp605
159	ENSMUSG00000024135.10	-0.562436	Srbd1
211	ENSMUSG00000026781.17	-0.562436	Acbd5
236	ENSMUSG00000028145.9	0.562436	Them4
395	ENSMUSG00000037795.14	-0.562436	N4bp2
459	ENSMUSG00000042396.10	-0.562436	Rbm7
474	ENSMUSG00000045094.8	-0.562436	Arhgef37
509	ENSMUSG00000050663.7	-0.562436	NA
530	ENSMUSG00000054855.13	0.562436	Rnd1
627	ENSMUSG00000089917.7	0.562436	Uckl1
31	ENSMUSG00000005447.12	0.560372	Pafah1b3
34	ENSMUSG00000005968.14	-0.560372	Tuft1
185	ENSMUSG00000025178.9	-0.560372	Pi4k2a
335	ENSMUSG00000032478.14	-0.560372	Nme6
415	ENSMUSG00000038949.8	-0.560372	Cnst
470	ENSMUSG00000044562.12	-0.560372	Rasip1
480	ENSMUSG00000045962.16	0.560372	Wnk1
545	ENSMUSG00000056919.9	-0.560372	Cep162
623	ENSMUSG00000087006.3	-0.560372	Gm13889
182	ENSMUSG00000025103.8	-0.558308	Btbd1
205	ENSMUSG00000026349.14	-0.558308	Ccnt2
275	ENSMUSG00000029918.9	-0.558308	Mrps33
355	ENSMUSG00000034160.13	0.558308	Ogt
548	ENSMUSG00000057649.6	-0.558308	Brd9
3	ENSMUSG00000000134.17	-0.556244	Tfe3
4	ENSMUSG00000000263.15	0.556244	Glra1
320	ENSMUSG00000032112.10	-0.556244	Trappc4
343	ENSMUSG00000032834.11	0.556244	Pwp2
363	ENSMUSG00000035078.6	-0.556244	Mtmr9
478	ENSMUSG00000045294.11	-0.556244	Insig1
302	ENSMUSG00000031328.16	-0.55418	Flna
425	ENSMUSG00000039826.13	-0.55418	Trub2
448	ENSMUSG00000041477.14	0.55418	Dcp1b
494	ENSMUSG00000048483.6	-0.55418	Zdhhc22
499	ENSMUSG00000049357.11	-0.55418	Brd8dc
134	ENSMUSG00000022489.6	-0.552116	Pde1b
184	ENSMUSG00000025162.18	0.552116	Csnk1d
204	ENSMUSG00000026278.14	-0.552116	Bok
318	ENSMUSG00000032009.8	-0.552116	Sesn3
375	ENSMUSG00000036501.7	-0.552116	Fam13b
452	ENSMUSG00000041841.8	0.552116	Rpl37
543	ENSMUSG00000056854.4	0.552116	Pou3f4
5	ENSMUSG00000000282.12	0.550052	Mnt
13	ENSMUSG00000002279.19	0.550052	Lmf1
179	ENSMUSG00000024983.10	-0.550052	Vti1a
304	ENSMUSG00000031402.12	-0.550052	Mpp1
337	ENSMUSG00000032536.12	0.550052	Trak1
556	ENSMUSG00000060073.9	0.550052	Psma3
221	ENSMUSG00000027556.15	-0.547988	Car1
334	ENSMUSG00000032458.6	0.547988	Copb2
382	ENSMUSG00000036980.13	-0.547988	Taf6
630	ENSMUSG00000090626.9	-0.547988	Tex9
37	ENSMUSG00000006930.15	-0.545924	Hap1
153	ENSMUSG00000023905.15	-0.545924	Tnfrsf12a
322	ENSMUSG00000032220.10	-0.545924	Myo1e
359	ENSMUSG00000034850.15	0.545924	Tmem127
68	ENSMUSG00000019988.7	-0.54386	Nedd1
128	ENSMUSG00000022342.6	-0.54386	Kcnv1
417	ENSMUSG00000039086.9	-0.54386	Ss18l1
596	ENSMUSG00000069892.9	0.54386	9930111J21Rik2
69	ENSMUSG00000020074.7	-0.541796	Ccar1
172	ENSMUSG00000024521.8	0.541796	Pmaip1
272	ENSMUSG00000029708.9	-0.541796	Gcc1
327	ENSMUSG00000032297.11	-0.541796	Celf6
373	ENSMUSG00000036427.5	0.541796	Gpi1
400	ENSMUSG00000037965.14	-0.541796	Zc3h7a
607	ENSMUSG00000074476.6	-0.541796	Spc24
30	ENSMUSG00000005370.4	-0.539732	Msh6
106	ENSMUSG00000021371.5	0.539732	Mcur1
201	ENSMUSG00000026082.11	-0.539732	Rev1
237	ENSMUSG00000028149.12	0.539732	Rap1gds1
308	ENSMUSG00000031627.9	-0.539732	Irf2
351	ENSMUSG00000033712.6	0.539732	Ccar2
431	ENSMUSG00000040249.15	0.539732	Lrp1
439	ENSMUSG00000040749.11	0.539732	Siah1b
546	ENSMUSG00000056966.7	-0.539732	Gjc3
600	ENSMUSG00000070544.6	0.539732	Top1
645	ENSMUSG00000099647.1	-0.539732	Gm5776
33	ENSMUSG00000005534.10	-0.537668	Insr
43	ENSMUSG00000009640.11	-0.537668	Dmap1
168	ENSMUSG00000024395.9	0.537668	Lims2
270	ENSMUSG00000029629.17	-0.537668	Phf14
469	ENSMUSG00000043518.7	0.537668	Rai2
473	ENSMUSG00000045092.8	0.537668	S1pr1
492	ENSMUSG00000048232.12	0.537668	Fbxo10
542	ENSMUSG00000056735.5	0.537668	A930024E05Rik
150	ENSMUSG00000023236.7	-0.535604	Scg5
414	ENSMUSG00000038872.10	0.535604	Zfhx3
483	ENSMUSG00000046718.8	-0.535604	Bst2
551	ENSMUSG00000058407.12	0.535604	Txndc9
572	ENSMUSG00000062526.4	0.535604	Mppe1
578	ENSMUSG00000063382.6	-0.535604	Bcl9l
646	ENSMUSG00000099998.1	0.535604	Gm6501
16	ENSMUSG00000002603.15	-0.53354	Tgfb1
29	ENSMUSG00000005103.12	0.53354	Wdr1
41	ENSMUSG00000009281.6	0.53354	Rarres2
95	ENSMUSG00000020964.14	0.53354	Sel1l
256	ENSMUSG00000029005.4	-0.53354	NA
336	ENSMUSG00000032527.13	-0.53354	Pccb
341	ENSMUSG00000032679.12	0.53354	Cd59a
461	ENSMUSG00000042510.7	-0.53354	AA986860
472	ENSMUSG00000044952.5	-0.53354	Kctd21
521	ENSMUSG00000053226.7	-0.53354	Dand5
586	ENSMUSG00000067148.15	-0.53354	Polr1c
643	ENSMUSG00000098404.1	-0.53354	Mrip-ps
202	ENSMUSG00000026134.11	-0.531476	Prim2
324	ENSMUSG00000032246.14	0.531476	Calml4
349	ENSMUSG00000033355.6	-0.531476	Rtp4
404	ENSMUSG00000038085.13	0.531476	Cnbd2
484	ENSMUSG00000046949.16	0.531476	Nqo2
297	ENSMUSG00000031198.4	0.529412	Fundc2
325	ENSMUSG00000032253.13	-0.529412	Phip
339	ENSMUSG00000032582.14	-0.529412	Rbm6
384	ENSMUSG00000037111.9	-0.529412	Setd7
402	ENSMUSG00000038002.9	0.529412	Cramp1l
526	ENSMUSG00000054321.7	0.529412	Taf4b
557	ENSMUSG00000060224.4	-0.529412	Pyroxd2
595	ENSMUSG00000069833.13	-0.529412	Ahnak
599	ENSMUSG00000070371.11	-0.529412	Prss36
67	ENSMUSG00000019876.15	0.527348	Pkib
198	ENSMUSG00000026004.15	-0.527348	Kansl1l
306	ENSMUSG00000031483.8	-0.527348	Erlin2
553	ENSMUSG00000059734.7	0.527348	Ndufs8
589	ENSMUSG00000067344.7	0.527348	Rps25-ps1
615	ENSMUSG00000081087.1	0.527348	Rps15a-ps7
22	ENSMUSG00000003123.15	-0.525284	Lipe
58	ENSMUSG00000018666.13	0.525284	Cbx1
107	ENSMUSG00000021423.6	-0.525284	Ly86
149	ENSMUSG00000023170.14	-0.525284	Gps2
352	ENSMUSG00000033767.14	-0.525284	Tmem131l
365	ENSMUSG00000035246.16	0.525284	Pcyt1b
398	ENSMUSG00000037894.13	-0.525284	H2az1
416	ENSMUSG00000039057.11	0.525284	Myo16
421	ENSMUSG00000039427.14	0.525284	Alg1
574	ENSMUSG00000062797.13	-0.525284	NA
617	ENSMUSG00000081359.1	0.525284	Cox20b
93	ENSMUSG00000020901.13	-0.52322	Pik3r5
98	ENSMUSG00000021156.17	0.52322	Zmynd11
177	ENSMUSG00000024924.14	0.52322	Vldlr
197	ENSMUSG00000025733.17	-0.52322	Rhot2
238	ENSMUSG00000028278.14	-0.52322	Rragd
317	ENSMUSG00000031993.7	-0.52322	Snx19
366	ENSMUSG00000035266.16	0.52322	Helq
419	ENSMUSG00000039158.11	-0.52322	Akna
426	ENSMUSG00000039838.11	-0.52322	Slc45a1
460	ENSMUSG00000042472.11	-0.52322	Zfp410
23	ENSMUSG00000003348.10	-0.521156	Mob3a
85	ENSMUSG00000020530.14	0.521156	Ggnbp2
144	ENSMUSG00000022964.14	0.521156	Tmem50b
299	ENSMUSG00000031256.11	0.521156	Cstf2
360	ENSMUSG00000034892.8	-0.521156	Rps29
385	ENSMUSG00000037112.16	-0.521156	Sik2
434	ENSMUSG00000040481.17	-0.521156	Bptf
468	ENSMUSG00000043391.10	0.521156	2510009E07Rik
491	ENSMUSG00000048106.6	0.521156	4632415L05Rik
536	ENSMUSG00000055799.13	0.521156	Tcf7l1
35	ENSMUSG00000006154.13	0.519092	Eps8l1
194	ENSMUSG00000025485.13	-0.519092	Ric8a
206	ENSMUSG00000026553.17	0.519092	Copa
223	ENSMUSG00000027581.12	-0.519092	Stmn3
279	ENSMUSG00000030098.15	-0.519092	Grip2
321	ENSMUSG00000032175.11	0.519092	Tyk2
380	ENSMUSG00000036896.5	0.519092	C1qc
383	ENSMUSG00000037098.18	0.519092	Rab11fip3
447	ENSMUSG00000041468.7	-0.519092	Gpr12
507	ENSMUSG00000050248.11	0.519092	Evc2
591	ENSMUSG00000068036.16	0.519092	Afdn
618	ENSMUSG00000081485.5	-0.519092	Gm12338
27	ENSMUSG00000004631.15	-0.517028	Sgce
120	ENSMUSG00000021913.8	-0.517028	Ogdhl
125	ENSMUSG00000022321.15	-0.517028	Cdh10
215	ENSMUSG00000027166.14	-0.517028	Dnajc24
222	ENSMUSG00000027569.15	0.517028	Mrgbp
234	ENSMUSG00000028121.8	-0.517028	Bcar3
262	ENSMUSG00000029330.8	-0.517028	Cds1
263	ENSMUSG00000029404.15	0.517028	Arl6ip4
280	ENSMUSG00000030159.15	-0.517028	NA
307	ENSMUSG00000031527.7	-0.517028	Eri1
409	ENSMUSG00000038582.15	-0.517028	Pptc7
437	ENSMUSG00000040586.8	0.517028	Ofd1
587	ENSMUSG00000067150.6	-0.517028	Xpo5
590	ENSMUSG00000067370.4	0.517028	NA
639	ENSMUSG00000097195.10	-0.517028	Snhg5
109	ENSMUSG00000021476.9	-0.514964	Habp4
117	ENSMUSG00000021733.11	-0.514964	Slc4a7
298	ENSMUSG00000031255.14	-0.514964	NA
347	ENSMUSG00000033161.10	-0.514964	Atp1a1
378	ENSMUSG00000036777.8	-0.514964	Anln
620	ENSMUSG00000082820.3	-0.514964	Gm13803
7	ENSMUSG00000001100.10	-0.5129	Poldip2
19	ENSMUSG00000002797.9	0.5129	Ggct
51	ENSMUSG00000015149.14	-0.5129	Sirt2
80	ENSMUSG00000020400.17	0.5129	Tnip1
251	ENSMUSG00000028803.18	-0.5129	Nipal3
300	ENSMUSG00000031284.16	0.5129	Pak3
329	ENSMUSG00000032329.4	-0.5129	Hmg20a
350	ENSMUSG00000033400.14	0.5129	Agl
396	ENSMUSG00000037857.16	-0.5129	Nufip2
454	ENSMUSG00000041915.9	-0.5129	Ammecr1l
504	ENSMUSG00000050079.10	-0.5129	Rspry1
563	ENSMUSG00000060961.16	0.5129	Slc4a4
614	ENSMUSG00000078784.8	-0.5129	Rbis
648	ENSMUSG00000100975.2	-0.5129	Gm28875
651	ENSMUSG00000106246.1	-0.5129	Gm18867
6	ENSMUSG00000000486.13	0.510836	Septin1
121	ENSMUSG00000022035.6	0.510836	Ccdc25
451	ENSMUSG00000041815.14	0.510836	Poldip3
511	ENSMUSG00000051166.10	0.510836	Eml5
519	ENSMUSG00000052738.14	-0.510836	Suclg1
559	ENSMUSG00000060548.13	-0.510836	Tnfrsf19
260	ENSMUSG00000029130.12	0.508772	Rnf32
261	ENSMUSG00000029217.16	-0.508772	Tec
274	ENSMUSG00000029822.15	0.508772	Osbpl3
291	ENSMUSG00000030844.11	0.508772	Rgs10
292	ENSMUSG00000030880.14	0.508772	Polr3e
315	ENSMUSG00000031922.12	-0.508772	Cep57
358	ENSMUSG00000034839.5	-0.508772	Larp6
362	ENSMUSG00000034998.18	-0.508772	Foxn2
377	ENSMUSG00000036661.14	0.508772	Dennd3
475	ENSMUSG00000045176.3	-0.508772	Borcs6
653	ENSMUSG00000107019.1	-0.508772	Gm43682
47	ENSMUSG00000014232.14	0.506708	Cluap1
210	ENSMUSG00000026743.16	-0.506708	Mllt10
219	ENSMUSG00000027313.3	-0.506708	Chac1
257	ENSMUSG00000029016.13	-0.506708	Clcn6
446	ENSMUSG00000041440.18	0.506708	Gk5
497	ENSMUSG00000049001.5	-0.506708	Ndnf
518	ENSMUSG00000052698.15	0.506708	Tln2
533	ENSMUSG00000055692.21	-0.506708	Tmem191c
579	ENSMUSG00000063458.13	-0.506708	Lrmda
60	ENSMUSG00000018909.15	0.504644	Arrb1
112	ENSMUSG00000021638.12	-0.504644	Ocln
127	ENSMUSG00000022335.17	-0.504644	Zfat
139	ENSMUSG00000022663.3	0.504644	Atg3
160	ENSMUSG00000024151.13	-0.504644	Msh2
175	ENSMUSG00000024726.10	0.504644	Carnmt1
224	ENSMUSG00000027660.16	0.504644	Skil
287	ENSMUSG00000030748.9	0.504644	Il4ra
314	ENSMUSG00000031851.14	0.504644	Ntpcr
340	ENSMUSG00000032633.12	-0.504644	Flcn
374	ENSMUSG00000036461.16	-0.504644	Elf1
389	ENSMUSG00000037447.16	-0.504644	Arid5a
438	ENSMUSG00000040725.13	-0.504644	Hnrnpul1
582	ENSMUSG00000064372.1	0.504644	mt-Tp
1	ENSMUSG00000000058.6	-0.50258	Cav2
53	ENSMUSG00000016921.14	0.50258	Srsf6
56	ENSMUSG00000018565.17	-0.50258	Elp5
209	ENSMUSG00000026709.10	0.50258	Dars2
239	ENSMUSG00000028322.11	0.50258	Exosc3
273	ENSMUSG00000029729.12	0.50258	Zkscan1
332	ENSMUSG00000032436.17	-0.50258	Cmtm7
500	ENSMUSG00000049439.13	0.50258	Cyp20a1
527	ENSMUSG00000054499.9	0.50258	Dedd2
609	ENSMUSG00000074671.6	-0.50258	Tspyl3
644	ENSMUSG00000098754.7	-0.50258	Prn
649	ENSMUSG00000102758.3	0.50258	Naaladl2
74	ENSMUSG00000020246.13	-0.500516	Hcfc2
126	ENSMUSG00000022329.15	0.500516	Stk3
138	ENSMUSG00000022610.10	0.500516	Mapk12
245	ENSMUSG00000028630.9	0.500516	Dyrk2
388	ENSMUSG00000037234.17	-0.500516	Hook3
433	ENSMUSG00000040407.18	0.500516	Akap9
505	ENSMUSG00000050192.8	-0.500516	Eif5a2
547	ENSMUSG00000057265.13	0.500516	Bbof1
61	ENSMUSG00000018923.13	0.498452	Med11
71	ENSMUSG00000020107.10	-0.498452	Anapc16
79	ENSMUSG00000020393.16	-0.498452	Kremen1
132	ENSMUSG00000022472.16	-0.498452	Desi1
154	ENSMUSG00000023952.13	-0.498452	Gtpbp2
225	ENSMUSG00000027737.10	0.498452	Slc7a11
284	ENSMUSG00000030494.13	-0.498452	Rhpn2
364	ENSMUSG00000035227.7	0.498452	Spcs2
420	ENSMUSG00000039239.14	-0.498452	Tgfb2
430	ENSMUSG00000040183.13	0.498452	Ankrd6
432	ENSMUSG00000040374.13	0.498452	Pex2
487	ENSMUSG00000047419.5	0.498452	Cmya5
584	ENSMUSG00000066357.6	-0.498452	Wdr6
14	ENSMUSG00000002320.15	-0.496388	Tm9sf1
26	ENSMUSG00000004127.12	0.496388	Trmt10a
36	ENSMUSG00000006262.15	0.496388	Mob1b
42	ENSMUSG00000009376.15	-0.496388	Met
113	ENSMUSG00000021671.9	0.496388	Poc5
119	ENSMUSG00000021831.9	-0.496388	Ero1l
122	ENSMUSG00000022091.6	-0.496388	Sorbs3
162	ENSMUSG00000024222.17	0.496388	Fkbp5
253	ENSMUSG00000028863.13	0.496388	Meaf6
301	ENSMUSG00000031297.14	-0.496388	Slc7a3
496	ENSMUSG00000048865.16	0.496388	Arhgap30
513	ENSMUSG00000051730.15	-0.496388	Mettl5
601	ENSMUSG00000070709.12	0.496388	Zfp974
613	ENSMUSG00000078490.10	-0.496388	Cfap74
32	ENSMUSG00000005483.10	0.494324	Dnajb1
76	ENSMUSG00000020283.5	-0.494324	Pex13
148	ENSMUSG00000023110.12	-0.494324	Prmt5
166	ENSMUSG00000024299.17	0.494324	Adamts10
217	ENSMUSG00000027255.14	-0.494324	Arfgap2
246	ENSMUSG00000028637.16	0.494324	Ccdc30
250	ENSMUSG00000028789.16	-0.494324	Azin2
290	ENSMUSG00000030814.17	0.494324	Bcl7c
311	ENSMUSG00000031696.9	0.494324	Vps35
323	ENSMUSG00000032238.17	0.494324	Rora
348	ENSMUSG00000033308.16	0.494324	Dpyd
356	ENSMUSG00000034255.17	0.494324	Arhgap27
379	ENSMUSG00000036820.12	-0.494324	Amdhd2
394	ENSMUSG00000037787.14	-0.494324	Apopt1
508	ENSMUSG00000050447.15	-0.494324	Lypd6
598	ENSMUSG00000070327.14	-0.494324	Rnf213
605	ENSMUSG00000074259.10	-0.494324	Gramd2
621	ENSMUSG00000083212.3	-0.494324	Gm12274
64	ENSMUSG00000019814.5	0.49226	Ltv1
241	ENSMUSG00000028341.9	0.49226	Nr4a3
403	ENSMUSG00000038079.14	-0.49226	Tmem237
463	ENSMUSG00000042678.17	0.49226	Myo15
488	ENSMUSG00000047583.9	0.49226	Tyw3
525	ENSMUSG00000054277.8	0.49226	Arfgap3
532	ENSMUSG00000055670.14	-0.49226	Zzef1
550	ENSMUSG00000057894.10	0.49226	Zfp329
558	ENSMUSG00000060240.12	-0.49226	Cend1
105	ENSMUSG00000021368.15	0.490196	Tbc1d7
133	ENSMUSG00000022474.15	-0.490196	Pmm1
173	ENSMUSG00000024576.14	-0.490196	Csnk1a1
282	ENSMUSG00000030393.8	-0.490196	Zik1
344	ENSMUSG00000032977.9	-0.490196	Fam207a
555	ENSMUSG00000059883.16	0.490196	Irak4
616	ENSMUSG00000081228.1	0.490196	Gm16089
640	ENSMUSG00000097217.2	0.490196	Gm26549
655	ENSMUSG00000116933.1	0.490196	Atp5o
10	ENSMUSG00000001630.13	-0.488132	Stk38l
152	ENSMUSG00000023571.4	-0.488132	C1qtnf12
187	ENSMUSG00000025207.16	-0.488132	Sema4g
265	ENSMUSG00000029422.15	-0.488132	Rsrc2
266	ENSMUSG00000029442.18	0.488132	Wdr66
393	ENSMUSG00000037669.15	-0.488132	Ldah
422	ENSMUSG00000039519.6	0.488132	Cyp7b1
441	ENSMUSG00000040990.17	-0.488132	Sh3kbp1
498	ENSMUSG00000049091.6	-0.488132	Sephs2
608	ENSMUSG00000074578.14	-0.488132	Zfas1
25	ENSMUSG00000004031.13	0.486068	Brinp2
96	ENSMUSG00000021048.7	0.486068	Mthfd1
118	ENSMUSG00000021811.7	-0.486068	Dnajc9
171	ENSMUSG00000024513.16	0.486068	Mbd2
183	ENSMUSG00000025157.8	0.486068	Zdhhc16
258	ENSMUSG00000029060.17	-0.486068	Mib2
392	ENSMUSG00000037652.15	-0.486068	Phc3
418	ENSMUSG00000039157.12	-0.486068	Fam102a
429	ENSMUSG00000040136.10	0.486068	Abcc8
493	ENSMUSG00000048439.15	0.486068	Nupl2
534	ENSMUSG00000055717.13	0.486068	Slain1
570	ENSMUSG00000062328.8	0.486068	Rpl17
593	ENSMUSG00000068394.4	-0.486068	Cep152
638	ENSMUSG00000096910.2	-0.486068	Zfp955b
45	ENSMUSG00000010914.10	0.484004	Pdhx
155	ENSMUSG00000023980.7	-0.484004	Taf8
174	ENSMUSG00000024610.15	-0.484004	Cd74
200	ENSMUSG00000026020.9	0.484004	Nop58
255	ENSMUSG00000028974.13	0.484004	Dffa
289	ENSMUSG00000030774.13	-0.484004	Pak1
296	ENSMUSG00000031157.10	-0.484004	Pqbp1
316	ENSMUSG00000031969.16	-0.484004	Acad8
328	ENSMUSG00000032298.13	0.484004	Neil1
369	ENSMUSG00000035798.14	-0.484004	Zdhhc17
39	ENSMUSG00000008435.15	0.48194	Rdh13
44	ENSMUSG00000010057.8	-0.48194	Nprl2
196	ENSMUSG00000025509.15	0.48194	Pnpla2
285	ENSMUSG00000030538.15	0.48194	Cib1
386	ENSMUSG00000037149.10	0.48194	Ddx1
411	ENSMUSG00000038801.6	0.48194	Scgb1c1
444	ENSMUSG00000041319.14	-0.48194	Thoc6
456	ENSMUSG00000042148.8	0.48194	Cox10
458	ENSMUSG00000042348.10	-0.48194	Arl15
465	ENSMUSG00000043024.6	0.48194	Gm16433
506	ENSMUSG00000050212.4	0.48194	Eva1b
583	ENSMUSG00000066043.13	-0.48194	Phactr4
622	ENSMUSG00000085289.1	-0.48194	Gm15337
626	ENSMUSG00000089911.4	0.48194	Mfsd14a
641	ENSMUSG00000097277.7	0.48194	2900076A07Rik
72	ENSMUSG00000020137.5	-0.479876	Thap2
99	ENSMUSG00000021254.9	0.479876	Gpatch2l
169	ENSMUSG00000024397.14	-0.479876	Aif1
228	ENSMUSG00000027985.14	0.479876	Lef1
242	ENSMUSG00000028389.12	-0.479876	Zfp37
269	ENSMUSG00000029601.13	-0.479876	Iqcd
333	ENSMUSG00000032437.10	0.479876	Stt3b
338	ENSMUSG00000032567.16	-0.479876	Aste1
462	ENSMUSG00000042625.16	-0.479876	Safb2
12	ENSMUSG00000002250.16	0.477812	Ppard
18	ENSMUSG00000002778.14	-0.477812	Kdelr1
50	ENSMUSG00000014786.8	0.477812	Slc9a5
82	ENSMUSG00000020439.17	0.477812	Smtn
178	ENSMUSG00000024957.9	-0.477812	Kcnk4
271	ENSMUSG00000029655.17	-0.477812	N4bp2l2
401	ENSMUSG00000037996.17	-0.477812	Slc24a2
464	ENSMUSG00000042826.13	-0.477812	Fgf11
517	ENSMUSG00000052407.17	-0.477812	Ccdc171
567	ENSMUSG00000061559.15	-0.477812	Wdr61
588	ENSMUSG00000067336.6	0.477812	Bmpr2
636	ENSMUSG00000095253.4	0.477812	Zfp799
647	ENSMUSG00000100599.2	-0.477812	1700120C14Rik
28	ENSMUSG00000004929.12	-0.475748	Thop1
40	ENSMUSG00000008496.19	-0.475748	Pou2f2
87	ENSMUSG00000020650.15	0.475748	Bcap29
104	ENSMUSG00000021366.8	0.475748	Hivep1
130	ENSMUSG00000022433.20	0.475748	Csnk1e
146	ENSMUSG00000023007.15	-0.475748	Prpf40b
232	ENSMUSG00000028107.14	0.475748	Tars2
428	ENSMUSG00000039997.16	-0.475748	Ifi203
453	ENSMUSG00000041912.12	-0.475748	Tdrkh
479	ENSMUSG00000045827.10	-0.475748	Serpinb9
482	ENSMUSG00000046417.14	-0.475748	Lrrc75a
516	ENSMUSG00000052373.14	-0.475748	Mpp3
520	ENSMUSG00000052921.13	-0.475748	Arhgef15
523	ENSMUSG00000053897.15	-0.475748	Slc39a8
541	ENSMUSG00000056602.12	-0.475748	Fry
549	ENSMUSG00000057716.7	0.475748	Tmem178b
116	ENSMUSG00000021699.17	0.473684	Pde4d
157	ENSMUSG00000024054.14	-0.473684	Smchd1
163	ENSMUSG00000024234.7	0.473684	Mtpap
176	ENSMUSG00000024793.14	-0.473684	Tnfrsf25
227	ENSMUSG00000027884.16	0.473684	Clcc1
278	ENSMUSG00000030051.10	0.473684	Aplf
450	ENSMUSG00000041769.13	0.473684	Ppp2r2d
544	ENSMUSG00000056899.10	-0.473684	Immp2l
565	ENSMUSG00000061353.11	0.473684	Cxcl12
604	ENSMUSG00000073478.6	0.473684	D730003I15Rik
17	ENSMUSG00000002718.14	-0.47162	Cse1l
38	ENSMUSG00000007783.10	0.47162	Cpt1c
158	ENSMUSG00000024085.13	-0.47162	Man2a1
230	ENSMUSG00000028041.17	0.47162	Adam15
233	ENSMUSG00000028114.16	-0.47162	Mettl14
243	ENSMUSG00000028565.18	0.47162	Nfia
249	ENSMUSG00000028743.7	-0.47162	Akr7a5
252	ENSMUSG00000028833.13	-0.47162	Ncdn
277	ENSMUSG00000030029.14	0.47162	Lrig1
294	ENSMUSG00000031023.5	-0.47162	Akip1
319	ENSMUSG00000032059.13	-0.47162	Alg9
554	ENSMUSG00000059851.15	-0.47162	Kmt5c
564	ENSMUSG00000061315.14	0.47162	Naca
568	ENSMUSG00000061838.7	-0.47162	Suclg2
606	ENSMUSG00000074385.3	-0.47162	Gm10684
62	ENSMUSG00000019359.14	-0.469556	Gdpd2
70	ENSMUSG00000020078.16	0.469556	Vps26a
180	ENSMUSG00000025006.18	0.469556	Sorbs1
181	ENSMUSG00000025008.15	0.469556	Tctn3
226	ENSMUSG00000027878.11	-0.469556	Notch2
229	ENSMUSG00000027997.9	-0.469556	Casp6
424	ENSMUSG00000039774.12	-0.469556	Galnt12
619	ENSMUSG00000081661.1	-0.469556	Gm14450

## Sheet: blood_pfc_F_corr_genes
	ENS	corr_spearman	mgi_symbol
184	ENSMUSG00000025369.15	-0.777193	Smarcc2
486	ENSMUSG00000049265.7	0.75614	Kcnk3
565	ENSMUSG00000072704.6	0.742105	Smim10l1
434	ENSMUSG00000042410.16	-0.740351	Agps
553	ENSMUSG00000066441.14	-0.735088	Rdh11
59	ENSMUSG00000015501.10	-0.733333	Hivep2
348	ENSMUSG00000035275.14	0.719298	Raver2
619	ENSMUSG00000104784.1	-0.719298	Gm42984
31	ENSMUSG00000006362.16	-0.714035	Cbfa2t3
82	ENSMUSG00000019813.16	0.714035	Cep57l1
421	ENSMUSG00000041037.8	0.714035	Irgq
36	ENSMUSG00000007850.16	0.710526	Hnrnph1
247	ENSMUSG00000028796.17	-0.708772	Phc2
255	ENSMUSG00000029169.11	0.705263	Dhx15
433	ENSMUSG00000042348.10	0.705263	Arl15
460	ENSMUSG00000045237.5	0.705263	1110012L19Rik
605	ENSMUSG00000093574.1	-0.7	Gm20671
497	ENSMUSG00000050912.15	-0.698246	Tmem123
582	ENSMUSG00000083449.1	-0.698246	Gm13487
354	ENSMUSG00000036186.5	0.694737	Dipk1b
471	ENSMUSG00000047213.14	-0.691228	Ythdf3
121	ENSMUSG00000021327.19	0.689474	Zkscan3
544	ENSMUSG00000061894.15	-0.687719	Zscan20
424	ENSMUSG00000041298.15	0.685965	Katnal1
346	ENSMUSG00000035042.2	0.684211	Ccl5
114	ENSMUSG00000021250.13	0.682456	Fos
232	ENSMUSG00000027895.10	0.682456	Kcnc4
355	ENSMUSG00000036333.11	-0.682456	Kidins220
211	ENSMUSG00000026687.14	-0.680702	Aldh9a1
191	ENSMUSG00000026017.13	0.678947	Carf
265	ENSMUSG00000029714.11	0.678947	Gigyf1
572	ENSMUSG00000074925.4	-0.677193	Ptar1
55	ENSMUSG00000014601.13	0.675439	Strip1
411	ENSMUSG00000040412.17	-0.675439	5330417C22Rik
595	ENSMUSG00000086429.9	0.675439	Gt(ROSA)26Sor
85	ENSMUSG00000019861.15	-0.673684	Gopc
267	ENSMUSG00000029777.10	0.673684	Gars
52	ENSMUSG00000013662.6	-0.670175	Atad1
39	ENSMUSG00000008489.18	0.668421	Elavl2
469	ENSMUSG00000047098.18	-0.663158	Rnf31
542	ENSMUSG00000061808.4	0.663158	Ttr
608	ENSMUSG00000096768.8	0.663158	Gm47283
616	ENSMUSG00000101970.8	-0.663158	1810026B05Rik
385	ENSMUSG00000038845.11	0.661404	Phb
624	ENSMUSG00000111375.4	0.661404	Btbd8
435	ENSMUSG00000042426.6	-0.659649	Dhx29
455	ENSMUSG00000044786.6	0.657895	Zfp36
483	ENSMUSG00000049103.14	0.657895	Ccr2
108	ENSMUSG00000021066.9	0.65614	Atl1
160	ENSMUSG00000024098.6	0.65614	Twsg1
592	ENSMUSG00000085363.1	0.654386	Gm15478
4	ENSMUSG00000000776.13	-0.652632	Polr3d
464	ENSMUSG00000045896.14	0.652632	Paip2b
600	ENSMUSG00000090389.2	0.652632	Cdv3-ps
165	ENSMUSG00000024299.17	0.650877	Adamts10
177	ENSMUSG00000024953.17	0.647368	Prdx5
129	ENSMUSG00000021613.9	0.64386	Hapln1
601	ENSMUSG00000091971.3	0.64386	Hspa1a
155	ENSMUSG00000023232.17	-0.642105	Serinc2
388	ENSMUSG00000039041.15	0.642105	Adrm1
575	ENSMUSG00000075376.10	-0.642105	Rc3h2
587	ENSMUSG00000083902.2	0.640351	Gm15975
403	ENSMUSG00000039835.16	-0.638596	Nhsl1
119	ENSMUSG00000021318.15	-0.636842	Gli3
228	ENSMUSG00000027799.12	-0.636842	Nbea
387	ENSMUSG00000038910.7	0.636842	Plcl2
185	ENSMUSG00000025436.12	-0.635088	Atp23
311	ENSMUSG00000032380.9	-0.635088	Dapk2
254	ENSMUSG00000028980.14	0.631579	H6pd
8	ENSMUSG00000001229.9	-0.629825	Dpp9
632	ENSMUSG00000117901.1	0.62807
498	ENSMUSG00000050944.14	0.626316	Efcab5
27	ENSMUSG00000005899.14	0.624561	Smpd4
92	ENSMUSG00000020514.8	0.624561	Mrpl22
248	ENSMUSG00000028837.8	0.624561	Psmb2
334	ENSMUSG00000034075.10	0.622807	Zdhhc5
3	ENSMUSG00000000711.3	0.621053	Rab5b
47	ENSMUSG00000009907.17	-0.621053	Vps4b
463	ENSMUSG00000045482.16	-0.621053	Trrap
62	ENSMUSG00000015882.18	0.619298	Lcorl
122	ENSMUSG00000021460.17	0.619298	Auh
48	ENSMUSG00000010025.19	0.617544	Aldh3a2
66	ENSMUSG00000017400.10	0.615789	Stac2
615	ENSMUSG00000100975.2	0.615789	Gm28875
57	ENSMUSG00000015002.18	-0.614035	Efr3a
330	ENSMUSG00000033419.16	0.612281	Snap91
614	ENSMUSG00000097855.8	0.612281	A930007I19Rik
74	ENSMUSG00000018559.16	-0.610526	Ctdnep1
264	ENSMUSG00000029655.17	0.610526	N4bp2l2
210	ENSMUSG00000026675.12	0.608772	Hsd17b7
392	ENSMUSG00000039234.11	0.608772	Sec24d
128	ENSMUSG00000021555.15	-0.607018	Naa35
376	ENSMUSG00000038374.10	-0.607018	Rbm8a
538	ENSMUSG00000060530.2	-0.607018	A930017M01Rik
548	ENSMUSG00000063200.4	-0.607018	Nol7
204	ENSMUSG00000026455.14	0.605263	Klhl12
349	ENSMUSG00000035437.15	0.605263	Rabgap1
401	ENSMUSG00000039686.14	0.605263	Zer1
294	ENSMUSG00000031767.13	-0.601754	Nudt7
357	ENSMUSG00000036510.17	0.601754	Cdh8
374	ENSMUSG00000038070.15	-0.601754	Cntln
278	ENSMUSG00000030604.9	-0.6	Zfp626
301	ENSMUSG00000031970.16	-0.6	Dbndd1
360	ENSMUSG00000036968.15	0.6	Cnpy4
531	ENSMUSG00000057948.12	0.6	Unc13d
206	ENSMUSG00000026566.15	-0.598246	Mpzl1
28	ENSMUSG00000006288.8	0.596491	Ttc5
64	ENSMUSG00000016346.17	0.594737	Kcnq2
112	ENSMUSG00000021156.17	0.594737	Zmynd11
12	ENSMUSG00000001750.16	0.592982	Tcirg1
17	ENSMUSG00000002416.13	-0.592982	Ndufb2
174	ENSMUSG00000024807.18	-0.592982	Syvn1
263	ENSMUSG00000029649.10	-0.592982	Pomp
284	ENSMUSG00000031171.11	-0.592982	Ftsj1
377	ENSMUSG00000038393.14	0.592982	Txnip
496	ENSMUSG00000050910.5	0.592982	Cdr2l
123	ENSMUSG00000021466.12	-0.591228	Ptch1
260	ENSMUSG00000029486.13	0.591228	Mrpl1
277	ENSMUSG00000030595.15	0.591228	Nfkbib
7	ENSMUSG00000001138.13	0.589474	Cnnm3
40	ENSMUSG00000008999.7	-0.589474	Bmp7
162	ENSMUSG00000024169.16	-0.589474	Ift140
307	ENSMUSG00000032101.6	0.589474	Ddx25
325	ENSMUSG00000033306.15	0.589474	Lpp
414	ENSMUSG00000040565.8	0.589474	Btaf1
286	ENSMUSG00000031239.5	-0.585965	Itm2a
130	ENSMUSG00000021669.15	0.584211	Col4a3bp
454	ENSMUSG00000044770.14	0.584211	Scml4
535	ENSMUSG00000058975.7	0.584211	Kcnc1
56	ENSMUSG00000014850.15	0.582456	Msh3
217	ENSMUSG00000027165.16	-0.582456	B230118H07Rik
450	ENSMUSG00000044408.7	0.582456	Sptssa
561	ENSMUSG00000071647.5	0.582456	Eml3
67	ENSMUSG00000017707.9	0.580702	Serinc3
390	ENSMUSG00000039157.12	0.580702	Fam102a
37	ENSMUSG00000007944.8	0.578947	Ttc9b
44	ENSMUSG00000009687.14	0.578947	Fxyd5
144	ENSMUSG00000022283.15	-0.577193	Pabpc1
518	ENSMUSG00000055407.14	0.577193	Map6
534	ENSMUSG00000058690.14	-0.577193	Ccser2
540	ENSMUSG00000061111.8	-0.577193	Mcrip1
568	ENSMUSG00000073427.4	0.577193	Gm4924
590	ENSMUSG00000085315.7	0.577193	A430018G15Rik
176	ENSMUSG00000024913.16	0.575439	Lrp5
283	ENSMUSG00000030888.14	-0.575439	Rrp8
340	ENSMUSG00000034445.8	-0.575439	Cyb561a3
369	ENSMUSG00000037606.18	0.575439	Osbpl5
611	ENSMUSG00000097145.5	0.575439	9230114K14Rik
24	ENSMUSG00000005610.17	0.573684	Eif4g2
163	ENSMUSG00000024222.17	0.573684	Fkbp5
331	ENSMUSG00000033557.17	0.573684	Fam20b
539	ENSMUSG00000060568.14	0.573684	Fam78b
618	ENSMUSG00000102600.1	-0.573684	Gm37266
209	ENSMUSG00000026670.15	-0.57193	Uap1
415	ENSMUSG00000040594.19	-0.57193	Ranbp17
487	ENSMUSG00000049680.17	0.57193	Urgcp
597	ENSMUSG00000087022.4	-0.57193	9130024F11Rik
26	ENSMUSG00000005882.18	-0.570175	Uqcc1
113	ENSMUSG00000021200.14	-0.570175	Asb2
152	ENSMUSG00000022935.16	-0.570175	Grik1
394	ENSMUSG00000039431.16	0.570175	Mtmr7
473	ENSMUSG00000047388.10	0.570175	Atmin
604	ENSMUSG00000092203.7	-0.570175	1110038B12Rik
238	ENSMUSG00000028439.14	0.568421	Fam219a
571	ENSMUSG00000074671.6	0.568421	Tspyl3
596	ENSMUSG00000086629.8	0.568421	2810403D21Rik
71	ENSMUSG00000018398.18	0.566667	Septin8
86	ENSMUSG00000019943.10	-0.566667	Atp2b1
425	ENSMUSG00000041303.7	-0.566667	Gtf3c3
452	ENSMUSG00000044469.8	0.566667	Tnfaip8l1
520	ENSMUSG00000055733.6	0.566667	Nap1l3
111	ENSMUSG00000021134.17	0.564912	Srsf5
182	ENSMUSG00000025208.9	-0.563158	Mrpl43
383	ENSMUSG00000038766.16	0.563158	Gabpb2
437	ENSMUSG00000042682.9	0.563158	Selenok
175	ENSMUSG00000024902.5	0.561404	Mrpl11
441	ENSMUSG00000042870.15	0.561404	Tom1
10	ENSMUSG00000001376.17	-0.559649	Vps50
246	ENSMUSG00000028782.14	0.559649	Adgrb2
329	ENSMUSG00000033416.15	-0.559649	Gucd1
341	ENSMUSG00000034473.14	-0.559649	Sec22a
356	ENSMUSG00000036353.13	-0.559649	P2ry12
14	ENSMUSG00000001802.16	-0.557895	Lrp3
170	ENSMUSG00000024548.11	-0.55614	Setbp1
240	ENSMUSG00000028497.12	-0.55614	Hacd4
242	ENSMUSG00000028556.15	0.55614	Dock7
398	ENSMUSG00000039578.17	-0.55614	Ccser1
472	ENSMUSG00000047215.14	0.55614	Rpl9
490	ENSMUSG00000050312.12	0.55614	Nsun3
509	ENSMUSG00000053819.16	0.55614	Camk2d
186	ENSMUSG00000025583.15	-0.554386	Rptor
327	ENSMUSG00000033355.6	0.554386	Rtp4
559	ENSMUSG00000069792.5	0.554386	Wfdc17
178	ENSMUSG00000025016.11	-0.552632	Tm9sf3
205	ENSMUSG00000026473.16	0.552632	Glul
226	ENSMUSG00000027649.15	0.552632	Ctnnbl1
506	ENSMUSG00000053226.7	0.552632	Dand5
554	ENSMUSG00000066829.7	0.552632	Zfp810
558	ENSMUSG00000069208.9	-0.552632	Zfp825
133	ENSMUSG00000021816.11	0.550877	Ppp3cb
137	ENSMUSG00000022048.8	0.550877	Dpysl2
344	ENSMUSG00000034974.13	-0.550877	Dapk3
368	ENSMUSG00000037348.15	0.550877	Paqr7
396	ENSMUSG00000039480.14	0.550877	Nt5dc1
489	ENSMUSG00000049940.7	0.550877	Pgrmc2
579	ENSMUSG00000079227.10	-0.550877	Ccr5
628	ENSMUSG00000116632.1	0.550877	Magef1
633	ENSMUSG00000118134.1	0.550877	4930549G23Rik
23	ENSMUSG00000005057.13	-0.549123	Sh2b2
60	ENSMUSG00000015709.9	0.549123	Arnt2
269	ENSMUSG00000029994.17	-0.549123	Anxa4
309	ENSMUSG00000032217.13	0.549123	Rnf111
426	ENSMUSG00000041375.18	0.549123	Ccdc9
530	ENSMUSG00000057715.13	0.549123	A830018L16Rik
623	ENSMUSG00000109157.1	0.549123	Gm44829
73	ENSMUSG00000018501.17	-0.547368	Ncor1
146	ENSMUSG00000022463.8	0.547368	Srebf2
196	ENSMUSG00000026102.9	0.547368	Inpp1
393	ENSMUSG00000039347.7	0.547368	Atp6v0e2
75	ENSMUSG00000018740.14	0.545614	Slc25a35
332	ENSMUSG00000033610.16	0.545614	Pank1
335	ENSMUSG00000034255.17	0.545614	Arhgap27
436	ENSMUSG00000042462.4	-0.545614	Dctpp1
521	ENSMUSG00000055782.9	-0.545614	Abcd2
546	ENSMUSG00000062861.8	0.545614	Zfp28
63	ENSMUSG00000015942.9	-0.54386	Gtf2ird2
78	ENSMUSG00000018995.12	-0.54386	Nars2
203	ENSMUSG00000026436.15	-0.54386	Elk4
343	ENSMUSG00000034926.3	-0.54386	Dhcr24
453	ENSMUSG00000044715.7	-0.54386	Gskip
492	ENSMUSG00000050410.15	0.54386	Tcf19
500	ENSMUSG00000051116.6	0.54386	Gm8121
512	ENSMUSG00000054477.16	-0.54386	Kcnn2
224	ENSMUSG00000027452.11	0.542105	Acss1
323	ENSMUSG00000033222.16	-0.542105	Ttf2
328	ENSMUSG00000033386.10	0.542105	Frrs1
581	ENSMUSG00000082051.1	0.542105	Gm16072
18	ENSMUSG00000003546.10	0.540351	Klc4
138	ENSMUSG00000022055.7	0.540351	Nefl
251	ENSMUSG00000028944.14	0.540351	Prkag2
465	ENSMUSG00000046111.17	0.540351	Cep295
566	ENSMUSG00000073155.12	-0.540351	1810058I24Rik
61	ENSMUSG00000015733.13	-0.538596	Capza2
140	ENSMUSG00000022109.6	0.538596	Med4
235	ENSMUSG00000028108.15	-0.538596	Ecm1
274	ENSMUSG00000030505.17	-0.538596	Prmt3
408	ENSMUSG00000040105.3	0.538596	Plpp6
504	ENSMUSG00000052133.16	-0.538596	Sema5b
243	ENSMUSG00000028580.15	0.536842	Pum1
291	ENSMUSG00000031647.10	-0.536842	Mfap3l
292	ENSMUSG00000031684.11	-0.536842	Slc10a7
308	ENSMUSG00000032112.10	0.536842	Trappc4
446	ENSMUSG00000043602.5	-0.536842	Zfp3
480	ENSMUSG00000048612.16	0.536842	Myof
22	ENSMUSG00000005045.16	0.535088	Chd5
172	ENSMUSG00000024640.9	0.535088	Psat1
208	ENSMUSG00000026623.16	-0.535088	Lpgat1
367	ENSMUSG00000037331.15	-0.535088	Larp1
154	ENSMUSG00000023170.14	-0.533333	Gps2
225	ENSMUSG00000027544.16	-0.533333	Nfatc2
321	ENSMUSG00000032878.16	-0.533333	Ccdc85a
322	ENSMUSG00000033147.16	0.533333	Slc22a15
430	ENSMUSG00000042104.18	0.533333	Uggt2
41	ENSMUSG00000009035.15	-0.531579	Tmem184b
189	ENSMUSG00000025938.16	0.531579	Slco5a1
218	ENSMUSG00000027170.12	0.531579	Eif3m
511	ENSMUSG00000054459.8	0.531579	Vsnl1
244	ENSMUSG00000028618.11	0.529825	Tmem59
253	ENSMUSG00000028964.14	0.529825	Park7
262	ENSMUSG00000029627.12	0.529825	Zkscan14
125	ENSMUSG00000021537.9	-0.52807	Cetn3
104	ENSMUSG00000020910.16	0.526316	Adprm
239	ENSMUSG00000028444.17	-0.526316	Cntfr
261	ENSMUSG00000029560.12	0.526316	Snx8
474	ENSMUSG00000047428.14	0.526316	Dlk2
578	ENSMUSG00000078861.8	0.526316	Zfp931
625	ENSMUSG00000112712.1	-0.526316	Gm18755
631	ENSMUSG00000117465.1	0.526316	Gm49980
35	ENSMUSG00000006906.10	-0.524561	Stambp
81	ENSMUSG00000019777.16	-0.524561	Hdac2
156	ENSMUSG00000023809.10	-0.524561	Rps6ka2
375	ENSMUSG00000038116.16	0.524561	Phf20
428	ENSMUSG00000042073.15	0.524561	Abhd14b
461	ENSMUSG00000045314.5	0.524561	Sowahb
537	ENSMUSG00000060212.13	0.524561	Pcnx2
30	ENSMUSG00000006299.13	0.522807	Aamp
117	ENSMUSG00000021273.11	0.522807	Fdft1
379	ENSMUSG00000038486.9	0.522807	Sv2a
46	ENSMUSG00000009894.15	0.521053	Snap47
164	ENSMUSG00000024234.7	0.521053	Mtpap
315	ENSMUSG00000032553.14	0.521053	Srprb
384	ENSMUSG00000038806.7	0.521053	Sde2
481	ENSMUSG00000048720.8	0.521053	Tbc1d12
38	ENSMUSG00000008429.8	-0.519298	Herpud2
50	ENSMUSG00000011877.13	0.519298	Git1
53	ENSMUSG00000014329.14	0.519298	Bicc1
245	ENSMUSG00000028671.16	-0.519298	Gale
305	ENSMUSG00000032051.9	-0.519298	Fdx1
350	ENSMUSG00000035505.14	0.519298	Cox18
607	ENSMUSG00000096764.1	-0.519298	Gm21985
630	ENSMUSG00000117289.1	0.519298	1700093J21Rik
100	ENSMUSG00000020823.16	0.517544	Sec14l1
158	ENSMUSG00000024045.6	0.517544	Akap8
195	ENSMUSG00000026094.14	0.517544	Stk17b
586	ENSMUSG00000083832.1	0.517544	Gm13771
306	ENSMUSG00000032097.10	0.515789	Ddx6
513	ENSMUSG00000055069.3	-0.515789	Rab39
588	ENSMUSG00000084013.1	0.515789	Gm14270
609	ENSMUSG00000096916.7	0.515789	Zfp850
634	ENSMUSG00000118491.1	0.515789	Zfp91
34	ENSMUSG00000006850.8	0.514035	Tmco6
68	ENSMUSG00000017740.17	0.514035	Slc12a5
105	ENSMUSG00000020941.7	-0.514035	Map3k14
167	ENSMUSG00000024507.6	-0.514035	Hsd17b4
405	ENSMUSG00000039887.11	0.514035	Alg14
570	ENSMUSG00000074071.11	0.514035	Fam169b
11	ENSMUSG00000001445.10	0.512281	Mrpl10
83	ENSMUSG00000019823.17	0.512281	Mical1
93	ENSMUSG00000020527.14	-0.512281	Myo19
102	ENSMUSG00000020848.7	-0.512281	Doc2b
151	ENSMUSG00000022858.16	0.512281	Tra2b
181	ENSMUSG00000025150.10	0.512281	Cbr2
417	ENSMUSG00000040843.10	0.512281	Tiprl
470	ENSMUSG00000047161.12	-0.512281	Chst9
527	ENSMUSG00000057234.9	0.512281	Mettl15
536	ENSMUSG00000060126.14	-0.512281	Tpt1
124	ENSMUSG00000021514.18	0.510526	Zfp369
216	ENSMUSG00000026939.12	0.510526	Tmem141
404	ENSMUSG00000039842.15	-0.510526	Mcph1
499	ENSMUSG00000050965.14	0.510526	Prkca
580	ENSMUSG00000079442.12	0.510526	St6galnac4
613	ENSMUSG00000097431.2	0.510526	Gm26782
29	ENSMUSG00000006289.14	-0.508772	Osgep
94	ENSMUSG00000020576.10	-0.508772	Nbas
194	ENSMUSG00000026088.15	0.508772	Mitd1
258	ENSMUSG00000029449.11	-0.508772	Rhof
507	ENSMUSG00000053581.13	0.508772	Zfand2a
20	ENSMUSG00000004127.12	-0.507018	Trmt10a
173	ENSMUSG00000024644.17	-0.507018	Cndp2
190	ENSMUSG00000026005.15	0.507018	Rpe
192	ENSMUSG00000026032.8	-0.507018	Ndufb3
234	ENSMUSG00000028101.18	-0.507018	Pias3
268	ENSMUSG00000029861.17	0.507018	Fam131b
287	ENSMUSG00000031442.21	0.507018	Mcf2l
505	ENSMUSG00000053158.10	0.507018	Fes
522	ENSMUSG00000055943.5	0.507018	Emc7
550	ENSMUSG00000063605.5	-0.507018	Ccdc102a
76	ENSMUSG00000018865.9	0.505263	Sult4a1
202	ENSMUSG00000026319.13	-0.505263	Relch
214	ENSMUSG00000026816.14	-0.505263	Gtf3c5
223	ENSMUSG00000027406.13	-0.505263	Idh3b
397	ENSMUSG00000039485.8	0.505263	Tspyl4
508	ENSMUSG00000053716.9	0.505263	Dusp7
599	ENSMUSG00000087377.1	-0.505263	AV099323
629	ENSMUSG00000117008.1	-0.505263	Gm49817
88	ENSMUSG00000020077.14	-0.503509	Srgn
230	ENSMUSG00000027805.16	0.503509	Pfn2
250	ENSMUSG00000028927.6	-0.503509	Padi2
318	ENSMUSG00000032714.6	-0.503509	Syde1
319	ENSMUSG00000032750.13	0.503509	Gab3
529	ENSMUSG00000057342.15	-0.503509	Sphk2
557	ENSMUSG00000069135.11	0.503509	Fgfr1op
560	ENSMUSG00000070858.12	0.503509	Gm1673
617	ENSMUSG00000102550.1	-0.503509	Gm8276
302	ENSMUSG00000031988.10	-0.501754	Vps26b
337	ENSMUSG00000034320.14	0.501754	Slc26a2
422	ENSMUSG00000041235.12	0.501754	Chd7
517	ENSMUSG00000055371.17	-0.501754	Stam2
115	ENSMUSG00000021258.10	0.5	Ccnk
259	ENSMUSG00000029467.15	0.5	Atp2a2
276	ENSMUSG00000030539.13	-0.5	Sema4b
303	ENSMUSG00000032017.14	-0.5	Grik4
304	ENSMUSG00000032018.14	-0.5	Sc5d
317	ENSMUSG00000032657.15	-0.5	Fam189b
391	ENSMUSG00000039219.18	-0.5	Arid4b
413	ENSMUSG00000040549.16	-0.5	Ckap5
444	ENSMUSG00000043252.8	0.5	Tmem64
503	ENSMUSG00000051504.18	0.5	Siglech
583	ENSMUSG00000083567.3	0.5	Gm11451
620	ENSMUSG00000107019.1	0.5	Gm43682
84	ENSMUSG00000019852.7	0.498246	Arfgef3
168	ENSMUSG00000024528.8	-0.498246	Srfbp1
198	ENSMUSG00000026113.17	-0.498246	Inpp4a
231	ENSMUSG00000027881.14	-0.498246	Prpf38b
366	ENSMUSG00000037321.17	0.498246	Tap1
370	ENSMUSG00000037669.15	-0.498246	Ldah
373	ENSMUSG00000038023.12	-0.498246	Atp6v0a2
382	ENSMUSG00000038764.14	0.498246	Ptpn3
402	ENSMUSG00000039735.16	0.498246	Fnbp1l
519	ENSMUSG00000055540.15	-0.498246	Epha6
551	ENSMUSG00000063765.12	0.498246	Chadl
594	ENSMUSG00000085971.4	0.498246	Gm15411
610	ENSMUSG00000096929.7	-0.498246	A330023F24Rik
77	ENSMUSG00000018882.12	0.496491	Mrpl45
89	ENSMUSG00000020108.4	0.496491	Ddit4
101	ENSMUSG00000020840.10	-0.496491	Blmh
120	ENSMUSG00000021326.13	0.496491	Trim27
139	ENSMUSG00000022103.10	0.496491	Gfra2
157	ENSMUSG00000023927.15	-0.496491	Satb1
166	ENSMUSG00000024474.7	0.496491	Ik
252	ENSMUSG00000028949.13	0.496491	Smarcd3
378	ENSMUSG00000038446.8	-0.496491	Cdc40
418	ENSMUSG00000040929.17	0.496491	Rfx3
475	ENSMUSG00000047473.14	-0.496491	Zfp30
479	ENSMUSG00000048581.12	-0.496491	E130311K13Rik
525	ENSMUSG00000056708.5	-0.496491	Ier5
532	ENSMUSG00000058013.11	0.496491	Septin11
91	ENSMUSG00000020290.14	0.494737	Xpo1
312	ENSMUSG00000032382.14	0.494737	Snx1
449	ENSMUSG00000044033.16	0.494737	Ccdc141
574	ENSMUSG00000075266.5	-0.494737	Cenpw
99	ENSMUSG00000020780.15	-0.492982	Srp68
131	ENSMUSG00000021712.15	0.492982	Trim23
353	ENSMUSG00000035949.15	0.492982	Fbxw2
423	ENSMUSG00000041278.10	0.492982	Ttc1
459	ENSMUSG00000045201.6	0.492982	Lrrc3b
478	ENSMUSG00000048281.9	0.492982	Dleu7
552	ENSMUSG00000064063.6	0.492982	BC048507
567	ENSMUSG00000073274.4	-0.492982	Gm14636
598	ENSMUSG00000087088.2	0.492982	Gm16638
627	ENSMUSG00000115916.1	-0.492982	Gm8702
69	ENSMUSG00000017778.14	0.491228	Cox7c
147	ENSMUSG00000022637.11	0.491228	Cblb
266	ENSMUSG00000029729.12	-0.491228	Zkscan1
282	ENSMUSG00000030835.6	-0.491228	Nomo1
295	ENSMUSG00000031782.15	0.491228	Coq9
352	ENSMUSG00000035726.8	-0.491228	Supt16
432	ENSMUSG00000042302.14	0.491228	Ehbp1
491	ENSMUSG00000050390.12	0.491228	C77080
514	ENSMUSG00000055078.7	0.491228	Gabra5
606	ENSMUSG00000096370.8	0.491228	Gm21992
622	ENSMUSG00000109118.1	0.491228	Gm32031
45	ENSMUSG00000009863.14	0.489474	Sdhb
141	ENSMUSG00000022160.18	0.489474	Mettl3
339	ENSMUSG00000034345.14	0.489474	Gtf2h5
440	ENSMUSG00000042724.8	0.489474	Map3k9
482	ENSMUSG00000048799.8	-0.489474	Cep120
488	ENSMUSG00000049866.12	0.489474	Arl4c
515	ENSMUSG00000055302.5	-0.489474	Mrfap1
65	ENSMUSG00000017132.17	0.487719	Cyth1
289	ENSMUSG00000031563.8	-0.487719	Wwc2
298	ENSMUSG00000031862.11	0.487719	Atp13a1
439	ENSMUSG00000042700.16	-0.487719	Sipa1l1
207	ENSMUSG00000026608.13	0.485965	Kctd3
372	ENSMUSG00000037984.9	0.485965	Neurod6
407	ENSMUSG00000040033.16	0.485965	Stat2
569	ENSMUSG00000073643.11	0.485965	Wdfy1
577	ENSMUSG00000078773.11	0.485965	Rad54b
90	ENSMUSG00000020287.15	-0.484211	Mpg
97	ENSMUSG00000020640.10	-0.484211	Itsn2
116	ENSMUSG00000021270.13	0.484211	Hsp90aa1
193	ENSMUSG00000026058.11	-0.484211	Khdrbs2
381	ENSMUSG00000038648.5	-0.484211	Creb3l2
467	ENSMUSG00000046519.15	-0.484211	Golph3l
15	ENSMUSG00000001924.15	0.482456	Uba1
49	ENSMUSG00000010392.8	0.482456	Gosr1
54	ENSMUSG00000014551.8	0.482456	Mrps25
106	ENSMUSG00000021012.16	0.482456	Zc3h14
145	ENSMUSG00000022401.12	0.482456	Xpnpep3
148	ENSMUSG00000022639.14	-0.482456	Dubr
249	ENSMUSG00000028882.13	0.482456	Ppp1r8
275	ENSMUSG00000030532.6	-0.482456	Hddc3
371	ENSMUSG00000037852.8	-0.482456	Cpe
585	ENSMUSG00000083669.5	0.482456	Mif-ps
6	ENSMUSG00000001029.15	-0.480702	Icam2
43	ENSMUSG00000009555.16	0.480702	Cdk9
70	ENSMUSG00000017837.12	0.480702	Nkiras2
313	ENSMUSG00000032528.5	-0.480702	Vipr1
365	ENSMUSG00000037257.8	0.480702	Aagab
431	ENSMUSG00000042121.16	-0.480702	Ssh1
438	ENSMUSG00000042699.11	-0.480702	Dhx9
477	ENSMUSG00000048106.6	0.480702	4632415L05Rik
502	ENSMUSG00000051435.11	0.480702	Fhad1
612	ENSMUSG00000097167.1	-0.480702	Gm16740
13	ENSMUSG00000001783.3	-0.478947	Rtcb
237	ENSMUSG00000028389.12	-0.478947	Zfp37
361	ENSMUSG00000036990.13	0.478947	Otud4
429	ENSMUSG00000042079.13	0.478947	Hnrnpf
456	ENSMUSG00000044949.4	-0.478947	Ubtd2
457	ENSMUSG00000045075.3	-0.478947	Gm9796
510	ENSMUSG00000054426.11	-0.478947	A930005H10Rik
584	ENSMUSG00000083621.1	-0.478947	Gm14586
603	ENSMUSG00000092187.1	0.478947	Gm20457
51	ENSMUSG00000011960.12	-0.477193	Ccnt1
80	ENSMUSG00000019647.16	-0.477193	Sema6a
109	ENSMUSG00000021067.8	-0.477193	Sav1
127	ENSMUSG00000021552.7	0.477193	Gkap1
132	ENSMUSG00000021810.3	0.477193	Ecd
221	ENSMUSG00000027353.14	0.477193	Mcm8
257	ENSMUSG00000029287.14	0.477193	Tgfbr3
285	ENSMUSG00000031226.13	-0.477193	Pbdc1
451	ENSMUSG00000044442.11	-0.477193	N6amt1
462	ENSMUSG00000045471.4	-0.477193	Hcrt
555	ENSMUSG00000068114.7	-0.477193	Ccdc134
576	ENSMUSG00000078139.3	-0.477193	AK157302
593	ENSMUSG00000085787.3	-0.477193	Gm13092
16	ENSMUSG00000001999.15	0.475439	Blvra
273	ENSMUSG00000030500.6	-0.475439	Slc17a6
290	ENSMUSG00000031600.11	-0.475439	Vps37a
299	ENSMUSG00000031889.9	-0.475439	D230025D16Rik
386	ENSMUSG00000038871.5	-0.475439	Bpgm
395	ENSMUSG00000039463.14	-0.475439	Slc9a8
412	ENSMUSG00000040446.4	-0.475439	Rprd1a
602	ENSMUSG00000092072.3	-0.475439	Gm4540
19	ENSMUSG00000004070.15	0.473684	Hmox2
96	ENSMUSG00000020627.10	0.473684	Klhl29
150	ENSMUSG00000022853.7	-0.473684	Ehhadh
188	ENSMUSG00000025937.6	-0.473684	Lactb2
316	ENSMUSG00000032570.17	0.473684	Atp2c1
363	ENSMUSG00000037103.8	-0.473684	Dcaf15
364	ENSMUSG00000037234.17	0.473684	Hook3
380	ENSMUSG00000038520.15	-0.473684	Tbc1d17
389	ENSMUSG00000039131.15	-0.473684	Gipc2
409	ENSMUSG00000040151.9	0.473684	Hs2st1
410	ENSMUSG00000040170.13	-0.473684	Fmo2
416	ENSMUSG00000040699.13	0.473684	Limd2
447	ENSMUSG00000043885.14	0.473684	Slc36a4
626	ENSMUSG00000114493.2	0.473684	Gm47071
161	ENSMUSG00000024151.13	-0.47193	Msh2
222	ENSMUSG00000027357.16	-0.47193	Crls1
288	ENSMUSG00000031458.8	-0.47193	Coprs
314	ENSMUSG00000032551.7	-0.47193	1110059G10Rik
336	ENSMUSG00000034312.15	0.47193	Iqsec1
420	ENSMUSG00000041014.17	0.47193	Nrg3
448	ENSMUSG00000043991.5	0.47193	Pura
493	ENSMUSG00000050592.8	-0.47193	Fam78a
494	ENSMUSG00000050668.10	-0.47193	Gpatch11
110	ENSMUSG00000021087.18	0.470175	Rtn1
233	ENSMUSG00000028096.13	-0.470175	Gpr89
351	ENSMUSG00000035547.14	-0.470175	Capn5
427	ENSMUSG00000042055.13	0.470175	Wdr11
443	ENSMUSG00000043015.15	-0.470175	Nemp2
524	ENSMUSG00000056579.18	0.470175	Tug1
556	ENSMUSG00000068270.15	0.470175	Shroom4
9	ENSMUSG00000001334.9	0.468421	Fndc5
79	ENSMUSG00000019467.15	0.468421	Arhgef25
143	ENSMUSG00000022263.10	-0.468421	Trio
171	ENSMUSG00000024614.7	-0.468421	Tmx3
227	ENSMUSG00000027782.10	0.468421	Kpna4
293	ENSMUSG00000031697.12	0.468421	Orc6
338	ENSMUSG00000034336.3	0.468421	Ina
362	ENSMUSG00000037095.8	0.468421	Lrg1
419	ENSMUSG00000040972.8	0.468421	Igsf21
445	ENSMUSG00000043439.5	-0.468421	Epop
484	ENSMUSG00000049119.14	0.468421	Fam110b
621	ENSMUSG00000108621.1	0.468421	Gm37494
87	ENSMUSG00000020074.7	0.466667	Ccar1
136	ENSMUSG00000021958.5	0.466667	Pinx1
169	ENSMUSG00000024537.5	-0.466667	Psmg2
215	ENSMUSG00000026885.13	0.466667	Ttll11
270	ENSMUSG00000030203.17	0.466667	Dusp16
347	ENSMUSG00000035181.6	0.466667	Heatr5a
458	ENSMUSG00000045098.19	0.466667	Kmt5b
466	ENSMUSG00000046402.10	-0.466667	Rbp1
501	ENSMUSG00000051339.10	0.466667	2900026A02Rik
516	ENSMUSG00000055334.4	0.466667	Snupn
533	ENSMUSG00000058099.16	-0.466667	Nfam1
545	ENSMUSG00000062456.4	0.466667	Rpl9-ps6
72	ENSMUSG00000018474.18	-0.464912	Chd3
95	ENSMUSG00000020608.7	-0.464912	Smc6
134	ENSMUSG00000021876.15	0.464912	Rnase4
135	ENSMUSG00000021951.7	0.464912	Eef1akmt1
142	ENSMUSG00000022186.14	-0.464912	Oxct1
187	ENSMUSG00000025871.18	0.464912	4833439L19Rik
197	ENSMUSG00000026104.14	0.464912	Stat1
279	ENSMUSG00000030649.18	0.464912	Anapc15
310	ENSMUSG00000032264.9	0.464912	Zw10
495	ENSMUSG00000050721.9	0.464912	Plekho2
523	ENSMUSG00000056071.12	0.464912	S100a9
549	ENSMUSG00000063382.6	0.464912	Bcl9l
563	ENSMUSG00000072568.4	-0.464912	Lratd2
564	ENSMUSG00000072582.9	-0.464912	Ptrh2
183	ENSMUSG00000025212.17	0.463158	Sfxn3
201	ENSMUSG00000026223.15	-0.463158	Itm2c
219	ENSMUSG00000027198.16	0.463158	Ext2
236	ENSMUSG00000028211.11	0.463158	Trp53inp1
324	ENSMUSG00000033287.16	0.463158	Kctd17
442	ENSMUSG00000042992.15	0.463158	Borcs5
476	ENSMUSG00000047843.16	-0.463158	Bri3
526	ENSMUSG00000057130.12	-0.463158	Txnl4a
2	ENSMUSG00000000320.10	-0.461404	Alox12
25	ENSMUSG00000005699.16	-0.461404	Pard6a
107	ENSMUSG00000021022.9	-0.461404	Ppp2r3c
149	ENSMUSG00000022781.8	0.461404	Pak2
153	ENSMUSG00000022971.18	0.461404	Ifnar2
159	ENSMUSG00000024091.9	-0.461404	Vapa
180	ENSMUSG00000025066.10	-0.461404	Sfr1
220	ENSMUSG00000027200.17	0.461404	Sema6d
229	ENSMUSG00000027800.14	-0.461404	Tm4sf1
256	ENSMUSG00000029217.16	-0.461404	Tec
272	ENSMUSG00000030432.12	-0.461404	Rpl28
300	ENSMUSG00000031904.5	-0.461404	Slc7a6
326	ENSMUSG00000033326.15	0.461404	Kdm4a
359	ENSMUSG00000036885.14	-0.461404	Arhgef26
528	ENSMUSG00000057236.10	0.461404	Rbbp4
1	ENSMUSG00000000194.13	0.459649	Gpr107
21	ENSMUSG00000004633.17	-0.459649	Chn2
33	ENSMUSG00000006736.9	0.459649	Tspan31
179	ENSMUSG00000025059.16	-0.459649	Gk
333	ENSMUSG00000033998.9	0.459649	Kcnk1
345	ENSMUSG00000034997.5	0.459649	Htr2a
400	ENSMUSG00000039629.14	0.459649	Strip2
562	ENSMUSG00000071855.5	-0.459649	Ccdc112
42	ENSMUSG00000009090.17	0.457895	Ap1b1
58	ENSMUSG00000015340.10	0.457895	Cybb
118	ENSMUSG00000021290.6	0.457895	Atp5mpl
199	ENSMUSG00000026116.11	0.457895	Tmem131
281	ENSMUSG00000030751.18	-0.457895	Psma1
297	ENSMUSG00000031827.13	0.457895	Cotl1
358	ENSMUSG00000036686.16	-0.457895	Cc2d1a
399	ENSMUSG00000039579.15	0.457895	Grin3a
468	ENSMUSG00000046982.11	0.457895	Tshz1
543	ENSMUSG00000061882.12	-0.457895	Ccdc62
547	ENSMUSG00000062960.10	-0.457895	Kdr
573	ENSMUSG00000075040.9	0.457895	Zfp408
5	ENSMUSG00000001020.8	0.45614	S100a4
32	ENSMUSG00000006373.10	-0.45614	Pgrmc1
98	ENSMUSG00000020717.19	-0.45614	Pecam1
103	ENSMUSG00000020877.11	0.45614	Scrn2
126	ENSMUSG00000021548.10	-0.45614	Ccnh
200	ENSMUSG00000026209.15	-0.45614	Dnpep
212	ENSMUSG00000026721.16	-0.45614	Rabgap1l
213	ENSMUSG00000026728.9	0.45614	Vim
241	ENSMUSG00000028525.16	0.45614	Pde4b
271	ENSMUSG00000030298.10	-0.45614	Sec13
280	ENSMUSG00000030683.11	0.45614	Sez6l2
296	ENSMUSG00000031820.9	-0.45614	Babam1
320	ENSMUSG00000032867.8	-0.45614	Fbxw8
342	ENSMUSG00000034751.17	0.45614	Mast4
406	ENSMUSG00000039936.18	-0.45614	Pik3cd
485	ENSMUSG00000049230.8	-0.45614	Gm9833
541	ENSMUSG00000061589.14	0.45614	Dot1l
589	ENSMUSG00000084817.3	-0.45614	Gm5526
591	ENSMUSG00000085334.7	0.45614	Gm12940

## Sheet: blood_amy_M_corr_genes
	ENS	corr_spearman	mgi_symbol
196	ENSMUSG00000024420.9	0.828689	Zfp521
644	ENSMUSG00000071151.3	0.814241	Gm4799
589	ENSMUSG00000055737.12	0.810114	Ghr
4	ENSMUSG00000000552.10	0.785346	Zfp385a
360	ENSMUSG00000032036.15	0.783282	Kirrel3
657	ENSMUSG00000074272.10	-0.779154	Ceacam1
699	ENSMUSG00000108532.1	0.764706	Gm32647
150	ENSMUSG00000021962.9	-0.748194	Dcp1a
566	ENSMUSG00000052056.14	-0.744066	Zfp217
417	ENSMUSG00000034684.12	-0.73581	Sema3f
600	ENSMUSG00000057672.16	-0.733746	Pkn1
167	ENSMUSG00000022750.18	-0.731682	Klhl22
239	ENSMUSG00000026289.15	0.731682	Atg16l1
647	ENSMUSG00000071451.10	-0.727554	Psmg4
501	ENSMUSG00000040423.11	-0.723426	Rc3h1
437	ENSMUSG00000035936.6	0.719298	Aldh5a1
541	ENSMUSG00000047648.13	0.719298	Fbxo30
402	ENSMUSG00000034158.9	0.717234	Lrrc58
271	ENSMUSG00000027864.9	-0.713106	Ptgfrn
653	ENSMUSG00000073236.4	0.708978	2500004C02Rik
526	ENSMUSG00000043252.8	-0.702786	Tmem64
199	ENSMUSG00000024513.16	-0.700722	Mbd2
577	ENSMUSG00000054008.9	-0.696594	Ndst1
296	ENSMUSG00000028871.7	0.69453	Rspo1
165	ENSMUSG00000022681.15	-0.690402	Ntan1
263	ENSMUSG00000027312.14	-0.690402	Atrn
128	ENSMUSG00000021012.16	-0.688338	Zc3h14
299	ENSMUSG00000029119.9	0.686275	Man2b2
450	ENSMUSG00000037190.12	0.686275	Cyb561d2
127	ENSMUSG00000021010.8	0.684211	NA
407	ENSMUSG00000034220.7	-0.684211	Gpc1
416	ENSMUSG00000034621.14	-0.684211	Gpatch8
345	ENSMUSG00000031156.18	-0.682147	Slc35a2
408	ENSMUSG00000034226.7	-0.680083	Rhov
116	ENSMUSG00000020573.17	-0.678019	Pik3cg
473	ENSMUSG00000038555.7	-0.678019	Reep2
512	ENSMUSG00000041624.10	0.678019	Gucy1a2
47	ENSMUSG00000008540.11	-0.675955	Mgst1
215	ENSMUSG00000025255.18	0.675955	Zfhx4
446	ENSMUSG00000036896.5	0.675955	C1qc
192	ENSMUSG00000024273.8	0.673891	2700062C07Rik
472	ENSMUSG00000038451.13	0.673891	Spsb2
380	ENSMUSG00000033214.10	-0.671827	Slitrk5
505	ENSMUSG00000040693.7	0.669763	Slco4c1
674	ENSMUSG00000087259.7	0.669763	2610035D17Rik
692	ENSMUSG00000098754.7	-0.669763	Prn
20	ENSMUSG00000003435.9	0.667699	Supt5
32	ENSMUSG00000005779.12	-0.667699	Psmb4
113	ENSMUSG00000020496.9	-0.667699	NA
418	ENSMUSG00000034768.4	-0.667699	Asb16
688	ENSMUSG00000097715.2	-0.667699	Gpr137b-ps
458	ENSMUSG00000037731.5	0.665635	Themis2
625	ENSMUSG00000063065.13	0.665635	Mapk3
635	ENSMUSG00000068762.11	0.665635	Gstm6
396	ENSMUSG00000033904.16	0.663571	Ccp110
580	ENSMUSG00000054099.11	-0.663571	Slc25a40
205	ENSMUSG00000024793.14	-0.661507	Tnfrsf25
456	ENSMUSG00000037608.16	0.661507	Bclaf1
189	ENSMUSG00000024193.8	-0.659443	Phf1
349	ENSMUSG00000031467.10	0.659443	Agpat5
83	ENSMUSG00000019232.14	0.657379	Etnppl
209	ENSMUSG00000025060.15	-0.657379	Slk
344	ENSMUSG00000031111.16	0.657379	Igsf1
216	ENSMUSG00000025340.14	0.651187	Rabgef1
230	ENSMUSG00000025899.14	0.651187	Alkbh8
507	ENSMUSG00000040746.15	0.651187	Rnf167
80	ENSMUSG00000018906.14	-0.649123	P4ha2
112	ENSMUSG00000020485.14	0.647059	Supt4a
229	ENSMUSG00000025885.18	-0.647059	Myo5b
262	ENSMUSG00000027301.7	0.647059	Oxt
433	ENSMUSG00000035713.15	-0.647059	Usp35
474	ENSMUSG00000038587.10	0.647059	Akap12
484	ENSMUSG00000039252.11	0.647059	Lgi2
659	ENSMUSG00000074872.3	0.647059	Ctxn2
24	ENSMUSG00000004031.13	-0.644995	Brinp2
26	ENSMUSG00000004267.16	-0.644995	Eno2
71	ENSMUSG00000017210.14	0.644995	Med24
267	ENSMUSG00000027770.5	0.644995	Dhx36
537	ENSMUSG00000046603.16	0.644995	Tcaim
289	ENSMUSG00000028582.14	0.642931	Cc2d1b
630	ENSMUSG00000066643.12	-0.642931	Wdr35
50	ENSMUSG00000009614.16	0.640867	Sardh
328	ENSMUSG00000030287.15	-0.640867	Itpr2
365	ENSMUSG00000032228.16	-0.640867	Tcf12
431	ENSMUSG00000035566.7	0.640867	Pcdh17
680	ENSMUSG00000091421.3	-0.638803	Gm4202
701	ENSMUSG00000110355.1	-0.638803	Gm7514
202	ENSMUSG00000024713.16	0.636739	Pcsk5
98	ENSMUSG00000020057.2	-0.634675	Dram1
502	ENSMUSG00000040451.18	-0.634675	Sgms1
554	ENSMUSG00000049721.14	0.634675	Gal3st1
59	ENSMUSG00000014361.5	0.632611	Mertk
99	ENSMUSG00000020074.7	-0.632611	Ccar1
151	ENSMUSG00000021998.16	-0.632611	Lcp1
337	ENSMUSG00000030697.7	0.632611	Ppp4c
39	ENSMUSG00000006998.16	-0.630547	Psmd2
453	ENSMUSG00000037369.17	0.630547	Kdm6a
567	ENSMUSG00000052214.9	-0.630547	Opa3
88	ENSMUSG00000019539.11	0.628483	Rcn3
332	ENSMUSG00000030407.2	0.628483	Qpctl
383	ENSMUSG00000033306.15	-0.628483	Lpp
421	ENSMUSG00000034912.17	0.628483	NA
461	ENSMUSG00000037762.6	-0.628483	Slc16a9
576	ENSMUSG00000053799.8	0.628483	Exoc6
618	ENSMUSG00000061411.12	-0.628483	Nol4l
628	ENSMUSG00000066551.12	0.628483	Hmgb1
665	ENSMUSG00000078580.3	0.628483	E430018J23Rik
536	ENSMUSG00000045867.10	-0.626419	Cradd
135	ENSMUSG00000021375.11	0.624355	Kif13a
148	ENSMUSG00000021843.17	0.622291	Ktn1
158	ENSMUSG00000022340.15	0.622291	Sybu
470	ENSMUSG00000038174.14	0.622291	Fam126b
547	ENSMUSG00000048616.4	-0.622291	Nog
12	ENSMUSG00000002102.15	0.620227	Psmc3
178	ENSMUSG00000023026.16	-0.620227	Dip2b
231	ENSMUSG00000026029.14	0.620227	Casp8
302	ENSMUSG00000029175.17	0.620227	Slc35f6
359	ENSMUSG00000031987.6	0.620227	Egln1
373	ENSMUSG00000032609.12	-0.620227	Klhdc8b
404	ENSMUSG00000034192.5	-0.620227	Lsm3
633	ENSMUSG00000067928.6	-0.620227	Zfp760
46	ENSMUSG00000008435.15	-0.618163	Rdh13
84	ENSMUSG00000019261.3	-0.618163	Map1s
268	ENSMUSG00000027775.9	0.618163	Mfsd1
298	ENSMUSG00000029103.16	-0.618163	Lrpap1
409	ENSMUSG00000034333.15	0.618163	Zbed4
489	ENSMUSG00000039607.16	0.618163	NA
681	ENSMUSG00000091476.8	-0.618163	Catspere2
30	ENSMUSG00000005621.11	-0.616099	Zfp592
63	ENSMUSG00000015214.14	0.616099	Mtmr1
435	ENSMUSG00000035891.16	-0.616099	Cerk
591	ENSMUSG00000056394.17	-0.616099	Lig1
194	ENSMUSG00000024299.17	0.614035	Adamts10
677	ENSMUSG00000090086.7	0.614035	AI480526
5	ENSMUSG00000000682.7	-0.611971	Cd52
101	ENSMUSG00000020085.15	-0.611971	Aifm2
203	ENSMUSG00000024742.15	0.611971	Fen1
525	ENSMUSG00000042978.11	-0.611971	Sbk1
559	ENSMUSG00000050164.11	-0.611971	Mchr1
650	ENSMUSG00000072623.6	-0.611971	Zfp9
703	ENSMUSG00000111971.1	0.611971	Gm48678
122	ENSMUSG00000020728.17	0.609907	Cep112
295	ENSMUSG00000028804.20	0.609907	Csmd2
378	ENSMUSG00000033068.16	-0.609907	Entpd6
615	ENSMUSG00000060739.8	-0.609907	Nsa2
74	ENSMUSG00000017897.18	-0.607843	Eya2
232	ENSMUSG00000026131.20	0.607843	Dst
311	ENSMUSG00000029416.17	-0.607843	Slc15a4
392	ENSMUSG00000033735.9	-0.607843	Spr
690	ENSMUSG00000097827.1	-0.607843	5330439K02Rik
476	ENSMUSG00000038644.14	0.605779	Pold1
66	ENSMUSG00000015843.10	-0.603715	Rxrg
246	ENSMUSG00000026473.16	0.603715	Glul
385	ENSMUSG00000033335.17	-0.603715	Dnm2
524	ENSMUSG00000042650.3	0.603715	Alkbh5
175	ENSMUSG00000023007.15	-0.601651	Prpf40b
233	ENSMUSG00000026179.14	0.601651	Pnkd
282	ENSMUSG00000028411.15	0.601651	Aptx
617	ENSMUSG00000061119.7	-0.601651	Prcp
672	ENSMUSG00000086158.2	0.601651	Ccpg1os
105	ENSMUSG00000020220.16	-0.599587	Vps13d
334	ENSMUSG00000030539.13	0.599587	Sema4b
341	ENSMUSG00000030890.16	-0.599587	Ilk
411	ENSMUSG00000034353.14	0.599587	Ramp1
297	ENSMUSG00000028909.17	-0.597523	Ptpru
590	ENSMUSG00000056019.12	-0.597523	Zfp709
609	ENSMUSG00000059182.7	-0.597523	Skap2
77	ENSMUSG00000018537.16	-0.595459	Pcgf2
530	ENSMUSG00000044647.16	0.593395	Csrnp3
695	ENSMUSG00000103520.1	-0.593395	1110025M09Rik
247	ENSMUSG00000026490.18	0.591331	Cdc42bpa
331	ENSMUSG00000030400.17	0.591331	Ercc2
490	ENSMUSG00000039620.17	0.591331	Trmt9b
94	ENSMUSG00000019920.18	-0.589267	Lims1
308	ENSMUSG00000029361.18	0.589267	Nos1
605	ENSMUSG00000058446.14	-0.589267	Znrf2
117	ENSMUSG00000020594.14	0.587203	Pum2
321	ENSMUSG00000030145.14	0.587203	Zfp248
343	ENSMUSG00000030967.15	-0.587203	Zranb1
694	ENSMUSG00000102776.1	0.587203	Gm38162
8	ENSMUSG00000001642.18	0.585139	Akr1b3
13	ENSMUSG00000002233.13	-0.585139	Rhoc
42	ENSMUSG00000007836.6	0.585139	Hnrnpa0
56	ENSMUSG00000012429.9	0.585139	Mplkip
118	ENSMUSG00000020611.14	-0.585139	Gna13
184	ENSMUSG00000023964.15	0.585139	Calcr
462	ENSMUSG00000037805.15	-0.585139	Rpl10a
498	ENSMUSG00000040265.16	0.585139	Dnm3
594	ENSMUSG00000056870.9	0.585139	Gulp1
141	ENSMUSG00000021684.17	0.583075	Pde8b
307	ENSMUSG00000029314.14	0.583075	Gpat3
444	ENSMUSG00000036834.16	0.583075	Plch1
697	ENSMUSG00000104882.1	0.583075	Gm43096
72	ENSMUSG00000017721.15	0.581011	Pigt
91	ENSMUSG00000019883.11	0.581011	Echdc1
125	ENSMUSG00000020836.15	0.581011	Coro6
156	ENSMUSG00000022262.8	0.581011	Dnah5
162	ENSMUSG00000022526.8	-0.581011	Zfp251
223	ENSMUSG00000025602.13	-0.581011	Zfp202
281	ENSMUSG00000028343.10	0.581011	Erp44
401	ENSMUSG00000034116.17	-0.581011	Vav1
643	ENSMUSG00000070780.11	-0.581011	Rbm47
683	ENSMUSG00000091971.3	0.581011	Hspa1a
49	ENSMUSG00000009555.16	-0.578947	Cdk9
52	ENSMUSG00000009739.17	-0.578947	Pou6f1
171	ENSMUSG00000022864.14	0.578947	D16Ertd472e
173	ENSMUSG00000022899.9	0.578947	Slc15a2
313	ENSMUSG00000029569.9	-0.578947	Tmem168
494	ENSMUSG00000040003.18	0.578947	Magi2
664	ENSMUSG00000078349.3	-0.578947	AW011738
208	ENSMUSG00000024993.15	-0.576883	Fam45a
300	ENSMUSG00000029147.11	0.576883	Ppm1g
475	ENSMUSG00000038628.8	0.576883	Polr3k
555	ENSMUSG00000049881.13	0.576883	2810025M15Rik
601	ENSMUSG00000057706.7	0.576883	Mex3b
655	ENSMUSG00000073627.7	0.576883	C130036L24Rik
662	ENSMUSG00000078235.3	-0.576883	Fam43b
371	ENSMUSG00000032459.9	-0.574819	Mrps22
666	ENSMUSG00000079003.3	-0.574819	Samd1
19	ENSMUSG00000003420.8	0.572755	Fcgrt
68	ENSMUSG00000016087.13	-0.572755	Fli1
61	ENSMUSG00000015094.16	-0.570691	Npdc1
81	ENSMUSG00000019027.8	-0.570691	Dnah1
264	ENSMUSG00000027495.4	-0.570691	Fam210b
304	ENSMUSG00000029217.16	-0.570691	Tec
312	ENSMUSG00000029442.18	-0.570691	Wdr66
375	ENSMUSG00000032834.11	-0.570691	Pwp2
466	ENSMUSG00000037946.11	-0.570691	Fgd3
540	ENSMUSG00000047181.12	0.570691	Samd14
621	ENSMUSG00000062908.12	-0.570691	Acadm
137	ENSMUSG00000021408.15	-0.568627	Ripk1
214	ENSMUSG00000025245.14	0.568627	Lztfl1
400	ENSMUSG00000034109.15	0.568627	Golim4
420	ENSMUSG00000034868.9	0.568627	Myl12b
563	ENSMUSG00000050840.8	0.568627	Cdh20
691	ENSMUSG00000097908.7	-0.568627	4933404O12Rik
96	ENSMUSG00000020009.13	-0.566563	Ifngr1
319	ENSMUSG00000029780.14	-0.566563	Nt5c3
333	ENSMUSG00000030410.16	-0.566563	Dmwd
336	ENSMUSG00000030629.15	0.566563	Zfand6
354	ENSMUSG00000031787.8	-0.566563	Katnb1
491	ENSMUSG00000039686.14	-0.566563	Zer1
581	ENSMUSG00000054452.10	0.566563	Tle5
583	ENSMUSG00000054863.9	0.566563	Tafa5
620	ENSMUSG00000062619.6	0.566563	2310039H08Rik
160	ENSMUSG00000022378.14	0.564499	Fam49b
225	ENSMUSG00000025858.12	-0.564499	Get4
248	ENSMUSG00000026516.8	-0.564499	Nvl
278	ENSMUSG00000028223.8	-0.564499	Decr1
495	ENSMUSG00000040028.10	0.564499	Elavl1
497	ENSMUSG00000040102.10	-0.564499	Klhl42
569	ENSMUSG00000052310.9	-0.564499	Slc39a1
606	ENSMUSG00000058558.12	0.564499	Rpl5
115	ENSMUSG00000020536.12	-0.562436	Llgl1
138	ENSMUSG00000021552.7	0.562436	Gkap1
180	ENSMUSG00000023805.17	-0.562436	Synj2
186	ENSMUSG00000024044.19	0.562436	Epb41l3
254	ENSMUSG00000026748.13	0.562436	Plxdc2
330	ENSMUSG00000030393.8	-0.562436	Zik1
397	ENSMUSG00000033931.9	0.562436	Rbm34
463	ENSMUSG00000037896.17	-0.562436	Rcor1
521	ENSMUSG00000042195.9	0.562436	Slc35f2
552	ENSMUSG00000049252.17	0.562436	Lrp1b
607	ENSMUSG00000058799.16	0.562436	Nap1l1
102	ENSMUSG00000020091.15	-0.560372	Eif4ebp2
103	ENSMUSG00000020102.15	-0.560372	Slc16a7
107	ENSMUSG00000020258.16	0.560372	Glyctk
243	ENSMUSG00000026439.14	0.560372	Rbbp5
424	ENSMUSG00000035131.14	0.560372	Brinp3
436	ENSMUSG00000035900.18	0.560372	Gramd4
481	ENSMUSG00000039168.15	-0.560372	Dap
613	ENSMUSG00000060206.11	0.560372	Zfp462
16	ENSMUSG00000002885.14	-0.558308	Adgre5
35	ENSMUSG00000006315.9	-0.558308	Tmem147
104	ENSMUSG00000020183.11	-0.558308	Cpm
187	ENSMUSG00000024120.12	0.558308	Lrpprc
291	ENSMUSG00000028703.14	0.558308	Lrrc41
469	ENSMUSG00000038143.16	0.558308	Stox2
483	ENSMUSG00000039191.12	-0.558308	Rbpj
587	ENSMUSG00000055373.8	0.558308	Fut9
670	ENSMUSG00000085720.8	-0.558308	Gm7854
678	ENSMUSG00000090877.3	0.558308	Hspa1b
700	ENSMUSG00000110027.1	0.558308	C030029H02Rik
358	ENSMUSG00000031938.15	-0.556244	4931406C07Rik
515	ENSMUSG00000042078.14	-0.556244	Svop
518	ENSMUSG00000042156.16	0.556244	Dzip1
544	ENSMUSG00000048047.3	-0.556244	Zbtb33
598	ENSMUSG00000057236.10	0.556244	Rbbp4
642	ENSMUSG00000070733.13	-0.556244	Fryl
170	ENSMUSG00000022849.5	-0.55418	Hspbap1
222	ENSMUSG00000025571.13	-0.55418	Tnrc6c
273	ENSMUSG00000027953.13	0.55418	Slc50a1
283	ENSMUSG00000028414.17	-0.55418	Fktn
413	ENSMUSG00000034432.11	-0.55418	Cops8
459	ENSMUSG00000037736.20	0.55418	Limch1
485	ENSMUSG00000039316.14	-0.55418	Rftn1
698	ENSMUSG00000107799.1	-0.55418	Gm38825
707	ENSMUSG00000117465.1	0.55418	Gm49980
48	ENSMUSG00000008730.17	0.552116	Hipk1
288	ENSMUSG00000028550.15	0.552116	Atg4c
305	ENSMUSG00000029221.15	0.552116	Slc30a9
309	ENSMUSG00000029381.16	-0.552116	Shroom3
432	ENSMUSG00000035649.17	-0.552116	Zcchc7
534	ENSMUSG00000045730.4	-0.552116	Adrb2
614	ENSMUSG00000060678.5	-0.552116	NA
639	ENSMUSG00000069171.14	-0.552116	Nr2f1
652	ENSMUSG00000073144.4	-0.552116	4930599N23Rik
523	ENSMUSG00000042404.16	-0.550052	Dennd4b
637	ENSMUSG00000069072.9	-0.550052	Slc7a14
641	ENSMUSG00000070544.6	0.550052	Top1
702	ENSMUSG00000111847.1	-0.550052	Gm8899
129	ENSMUSG00000021069.17	-0.547988	Pygl
197	ENSMUSG00000024429.9	-0.547988	Gnl1
388	ENSMUSG00000033624.10	0.547988	Pdpr
14	ENSMUSG00000002496.10	-0.545924	Tsc2
240	ENSMUSG00000026305.15	0.545924	Lrrfip1
261	ENSMUSG00000027248.13	-0.545924	Pdia3
366	ENSMUSG00000032279.11	-0.545924	Idh3a
414	ENSMUSG00000034575.13	-0.545924	Tent4a
513	ENSMUSG00000041912.12	-0.545924	Tdrkh
584	ENSMUSG00000055026.13	0.545924	Gabrg3
676	ENSMUSG00000090053.9	0.545924	Pakap
31	ENSMUSG00000005686.17	-0.54386	Ampd3
519	ENSMUSG00000042167.6	-0.54386	Tent2
592	ENSMUSG00000056412.6	0.54386	Psenen-ps
602	ENSMUSG00000057716.7	0.54386	Tmem178b
97	ENSMUSG00000020019.4	0.541796	Ntn4
238	ENSMUSG00000026279.14	-0.541796	Thap4
253	ENSMUSG00000026634.16	0.541796	Angel2
316	ENSMUSG00000029647.15	-0.541796	Pan3
364	ENSMUSG00000032199.13	-0.541796	Polr2m
394	ENSMUSG00000033799.10	-0.541796	Tasor2
276	ENSMUSG00000028158.14	0.539732	Mttp
286	ENSMUSG00000028469.15	0.539732	Npr2
422	ENSMUSG00000034994.10	-0.539732	Eef2
434	ENSMUSG00000035828.11	0.539732	Pim3
451	ENSMUSG00000037286.15	-0.539732	Stag1
565	ENSMUSG00000051675.13	-0.539732	Trim32
6	ENSMUSG00000001025.8	-0.537668	S100a6
76	ENSMUSG00000018363.16	-0.537668	Smurf2
89	ENSMUSG00000019782.10	-0.537668	Rwdd1
280	ENSMUSG00000028291.7	0.537668	Akirin2
406	ENSMUSG00000034203.8	-0.537668	Chchd4
457	ENSMUSG00000037656.9	0.537668	Slc20a2
603	ENSMUSG00000057751.14	0.537668	Megf6
627	ENSMUSG00000064326.13	0.537668	Siva1
631	ENSMUSG00000067199.4	0.537668	Frat1
7	ENSMUSG00000001416.13	0.535604	Cct3
37	ENSMUSG00000006611.15	0.535604	Hfe
51	ENSMUSG00000009621.18	-0.535604	Vav2
70	ENSMUSG00000016481.15	-0.535604	Cr1l
506	ENSMUSG00000040722.7	-0.535604	Scamp5
593	ENSMUSG00000056673.14	-0.535604	NA
645	ENSMUSG00000071419.7	-0.535604	Rps15-ps2
656	ENSMUSG00000073664.11	-0.535604	Nbeal1
675	ENSMUSG00000087370.3	0.535604	Tmem170b
265	ENSMUSG00000027596.10	0.53354	a
274	ENSMUSG00000027966.20	0.53354	Col11a1
279	ENSMUSG00000028252.20	-0.53354	Ccnc
294	ENSMUSG00000028797.20	0.53354	Tmem234
367	ENSMUSG00000032300.7	0.53354	1700017B05Rik
393	ENSMUSG00000033790.11	-0.53354	Tubgcp5
403	ENSMUSG00000034187.18	-0.53354	Nsf
405	ENSMUSG00000034201.13	0.53354	Gas2l1
60	ENSMUSG00000015027.11	0.531476	Galns
67	ENSMUSG00000015943.11	-0.531476	Bola1
164	ENSMUSG00000022677.15	0.531476	Fopnl
255	ENSMUSG00000026820.5	-0.531476	Ptges2
270	ENSMUSG00000027796.2	0.531476	Smad9
419	ENSMUSG00000034818.17	-0.531476	Celf5
500	ENSMUSG00000040410.14	0.531476	Fbxl4
538	ENSMUSG00000046793.8	0.531476	Gpr61
542	ENSMUSG00000047996.16	-0.531476	Prrg1
579	ENSMUSG00000054072.12	0.531476	Iigp1
624	ENSMUSG00000063063.12	0.531476	Ctnna2
224	ENSMUSG00000025745.12	-0.529412	Hadha
425	ENSMUSG00000035133.9	0.529412	Arhgap5
464	ENSMUSG00000037926.15	-0.529412	Ssh2
585	ENSMUSG00000055041.8	-0.529412	Commd5
119	ENSMUSG00000020621.6	-0.527348	Rdh14
206	ENSMUSG00000024965.9	-0.527348	Fermt3
386	ENSMUSG00000033386.10	-0.527348	Frrs1
465	ENSMUSG00000037936.15	-0.527348	Scarb1
496	ENSMUSG00000040055.9	0.527348	Gjb6
571	ENSMUSG00000052726.16	0.527348	Kcnt2
693	ENSMUSG00000101320.1	0.527348	Gm28529
85	ENSMUSG00000019320.14	0.525284	Noxo1
226	ENSMUSG00000025862.14	-0.525284	Stag2
227	ENSMUSG00000025871.18	0.525284	4833439L19Rik
292	ENSMUSG00000028708.16	0.525284	Mknk1
338	ENSMUSG00000030739.18	0.525284	Myh14
346	ENSMUSG00000031216.13	0.525284	Stard8
352	ENSMUSG00000031700.11	0.525284	Gpt2
363	ENSMUSG00000032115.14	0.525284	Hyou1
527	ENSMUSG00000043940.15	0.525284	Wdfy3
658	ENSMUSG00000074749.10	0.525284	Kiz
706	ENSMUSG00000115358.1	0.525284	Gm49138
121	ENSMUSG00000020721.16	-0.52322	Helz
217	ENSMUSG00000025403.5	-0.52322	Shmt2
245	ENSMUSG00000026456.18	0.52322	Cyb5r1
318	ENSMUSG00000029730.16	0.52322	Mcm7
493	ENSMUSG00000039801.7	0.52322	Cplane1
514	ENSMUSG00000041935.10	-0.52322	AW549877
520	ENSMUSG00000042178.6	0.52322	Armc5
529	ENSMUSG00000044641.7	0.52322	Pard6b
599	ENSMUSG00000057246.16	0.52322	BC051142
622	ENSMUSG00000062963.10	0.52322	Ufc1
632	ENSMUSG00000067203.8	-0.52322	H2-K2
669	ENSMUSG00000084808.7	-0.52322	9430091E24Rik
58	ENSMUSG00000013707.3	-0.521156	Tnfaip8l2
126	ENSMUSG00000020873.15	0.521156	Slc35b1
249	ENSMUSG00000026519.16	0.521156	Tmem63a
290	ENSMUSG00000028649.21	-0.521156	Macf1
382	ENSMUSG00000033237.19	-0.521156	Arid2
415	ENSMUSG00000034617.7	-0.521156	Mtrr
45	ENSMUSG00000008226.14	0.519092	Scrn3
124	ENSMUSG00000020817.16	0.519092	Rabep1
181	ENSMUSG00000023809.10	-0.519092	Rps6ka2
213	ENSMUSG00000025226.11	-0.519092	Fbxl15
508	ENSMUSG00000040865.15	-0.519092	Ino80d
511	ENSMUSG00000041453.12	-0.519092	Rpl21
517	ENSMUSG00000042148.8	0.519092	Cox10
634	ENSMUSG00000068040.10	0.519092	Tm9sf4
648	ENSMUSG00000071573.14	0.519092	Rnls
661	ENSMUSG00000075703.15	-0.519092	Selenoi
696	ENSMUSG00000104597.1	0.519092	B230334C09Rik
22	ENSMUSG00000003604.14	-0.517028	Aven
86	ENSMUSG00000019437.17	0.517028	Tlcd1
108	ENSMUSG00000020275.9	-0.517028	Rel
144	ENSMUSG00000021720.11	0.517028	Rnf180
257	ENSMUSG00000026864.13	0.517028	Hspa5
259	ENSMUSG00000026975.10	0.517028	Dph7
325	ENSMUSG00000030226.12	-0.517028	Lmo3
410	ENSMUSG00000034336.3	0.517028	Ina
597	ENSMUSG00000057103.11	-0.517028	Nat8f1
604	ENSMUSG00000058145.16	-0.517028	Adamts17
660	ENSMUSG00000074909.5	0.517028	Ranbp6
668	ENSMUSG00000083895.1	-0.517028	Gm12074
120	ENSMUSG00000020653.12	-0.514964	Klf11
132	ENSMUSG00000021326.13	0.514964	Trim27
185	ENSMUSG00000024013.15	0.514964	Fgd2
211	ENSMUSG00000025141.3	-0.514964	Myadml2
234	ENSMUSG00000026197.12	0.514964	Zfand2b
284	ENSMUSG00000028416.12	-0.514964	NA
351	ENSMUSG00000031652.11	0.514964	N4bp1
430	ENSMUSG00000035473.10	-0.514964	Galm
503	ENSMUSG00000040560.10	-0.514964	Wdr7
545	ENSMUSG00000048307.8	-0.514964	Ankrd46
558	ENSMUSG00000050148.9	-0.514964	Ubqln2
568	ENSMUSG00000052296.7	0.514964	Ppp6r1
21	ENSMUSG00000003438.17	-0.5129	Timm50
106	ENSMUSG00000020238.14	-0.5129	Ncln
236	ENSMUSG00000026247.13	0.5129	Ecel1
427	ENSMUSG00000035184.15	-0.5129	Fam124a
535	ENSMUSG00000045752.13	0.5129	Tssc4
705	ENSMUSG00000115263.1	-0.5129	Gm5089
64	ENSMUSG00000015291.10	-0.510836	Gdi1
73	ENSMUSG00000017802.14	-0.510836	Retreg3
219	ENSMUSG00000025451.15	0.510836	Paip1
303	ENSMUSG00000029206.13	0.510836	Nsun7
442	ENSMUSG00000036606.17	-0.510836	Plxnb2
79	ENSMUSG00000018809.2	0.508772	Smyd4
146	ENSMUSG00000021771.14	0.508772	Vdac2
183	ENSMUSG00000023912.10	0.508772	Slc25a27
198	ENSMUSG00000024511.15	-0.508772	Rab27b
368	ENSMUSG00000032311.17	-0.508772	Nrg4
377	ENSMUSG00000033016.16	-0.508772	Nfatc1
389	ENSMUSG00000033658.16	0.508772	Ddx19b
395	ENSMUSG00000033819.16	-0.508772	Ppp1r16a
582	ENSMUSG00000054723.6	-0.508772	Vmac
588	ENSMUSG00000055421.8	0.508772	Pcdh9
610	ENSMUSG00000059772.12	-0.508772	Slx1b
638	ENSMUSG00000069094.12	-0.508772	Pde7a
651	ENSMUSG00000072893.12	-0.508772	4933439C10Rik
704	ENSMUSG00000112117.1	0.508772	Rmst
44	ENSMUSG00000008206.16	-0.506708	Cers4
93	ENSMUSG00000019891.15	-0.506708	Dcbld1
140	ENSMUSG00000021556.12	0.506708	Golm1
191	ENSMUSG00000024261.6	-0.506708	Syt4
353	ENSMUSG00000031714.9	0.506708	Gab1
391	ENSMUSG00000033685.13	0.506708	Ucp2
454	ENSMUSG00000037492.16	0.506708	Zmat4
504	ENSMUSG00000040565.8	0.506708	Btaf1
17	ENSMUSG00000002930.6	0.504644	Ppp1r17
33	ENSMUSG00000005846.12	-0.504644	Rsl1d1
218	ENSMUSG00000025436.12	0.504644	Atp23
317	ENSMUSG00000029649.10	0.504644	Pomp
348	ENSMUSG00000031353.13	-0.504644	Rbbp7
374	ENSMUSG00000032640.10	0.504644	Chsy1
448	ENSMUSG00000037108.13	0.504644	Zcwpw1
477	ENSMUSG00000038664.16	-0.504644	Herc1
616	ENSMUSG00000060843.11	-0.504644	Ctnna3
679	ENSMUSG00000091177.2	-0.504644	Gm15494
11	ENSMUSG00000002014.12	0.50258	Ssr4
28	ENSMUSG00000004843.7	0.50258	Chmp2b
40	ENSMUSG00000007050.17	-0.50258	Lsm2
82	ENSMUSG00000019143.15	-0.50258	Hars2
142	ENSMUSG00000021685.11	0.50258	NA
242	ENSMUSG00000026357.3	-0.50258	NA
324	ENSMUSG00000030218.2	-0.50258	Mgp
329	ENSMUSG00000030314.16	-0.50258	Atg7
350	ENSMUSG00000031610.3	0.50258	Scrg1
423	ENSMUSG00000034998.18	-0.50258	Foxn2
439	ENSMUSG00000036377.19	0.50258	C530008M17Rik
509	ENSMUSG00000041161.8	0.50258	Otud3
560	ENSMUSG00000050244.9	-0.50258	Heatr1
564	ENSMUSG00000051527.11	0.50258	Usp29
572	ENSMUSG00000052727.6	0.50258	Map1b
578	ENSMUSG00000054034.10	-0.50258	Tceal5
687	ENSMUSG00000097571.9	-0.50258	Jpx
15	ENSMUSG00000002833.11	-0.500516	Hdgfl2
18	ENSMUSG00000003316.14	0.500516	Glg1
62	ENSMUSG00000015120.15	-0.500516	Ube2i
75	ENSMUSG00000018286.6	0.500516	Psmb6
166	ENSMUSG00000022685.9	0.500516	Parn
168	ENSMUSG00000022772.12	-0.500516	Senp5
182	ENSMUSG00000023826.16	0.500516	Prkn
193	ENSMUSG00000024287.8	0.500516	Thoc1
390	ENSMUSG00000033684.14	-0.500516	Qsox1
551	ENSMUSG00000048878.6	0.500516	Hexim1
55	ENSMUSG00000011114.18	0.498452	Tbrg1
159	ENSMUSG00000022372.14	-0.498452	Sla
169	ENSMUSG00000022831.14	-0.498452	Hcls1
250	ENSMUSG00000026525.9	0.498452	Opn3
252	ENSMUSG00000026603.13	-0.498452	Smyd2
293	ENSMUSG00000028744.15	-0.498452	Pqlc2
315	ENSMUSG00000029636.11	0.498452	Wasf3
372	ENSMUSG00000032604.16	-0.498452	Qars
570	ENSMUSG00000052430.15	0.498452	Bmpr1b
640	ENSMUSG00000069601.14	0.498452	Ank3
673	ENSMUSG00000086324.8	0.498452	Gm15564
109	ENSMUSG00000020329.12	0.496388	Polrmt
111	ENSMUSG00000020388.12	-0.496388	Pdlim4
136	ENSMUSG00000021400.8	-0.496388	Wrnip1
155	ENSMUSG00000022231.10	0.496388	Sema5a
172	ENSMUSG00000022890.13	0.496388	Atp5j
266	ENSMUSG00000027598.16	-0.496388	Itch
361	ENSMUSG00000032042.11	-0.496388	Srpr
381	ENSMUSG00000033220.7	-0.496388	Rac2
384	ENSMUSG00000033307.7	0.496388	Mif
438	ENSMUSG00000036106.15	-0.496388	Prr5
445	ENSMUSG00000036880.10	-0.496388	Acaa2
447	ENSMUSG00000037095.8	-0.496388	Lrg1
586	ENSMUSG00000055067.15	0.496388	Smyd3
671	ENSMUSG00000085787.3	0.496388	Gm13092
34	ENSMUSG00000006154.13	0.494324	Eps8l1
130	ENSMUSG00000021116.10	-0.494324	Eif2s1
176	ENSMUSG00000023008.18	0.494324	Fmnl3
195	ENSMUSG00000024346.6	0.494324	Pfdn1
269	ENSMUSG00000027784.10	0.494324	Ppm1l
440	ENSMUSG00000036430.8	0.494324	Tbcc
460	ENSMUSG00000037747.9	0.494324	Phyhipl
553	ENSMUSG00000049489.5	0.494324	Ccnq
43	ENSMUSG00000008140.18	-0.49226	Emc10
131	ENSMUSG00000021188.14	-0.49226	Trip11
220	ENSMUSG00000025495.15	0.49226	Ptdss2
452	ENSMUSG00000037331.15	-0.49226	Larp1
557	ENSMUSG00000050022.16	0.49226	Amz1
573	ENSMUSG00000052812.5	-0.49226	Atad2b
667	ENSMUSG00000082017.1	0.49226	Gm11229
27	ENSMUSG00000004460.17	0.490196	Dnajb11
38	ENSMUSG00000006932.17	-0.490196	Ctnnb1
78	ENSMUSG00000018634.10	-0.490196	Crhr1
147	ENSMUSG00000021814.17	0.490196	Anxa7
154	ENSMUSG00000022203.7	0.490196	Efs
272	ENSMUSG00000027935.14	-0.490196	Rab13
277	ENSMUSG00000028211.11	-0.490196	Trp53inp1
310	ENSMUSG00000029413.14	0.490196	Naaa
339	ENSMUSG00000030757.13	-0.490196	Zkscan2
356	ENSMUSG00000031880.7	0.490196	Rrad
370	ENSMUSG00000032360.16	-0.490196	Hcrtr2
488	ENSMUSG00000039539.13	0.490196	Sgcz
663	ENSMUSG00000078348.4	0.490196	Sf3b5
92	ENSMUSG00000019888.16	0.488132	Mgat4c
114	ENSMUSG00000020527.14	0.488132	Myo19
201	ENSMUSG00000024687.11	0.488132	Osbp
204	ENSMUSG00000024761.3	-0.488132	Gm16437
207	ENSMUSG00000024991.8	-0.488132	Eif3a
221	ENSMUSG00000025499.18	-0.488132	Hras
251	ENSMUSG00000026565.18	-0.488132	Pou2f1
340	ENSMUSG00000030772.6	0.488132	Dkk3
528	ENSMUSG00000043987.18	0.488132	Cep164
556	ENSMUSG00000049985.15	0.488132	Ankrd55
10	ENSMUSG00000002006.12	-0.486068	Pdzd4
29	ENSMUSG00000005299.6	-0.486068	Letm1
69	ENSMUSG00000016252.7	0.486068	Atp5e
188	ENSMUSG00000024135.10	0.486068	Srbd1
210	ENSMUSG00000025085.16	0.486068	Ablim1
235	ENSMUSG00000026239.14	0.486068	Pde6d
275	ENSMUSG00000028080.16	-0.486068	Lrba
322	ENSMUSG00000030204.10	0.486068	Ddx47
357	ENSMUSG00000031916.17	0.486068	Cog8
482	ENSMUSG00000039176.17	-0.486068	Polg
522	ENSMUSG00000042351.9	-0.486068	Grap2
596	ENSMUSG00000057101.8	-0.486068	Zfp180
608	ENSMUSG00000058809.8	0.486068	Hspd1-ps3
626	ENSMUSG00000063273.11	-0.486068	Naa15
686	ENSMUSG00000096917.2	0.486068	2500002B13Rik
133	ENSMUSG00000021364.16	0.484004	Elovl2
174	ENSMUSG00000022994.9	0.484004	Adcy6
228	ENSMUSG00000025876.15	-0.484004	Unc5a
244	ENSMUSG00000026452.15	0.484004	Syt2
256	ENSMUSG00000026826.13	-0.484004	Nr4a2
285	ENSMUSG00000028468.15	0.484004	Rgp1
387	ENSMUSG00000033460.14	0.484004	Armcx1
398	ENSMUSG00000033961.16	-0.484004	Zfp446
443	ENSMUSG00000036644.15	0.484004	Tbc1d9b
486	ENSMUSG00000039463.14	-0.484004	Slc9a8
546	ENSMUSG00000048439.15	0.484004	Nupl2
561	ENSMUSG00000050473.5	0.484004	Slc35d3
562	ENSMUSG00000050640.16	-0.484004	Tmem150c
649	ENSMUSG00000071847.13	0.484004	Apcdd1
682	ENSMUSG00000091908.7	-0.484004	Gm17231
689	ENSMUSG00000097736.8	0.484004	9530059O14Rik
25	ENSMUSG00000004266.15	-0.48194	Ptpn6
100	ENSMUSG00000020083.13	-0.48194	Fam241b
161	ENSMUSG00000022515.6	0.48194	Anks3
326	ENSMUSG00000030243.16	0.48194	Recql
376	ENSMUSG00000032908.9	0.48194	Sgpp2
399	ENSMUSG00000034098.14	0.48194	Fstl5
441	ENSMUSG00000036442.8	-0.48194	Thap11
449	ENSMUSG00000037149.10	-0.48194	Ddx1
23	ENSMUSG00000003746.16	0.479876	Man1a
41	ENSMUSG00000007653.12	0.479876	Gabrb2
54	ENSMUSG00000010175.13	0.479876	Prox1
87	ENSMUSG00000019487.11	-0.479876	Trip10
95	ENSMUSG00000019971.10	0.479876	Cep290
157	ENSMUSG00000022329.15	0.479876	Stk3
200	ENSMUSG00000024603.8	-0.479876	Dctn4
212	ENSMUSG00000025147.7	-0.479876	Mob2
258	ENSMUSG00000026869.12	-0.479876	Psmd5
314	ENSMUSG00000029577.13	0.479876	Ube3b
327	ENSMUSG00000030269.14	-0.479876	Mtmr14
369	ENSMUSG00000032348.6	-0.479876	Gsta4
478	ENSMUSG00000038696.14	-0.479876	Mapkap1
480	ENSMUSG00000038975.14	0.479876	Rabggtb
487	ENSMUSG00000039530.17	-0.479876	Tusc3
499	ENSMUSG00000040276.15	-0.479876	Pacsin1
510	ENSMUSG00000041309.17	0.479876	Nkx6-2
531	ENSMUSG00000044730.17	-0.479876	9930104L06Rik
532	ENSMUSG00000045009.9	-0.479876	Prrt3
548	ENSMUSG00000048772.15	-0.479876	Tmem53
612	ENSMUSG00000059900.14	0.479876	Tmem40
646	ENSMUSG00000071424.10	0.479876	Grid2
1	ENSMUSG00000000085.16	0.477812	Scmh1
2	ENSMUSG00000000355.13	0.477812	Mcts1
9	ENSMUSG00000001755.12	0.477812	Coasy
53	ENSMUSG00000010086.17	-0.477812	Rnf112
90	ENSMUSG00000019828.13	0.477812	Grm1
177	ENSMUSG00000023022.14	0.477812	Lima1
190	ENSMUSG00000024213.14	0.477812	Nudt3
342	ENSMUSG00000030929.17	-0.477812	Eri2
492	ENSMUSG00000039693.11	-0.477812	Msantd3
516	ENSMUSG00000042104.18	0.477812	Uggt2
549	ENSMUSG00000048833.9	-0.477812	Slc39a9
3	ENSMUSG00000000530.16	0.475748	Acvrl1
57	ENSMUSG00000012609.19	-0.475748	Ttll5
134	ENSMUSG00000021374.10	-0.475748	Nup153
152	ENSMUSG00000022109.6	0.475748	Med4
179	ENSMUSG00000023460.13	-0.475748	Rab12
320	ENSMUSG00000030087.11	0.475748	Klf15
355	ENSMUSG00000031807.10	0.475748	Pgls
362	ENSMUSG00000032078.17	-0.475748	Zpr1
426	ENSMUSG00000035171.9	0.475748	1110059E24Rik
455	ENSMUSG00000037552.17	0.475748	Plekhg2
467	ENSMUSG00000038048.8	0.475748	Cntnap5c
539	ENSMUSG00000047146.17	0.475748	Tet1
619	ENSMUSG00000062151.13	0.475748	Unc13c
110	ENSMUSG00000020374.16	-0.473684	Rasgef1c
145	ENSMUSG00000021750.16	0.473684	Fam107a
149	ENSMUSG00000021947.11	0.473684	Cryl1
163	ENSMUSG00000022552.16	0.473684	Sharpin
306	ENSMUSG00000029270.10	0.473684	Dipk1a
323	ENSMUSG00000030213.12	-0.473684	Atf7ip
412	ENSMUSG00000034412.13	-0.473684	Tbc1d10a
471	ENSMUSG00000038264.8	0.473684	Sema7a
533	ENSMUSG00000045160.14	0.473684	Bola3
623	ENSMUSG00000062995.12	-0.473684	Ica1
685	ENSMUSG00000092329.1	-0.473684	Galnt2l
36	ENSMUSG00000006494.11	0.47162	Pdk1
65	ENSMUSG00000015522.18	-0.47162	Arnt
139	ENSMUSG00000021555.15	0.47162	Naa35
143	ENSMUSG00000021707.5	0.47162	Dhfr
287	ENSMUSG00000028483.13	-0.47162	Snapc3
335	ENSMUSG00000030605.15	-0.47162	Mfge8
347	ENSMUSG00000031285.14	0.47162	Dcx
379	ENSMUSG00000033157.17	-0.47162	Abhd10
468	ENSMUSG00000038112.15	0.47162	AW551984
479	ENSMUSG00000038712.16	-0.47162	Mindy1
543	ENSMUSG00000048022.11	0.47162	Tmem229a
611	ENSMUSG00000059851.15	-0.47162	Kmt5c
629	ENSMUSG00000066621.12	0.47162	Tecpr1
636	ENSMUSG00000068882.13	0.47162	Ssb
654	ENSMUSG00000073411.12	-0.47162	H2-D1
684	ENSMUSG00000092083.4	0.47162	Kcnb2
123	ENSMUSG00000020740.13	-0.469556	Gga3
153	ENSMUSG00000022119.15	-0.469556	Rbm26
237	ENSMUSG00000026255.15	0.469556	Efhd1
241	ENSMUSG00000026307.12	-0.469556	Scly
260	ENSMUSG00000027170.12	0.469556	Eif3m
301	ENSMUSG00000029162.15	0.469556	Khk
428	ENSMUSG00000035248.9	-0.469556	Tut7
429	ENSMUSG00000035441.14	0.469556	Myo1d
550	ENSMUSG00000048874.15	-0.469556	Phf3
574	ENSMUSG00000052957.8	0.469556	Gas1
575	ENSMUSG00000053046.16	-0.469556	Brsk2
595	ENSMUSG00000056966.7	0.469556	Gjc3

## Sheet: blood_amy_F_corr_genes
	ENS	corr_spearman	mgi_symbol
320	ENSMUSG00000037196.6	0.795666	Pacrg
215	ENSMUSG00000028864.7	0.781218	Hgf
385	ENSMUSG00000046020.13	-0.781218	Pofut1
78	ENSMUSG00000020228.11	0.779154	Helb
174	ENSMUSG00000026116.11	-0.77709	Tmem131
258	ENSMUSG00000031613.9	-0.775026	Hpgd
330	ENSMUSG00000037960.11	-0.775026	Card19
420	ENSMUSG00000053063.11	-0.76677	Clec12a
374	ENSMUSG00000043535.13	0.762642	Setx
415	ENSMUSG00000052137.11	0.75645	Rbm12b2
423	ENSMUSG00000053390.16	-0.748194	Zfp952
412	ENSMUSG00000051495.7	0.742002	Irf2bp2
13	ENSMUSG00000003346.14	0.733746	Abhd17a
161	ENSMUSG00000025370.7	-0.731682	Cdh9
276	ENSMUSG00000033356.3	0.731682	Pus7l
235	ENSMUSG00000029777.10	0.72549	Gars
10	ENSMUSG00000001467.5	-0.711042	Cyp51
264	ENSMUSG00000031903.7	-0.700722	Pla2g15
228	ENSMUSG00000029560.12	0.698658	Snx8
446	ENSMUSG00000060475.13	0.696594	Wtap
230	ENSMUSG00000029587.16	0.692466	Zfp12
76	ENSMUSG00000020149.17	-0.690402	Rab1a
427	ENSMUSG00000054000.5	0.688338	Tusc1
511	ENSMUSG00000085184.9	0.686275	4933439K11Rik
179	ENSMUSG00000026618.11	0.684211	Iars2
372	ENSMUSG00000043065.12	0.684211	Spice1
454	ENSMUSG00000062373.8	-0.684211	Tmem65
312	ENSMUSG00000036282.15	0.680083	Naa30
484	ENSMUSG00000072889.9	0.680083	Nfxl1
231	ENSMUSG00000029608.10	-0.678019	Rph3a
474	ENSMUSG00000069808.13	0.678019	Fam57a
126	ENSMUSG00000022751.9	-0.669763	Nit2
263	ENSMUSG00000031901.12	-0.669763	Dus2
129	ENSMUSG00000022899.9	0.665635	Slc15a2
245	ENSMUSG00000030279.15	-0.665635	C2cd5
118	ENSMUSG00000022179.5	0.663571	4931414P19Rik
502	ENSMUSG00000079598.4	-0.659443	Clec2l
38	ENSMUSG00000009090.17	-0.657379	Ap1b1
184	ENSMUSG00000026958.13	0.657379	Dpp7
441	ENSMUSG00000060019.6	-0.657379	Gm10073
447	ENSMUSG00000060538.14	0.657379	Tmem219
149	ENSMUSG00000024645.5	-0.655315	Timm21
162	ENSMUSG00000025439.5	0.655315	Clns1a
267	ENSMUSG00000032038.7	-0.655315	St3gal4
430	ENSMUSG00000054405.14	-0.655315	Dnajc8
481	ENSMUSG00000071662.4	-0.655315	Polr2g
105	ENSMUSG00000021486.7	0.653251	Prelid1
482	ENSMUSG00000072066.7	-0.653251	6720489N17Rik
524	ENSMUSG00000097164.2	0.653251	Cep83os
462	ENSMUSG00000064337.1	-0.651187	mt-Rnr1
515	ENSMUSG00000085881.2	0.649123	Gm15912
65	ENSMUSG00000018750.14	0.647059	Zbtb4
467	ENSMUSG00000066235.7	-0.647059	Pomgnt2
500	ENSMUSG00000079033.10	0.644995	Mef2b
168	ENSMUSG00000025898.6	0.642931	Cwf19l2
61	ENSMUSG00000018287.12	-0.640867	Spag7
363	ENSMUSG00000042423.9	-0.640867	Fbrs
371	ENSMUSG00000043004.13	-0.638803	Gng2
401	ENSMUSG00000049164.7	0.638803	Zfp518a
432	ENSMUSG00000055553.16	0.638803	Kxd1
120	ENSMUSG00000022283.15	-0.636739	Pabpc1
504	ENSMUSG00000080717.10	-0.636739	B230307C23Rik
523	ENSMUSG00000096768.8	0.636739	Gm47283
383	ENSMUSG00000045538.6	-0.632611	Ddx28
503	ENSMUSG00000079641.3	-0.632611	Rpl39
210	ENSMUSG00000028782.14	0.630547	Adgrb2
42	ENSMUSG00000010755.17	-0.628483	Cars
167	ENSMUSG00000025794.9	0.626419	Rpl14
305	ENSMUSG00000035653.16	-0.626419	Lrfn5
514	ENSMUSG00000085793.2	-0.626419	Lin52
315	ENSMUSG00000036641.9	-0.624355	Ccdc148
176	ENSMUSG00000026437.11	-0.622291	Cdk18
528	ENSMUSG00000098178.1	-0.622291	NA
250	ENSMUSG00000030826.19	-0.620227	Bcat2
342	ENSMUSG00000039384.8	0.620227	Dusp10
379	ENSMUSG00000044629.5	-0.620227	Cnrip1
411	ENSMUSG00000051234.6	-0.620227	Rnf7
107	ENSMUSG00000021548.10	-0.618163	Ccnh
219	ENSMUSG00000029048.3	-0.618163	Rer1
450	ENSMUSG00000061132.13	0.618163	Blnk
4	ENSMUSG00000001082.12	0.616099	Mfsd10
142	ENSMUSG00000024472.9	0.616099	Dcp2
186	ENSMUSG00000027014.14	-0.616099	Cwc22
400	ENSMUSG00000049092.11	0.616099	Gpr137c
307	ENSMUSG00000035964.8	-0.614035	Tmem59l
329	ENSMUSG00000037949.8	-0.614035	Ano10
431	ENSMUSG00000055302.5	-0.614035	Mrfap1
465	ENSMUSG00000064370.1	-0.614035	mt-Cytb
273	ENSMUSG00000032869.15	-0.611971	Psmf1
314	ENSMUSG00000036390.8	-0.611971	Gadd45a
346	ENSMUSG00000040084.9	-0.611971	Bub1b
463	ENSMUSG00000064339.1	-0.611971	mt-Rnr2
21	ENSMUSG00000004591.16	-0.609907	Pkn2
236	ENSMUSG00000029915.14	-0.607843	Clec5a
281	ENSMUSG00000033938.5	0.607843	Ndufb7
323	ENSMUSG00000037519.17	-0.607843	Ppfia1
108	ENSMUSG00000021556.12	0.605779	Golm1
390	ENSMUSG00000046671.18	0.605779	Mtfr1l
394	ENSMUSG00000047824.13	-0.605779	Pygo2
1	__too_low_aQual	-0.603715	NA
206	ENSMUSG00000028494.12	0.603715	Plin2
58	ENSMUSG00000018102.5	-0.601651	H2bc4
248	ENSMUSG00000030761.16	-0.601651	Myo7a
209	ENSMUSG00000028655.11	-0.599587	Mfsd2a
365	ENSMUSG00000042606.9	0.599587	Hirip3
402	ENSMUSG00000049300.11	-0.599587	Prmt6
456	ENSMUSG00000062908.12	-0.599587	Acadm
94	ENSMUSG00000020801.8	0.597523	Med31
104	ENSMUSG00000021476.9	-0.597523	Habp4
194	ENSMUSG00000027361.15	0.597523	Gabpb1
376	ENSMUSG00000043794.8	-0.597523	D830025C05Rik
489	ENSMUSG00000073542.3	-0.597523	Cep76
527	ENSMUSG00000098112.8	-0.597523	Bin2
135	ENSMUSG00000024142.15	0.595459	Mlst8
170	ENSMUSG00000026024.14	-0.595459	Als2
249	ENSMUSG00000030824.17	0.595459	Nucb1
529	ENSMUSG00000101609.2	-0.595459	Kcnq1ot1
316	ENSMUSG00000036644.15	0.593395	Tbc1d9b
395	ENSMUSG00000047989.11	-0.593395	Ino80c
75	ENSMUSG00000020109.13	0.591331	Dnajb12
310	ENSMUSG00000036078.16	-0.591331	Sigmar1
425	ENSMUSG00000053716.9	0.591331	Dusp7
448	ENSMUSG00000060780.2	-0.591331	Lrrtm1
241	ENSMUSG00000030145.14	0.589267	Zfp248
358	ENSMUSG00000041945.12	0.589267	Mfsd9
458	ENSMUSG00000063382.6	-0.589267	Bcl9l
339	ENSMUSG00000038876.12	0.587203	Rnf146
340	ENSMUSG00000039194.16	0.587203	Rlbp1
387	ENSMUSG00000046417.14	0.587203	Lrrc75a
438	ENSMUSG00000059316.2	-0.587203	Slc27a4
497	ENSMUSG00000075702.9	0.587203	Selenom
350	ENSMUSG00000040390.13	0.585139	Map3k10
444	ENSMUSG00000060397.6	0.583075	Zfp128
522	ENSMUSG00000096146.2	0.583075	Kcnj11
41	ENSMUSG00000009772.15	-0.581011	Nuak2
110	ENSMUSG00000021669.15	-0.581011	Col4a3bp
302	ENSMUSG00000035566.7	-0.581011	Pcdh17
326	ENSMUSG00000037750.16	-0.581011	Fam222b
31	ENSMUSG00000007721.6	-0.578947	Ccdc124
335	ENSMUSG00000038611.17	-0.578947	Phrf1
422	ENSMUSG00000053110.13	-0.578947	Yap1
471	ENSMUSG00000068040.10	-0.578947	Tm9sf4
540	ENSMUSG00000113722.1	0.578947	Snhg10
163	ENSMUSG00000025485.13	0.576883	Ric8a
16	ENSMUSG00000003581.14	0.574819	Rnf215
23	ENSMUSG00000005204.12	-0.574819	Senp3
37	ENSMUSG00000009079.16	0.574819	Ewsr1
144	ENSMUSG00000024507.6	-0.574819	Hsd17b4
303	ENSMUSG00000035640.18	-0.574819	Cbarp
382	ENSMUSG00000045464.5	-0.574819	2810002D19Rik
479	ENSMUSG00000071350.12	-0.574819	Setdb2
490	ENSMUSG00000074212.7	0.574819	Dnajb14
100	ENSMUSG00000021054.6	-0.572755	Sgpp1
226	ENSMUSG00000029468.17	-0.572755	P2rx7
255	ENSMUSG00000031149.7	0.572755	Praf2
526	ENSMUSG00000097640.7	-0.572755	Gm20033
85	ENSMUSG00000020522.13	0.570691	Mfap3
396	ENSMUSG00000048040.8	-0.570691	Arxes2
516	ENSMUSG00000086249.1	-0.570691	Gm12724
22	ENSMUSG00000005057.13	-0.568627	Sh2b2
49	ENSMUSG00000015932.8	0.568627	Dstn
77	ENSMUSG00000020225.10	-0.568627	Tmbim4
95	ENSMUSG00000020846.6	-0.568627	Rflnb
185	ENSMUSG00000026965.12	0.568627	Anapc2
69	ENSMUSG00000019763.11	-0.566563	Rmnd1
188	ENSMUSG00000027168.21	-0.566563	Pax6
251	ENSMUSG00000031024.13	0.566563	Denn2b
256	ENSMUSG00000031387.14	-0.566563	Renbp
265	ENSMUSG00000031939.16	0.566563	Taf1d
418	ENSMUSG00000052609.9	-0.566563	Plekhg3
439	ENSMUSG00000059456.13	-0.566563	Ptk2b
56	ENSMUSG00000017774.19	0.564499	Myo1c
178	ENSMUSG00000026615.14	0.564499	Eprs
424	ENSMUSG00000053411.16	0.564499	Cbx7
517	ENSMUSG00000087305.8	0.564499	A430035B10Rik
282	ENSMUSG00000033948.3	0.562436	Zswim5
413	ENSMUSG00000051890.13	-0.562436	Klhdc1
498	ENSMUSG00000078183.3	-0.562436	Gm15610
512	ENSMUSG00000085457.3	-0.562436	1110046J04Rik
92	ENSMUSG00000020743.15	-0.560372	Mif4gd
113	ENSMUSG00000021782.14	-0.560372	Dlg5
132	ENSMUSG00000023947.8	-0.560372	Nfkbie
133	ENSMUSG00000023952.13	0.560372	Gtpbp2
189	ENSMUSG00000027170.12	0.560372	Eif3m
196	ENSMUSG00000027427.13	0.560372	Polr3f
292	ENSMUSG00000034673.14	-0.560372	Pbx2
373	ENSMUSG00000043154.15	-0.560372	Ppp2r3a
507	ENSMUSG00000081647.1	-0.560372	Gm13022
319	ENSMUSG00000037110.20	0.558308	Ralgapa2
375	ENSMUSG00000043683.4	-0.558308	Fem1a
377	ENSMUSG00000044288.6	-0.558308	Cnr1
499	ENSMUSG00000078591.1	0.558308	Hs3st4
520	ENSMUSG00000091476.8	-0.558308	Catspere2
20	ENSMUSG00000004356.8	-0.556244	Utp20
125	ENSMUSG00000022710.17	0.556244	Usp7
275	ENSMUSG00000033307.7	-0.556244	Mif
297	ENSMUSG00000035042.2	0.556244	Ccl5
483	ENSMUSG00000072761.10	-0.556244	Gm6712
112	ENSMUSG00000021708.17	-0.55418	Rasgrf2
299	ENSMUSG00000035228.15	-0.55418	Ccdc106
357	ENSMUSG00000041720.14	-0.55418	Pi4ka
417	ENSMUSG00000052229.5	-0.55418	Gpr17
501	ENSMUSG00000079055.10	0.55418	Slc8a3
44	ENSMUSG00000013707.3	-0.552116	Tnfaip8l2
72	ENSMUSG00000019916.14	0.552116	P4ha1
217	ENSMUSG00000029012.11	-0.552116	Orc5
257	ENSMUSG00000031482.9	-0.552116	Slc25a15
347	ENSMUSG00000040139.14	-0.552116	9430038I01Rik
368	ENSMUSG00000042734.6	-0.552116	Ttc9
369	ENSMUSG00000042870.15	-0.552116	Tom1
393	ENSMUSG00000047632.11	0.552116	Fgfbp3
2	ENSMUSG00000000275.16	-0.550052	Trim25
53	ENSMUSG00000017715.11	0.550052	Pgs1
57	ENSMUSG00000017929.13	-0.550052	B4galt5
66	ENSMUSG00000018846.8	-0.550052	Pank3
68	ENSMUSG00000019494.14	0.550052	Cops6
84	ENSMUSG00000020484.19	-0.550052	Xbp1
137	ENSMUSG00000024182.16	-0.550052	Axin1
150	ENSMUSG00000024661.7	-0.550052	Fth1
286	ENSMUSG00000034235.17	0.550052	Usp54
103	ENSMUSG00000021271.5	-0.547988	Zfp839
136	ENSMUSG00000024181.9	-0.547988	Mrpl28
17	ENSMUSG00000003623.4	0.545924	Crot
91	ENSMUSG00000020704.13	-0.545924	Asic2
109	ENSMUSG00000021650.7	-0.545924	Ptcd2
243	ENSMUSG00000030224.10	-0.545924	Strap
345	ENSMUSG00000040018.9	-0.545924	Cox15
19	ENSMUSG00000004105.8	-0.54386	Angptl2
117	ENSMUSG00000022160.18	0.54386	Mettl3
121	ENSMUSG00000022292.16	-0.54386	Rrm2b
183	ENSMUSG00000026821.16	0.54386	Ralgds
222	ENSMUSG00000029201.14	-0.54386	Ugdh
284	ENSMUSG00000034111.6	0.54386	Tmed8
298	ENSMUSG00000035095.11	0.54386	Fam167a
419	ENSMUSG00000052833.9	0.54386	Sae1
451	ENSMUSG00000061186.15	-0.54386	Sfmbt2
50	ENSMUSG00000015961.8	-0.541796	Adss
143	ENSMUSG00000024491.16	-0.541796	Rbm27
166	ENSMUSG00000025626.16	0.541796	Phf6
466	ENSMUSG00000065701.1	-0.541796	Rny1
14	ENSMUSG00000003541.6	0.539732	Ier3
177	ENSMUSG00000026608.13	0.539732	Kctd3
470	ENSMUSG00000067851.11	-0.539732	Arfgef1
487	ENSMUSG00000073434.12	0.539732	Wdr90
327	ENSMUSG00000037808.13	0.537668	Fam76b
341	ENSMUSG00000039234.11	-0.537668	Sec24d
459	ENSMUSG00000063931.14	0.537668	Pepd
472	ENSMUSG00000068184.7	-0.537668	Ndufaf2
506	ENSMUSG00000080979.3	0.537668	Gm13675
202	ENSMUSG00000027953.13	-0.535604	Slc50a1
301	ENSMUSG00000035277.15	0.535604	Arx
370	ENSMUSG00000042997.13	0.535604	Nhlrc3
468	ENSMUSG00000066357.6	-0.535604	Wdr6
518	ENSMUSG00000089945.13	-0.535604	Pakap
541	ENSMUSG00000115358.1	-0.535604	Gm49138
6	ENSMUSG00000001227.12	0.53354	Sema6b
35	ENSMUSG00000008035.12	-0.53354	Mid1ip1
280	ENSMUSG00000033717.6	-0.53354	Adra2a
313	ENSMUSG00000036371.6	-0.53354	Serbp1
378	ENSMUSG00000044350.14	0.53354	Lacc1
403	ENSMUSG00000049504.12	0.53354	Proser1
410	ENSMUSG00000050912.15	-0.53354	Tmem123
475	ENSMUSG00000070407.5	0.53354	Hs3st3b1
47	ENSMUSG00000015850.11	-0.531476	Adamtsl4
93	ENSMUSG00000020744.13	0.531476	Slc25a19
233	ENSMUSG00000029659.16	-0.531476	Medag
300	ENSMUSG00000035242.15	-0.531476	Oaz1
348	ENSMUSG00000040297.12	0.531476	Suco
32	ENSMUSG00000007812.16	0.529412	Zfp655
81	ENSMUSG00000020308.6	0.529412	NA
124	ENSMUSG00000022545.13	-0.529412	Ercc4
171	ENSMUSG00000026035.15	0.529412	Ppil3
193	ENSMUSG00000027340.15	-0.529412	Slc23a2
253	ENSMUSG00000031095.15	-0.529412	Cul4b
278	ENSMUSG00000033467.12	0.529412	Crlf2
337	ENSMUSG00000038712.16	0.529412	Mindy1
201	ENSMUSG00000027739.9	0.527348	Rab33b
28	ENSMUSG00000006418.17	-0.525284	Rnf114
45	ENSMUSG00000014470.4	-0.525284	Rnf166
88	ENSMUSG00000020564.17	0.525284	Atxn7l1
311	ENSMUSG00000036186.5	0.525284	Dipk1b
367	ENSMUSG00000042709.15	0.525284	Atpaf2
381	ENSMUSG00000045314.5	-0.525284	Sowahb
492	ENSMUSG00000074634.12	0.525284	Tmem267
80	ENSMUSG00000020283.5	0.52322	Pex13
101	ENSMUSG00000021250.13	0.52322	Fos
122	ENSMUSG00000022434.8	-0.52322	Fam118a
214	ENSMUSG00000028862.6	-0.52322	Map3k6
355	ENSMUSG00000041020.14	-0.52322	Map7d2
364	ENSMUSG00000042485.7	-0.52322	Mustn1
437	ENSMUSG00000058388.14	-0.52322	Phtf1
442	ENSMUSG00000060038.14	-0.52322	Dhps
460	ENSMUSG00000064105.13	0.52322	Cnnm2
531	ENSMUSG00000104784.1	-0.52322	Gm42984
46	ENSMUSG00000015672.4	-0.521156	Mrpl32
48	ENSMUSG00000015869.16	-0.521156	Prpsap1
366	ENSMUSG00000042670.5	-0.521156	Immp1l
453	ENSMUSG00000062209.15	0.521156	Erbb4
43	ENSMUSG00000013593.12	0.519092	Ndufs2
70	ENSMUSG00000019849.11	0.519092	Prep
272	ENSMUSG00000032528.5	-0.519092	Vipr1
530	ENSMUSG00000104265.1	-0.519092	Gm8869
55	ENSMUSG00000017765.17	-0.517028	Slc12a4
123	ENSMUSG00000022538.20	0.517028	Lsg1
146	ENSMUSG00000024533.17	-0.517028	Spire1
182	ENSMUSG00000026754.16	0.517028	Golga1
268	ENSMUSG00000032116.18	-0.517028	Stt3a
349	ENSMUSG00000040373.12	0.517028	Cacng5
485	ENSMUSG00000072949.6	-0.517028	Acot1
29	ENSMUSG00000006736.9	0.514964	Tspan31
39	ENSMUSG00000009112.4	0.514964	Bcl2l13
115	ENSMUSG00000022122.15	-0.514964	Ednrb
153	ENSMUSG00000024841.8	-0.514964	Eif1ad
169	ENSMUSG00000025956.10	-0.514964	Mettl21a
187	ENSMUSG00000027080.6	0.514964	Med19
239	ENSMUSG00000030123.15	-0.514964	Plxnd1
261	ENSMUSG00000031775.5	-0.514964	Pllp
449	ENSMUSG00000060981.7	-0.514964	H4c8
476	ENSMUSG00000070572.7	-0.514964	Trmt112-ps2
491	ENSMUSG00000074580.11	-0.514964	4931440P22Rik
532	ENSMUSG00000105233.1	-0.514964	Gm20568
535	ENSMUSG00000109336.1	-0.514964	Samd4b
156	ENSMUSG00000025047.9	0.5129	Pdcd11
207	ENSMUSG00000028568.16	0.5129	Btf3l4
321	ENSMUSG00000037339.17	-0.5129	Fam53a
332	ENSMUSG00000038187.14	-0.5129	Btbd10
216	ENSMUSG00000028899.11	-0.510836	Taf12
440	ENSMUSG00000059714.13	-0.510836	Flot1
521	ENSMUSG00000092368.1	-0.510836	A930015D03Rik
51	ENSMUSG00000016510.11	-0.508772	Mtif3
140	ENSMUSG00000024248.14	-0.508772	Cox7a2l
154	ENSMUSG00000024902.5	0.508772	Mrpl11
197	ENSMUSG00000027487.11	0.508772	Cdk5rap1
200	ENSMUSG00000027596.10	-0.508772	a
309	ENSMUSG00000036067.12	-0.508772	Slc2a6
429	ENSMUSG00000054199.17	-0.508772	Gon4l
435	ENSMUSG00000056220.14	0.508772	Pla2g4a
473	ENSMUSG00000068921.14	0.508772	Dap3
508	ENSMUSG00000082431.3	-0.508772	Prdx2-ps1
534	ENSMUSG00000107736.1	0.508772	Gm44148
18	ENSMUSG00000003810.13	0.506708	Mast2
52	ENSMUSG00000017677.11	-0.506708	Wsb1
63	ENSMUSG00000018405.7	-0.506708	Mrm1
79	ENSMUSG00000020267.6	0.506708	Hint1
90	ENSMUSG00000020661.15	-0.506708	Dnmt3a
111	ENSMUSG00000021696.9	-0.506708	Elovl7
181	ENSMUSG00000026708.16	0.506708	Cenpl
336	ENSMUSG00000038612.16	0.506708	Mcl1
407	ENSMUSG00000050052.12	0.506708	Tdrp
436	ENSMUSG00000057236.10	0.506708	Rbbp4
62	ENSMUSG00000018326.9	-0.504644	Ywhab
99	ENSMUSG00000021044.15	0.504644	Adck1
175	ENSMUSG00000026365.15	-0.504644	Cfh
195	ENSMUSG00000027368.6	-0.504644	Dusp2
199	ENSMUSG00000027550.14	0.504644	Lrrcc1
285	ENSMUSG00000034157.12	-0.504644	Cipc
399	ENSMUSG00000048965.9	-0.504644	Mrgpre
510	ENSMUSG00000084817.3	-0.504644	Gm5526
542	ENSMUSG00000117522.1	-0.504644	Gm50041
5	ENSMUSG00000001089.14	0.50258	Luzp1
83	ENSMUSG00000020392.8	-0.50258	Cdkn2aipnl
151	ENSMUSG00000024666.6	0.50258	Tmem138
155	ENSMUSG00000025035.9	-0.50258	Arl3
180	ENSMUSG00000026634.16	-0.50258	Angel2
191	ENSMUSG00000027282.17	0.50258	Mtch2
232	ENSMUSG00000029642.11	-0.50258	Polr1d
288	ENSMUSG00000034254.17	-0.50258	Agpat1
353	ENSMUSG00000040822.7	0.50258	1700123O20Rik
416	ENSMUSG00000052144.8	0.50258	Ppp4r2
434	ENSMUSG00000056201.8	-0.50258	Cfl1
443	ENSMUSG00000060073.9	0.50258	Psma3
457	ENSMUSG00000062995.12	0.50258	Ica1
469	ENSMUSG00000067786.16	-0.50258	Nnat
25	ENSMUSG00000005705.10	-0.500516	Agrp
59	ENSMUSG00000018143.10	0.500516	Mafk
60	ENSMUSG00000018189.12	0.500516	Uchl5
203	ENSMUSG00000028069.16	-0.500516	Gpatch4
205	ENSMUSG00000028434.12	-0.500516	Epb41l4b
271	ENSMUSG00000032377.8	0.500516	Plscr4
304	ENSMUSG00000035642.16	0.500516	Aamdc
7	ENSMUSG00000001300.16	0.498452	Efnb2
26	ENSMUSG00000006235.6	-0.498452	Epor
145	ENSMUSG00000024528.8	-0.498452	Srfbp1
158	ENSMUSG00000025175.12	0.498452	Fn3k
208	ENSMUSG00000028580.15	-0.498452	Pum1
212	ENSMUSG00000028837.8	0.498452	Psmb2
224	ENSMUSG00000029359.13	-0.498452	Tesc
238	ENSMUSG00000030105.8	-0.498452	Arl8b
266	ENSMUSG00000031984.8	0.498452	2810004N23Rik
322	ENSMUSG00000037375.16	-0.498452	Hhat
343	ENSMUSG00000039450.11	-0.498452	Dcxr
359	ENSMUSG00000042015.17	0.498452	Wdr41
388	ENSMUSG00000046532.8	-0.498452	Ar
488	ENSMUSG00000073436.11	0.498452	Eme2
130	ENSMUSG00000023075.9	-0.496388	Akirin1
160	ENSMUSG00000025280.8	0.496388	Polr3a
190	ENSMUSG00000027242.14	-0.496388	Wdr76
229	ENSMUSG00000029571.14	0.496388	Tmem106b
325	ENSMUSG00000037731.5	0.496388	Themis2
331	ENSMUSG00000038005.15	0.496388	Hpf1
397	ENSMUSG00000048486.6	-0.496388	Fitm2
398	ENSMUSG00000048612.16	0.496388	Myof
421	ENSMUSG00000053094.15	-0.496388	Tmem248
464	ENSMUSG00000064351.1	-0.496388	mt-Co1
477	ENSMUSG00000071037.6	-0.496388	Camkmt
478	ENSMUSG00000071226.11	-0.496388	Cecr2
30	ENSMUSG00000007338.10	-0.494324	Mrpl49
40	ENSMUSG00000009145.6	0.494324	Dqx1
54	ENSMUSG00000017734.15	0.494324	Dbndd2
97	ENSMUSG00000021012.16	-0.494324	Zc3h14
157	ENSMUSG00000025158.7	-0.494324	Rfng
192	ENSMUSG00000027293.13	-0.494324	Ehd4
225	ENSMUSG00000029439.14	-0.494324	Sfswap
260	ENSMUSG00000031767.13	-0.494324	Nudt7
296	ENSMUSG00000034940.15	-0.494324	Synrg
354	ENSMUSG00000040855.15	0.494324	Reps2
384	ENSMUSG00000045664.5	-0.494324	Cdc42ep2
496	ENSMUSG00000074884.12	0.494324	Serf2
519	ENSMUSG00000090862.3	0.494324	Rps13
538	ENSMUSG00000112922.1	0.494324	Gm47572
36	ENSMUSG00000008976.16	0.49226	Gabpa
114	ENSMUSG00000021991.9	0.49226	Cacna2d3
240	ENSMUSG00000030127.15	-0.49226	Cops7a
306	ENSMUSG00000035770.8	-0.49226	Dync1li2
351	ENSMUSG00000040451.18	-0.49226	Sgms1
360	ENSMUSG00000042213.17	0.49226	Zfand4
361	ENSMUSG00000042312.9	-0.49226	NA
426	ENSMUSG00000053964.17	0.49226	Lgals4
486	ENSMUSG00000073415.4	0.49226	Gm10501
24	ENSMUSG00000005417.17	-0.490196	Mprip
71	ENSMUSG00000019854.17	-0.490196	Reps1
127	ENSMUSG00000022837.14	-0.490196	Iqcb1
138	ENSMUSG00000024187.15	0.490196	Fam234a
147	ENSMUSG00000024542.9	-0.490196	Cep192
148	ENSMUSG00000024614.7	-0.490196	Tmx3
262	ENSMUSG00000031816.15	-0.490196	Mthfsd
391	ENSMUSG00000047246.7	-0.490196	H2bc6
404	ENSMUSG00000049658.13	0.490196	Bdp1
433	ENSMUSG00000056116.18	-0.490196	H2-T22
12	ENSMUSG00000003039.9	-0.488132	Fam32a
87	ENSMUSG00000020553.8	0.488132	Pctp
223	ENSMUSG00000029209.15	0.488132	Gnpda2
244	ENSMUSG00000030237.14	0.488132	Slco1a4
259	ENSMUSG00000031728.10	-0.488132	Zfp821
277	ENSMUSG00000033373.16	0.488132	Fntb
294	ENSMUSG00000034845.6	-0.488132	Plvap
344	ENSMUSG00000039967.14	0.488132	Zfp292
356	ENSMUSG00000041685.16	-0.488132	Fcho2
406	ENSMUSG00000049904.7	0.488132	Tmem17
480	ENSMUSG00000071647.5	-0.488132	Eml3
509	ENSMUSG00000084093.1	-0.488132	Gm16418
64	ENSMUSG00000018567.14	-0.486068	Gabarap
67	ENSMUSG00000018882.12	0.486068	Mrpl45
82	ENSMUSG00000020328.10	-0.486068	Nudcd2
131	ENSMUSG00000023118.15	-0.486068	Sympk
237	ENSMUSG00000029920.9	0.484004	Smarcad1
269	ENSMUSG00000032131.16	0.484004	Abcg4
289	ENSMUSG00000034312.15	0.484004	Iqsec1
328	ENSMUSG00000037860.15	-0.484004	Aim2
352	ENSMUSG00000040811.15	-0.484004	Eml2
389	ENSMUSG00000046605.14	-0.484004	B3gntl1
428	ENSMUSG00000054079.12	0.484004	Utp18
445	ENSMUSG00000060429.12	0.484004	Sntb1
455	ENSMUSG00000062760.10	-0.484004	NA
525	ENSMUSG00000097309.2	-0.484004	Gm17249
11	ENSMUSG00000002814.15	-0.48194	Top3a
73	ENSMUSG00000019971.10	-0.48194	Cep290
141	ENSMUSG00000024431.15	0.48194	Nr3c1
204	ENSMUSG00000028224.14	-0.48194	Nbn
362	ENSMUSG00000042404.16	0.48194	Dennd4b
392	ENSMUSG00000047446.18	0.48194	Arl4a
405	ENSMUSG00000049717.9	0.48194	Lig4
409	ENSMUSG00000050856.16	-0.48194	Atp5k
495	ENSMUSG00000074863.5	-0.48194	Platr25
505	ENSMUSG00000080775.1	0.48194	Gm6368
513	ENSMUSG00000085787.3	-0.48194	Gm13092
33	ENSMUSG00000007950.9	-0.479876	Abhd8
89	ENSMUSG00000020646.17	-0.479876	Mboat2
96	ENSMUSG00000020917.17	-0.479876	Acly
116	ENSMUSG00000022139.17	-0.479876	Mbnl2
134	ENSMUSG00000024136.14	-0.479876	Dnase1l2
173	ENSMUSG00000026103.14	0.479876	Gls
242	ENSMUSG00000030222.13	0.479876	Rerg
246	ENSMUSG00000030403.9	-0.479876	Vasp
254	ENSMUSG00000031099.16	-0.479876	Smarca1
283	ENSMUSG00000034042.16	0.479876	Gpbp1l1
293	ENSMUSG00000034781.5	-0.479876	Gna11
334	ENSMUSG00000038485.6	0.479876	Socs7
408	ENSMUSG00000050174.15	0.479876	Nudt6
539	ENSMUSG00000113660.1	-0.479876	Gm5626
74	ENSMUSG00000020087.5	-0.477812	Tysnd1
106	ENSMUSG00000021514.18	0.477812	Zfp369
119	ENSMUSG00000022214.15	-0.477812	Dcaf11
128	ENSMUSG00000022889.7	0.477812	Mrpl39
8	ENSMUSG00000001415.10	-0.475748	Smg5
9	ENSMUSG00000001416.13	-0.475748	Cct3
102	ENSMUSG00000021270.13	0.475748	Hsp90aa1
139	ENSMUSG00000024220.14	0.475748	Zfp523
152	ENSMUSG00000024789.13	-0.475748	Jak2
164	ENSMUSG00000025504.14	0.475748	Eps8l2
211	ENSMUSG00000028793.15	-0.475748	Rnf19b
252	ENSMUSG00000031026.15	-0.475748	Trim66
324	ENSMUSG00000037526.7	0.475748	Atg14
338	ENSMUSG00000038722.17	0.475748	Bud31
27	ENSMUSG00000006304.14	-0.473684	Arpc2
159	ENSMUSG00000025270.13	-0.473684	Alas2
165	ENSMUSG00000025558.19	-0.473684	Dock9
172	ENSMUSG00000026037.14	0.473684	Orc2
218	ENSMUSG00000029022.18	-0.473684	Miip
220	ENSMUSG00000029060.17	-0.473684	Mib2
221	ENSMUSG00000029110.13	0.473684	Rnf4
270	ENSMUSG00000032187.16	0.473684	Smarca4
290	ENSMUSG00000034560.6	0.473684	Washc4
291	ENSMUSG00000034595.17	-0.473684	Ppp1r18
317	ENSMUSG00000036902.11	0.473684	Neto2
318	ENSMUSG00000036968.15	-0.473684	Cnpy4
414	ENSMUSG00000052031.8	0.473684	Tagap1
452	ENSMUSG00000061315.14	-0.473684	Naca
536	ENSMUSG00000110148.1	-0.473684	5830408C22Rik
15	ENSMUSG00000003545.3	0.47162	Fosb
98	ENSMUSG00000021023.14	0.47162	Prorp
213	ENSMUSG00000028857.16	-0.47162	Tmem222
227	ENSMUSG00000029475.17	0.47162	Kdm2b
234	ENSMUSG00000029772.17	0.47162	Ahcyl2
333	ENSMUSG00000038421.13	-0.47162	Fcrla
493	ENSMUSG00000074656.12	0.47162	Eif2s2
494	ENSMUSG00000074825.4	-0.47162	Itpripl1
533	ENSMUSG00000106037.1	-0.47162	Gm4332
3	ENSMUSG00000000682.7	-0.469556	Cd52
34	ENSMUSG00000007987.12	-0.469556	Ift22
86	ENSMUSG00000020549.14	0.469556	Elac2
198	ENSMUSG00000027489.15	-0.469556	Necab3
247	ENSMUSG00000030612.6	0.469556	Mrpl46
274	ENSMUSG00000033061.15	-0.469556	Resp18
279	ENSMUSG00000033510.14	0.469556	Otud7a
287	ENSMUSG00000034248.7	-0.469556	Slc25a37
295	ENSMUSG00000034853.16	-0.469556	Acot11
308	ENSMUSG00000036019.8	0.469556	Tmtc2
380	ENSMUSG00000044876.15	-0.469556	Zfp444
386	ENSMUSG00000046324.12	-0.469556	Ermp1
461	ENSMUSG00000064302.13	0.469556	Clasp1
537	ENSMUSG00000112280.1	0.469556	A830082N09Rik

## Sheet: blood_hyp_M_corr_genes
	ENS	corr_spearman	mgi_symbol
377	ENSMUSG00000034245.10	-0.841073	Hdac11
499	ENSMUSG00000044147.8	0.795666	Arf6
475	ENSMUSG00000041592.16	-0.779154	Sdk2
132	ENSMUSG00000021687.14	-0.775026	Scamp1
685	ENSMUSG00000115127.1	-0.775026	Gm46515
187	ENSMUSG00000025265.14	-0.768834	Fgd1
334	ENSMUSG00000031930.11	-0.75645	Wwp2
628	ENSMUSG00000070822.5	-0.754386	Zscan18
491	ENSMUSG00000043259.15	0.748194	Fam13c
270	ENSMUSG00000028943.18	-0.742002	Espn
128	ENSMUSG00000021476.9	-0.739938	Habp4
206	ENSMUSG00000026278.14	-0.739938	Bok
202	ENSMUSG00000026121.13	-0.73581	Sema4c
271	ENSMUSG00000028974.13	-0.73581	Dffa
569	ENSMUSG00000055737.12	0.73581	Ghr
61	ENSMUSG00000015289.4	0.729618	Lage3
394	ENSMUSG00000035798.14	-0.72549	Zdhhc17
565	ENSMUSG00000055026.13	0.723426	Gabrg3
588	ENSMUSG00000059552.13	0.723426	Trp53
84	ENSMUSG00000019689.4	-0.721362	Fmc1
384	ENSMUSG00000035275.14	0.721362	Raver2
420	ENSMUSG00000037904.14	-0.721362	Ankrd9
264	ENSMUSG00000028673.10	-0.719298	Fuca1
557	ENSMUSG00000053173.12	-0.719298	Rpl18-ps2
669	ENSMUSG00000098104.1	0.71517	Gm6085
108	ENSMUSG00000020562.7	-0.713106	Efcab10
285	ENSMUSG00000029311.16	0.711042	Hsd17b11
516	ENSMUSG00000046985.11	0.702786	Tapt1
289	ENSMUSG00000029438.9	-0.69453	Bcl7a
75	ENSMUSG00000017376.15	-0.692466	Nlk
479	ENSMUSG00000041859.10	-0.688338	Mcm3
648	ENSMUSG00000079283.2	0.688338	2310009B15Rik
658	ENSMUSG00000090877.3	0.688338	Hspa1b
372	ENSMUSG00000033966.8	-0.684211	Cdkl4
239	ENSMUSG00000027490.17	-0.682147	E2f1
318	ENSMUSG00000031168.14	0.682147	Ebp
155	ENSMUSG00000023868.17	0.678019	Pde10a
172	ENSMUSG00000024563.16	-0.678019	Smad2
417	ENSMUSG00000037752.4	-0.678019	Xkr8
620	ENSMUSG00000068115.13	-0.678019	Ninl
30	ENSMUSG00000004460.17	0.675955	Dnajb11
587	ENSMUSG00000059363.10	-0.671827	Fxn
328	ENSMUSG00000031608.13	-0.669763	Galnt7
632	ENSMUSG00000072946.12	-0.669763	Ptgr2
179	ENSMUSG00000024944.6	-0.665635	Arl2
670	ENSMUSG00000098243.3	0.665635	Gm4258
681	ENSMUSG00000110355.1	0.665635	Gm7514
281	ENSMUSG00000029167.13	-0.663571	Ppargc1a
524	ENSMUSG00000048537.16	-0.663571	Phldb1
186	ENSMUSG00000025209.5	0.661507	Twnk
258	ENSMUSG00000028437.14	0.659443	Ubap1
57	ENSMUSG00000013858.14	0.657379	Tmem259
113	ENSMUSG00000020700.11	-0.657379	Map3k3
118	ENSMUSG00000020889.11	-0.657379	Nr1d1
17	ENSMUSG00000002393.14	-0.655315	Nr2f6
301	ENSMUSG00000030082.14	-0.655315	Sec61a1
631	ENSMUSG00000071662.4	-0.655315	Polr2g
413	ENSMUSG00000037325.10	0.653251	Bbs7
544	ENSMUSG00000051232.13	-0.653251	Tmem199
644	ENSMUSG00000078193.2	0.651187	Gm2000
74	ENSMUSG00000017299.13	0.649123	Dnttip1
256	ENSMUSG00000028407.4	-0.649123	Smim27
341	ENSMUSG00000032123.5	-0.649123	Dpagt1
94	ENSMUSG00000020088.10	-0.647059	Sar1a
552	ENSMUSG00000052684.4	0.647059	Jun
434	ENSMUSG00000038459.10	-0.644995	Abhd17c
671	ENSMUSG00000098318.7	-0.644995	NA
614	ENSMUSG00000064326.13	0.642931	Siva1
86	ENSMUSG00000019846.11	-0.638803	Lama4
395	ENSMUSG00000035829.13	-0.638803	Ppp1r26
292	ENSMUSG00000029550.11	0.636739	Sppl3
310	ENSMUSG00000030530.15	-0.636739	Furin
535	ENSMUSG00000049624.14	0.636739	Slc17a5
43	ENSMUSG00000006675.10	-0.634675	P4htm
337	ENSMUSG00000031984.8	-0.634675	2810004N23Rik
580	ENSMUSG00000058076.12	-0.634675	Sdhc
657	ENSMUSG00000087466.3	-0.634675	A330041J22Rik
152	ENSMUSG00000022964.14	0.632611	Tmem50b
171	ENSMUSG00000024561.11	-0.632611	Mbd1
373	ENSMUSG00000034009.14	-0.632611	Rxfp1
579	ENSMUSG00000058006.12	-0.632611	Mdn1
104	ENSMUSG00000020456.17	-0.630547	Ogdh
112	ENSMUSG00000020669.15	-0.630547	Sh3yl1
283	ENSMUSG00000029202.12	-0.630547	Pds5a
622	ENSMUSG00000068329.12	0.630547	Htra2
87	ENSMUSG00000019852.7	0.628483	Arfgef3
454	ENSMUSG00000039976.4	0.628483	Tbc1d16
661	ENSMUSG00000091971.3	0.628483	Hspa1a
73	ENSMUSG00000017221.14	-0.626419	Psmd3
116	ENSMUSG00000020827.18	0.626419	Mink1
195	ENSMUSG00000025764.14	-0.626419	Jade1
272	ENSMUSG00000028995.14	0.626419	Fam126a
471	ENSMUSG00000041216.15	0.626419	Clvs1
501	ENSMUSG00000044647.16	0.626419	Csrnp3
435	ENSMUSG00000038510.12	0.624355	Rpf2
440	ENSMUSG00000038784.13	-0.624355	Cnot4
554	ENSMUSG00000052957.8	-0.624355	Gas1
127	ENSMUSG00000021374.10	-0.622291	Nup153
266	ENSMUSG00000028862.6	-0.622291	Map3k6
300	ENSMUSG00000030062.7	0.622291	Rpn1
478	ENSMUSG00000041769.13	0.622291	Ppp2r2d
511	ENSMUSG00000045983.16	-0.622291	Eif4g1
591	ENSMUSG00000059866.13	0.622291	Tnip2
20	ENSMUSG00000002741.9	-0.620227	Ykt6
32	ENSMUSG00000004637.15	0.620227	Wwox
69	ENSMUSG00000016308.12	-0.620227	Ube2a
325	ENSMUSG00000031538.6	-0.620227	Plat
5	ENSMUSG00000000838.17	-0.618163	Fmr1
273	ENSMUSG00000028999.15	0.618163	Rint1
346	ENSMUSG00000032265.14	-0.618163	Tent5a
452	ENSMUSG00000039904.9	-0.618163	Gpr37
562	ENSMUSG00000054728.17	0.618163	Phactr1
153	ENSMUSG00000022983.16	-0.616099	Scaf4
180	ENSMUSG00000024959.14	-0.616099	Bad
528	ENSMUSG00000048915.12	0.616099	Efna5
665	ENSMUSG00000097589.9	-0.616099	Dleu2
40	ENSMUSG00000006154.13	0.614035	Eps8l1
52	ENSMUSG00000011751.16	0.614035	Sptbn4
85	ENSMUSG00000019761.10	-0.614035	Krt10
227	ENSMUSG00000027300.10	0.611971	Ubox5
305	ENSMUSG00000030341.17	-0.611971	Tnfrsf1a
335	ENSMUSG00000031937.7	-0.611971	Vstm5
610	ENSMUSG00000063296.5	0.611971	Tmem117
244	ENSMUSG00000027739.9	-0.609907	Rab33b
443	ENSMUSG00000038963.15	0.609907	Slco4a1
424	ENSMUSG00000038146.8	-0.607843	Notch3
425	ENSMUSG00000038150.7	0.607843	Ormdl3
603	ENSMUSG00000062202.14	-0.607843	Btbd9
136	ENSMUSG00000021832.8	-0.605779	Psmc6
236	ENSMUSG00000027429.16	0.605779	Sec23b
237	ENSMUSG00000027488.12	0.605779	Snta1
260	ENSMUSG00000028634.17	-0.605779	Hivep3
585	ENSMUSG00000058979.7	0.605779	Hdhd5
365	ENSMUSG00000033060.16	-0.603715	Lmo7
426	ENSMUSG00000038225.15	-0.603715	Primpol
593	ENSMUSG00000059981.12	0.603715	Taok2
143	ENSMUSG00000022211.9	-0.601651	Carmil3
207	ENSMUSG00000026307.12	0.599587	Scly
351	ENSMUSG00000032420.8	-0.599587	Nt5e
590	ENSMUSG00000059852.7	-0.599587	Kcng2
262	ENSMUSG00000028651.12	-0.597523	Ppie
430	ENSMUSG00000038332.13	-0.597523	Sesn1
484	ENSMUSG00000042541.10	-0.597523	Sem1
110	ENSMUSG00000020623.11	-0.595459	Map2k6
193	ENSMUSG00000025656.17	0.595459	Arhgef9
573	ENSMUSG00000056144.14	0.595459	Trim34a
655	ENSMUSG00000085071.1	-0.595459	Gm14066
674	ENSMUSG00000104103.1	0.595459	Gm9517
134	ENSMUSG00000021775.11	-0.593395	Nr1d2
18	ENSMUSG00000002546.16	0.591331	NA
50	ENSMUSG00000010911.12	0.591331	Apip
114	ENSMUSG00000020739.11	0.591331	Nup85
162	ENSMUSG00000024052.17	0.591331	Lpin2
327	ENSMUSG00000031561.16	0.591331	Tenm3
340	ENSMUSG00000032121.9	-0.591331	Tmem218
388	ENSMUSG00000035392.17	-0.591331	Dennd1a
408	ENSMUSG00000036833.16	-0.591331	Pnpla7
31	ENSMUSG00000004567.16	-0.589267	Mcoln1
56	ENSMUSG00000013833.15	0.589267	Med16
82	ENSMUSG00000019494.14	0.589267	Cops6
80	ENSMUSG00000018861.8	-0.587203	Fdxr
123	ENSMUSG00000021259.5	-0.587203	Cyp46a1
251	ENSMUSG00000028211.11	-0.587203	Trp53inp1
319	ENSMUSG00000031360.14	-0.587203	Ctps2
358	ENSMUSG00000032640.10	-0.587203	Chsy1
436	ENSMUSG00000038517.15	0.587203	Tbkbp1
520	ENSMUSG00000047547.14	-0.587203	Cltb
115	ENSMUSG00000020774.9	-0.585139	Aspa
360	ENSMUSG00000032782.19	0.585139	Cntrob
519	ENSMUSG00000047454.12	0.585139	Gphn
536	ENSMUSG00000049625.6	0.585139	Tifab
553	ENSMUSG00000052748.14	0.585139	Swt1
64	ENSMUSG00000015575.15	-0.583075	Atp6v0e
117	ENSMUSG00000020864.13	-0.583075	Ankrd40
570	ENSMUSG00000055884.8	-0.583075	Fancm
22	ENSMUSG00000003153.10	0.581011	Slc2a3
126	ENSMUSG00000021368.15	-0.581011	Tbc1d7
326	ENSMUSG00000031548.7	-0.581011	Sfrp1
500	ENSMUSG00000044408.7	0.581011	Sptssa
537	ENSMUSG00000049796.4	0.581011	Crh
572	ENSMUSG00000055963.12	-0.581011	Triqk
190	ENSMUSG00000025473.16	0.578947	Adam8
308	ENSMUSG00000030446.17	0.578947	Zfp273
370	ENSMUSG00000033845.13	-0.578947	Mrpl15
464	ENSMUSG00000040565.8	0.578947	Btaf1
507	ENSMUSG00000045752.13	0.578947	Tssc4
601	ENSMUSG00000061603.8	0.578947	Akap6
12	ENSMUSG00000001687.15	0.576883	Ubl3
97	ENSMUSG00000020135.13	-0.576883	Apc2
159	ENSMUSG00000023952.13	0.576883	Gtpbp2
168	ENSMUSG00000024423.6	-0.576883	Impact
564	ENSMUSG00000054843.9	-0.576883	Atrnl1
607	ENSMUSG00000063018.6	0.576883	2010204K13Rik
142	ENSMUSG00000022204.9	-0.574819	Ngdn
532	ENSMUSG00000049191.12	-0.574819	Rtl5
589	ENSMUSG00000059820.14	0.574819	Nkapd1
664	ENSMUSG00000097156.7	-0.574819	Gm3764
141	ENSMUSG00000022024.10	0.572755	Sugt1
241	ENSMUSG00000027540.13	-0.572755	Ptpn1
421	ENSMUSG00000037935.16	-0.572755	Smarce1
473	ENSMUSG00000041445.9	0.572755	Mmrn2
576	ENSMUSG00000056612.7	0.572755	Ppp1r14b
626	ENSMUSG00000069895.4	-0.572755	Atxn1l
54	ENSMUSG00000012609.19	-0.570691	Ttll5
177	ENSMUSG00000024875.5	-0.570691	Yif1a
200	ENSMUSG00000026090.16	0.570691	2010300C02Rik
234	ENSMUSG00000027384.6	-0.570691	Ndufaf5
389	ENSMUSG00000035478.14	-0.570691	Mbd3
399	ENSMUSG00000036098.15	-0.570691	Myrf
415	ENSMUSG00000037503.12	0.570691	Fam168b
79	ENSMUSG00000018697.14	0.568627	Aatf
164	ENSMUSG00000024104.11	-0.568627	Washc2
201	ENSMUSG00000026111.15	0.568627	Unc50
323	ENSMUSG00000031516.11	-0.568627	Dctn6
379	ENSMUSG00000034449.7	-0.568627	Dhrs11
463	ENSMUSG00000040506.16	-0.568627	Ambra1
556	ENSMUSG00000053141.16	0.568627	Ptprt
212	ENSMUSG00000026640.12	0.566563	Plxna2
367	ENSMUSG00000033697.16	0.566563	Arhgap39
396	ENSMUSG00000035969.15	-0.566563	Rusc2
533	ENSMUSG00000049300.11	0.566563	Prmt6
633	ENSMUSG00000073563.3	-0.566563	Csnk1g3
672	ENSMUSG00000099908.1	-0.566563	Gm28539
678	ENSMUSG00000108616.1	0.566563	Gm35040
14	ENSMUSG00000002032.17	-0.564499	Tmem25
280	ENSMUSG00000029135.10	0.564499	Fosl2
375	ENSMUSG00000034165.16	-0.564499	Ccnd3
545	ENSMUSG00000051319.6	0.564499	Mtln
574	ENSMUSG00000056167.8	-0.564499	Cnot10
615	ENSMUSG00000066442.17	-0.564499	Mthfs
623	ENSMUSG00000069020.9	0.564499	Urm1
23	ENSMUSG00000003154.15	0.562436	Foxj2
62	ENSMUSG00000015290.15	-0.562436	Ubl4a
217	ENSMUSG00000026866.16	-0.562436	Kynu
231	ENSMUSG00000027309.18	-0.562436	4930402H24Rik
276	ENSMUSG00000029030.14	0.562436	Tprgl
297	ENSMUSG00000029772.17	0.562436	Ahcyl2
329	ENSMUSG00000031627.9	-0.562436	Irf2
393	ENSMUSG00000035686.8	0.562436	Thrsp
21	ENSMUSG00000002778.14	-0.560372	Kdelr1
29	ENSMUSG00000004317.14	0.560372	Clcn5
105	ENSMUSG00000020467.15	-0.560372	Efemp1
131	ENSMUSG00000021624.9	0.560372	Cd180
255	ENSMUSG00000028381.8	0.560372	Ugcg
304	ENSMUSG00000030157.5	-0.560372	Clec2d
467	ENSMUSG00000040824.3	-0.560372	Snrpd2
485	ENSMUSG00000042589.18	-0.560372	Cux2
525	ENSMUSG00000048578.11	-0.560372	Mlec
640	ENSMUSG00000075271.4	0.560372	Ttc30a1
4	ENSMUSG00000000308.14	-0.558308	Ckmt1
137	ENSMUSG00000021902.7	0.558308	Phf7
174	ENSMUSG00000024601.9	-0.558308	Isoc1
534	ENSMUSG00000049536.5	-0.558308	Tceal1
634	ENSMUSG00000073643.11	-0.558308	Wdfy1
92	ENSMUSG00000020029.6	-0.556244	Nudt4
205	ENSMUSG00000026260.12	-0.556244	Ndufa10
208	ENSMUSG00000026319.13	-0.556244	Relch
233	ENSMUSG00000027381.16	0.556244	Bcl2l11
343	ENSMUSG00000032187.16	-0.556244	Smarca4
405	ENSMUSG00000036552.19	0.556244	Ermard
497	ENSMUSG00000044005.13	-0.556244	Gls2
504	ENSMUSG00000045268.13	-0.556244	Zfp691
209	ENSMUSG00000026377.12	0.55418	Nifk
216	ENSMUSG00000026814.16	0.55418	Eng
250	ENSMUSG00000028161.17	0.55418	Ppp3ca
253	ENSMUSG00000028274.17	-0.55418	Rngtt
404	ENSMUSG00000036478.8	-0.55418	Btg1
636	ENSMUSG00000073725.8	0.55418	Lmbrd1
103	ENSMUSG00000020397.15	0.552116	Med7
149	ENSMUSG00000022792.16	0.552116	Yars2
189	ENSMUSG00000025374.13	-0.552116	Nabp2
247	ENSMUSG00000027962.14	-0.552116	Vcam1
371	ENSMUSG00000033960.6	0.552116	Jcad
439	ENSMUSG00000038642.10	-0.552116	Ctss
647	ENSMUSG00000078974.10	-0.552116	Sec61g
676	ENSMUSG00000107994.1	0.552116	D830050J10Rik
222	ENSMUSG00000027180.12	0.550052	Fbxo3
666	ENSMUSG00000097675.2	-0.550052	1700101I11Rik
19	ENSMUSG00000002658.9	-0.547988	Gtf2f1
24	ENSMUSG00000003198.10	0.547988	Zfp959
53	ENSMUSG00000011958.17	-0.547988	Bnip2
170	ENSMUSG00000024535.16	-0.547988	Snx24
188	ENSMUSG00000025369.15	-0.547988	Smarcc2
215	ENSMUSG00000026803.17	0.547988	Ttf1
226	ENSMUSG00000027288.16	0.547988	Zfp106
312	ENSMUSG00000030584.14	0.547988	Dpf1
356	ENSMUSG00000032611.9	-0.547988	1700102P08Rik
403	ENSMUSG00000036459.15	-0.547988	Wtip
494	ENSMUSG00000043770.10	0.547988	Gm12481
560	ENSMUSG00000054256.11	-0.547988	Msi1
627	ENSMUSG00000069972.6	0.547988	Rps13-ps2
668	ENSMUSG00000097908.7	-0.547988	4933404O12Rik
78	ENSMUSG00000018381.15	-0.545924	Abi3
124	ENSMUSG00000021279.5	0.545924	Cdc42bpb
330	ENSMUSG00000031767.13	-0.545924	Nudt7
523	ENSMUSG00000047749.2	0.545924	Zc3hav1l
46	ENSMUSG00000008301.11	-0.54386	Phax
51	ENSMUSG00000010936.11	-0.54386	Vac14
96	ENSMUSG00000020092.9	-0.54386	Pald1
211	ENSMUSG00000026568.6	-0.54386	Mpc2
278	ENSMUSG00000029093.14	-0.54386	Sorcs2
299	ENSMUSG00000030061.16	-0.54386	Uba3
381	ENSMUSG00000034826.14	-0.54386	Nup54
599	ENSMUSG00000061080.11	0.54386	Lsamp
609	ENSMUSG00000063236.6	0.54386	1110038F14Rik
630	ENSMUSG00000071655.12	-0.54386	Ubxn1
68	ENSMUSG00000016194.14	0.541796	Hsd11b1
83	ENSMUSG00000019590.16	0.541796	Cyb561
203	ENSMUSG00000026203.16	0.541796	Dnajb2
268	ENSMUSG00000028899.11	0.541796	Taf12
350	ENSMUSG00000032417.10	-0.541796	Rwdd2a
414	ENSMUSG00000037363.9	0.541796	Letm2
522	ENSMUSG00000047675.15	0.541796	Rps8
540	ENSMUSG00000050052.12	-0.541796	Tdrp
659	ENSMUSG00000091697.2	0.541796	Eif3s6-ps2
36	ENSMUSG00000005148.8	-0.539732	Klf5
279	ENSMUSG00000029119.9	-0.539732	Man2b2
459	ENSMUSG00000040407.18	0.539732	Akap9
677	ENSMUSG00000108350.1	-0.539732	Gm44950
28	ENSMUSG00000004056.15	-0.537668	Akt2
182	ENSMUSG00000025034.9	0.537668	Trim8
306	ENSMUSG00000030403.9	0.537668	Vasp
307	ENSMUSG00000030428.16	-0.537668	Ttyh1
322	ENSMUSG00000031467.10	0.537668	Agpat5
446	ENSMUSG00000039231.18	0.537668	Suv39h1
594	ENSMUSG00000060090.16	-0.537668	Rp2
662	ENSMUSG00000092232.1	-0.537668	Gm20521
184	ENSMUSG00000025202.8	-0.535604	Scd3
232	ENSMUSG00000027327.16	0.535604	1700037H04Rik
284	ENSMUSG00000029212.11	0.535604	Gabrb1
317	ENSMUSG00000031153.16	-0.535604	Gripap1
566	ENSMUSG00000055214.15	-0.535604	Pld5
581	ENSMUSG00000058351.11	0.535604	Smim4
111	ENSMUSG00000020661.15	0.53354	Dnmt3a
339	ENSMUSG00000032011.5	-0.53354	Thy1
363	ENSMUSG00000032911.6	-0.53354	Cspg4
364	ENSMUSG00000032985.15	0.53354	5730522E02Rik
390	ENSMUSG00000035547.14	-0.53354	Capn5
432	ENSMUSG00000038390.11	-0.53354	Gpr162
481	ENSMUSG00000042111.9	-0.53354	Ccdc115
486	ENSMUSG00000042632.17	0.53354	Pla2g6
548	ENSMUSG00000052423.14	0.53354	B4galt3
549	ENSMUSG00000052430.15	0.53354	Bmpr1b
612	ENSMUSG00000063446.4	0.53354	Plppr1
194	ENSMUSG00000025743.14	-0.531476	Sdc3
248	ENSMUSG00000028073.15	0.531476	Pear1
332	ENSMUSG00000031917.12	-0.531476	Nip7
90	ENSMUSG00000019927.6	0.529412	Ube2d1
146	ENSMUSG00000022681.15	-0.529412	Ntan1
277	ENSMUSG00000029090.12	-0.529412	Adgra3
296	ENSMUSG00000029655.17	-0.529412	N4bp2l2
402	ENSMUSG00000036362.2	-0.529412	P2ry13
423	ENSMUSG00000038095.15	-0.529412	Sbno1
428	ENSMUSG00000038257.9	-0.529412	NA
496	ENSMUSG00000043885.14	-0.529412	Slc36a4
650	ENSMUSG00000080904.1	-0.529412	Gm11966
60	ENSMUSG00000015222.18	0.527348	Map2
122	ENSMUSG00000021258.10	-0.527348	Ccnk
290	ENSMUSG00000029452.18	-0.527348	Tmem116
311	ENSMUSG00000030532.6	0.527348	Hddc3
380	ENSMUSG00000034748.16	0.527348	Sirt6
391	ENSMUSG00000035595.6	-0.527348	Fam174c
617	ENSMUSG00000066735.8	-0.527348	Vkorc1l1
629	ENSMUSG00000071648.4	0.527348	Rom1
682	ENSMUSG00000111673.1	-0.527348	Gm29724
6	ENSMUSG00000001016.12	-0.525284	Ilf2
11	ENSMUSG00000001632.16	0.525284	Brpf1
55	ENSMUSG00000013523.13	-0.525284	Bcas1
274	ENSMUSG00000029001.15	-0.525284	Fbxo44
338	ENSMUSG00000032009.8	-0.525284	Sesn3
344	ENSMUSG00000032192.9	-0.525284	Gnb5
349	ENSMUSG00000032396.17	0.525284	Dis3l
412	ENSMUSG00000037260.8	0.525284	Hgsnat
422	ENSMUSG00000038048.8	0.525284	Cntnap5c
444	ENSMUSG00000039069.19	-0.525284	Mtg2
493	ENSMUSG00000043602.5	-0.525284	Zfp3
541	ENSMUSG00000050627.13	-0.525284	Gpd1l
295	ENSMUSG00000029623.14	0.52322	Pdap1
342	ENSMUSG00000032127.9	-0.52322	Vps11
407	ENSMUSG00000036707.16	-0.52322	Cab39
448	ENSMUSG00000039501.14	-0.52322	Znfx1
458	ENSMUSG00000040097.16	-0.52322	Flywch1
561	ENSMUSG00000054509.7	0.52322	Parp4
584	ENSMUSG00000058975.7	-0.52322	Kcnc1
586	ENSMUSG00000059187.12	0.52322	Tafa1
604	ENSMUSG00000062397.8	-0.52322	Zfp706
680	ENSMUSG00000110150.1	-0.52322	Gm8523
89	ENSMUSG00000019888.16	0.521156	Mgat4c
191	ENSMUSG00000025607.15	0.521156	Copg2
347	ENSMUSG00000032300.7	0.521156	1700017B05Rik
510	ENSMUSG00000045912.9	0.521156	C2cd4c
613	ENSMUSG00000063696.7	0.521156	Gm8730
120	ENSMUSG00000020962.14	0.519092	Gtf2a1
145	ENSMUSG00000022466.6	-0.519092	Rpap3
175	ENSMUSG00000024608.11	0.519092	Rps14
275	ENSMUSG00000029020.13	-0.519092	Mfn2
302	ENSMUSG00000030089.15	0.519092	Slc41a3
303	ENSMUSG00000030101.15	-0.519092	Sumf1
336	ENSMUSG00000031983.7	-0.519092	2310022B05Rik
366	ENSMUSG00000033157.17	-0.519092	Abhd10
431	ENSMUSG00000038384.16	-0.519092	Setd1b
438	ENSMUSG00000038538.17	-0.519092	Ubn2
597	ENSMUSG00000060601.13	0.519092	Nr1h2
641	ENSMUSG00000075296.5	0.519092	Aldh3b2
101	ENSMUSG00000020366.18	-0.517028	Mapk9
135	ENSMUSG00000021786.13	-0.517028	Oxsm
214	ENSMUSG00000026679.3	0.517028	Enkur
229	ENSMUSG00000027305.9	-0.517028	Ndufaf1
331	ENSMUSG00000031864.16	-0.517028	Ints10
392	ENSMUSG00000035623.14	-0.517028	Rsf1
400	ENSMUSG00000036167.16	-0.517028	Pphln1
410	ENSMUSG00000036975.5	-0.517028	Tmem177
442	ENSMUSG00000038866.15	-0.517028	Zcchc2
542	ENSMUSG00000050822.11	-0.517028	Slc29a4
575	ENSMUSG00000056492.6	-0.517028	Adgrf5
166	ENSMUSG00000024228.12	-0.514964	Nudt12
181	ENSMUSG00000024966.9	0.514964	Stip1
219	ENSMUSG00000027012.15	0.514964	Dync1i2
257	ENSMUSG00000028426.10	0.514964	Rad23b
287	ENSMUSG00000029404.15	-0.514964	Arl6ip4
362	ENSMUSG00000032875.8	-0.514964	Arhgef17
451	ENSMUSG00000039683.16	0.514964	Sdk1
470	ENSMUSG00000041119.12	-0.514964	Pde9a
598	ENSMUSG00000060657.8	0.514964	Marf1
686	ENSMUSG00000117295.1	-0.514964	Gm5492
10	ENSMUSG00000001524.14	-0.5129	Gtf2h4
185	ENSMUSG00000025203.6	-0.5129	Scd2
259	ENSMUSG00000028540.6	-0.5129	Dph2
469	ENSMUSG00000040943.12	-0.5129	Tet2
505	ENSMUSG00000045282.7	0.5129	Tmem86b
531	ENSMUSG00000049148.8	-0.5129	Plcxd3
563	ENSMUSG00000054737.11	-0.5129	Zfp182
568	ENSMUSG00000055541.17	-0.5129	Lair1
643	ENSMUSG00000078139.3	-0.5129	AK157302
58	ENSMUSG00000014030.15	0.510836	Pax5
100	ENSMUSG00000020319.9	0.510836	Wdpcp
130	ENSMUSG00000021594.11	0.510836	Srd5a1
316	ENSMUSG00000030921.17	-0.510836	Trim30a
352	ENSMUSG00000032468.11	0.510836	Armc8
441	ENSMUSG00000038805.10	0.510836	Six3
449	ENSMUSG00000039539.13	0.510836	Sgcz
555	ENSMUSG00000053094.15	-0.510836	Tmem248
582	ENSMUSG00000058690.14	-0.510836	Ccser2
63	ENSMUSG00000015501.10	-0.508772	Hivep2
70	ENSMUSG00000016487.15	0.508772	Ppfibp1
77	ENSMUSG00000018166.8	0.508772	Erbb3
139	ENSMUSG00000021991.9	0.508772	Cacna2d3
157	ENSMUSG00000023939.7	-0.508772	Mrpl14
196	ENSMUSG00000025812.18	0.508772	Pard3
583	ENSMUSG00000058833.11	-0.508772	Rex1bd
9	ENSMUSG00000001305.5	-0.506708	Rrp15
39	ENSMUSG00000005936.19	0.506708	Kctd20
81	ENSMUSG00000019139.10	-0.506708	Isyna1
98	ENSMUSG00000020150.13	0.506708	Gamt
154	ENSMUSG00000023021.15	-0.506708	Cers5
156	ENSMUSG00000023911.12	-0.506708	Flywch2
223	ENSMUSG00000027244.14	0.506708	Atg13
242	ENSMUSG00000027660.16	0.506708	Skil
246	ENSMUSG00000027784.10	-0.506708	Ppm1l
324	ENSMUSG00000031517.8	-0.506708	Gpm6a
345	ENSMUSG00000032217.13	-0.506708	Rnf111
488	ENSMUSG00000042750.7	0.506708	Bex2
513	ENSMUSG00000046532.8	0.506708	Ar
673	ENSMUSG00000101464.1	-0.506708	Gm7436
72	ENSMUSG00000017057.9	-0.504644	Il13ra1
176	ENSMUSG00000024780.7	-0.504644	Cdc37l1
183	ENSMUSG00000025145.13	0.504644	Lrrc45
220	ENSMUSG00000027111.16	-0.504644	Itga6
225	ENSMUSG00000027248.13	-0.504644	Pdia3
314	ENSMUSG00000030872.14	-0.504644	Gga2
348	ENSMUSG00000032324.11	-0.504644	Tspan3
374	ENSMUSG00000034110.8	-0.504644	Kctd7
378	ENSMUSG00000034390.16	-0.504644	Cmip
429	ENSMUSG00000038319.14	0.504644	Kcnh2
578	ENSMUSG00000057863.6	-0.504644	Rpl36
683	ENSMUSG00000111897.1	0.504644	Gm19810
45	ENSMUSG00000007656.13	0.50258	Arpp19
95	ENSMUSG00000020089.8	-0.50258	Ppa1
161	ENSMUSG00000024018.18	0.50258	Ccdc167
357	ENSMUSG00000032637.15	0.50258	Atxn2l
521	ENSMUSG00000047657.6	-0.50258	Crry-ps
530	ENSMUSG00000049076.12	-0.50258	Acap2
625	ENSMUSG00000069565.12	-0.50258	Dazap1
8	ENSMUSG00000001166.17	0.500516	Oas1c
33	ENSMUSG00000004897.16	-0.500516	Hdgf
35	ENSMUSG00000005034.15	-0.500516	Prkacb
107	ENSMUSG00000020536.12	0.500516	Llgl1
138	ENSMUSG00000021973.9	-0.500516	Micu2
224	ENSMUSG00000027245.11	0.500516	Hypk
353	ENSMUSG00000032470.17	0.500516	Mras
382	ENSMUSG00000034845.6	-0.500516	Plvap
3	ENSMUSG00000000295.13	0.498452	Hddc2
16	ENSMUSG00000002280.11	-0.498452	Ciao3
26	ENSMUSG00000003534.17	0.498452	Ddr1
34	ENSMUSG00000004933.17	-0.498452	Matk
67	ENSMUSG00000015806.12	-0.498452	Qdpr
218	ENSMUSG00000026867.18	0.498452	Gapvd1
252	ENSMUSG00000028243.5	-0.498452	Ubxn2b
267	ENSMUSG00000028883.17	0.498452	Sema3a
354	ENSMUSG00000032536.12	-0.498452	Trak1
416	ENSMUSG00000037652.15	-0.498452	Phc3
512	ENSMUSG00000046442.4	-0.498452	Ppm1e
527	ENSMUSG00000048701.13	-0.498452	Ccdc6
546	ENSMUSG00000052253.6	0.498452	Zfp622
637	ENSMUSG00000074646.10	-0.498452	6430550D23Rik
638	ENSMUSG00000074682.4	-0.498452	Zcchc3
663	ENSMUSG00000096210.2	-0.498452	H1f0
121	ENSMUSG00000021133.9	0.496388	Susd6
210	ENSMUSG00000026480.12	-0.496388	Ncf2
230	ENSMUSG00000027306.15	-0.496388	Nusap1
243	ENSMUSG00000027663.12	-0.496388	Zmat3
254	ENSMUSG00000028282.12	-0.496388	Casp8ap2
265	ENSMUSG00000028717.12	0.496388	Tal1
355	ENSMUSG00000032555.10	-0.496388	Topbp1
361	ENSMUSG00000032803.15	0.496388	Cdv3
368	ENSMUSG00000033739.8	-0.496388	Fkbpl
461	ENSMUSG00000040459.11	-0.496388	Arglu1
518	ENSMUSG00000047434.14	-0.496388	Xxylt1
539	ENSMUSG00000049858.8	0.496388	Suox
606	ENSMUSG00000062929.8	-0.496388	Cfl2
616	ENSMUSG00000066647.8	-0.496388	Gm5113
654	ENSMUSG00000085054.2	-0.496388	Gm15834
47	ENSMUSG00000009905.5	0.494324	Kdsr
66	ENSMUSG00000015790.16	-0.494324	Surf1
102	ENSMUSG00000020380.16	0.494324	Rad50
144	ENSMUSG00000022234.15	0.494324	Cct5
167	ENSMUSG00000024235.11	-0.494324	NA
197	ENSMUSG00000025909.16	0.494324	Sntg1
238	ENSMUSG00000027489.15	-0.494324	Necab3
249	ENSMUSG00000028078.14	-0.494324	Dclk2
387	ENSMUSG00000035372.2	-0.494324	1810055G02Rik
427	ENSMUSG00000038248.8	0.494324	Sobp
489	ENSMUSG00000042797.9	-0.494324	Aqp11
514	ENSMUSG00000046822.13	-0.494324	NA
571	ENSMUSG00000055943.5	-0.494324	Emc7
649	ENSMUSG00000079445.3	-0.494324	B3gnt7
147	ENSMUSG00000022706.16	0.49226	Mrpl40
169	ENSMUSG00000024462.17	-0.49226	Gabbr1
192	ENSMUSG00000025647.16	-0.49226	Shisa5
228	ENSMUSG00000027301.7	0.49226	Oxt
298	ENSMUSG00000030008.9	0.49226	Pradc1
398	ENSMUSG00000036052.14	-0.49226	Dnajb5
483	ENSMUSG00000042507.15	-0.49226	Elmsan1
559	ENSMUSG00000053825.15	0.49226	Ppfia2
651	ENSMUSG00000081094.4	-0.49226	Rpl19-ps11
679	ENSMUSG00000109008.2	0.49226	Gm44899
333	ENSMUSG00000031918.16	0.490196	Mtmr2
383	ENSMUSG00000035247.16	-0.490196	Hectd1
495	ENSMUSG00000043857.16	-0.490196	Mgat5b
600	ENSMUSG00000061524.8	0.490196	Zic2
13	ENSMUSG00000001755.12	0.488132	Coasy
27	ENSMUSG00000003974.6	0.488132	Grm3
140	ENSMUSG00000021998.16	-0.488132	Lcp1
245	ENSMUSG00000027770.5	-0.488132	Dhx36
263	ENSMUSG00000028656.14	-0.488132	Cap1
288	ENSMUSG00000029422.15	-0.488132	Rsrc2
293	ENSMUSG00000029561.17	-0.488132	Oasl2
409	ENSMUSG00000036966.15	0.488132	Spryd3
468	ENSMUSG00000040865.15	-0.488132	Ino80d
492	ENSMUSG00000043557.16	-0.488132	Mdga1
592	ENSMUSG00000059897.5	0.488132	Zfp930
624	ENSMUSG00000069049.11	0.488132	NA
642	ENSMUSG00000075316.11	0.488132	Scn9a
660	ENSMUSG00000091908.7	0.488132	Gm17231
684	ENSMUSG00000112364.1	-0.488132	4930503E24Rik
15	ENSMUSG00000002233.13	-0.486068	Rhoc
49	ENSMUSG00000010476.14	-0.486068	Ebf3
119	ENSMUSG00000020919.11	-0.486068	Stat5b
240	ENSMUSG00000027510.17	-0.486068	Rbm38
291	ENSMUSG00000029480.13	0.486068	Dhx37
315	ENSMUSG00000030898.15	0.486068	Cckbr
490	ENSMUSG00000042834.15	-0.486068	Nrep
502	ENSMUSG00000045103.19	0.486068	Dmd
543	ENSMUSG00000051159.16	0.486068	Cited1
551	ENSMUSG00000052572.19	0.486068	Dlg2
645	ENSMUSG00000078348.4	-0.486068	Sf3b5
7	ENSMUSG00000001151.10	-0.484004	Pcnt
163	ENSMUSG00000024099.15	-0.484004	Ndufv2
173	ENSMUSG00000024590.8	0.484004	Lmnb1
213	ENSMUSG00000026648.18	-0.484004	Dclre1c
269	ENSMUSG00000028901.13	-0.484004	Gmeb1
455	ENSMUSG00000040003.18	0.484004	Magi2
460	ENSMUSG00000040423.11	-0.484004	Rc3h1
498	ENSMUSG00000044122.15	0.484004	Proca1
503	ENSMUSG00000045160.14	0.484004	Bola3
550	ENSMUSG00000052456.9	-0.484004	Asna1
602	ENSMUSG00000061887.14	0.484004	Ssbp3
635	ENSMUSG00000073664.11	0.484004	Nbeal1
41	ENSMUSG00000006289.14	0.48194	Osgep
133	ENSMUSG00000021764.8	-0.48194	Ndufs4
148	ENSMUSG00000022769.9	0.48194	Sdf2l1
151	ENSMUSG00000022940.17	0.48194	Pigp
204	ENSMUSG00000026248.9	-0.48194	Mrpl44
221	ENSMUSG00000027176.8	0.48194	Cstf3
282	ENSMUSG00000029189.10	-0.48194	Sel1l3
369	ENSMUSG00000033792.12	-0.48194	Atp7a
397	ENSMUSG00000035992.15	-0.48194	Fnip1
401	ENSMUSG00000036186.5	-0.48194	Dipk1b
406	ENSMUSG00000036698.11	0.48194	Ago2
529	ENSMUSG00000048960.13	0.48194	Prex2
25	ENSMUSG00000003527.9	0.479876	Ess2
99	ENSMUSG00000020152.7	0.479876	Actr2
150	ENSMUSG00000022906.15	-0.479876	Parp9
456	ENSMUSG00000040029.15	-0.479876	Ipo8
457	ENSMUSG00000040035.14	-0.479876	Disp2
462	ENSMUSG00000040481.17	-0.479876	Bptf
466	ENSMUSG00000040729.8	-0.479876	Cep126
477	ENSMUSG00000041623.17	-0.479876	D11Wsu47e
480	ENSMUSG00000041923.15	0.479876	Nol4
509	ENSMUSG00000045799.6	0.479876	Gm9800
538	ENSMUSG00000049804.9	0.479876	Armcx4
652	ENSMUSG00000081731.1	0.479876	Calr-ps
653	ENSMUSG00000084113.1	-0.479876	Gm14277
65	ENSMUSG00000015766.14	0.477812	Eps8
76	ENSMUSG00000017400.10	0.477812	Stac2
129	ENSMUSG00000021514.18	0.477812	Zfp369
160	ENSMUSG00000023961.16	-0.477812	Enpp4
198	ENSMUSG00000025915.14	0.477812	Sgk3
261	ENSMUSG00000028646.16	0.477812	Rragc
313	ENSMUSG00000030726.16	-0.477812	Pold3
472	ENSMUSG00000041355.13	0.477812	Ssr2
474	ENSMUSG00000041471.9	0.477812	Shld2
506	ENSMUSG00000045671.17	-0.477812	Spred2
517	ENSMUSG00000047045.17	-0.477812	Tmem164
596	ENSMUSG00000060519.11	0.477812	Tor3a
646	ENSMUSG00000078485.3	-0.477812	Plekhn1
37	ENSMUSG00000005161.15	-0.475748	Prdx2
42	ENSMUSG00000006574.15	-0.475748	Slc4a1
88	ENSMUSG00000019854.17	-0.475748	Reps1
93	ENSMUSG00000020083.13	-0.475748	Fam241b
286	ENSMUSG00000029345.13	0.475748	Tfip11
320	ENSMUSG00000031399.15	0.475748	Fam3a
359	ENSMUSG00000032712.16	-0.475748	Resf1
385	ENSMUSG00000035297.14	0.475748	Cops4
515	ENSMUSG00000046949.16	0.475748	Nqo2
621	ENSMUSG00000068290.11	-0.475748	Ddrgk1
48	ENSMUSG00000010067.13	-0.473684	Rassf1
71	ENSMUSG00000016763.15	-0.473684	Scube1
109	ENSMUSG00000020593.16	0.473684	Lpin1
125	ENSMUSG00000021366.8	0.473684	Hivep1
178	ENSMUSG00000024907.7	-0.473684	Gal
235	ENSMUSG00000027424.11	0.473684	Mgme1
419	ENSMUSG00000037876.17	-0.473684	Jmjd1c
437	ENSMUSG00000038526.14	-0.473684	Car14
447	ENSMUSG00000039236.18	-0.473684	Isg20
450	ENSMUSG00000039585.15	0.473684	Myo9a
487	ENSMUSG00000042726.14	0.473684	Trafd1
508	ENSMUSG00000045757.6	-0.473684	Zfp764
547	ENSMUSG00000052373.14	-0.473684	Mpp3
558	ENSMUSG00000053175.17	-0.473684	Bcl3
567	ENSMUSG00000055430.4	-0.473684	Nap1l5
577	ENSMUSG00000057594.12	-0.473684	Arl16
618	ENSMUSG00000067344.7	0.473684	Rps25-ps1
639	ENSMUSG00000074807.3	-0.473684	Gm10762
1	ENSMUSG00000000149.10	-0.47162	Gna12
44	ENSMUSG00000006715.11	-0.47162	Gmnn
59	ENSMUSG00000014077.13	0.47162	Chp1
91	ENSMUSG00000019982.15	0.47162	Myb
106	ENSMUSG00000020482.4	-0.47162	Ccdc117
165	ENSMUSG00000024137.9	-0.47162	E4f1
199	ENSMUSG00000026031.15	0.47162	Cflar
294	ENSMUSG00000029575.17	-0.47162	Mmab
321	ENSMUSG00000031428.11	-0.47162	Zcchc18
418	ENSMUSG00000037851.13	-0.47162	Iars
433	ENSMUSG00000038418.7	0.47162	Egr1
445	ENSMUSG00000039217.13	0.47162	Il18
605	ENSMUSG00000062563.15	-0.47162	Cys1
608	ENSMUSG00000063160.12	-0.47162	Numbl
611	ENSMUSG00000063364.10	-0.47162	3300002I08Rik
667	ENSMUSG00000097887.2	0.47162	Gm26542
2	ENSMUSG00000000197.8	-0.469556	Nalcn
38	ENSMUSG00000005674.9	0.469556	Tomm40l
158	ENSMUSG00000023947.8	-0.469556	Nfkbie
309	ENSMUSG00000030527.15	-0.469556	Crtc3
376	ENSMUSG00000034201.13	0.469556	Gas2l1
386	ENSMUSG00000035342.14	-0.469556	Lzts2
411	ENSMUSG00000037197.11	0.469556	Rbm17
453	ENSMUSG00000039958.17	-0.469556	Etfbkmt
465	ENSMUSG00000040722.7	-0.469556	Scamp5
476	ENSMUSG00000041607.17	-0.469556	Mbp
482	ENSMUSG00000042198.12	-0.469556	Chchd7
526	ENSMUSG00000048644.8	0.469556	Ctxn1
595	ENSMUSG00000060450.14	-0.469556	Rnf14
619	ENSMUSG00000067629.13	-0.469556	Syngap1
656	ENSMUSG00000086938.9	-0.469556	4930481A15Rik
675	ENSMUSG00000104213.5	-0.469556	Ighd

## Sheet: blood_hyp_F_corr_genes
	ENS	corr_spearman	mgi_symbol
114	ENSMUSG00000021185.16	0.855521	Dglucy
119	ENSMUSG00000021270.13	0.851393	Hsp90aa1
1	__no_feature	-0.836945	NA
162	ENSMUSG00000023845.7	-0.77709	Lnpep
438	ENSMUSG00000040565.8	0.77709	Btaf1
27	ENSMUSG00000004070.15	0.775026	Hmox2
417	ENSMUSG00000039046.15	0.770898	Usp6nl
187	ENSMUSG00000025184.10	-0.748194	R3hcc1l
215	ENSMUSG00000026956.15	0.74613	Uap1l1
192	ENSMUSG00000025764.14	0.737874	Jade1
498	ENSMUSG00000048100.13	-0.73581	Taf13
350	ENSMUSG00000033308.16	-0.727554	Dpyd
155	ENSMUSG00000022961.18	-0.72549	Son
271	ENSMUSG00000029007.8	0.72549	Agtrap
521	ENSMUSG00000053007.9	-0.72549	Creb5
270	ENSMUSG00000028917.14	0.721362	Plekhm2
614	ENSMUSG00000085363.1	0.717234	Gm15478
249	ENSMUSG00000028053.13	0.713106	Ash1l
460	ENSMUSG00000042331.13	-0.713106	Specc1
373	ENSMUSG00000035142.18	0.711042	Nubpl
381	ENSMUSG00000035711.5	-0.711042	Dok3
13	ENSMUSG00000002428.12	-0.706914	Hltf
8	ENSMUSG00000002043.17	-0.702786	Trappc6a
396	ENSMUSG00000037326.10	0.702786	Capn15
416	ENSMUSG00000038963.15	0.700722	Slco4a1
39	ENSMUSG00000006304.14	-0.698658	Arpc2
242	ENSMUSG00000027784.10	0.698658	Ppm1l
273	ENSMUSG00000029073.9	-0.696594	Cptp
455	ENSMUSG00000042035.11	0.696594	Igsf3
226	ENSMUSG00000027272.5	-0.69453	Ubr1
362	ENSMUSG00000034006.17	0.69453	Slc66a2
77	ENSMUSG00000019055.15	-0.692466	Plod1
132	ENSMUSG00000021725.9	-0.692466	Parp8
429	ENSMUSG00000039852.17	-0.692466	Rere
171	ENSMUSG00000024410.15	-0.690402	Rmc1
315	ENSMUSG00000031068.8	0.688338	Glrx3
543	ENSMUSG00000055805.15	0.688338	Fmnl1
151	ENSMUSG00000022516.10	0.686275	Nudt16l1
369	ENSMUSG00000034930.16	-0.686275	Rtkn
71	ENSMUSG00000018076.12	0.684211	Med13l
291	ENSMUSG00000029624.10	-0.684211	Ptcd1
25	ENSMUSG00000003934.5	-0.682147	Efnb3
284	ENSMUSG00000029482.4	0.680083	Aacs
462	ENSMUSG00000042626.13	-0.680083	Shc1
443	ENSMUSG00000041119.12	-0.678019	Pde9a
467	ENSMUSG00000043668.13	0.678019	Tox3
67	ENSMUSG00000017428.16	0.673891	Psmd11
413	ENSMUSG00000038608.15	0.673891	Dock10
593	ENSMUSG00000074682.4	0.673891	Zcchc3
554	ENSMUSG00000058402.14	-0.671827	Zfp420
596	ENSMUSG00000075122.5	-0.669763	Cd80
101	ENSMUSG00000020536.12	-0.667699	Llgl1
76	ENSMUSG00000018999.14	0.665635	Slc35b4
128	ENSMUSG00000021585.10	-0.663571	Cast
552	ENSMUSG00000057894.10	0.663571	Zfp329
38	ENSMUSG00000006281.8	-0.661507	Tep1
515	ENSMUSG00000052144.8	-0.661507	Ppp4r2
471	ENSMUSG00000044636.6	0.659443	Csrnp2
41	ENSMUSG00000006717.7	0.657379	Acot13
117	ENSMUSG00000021250.13	0.657379	Fos
157	ENSMUSG00000023027.13	0.655315	Atf1
574	ENSMUSG00000064225.6	-0.655315	Paqr9
97	ENSMUSG00000020472.14	0.653251	Zkscan17
625	ENSMUSG00000096472.2	-0.653251	Cdkn2d
94	ENSMUSG00000020315.18	-0.651187	Sptbn1
92	ENSMUSG00000020156.16	0.644995	Pwwp3a
304	ENSMUSG00000030322.12	0.644995	Mbd4
615	ENSMUSG00000085586.1	-0.644995	Gm11613
80	ENSMUSG00000019578.11	-0.642931	Ubxn6
366	ENSMUSG00000034484.8	-0.642931	Snx2
161	ENSMUSG00000023456.15	-0.640867	NA
134	ENSMUSG00000021772.15	0.638803	Nkiras1
363	ENSMUSG00000034210.14	0.638803	Efcab14
104	ENSMUSG00000020604.13	0.636739	Arsg
412	ENSMUSG00000038602.7	-0.636739	Slc35f1
627	ENSMUSG00000096935.5	0.636739	1700113A16Rik
127	ENSMUSG00000021577.14	0.634675	Sdha
290	ENSMUSG00000029602.11	0.634675	Rasal1
630	ENSMUSG00000097177.8	0.632611	9330159M07Rik
63	ENSMUSG00000015869.16	0.630547	Prpsap1
70	ENSMUSG00000017999.16	-0.630547	Ddx27
221	ENSMUSG00000027104.18	0.630547	Atf2
340	ENSMUSG00000032118.16	-0.630547	Fez1
107	ENSMUSG00000020859.16	-0.628483	Spag9
191	ENSMUSG00000025555.14	0.628483	Farp1
497	ENSMUSG00000048000.15	-0.628483	Gigyf2
565	ENSMUSG00000060657.8	0.628483	Marf1
53	ENSMUSG00000014599.10	-0.626419	Csf1
310	ENSMUSG00000030682.4	0.626419	Cdipt
544	ENSMUSG00000056296.17	0.626419	Synpr
590	ENSMUSG00000072066.7	-0.626419	6720489N17Rik
111	ENSMUSG00000021000.17	0.624355	Mia2
112	ENSMUSG00000021044.15	0.624355	Adck1
379	ENSMUSG00000035473.10	0.624355	Galm
511	ENSMUSG00000051246.3	-0.624355	Msantd1
632	ENSMUSG00000097994.1	0.624355	Gm26982
141	ENSMUSG00000022064.10	-0.622291	Pibf1
179	ENSMUSG00000024736.15	-0.620227	Tmem132a
265	ENSMUSG00000028782.14	0.620227	Adgrb2
383	ENSMUSG00000036192.15	0.620227	Rorb
420	ENSMUSG00000039067.5	0.620227	Psmd7
447	ENSMUSG00000041702.7	0.620227	Btbd7
559	ENSMUSG00000059058.7	0.618163	Tma7-ps
35	ENSMUSG00000005501.14	-0.616099	Usp40
86	ENSMUSG00000019998.6	0.616099	Stx7
195	ENSMUSG00000025969.15	-0.616099	Nrp2
374	ENSMUSG00000035198.9	-0.616099	Tubg1
395	ENSMUSG00000037266.18	0.616099	Rsrp1
506	ENSMUSG00000049858.8	-0.616099	Suox
518	ENSMUSG00000052748.14	-0.616099	Swt1
328	ENSMUSG00000031511.15	-0.614035	NA
517	ENSMUSG00000052593.16	0.614035	Adam17
520	ENSMUSG00000052906.7	-0.614035	Ubxn8
587	ENSMUSG00000070705.3	0.614035	Eid2b
15	ENSMUSG00000002496.10	-0.611971	Tsc2
24	ENSMUSG00000003662.10	0.611971	Ciao1
48	ENSMUSG00000010307.7	0.611971	Tmem86a
58	ENSMUSG00000015342.6	0.611971	Xk
108	ENSMUSG00000020865.16	-0.611971	Abcc3
295	ENSMUSG00000029836.15	0.609907	Cbx3
311	ENSMUSG00000030798.15	0.609907	Cd37
324	ENSMUSG00000031352.10	-0.609907	Hccs
378	ENSMUSG00000035437.15	-0.609907	Rabgap1
422	ENSMUSG00000039145.16	0.609907	Camk1d
468	ENSMUSG00000044068.7	-0.607843	Zrsr1
474	ENSMUSG00000044876.15	-0.607843	Zfp444
584	ENSMUSG00000067370.4	-0.607843	B3galt4
306	ENSMUSG00000030397.11	-0.605779	Mark4
365	ENSMUSG00000034300.17	-0.605779	Fam53c
480	ENSMUSG00000045435.9	0.605779	Tmem60
56	ENSMUSG00000015133.17	0.603715	Lrrk1
586	ENSMUSG00000070371.11	0.603715	Prss36
79	ENSMUSG00000019297.9	0.601651	Nop9
89	ENSMUSG00000020130.9	0.601651	Tbc1d15
230	ENSMUSG00000027381.16	0.601651	Bcl2l11
444	ENSMUSG00000041235.12	-0.601651	Chd7
469	ENSMUSG00000044083.12	-0.601651	Efcab8
55	ENSMUSG00000015120.15	-0.599587	Ube2i
522	ENSMUSG00000053134.13	0.599587	Supt7l
272	ENSMUSG00000029034.9	-0.597523	Ints11
491	ENSMUSG00000047036.8	0.597523	Zfp445
642	ENSMUSG00000109118.1	0.597523	Gm32031
90	ENSMUSG00000020132.10	0.595459	Rab21
99	ENSMUSG00000020519.5	0.595459	Sap30l
174	ENSMUSG00000024491.16	-0.595459	Rbm27
326	ENSMUSG00000031425.15	-0.595459	Plp1
372	ENSMUSG00000035042.2	0.595459	Ccl5
573	ENSMUSG00000064090.14	0.595459	Vrk2
234	ENSMUSG00000027472.14	-0.593395	Pdrg1
597	ENSMUSG00000075229.11	0.593395	Ccdc58
32	ENSMUSG00000004952.13	-0.591331	Rasa4
145	ENSMUSG00000022280.9	0.591331	Rnf19a
190	ENSMUSG00000025545.10	0.591331	Clybl
348	ENSMUSG00000033061.15	-0.591331	Resp18
358	ENSMUSG00000033902.12	0.591331	Mapkbp1
494	ENSMUSG00000047187.9	-0.591331	Rab2a
648	ENSMUSG00000115463.1	0.591331	Gm49356
260	ENSMUSG00000028565.18	-0.589267	Nfia
427	ENSMUSG00000039577.17	-0.589267	Nphp4
492	ENSMUSG00000047067.7	-0.589267	Dusp28
577	ENSMUSG00000065701.1	-0.589267	Rny1
626	ENSMUSG00000096917.2	-0.589267	2500002B13Rik
628	ENSMUSG00000097156.7	0.589267	Gm3764
30	ENSMUSG00000004661.15	0.587203	Arid3b
158	ENSMUSG00000023031.8	-0.587203	Cela1
385	ENSMUSG00000036202.16	-0.587203	Rif1
442	ENSMUSG00000041079.12	0.587203	Rwdd2b
238	ENSMUSG00000027575.19	0.585139	Arfgap1
297	ENSMUSG00000030000.10	0.585139	Add2
314	ENSMUSG00000031065.14	0.581011	Cdk16
450	ENSMUSG00000041849.7	-0.581011	Card6
466	ENSMUSG00000043483.4	-0.581011	Gm6863
519	ENSMUSG00000052833.9	0.581011	Sae1
647	ENSMUSG00000113769.1	0.581011	5033406O09Rik
22	ENSMUSG00000003585.13	-0.578947	Sec14l2
109	ENSMUSG00000020918.14	0.578947	Kat2a
212	ENSMUSG00000026773.19	0.578947	Pfkfb3
595	ENSMUSG00000074994.6	0.578947	Qser1
52	ENSMUSG00000014226.10	0.576883	Cacybp
54	ENSMUSG00000014606.14	0.576883	Slc25a11
263	ENSMUSG00000028636.14	-0.576883	Ppcs
267	ENSMUSG00000028821.8	0.576883	Syf2
409	ENSMUSG00000038406.17	-0.576883	Scaf1
430	ENSMUSG00000039959.13	-0.576883	Hip1
502	ENSMUSG00000049044.16	0.576883	Rapgef4
542	ENSMUSG00000055745.4	0.576883	Rtl6
623	ENSMUSG00000094886.2	0.576883	Gm10784
11	ENSMUSG00000002147.18	0.574819	Stat6
173	ENSMUSG00000024451.9	0.574819	Arap3
246	ENSMUSG00000027959.14	-0.574819	Sass6
262	ENSMUSG00000028629.9	0.574819	Exo5
349	ENSMUSG00000033102.15	0.574819	Cdc14b
351	ENSMUSG00000033350.7	-0.574819	Chst2
4	ENSMUSG00000001017.15	0.572755	Chtop
46	ENSMUSG00000007850.16	0.572755	Hnrnph1
85	ENSMUSG00000019979.12	-0.572755	Apaf1
231	ENSMUSG00000027397.14	0.572755	Slc20a1
516	ENSMUSG00000052539.15	0.572755	Magi3
545	ENSMUSG00000056429.4	0.572755	Tgoln1
218	ENSMUSG00000027010.16	-0.570691	Slc25a12
463	ENSMUSG00000042729.11	0.570691	Wdr74
12	ENSMUSG00000002190.13	-0.568627	Clgn
47	ENSMUSG00000009112.4	0.568627	Bcl2l13
193	ENSMUSG00000025885.18	0.568627	Myo5b
402	ENSMUSG00000037972.7	0.568627	Snn
129	ENSMUSG00000021631.8	-0.566563	Mrps36-ps1
228	ENSMUSG00000027312.14	-0.566563	Atrn
339	ENSMUSG00000032044.4	-0.566563	Rpusd4
390	ENSMUSG00000036611.5	-0.566563	Eepd1
483	ENSMUSG00000045954.7	-0.566563	Cavin2
527	ENSMUSG00000053553.11	0.566563	3110082I17Rik
536	ENSMUSG00000055128.15	-0.566563	Cgrrf1
23	ENSMUSG00000003644.17	0.564499	Rps6ka1
120	ENSMUSG00000021282.17	-0.564499	Eif5
279	ENSMUSG00000029202.12	-0.564499	Pds5a
300	ENSMUSG00000030265.14	0.564499	Kras
394	ENSMUSG00000037096.6	0.564499	Gm9762
561	ENSMUSG00000059361.6	-0.564499	Nrsn2
645	ENSMUSG00000112129.1	0.564499	Pbld1
57	ENSMUSG00000015214.14	0.562436	Mtmr1
66	ENSMUSG00000017344.4	-0.562436	Vtn
172	ENSMUSG00000024414.13	-0.562436	Mrpl27
181	ENSMUSG00000024941.9	-0.562436	Scyl1
589	ENSMUSG00000071078.6	0.562436	Nr2c2ap
65	ENSMUSG00000017299.13	0.560372	Dnttip1
183	ENSMUSG00000025094.8	0.560372	Slc18a2
446	ENSMUSG00000041530.16	0.560372	NA
490	ENSMUSG00000047013.15	0.560372	Fbxo41
602	ENSMUSG00000078591.1	-0.560372	Hs3st4
118	ENSMUSG00000021264.12	0.558308	Yy1
188	ENSMUSG00000025439.5	0.558308	Clns1a
308	ENSMUSG00000030595.15	0.558308	Nfkbib
477	ENSMUSG00000044986.10	-0.558308	Tst
579	ENSMUSG00000066357.6	-0.558308	Wdr6
2	ENSMUSG00000000605.9	0.556244	Clcn4
213	ENSMUSG00000026781.17	-0.556244	Acbd5
227	ENSMUSG00000027288.16	0.556244	Zfp106
423	ENSMUSG00000039176.17	0.556244	Polg
525	ENSMUSG00000053293.9	-0.556244	Pom121
600	ENSMUSG00000075569.10	-0.556244	Rsph10b
633	ENSMUSG00000098112.8	-0.556244	Bin2
635	ENSMUSG00000099681.1	-0.556244	1700052K11Rik
83	ENSMUSG00000019969.14	-0.55418	Psen1
150	ENSMUSG00000022500.15	-0.55418	Litaf
217	ENSMUSG00000026975.10	0.55418	Dph7
233	ENSMUSG00000027459.16	-0.55418	Fam110a
276	ENSMUSG00000029136.9	0.55418	Rbks
331	ENSMUSG00000031714.9	-0.55418	Gab1
569	ENSMUSG00000062209.15	-0.55418	Erbb4
154	ENSMUSG00000022889.7	0.552116	Mrpl39
200	ENSMUSG00000026153.15	0.552116	Fam135a
401	ENSMUSG00000037791.15	0.552116	Phf12
465	ENSMUSG00000043398.5	0.552116	Gpr135
476	ENSMUSG00000044968.16	-0.552116	Napepld
567	ENSMUSG00000061808.4	0.552116	Ttr
136	ENSMUSG00000021840.17	-0.550052	Mapk1ip1l
201	ENSMUSG00000026176.13	-0.550052	Ctdsp1
261	ENSMUSG00000028626.5	0.550052	Col9a2
488	ENSMUSG00000046727.13	-0.550052	Cystm1
500	ENSMUSG00000048661.14	0.550052	Lemd3
603	ENSMUSG00000078684.8	0.550052	5830417I10Rik
43	ENSMUSG00000006930.15	-0.547988	Hap1
59	ENSMUSG00000015568.16	0.547988	Lpl
84	ENSMUSG00000019975.12	0.547988	Ikbip
268	ENSMUSG00000028842.15	0.547988	Ago3
319	ENSMUSG00000031255.14	0.547988	Sytl4
329	ENSMUSG00000031529.5	-0.547988	Tnks
370	ENSMUSG00000034932.4	-0.547988	Mrpl54
435	ENSMUSG00000040430.18	-0.547988	Pitpnc1
568	ENSMUSG00000061848.5	0.547988	Gm5805
598	ENSMUSG00000075324.13	0.547988	Fign
609	ENSMUSG00000082530.1	-0.547988	Gm12168
124	ENSMUSG00000021451.16	0.545924	Sema4d
264	ENSMUSG00000028684.14	-0.545924	Urod
342	ENSMUSG00000032578.7	0.545924	Cish
361	ENSMUSG00000033998.9	-0.545924	Kcnk1
418	ENSMUSG00000039047.17	-0.545924	Pigk
428	ENSMUSG00000039782.15	-0.545924	Cpeb2
484	ENSMUSG00000046096.7	0.545924	Mosmo
489	ENSMUSG00000046909.9	0.545924	Tefm
553	ENSMUSG00000058093.13	-0.545924	Zfp729b
139	ENSMUSG00000021951.7	0.54386	Eef1akmt1
399	ENSMUSG00000037572.17	0.54386	Wdhd1
539	ENSMUSG00000055707.13	0.54386	Klhl26
548	ENSMUSG00000057230.14	-0.54386	Aak1
137	ENSMUSG00000021843.17	-0.541796	Ktn1
138	ENSMUSG00000021932.13	0.541796	Rnaseh2b
285	ENSMUSG00000029504.5	0.541796	Ddx51
459	ENSMUSG00000042195.9	-0.541796	Slc35f2
75	ENSMUSG00000018974.7	-0.539732	Sart3
115	ENSMUSG00000021219.16	-0.539732	Rgs6
168	ENSMUSG00000024293.16	0.539732	Esco1
255	ENSMUSG00000028407.4	0.539732	Smim27
333	ENSMUSG00000031862.11	-0.539732	Atp13a1
341	ENSMUSG00000032244.9	-0.539732	Fem1b
449	ENSMUSG00000041817.14	0.539732	Fam169a
508	ENSMUSG00000050029.7	0.539732	Rap2c
509	ENSMUSG00000050103.18	0.539732	Agmo
533	ENSMUSG00000055044.12	-0.539732	Pdlim1
535	ENSMUSG00000055078.7	0.539732	Gabra5
583	ENSMUSG00000067279.3	-0.539732	Ppp1r3c
275	ENSMUSG00000029094.12	-0.537668	Afap1
313	ENSMUSG00000031012.17	0.537668	Cask
364	ENSMUSG00000034235.17	-0.537668	Usp54
367	ENSMUSG00000034610.14	0.537668	Tut4
375	ENSMUSG00000035199.6	0.537668	Arl6ip5
624	ENSMUSG00000095115.2	0.537668	Itpripl2
3	ENSMUSG00000000711.3	0.535604	Rab5b
62	ENSMUSG00000015776.12	0.535604	Med22
135	ENSMUSG00000021794.16	-0.535604	Glud1
167	ENSMUSG00000024273.8	-0.535604	2700062C07Rik
210	ENSMUSG00000026709.10	0.535604	Dars2
236	ENSMUSG00000027551.15	-0.535604	Zfp64
564	ENSMUSG00000060371.12	-0.535604	Caln1
572	ENSMUSG00000063849.6	-0.535604	Ppcdc
7	ENSMUSG00000001525.10	-0.53354	Tubb5
19	ENSMUSG00000003360.15	0.53354	Ddx23
51	ENSMUSG00000013833.15	-0.53354	Med16
164	ENSMUSG00000024120.12	-0.53354	Lrpprc
316	ENSMUSG00000031111.16	-0.53354	Igsf1
452	ENSMUSG00000041912.12	0.53354	Tdrkh
503	ENSMUSG00000049489.5	0.53354	Ccnq
512	ENSMUSG00000051373.5	0.53354	Plpp7
582	ENSMUSG00000067148.15	0.53354	Polr1c
621	ENSMUSG00000091712.2	-0.53354	Sec14l5
639	ENSMUSG00000104864.1	0.53354	Gm43655
36	ENSMUSG00000005534.10	-0.531476	Insr
60	ENSMUSG00000015605.6	-0.531476	Srf
222	ENSMUSG00000027122.15	0.531476	Arl14ep
259	ENSMUSG00000028494.12	0.531476	Plin2
359	ENSMUSG00000033943.15	-0.531476	Mga
389	ENSMUSG00000036591.16	0.531476	Arhgap21
610	ENSMUSG00000084289.1	-0.531476	Gm6977
64	ENSMUSG00000016150.15	0.529412	Tenm1
68	ENSMUSG00000017677.11	-0.529412	Wsb1
406	ENSMUSG00000038271.17	0.529412	Iffo1
437	ENSMUSG00000040543.16	0.529412	Pitpnm3
532	ENSMUSG00000055041.8	-0.529412	Commd5
547	ENSMUSG00000057103.11	0.529412	Nat8f1
419	ENSMUSG00000039048.15	0.527348	Foxred1
531	ENSMUSG00000055027.17	-0.527348	Smyd1
546	ENSMUSG00000056755.13	-0.527348	Grm7
620	ENSMUSG00000090122.3	-0.527348	Kcne1l
237	ENSMUSG00000027556.15	-0.525284	Car1
301	ENSMUSG00000030287.15	-0.525284	Itpr2
408	ENSMUSG00000038383.16	-0.525284	Pigu
510	ENSMUSG00000050855.16	0.525284	Zfp940
29	ENSMUSG00000004233.14	0.52322	Wars2
211	ENSMUSG00000026721.16	-0.52322	Rabgap1l
282	ENSMUSG00000029338.13	0.52322	Antxr2
431	ENSMUSG00000040044.11	0.52322	Orc3
441	ENSMUSG00000040860.16	-0.52322	Crocc
464	ENSMUSG00000043262.16	0.52322	Uevld
575	ENSMUSG00000064345.1	-0.52322	mt-Nd2
641	ENSMUSG00000106190.1	-0.52322	Gm20768
643	ENSMUSG00000110185.2	-0.52322	Igip
17	ENSMUSG00000003119.14	0.521156	Cdk12
189	ENSMUSG00000025494.8	0.521156	Sigirr
196	ENSMUSG00000026096.14	0.521156	Osgepl1
388	ENSMUSG00000036501.7	0.521156	Fam13b
493	ENSMUSG00000047180.8	0.521156	Neurl3
611	ENSMUSG00000084890.1	-0.521156	A830036E02Rik
95	ENSMUSG00000020381.10	-0.519092	Mrnip
266	ENSMUSG00000028807.2	0.519092	Zbtb8a
298	ENSMUSG00000030168.13	0.519092	Adipor2
336	ENSMUSG00000031932.14	-0.519092	Gpr83
426	ENSMUSG00000039533.8	0.519092	Mmd2
523	ENSMUSG00000053199.13	-0.519092	Arhgap20
560	ENSMUSG00000059208.15	0.519092	Hnrnpm
142	ENSMUSG00000022075.7	-0.517028	Rhobtb2
175	ENSMUSG00000024539.17	-0.517028	Ptpn2
178	ENSMUSG00000024683.6	0.517028	Mrpl16
185	ENSMUSG00000025145.13	-0.517028	Lrrc45
312	ENSMUSG00000030982.19	0.517028	Vps35l
414	ENSMUSG00000038774.9	-0.517028	Ascc3
513	ENSMUSG00000052013.15	0.517028	Btla
541	ENSMUSG00000055737.12	-0.517028	Ghr
618	ENSMUSG00000086606.1	0.517028	Gm13205
33	ENSMUSG00000004996.9	0.514964	Mri1
105	ENSMUSG00000020838.12	-0.514964	Slc6a4
122	ENSMUSG00000021340.13	-0.514964	Gpld1
125	ENSMUSG00000021466.12	-0.514964	Ptch1
197	ENSMUSG00000026098.13	-0.514964	Pms1
248	ENSMUSG00000028005.13	0.514964	Gucy1b1
283	ENSMUSG00000029402.8	-0.514964	Snrnp35
356	ENSMUSG00000033760.17	0.514964	Rbm4b
588	ENSMUSG00000070822.5	0.514964	Zscan18
69	ENSMUSG00000017740.17	0.5129	Slc12a5
98	ENSMUSG00000020484.19	-0.5129	Xbp1
216	ENSMUSG00000026966.6	0.5129	Ssna1
294	ENSMUSG00000029815.12	-0.5129	Malsu1
337	ENSMUSG00000032034.6	-0.5129	Kcnj5
387	ENSMUSG00000036352.16	-0.5129	Ubac1
456	ENSMUSG00000042079.13	0.5129	Hnrnpf
551	ENSMUSG00000057596.13	-0.5129	Trim30d
619	ENSMUSG00000087543.1	0.5129	Gm16576
20	ENSMUSG00000003382.18	0.510836	Etv3
28	ENSMUSG00000004085.14	0.510836	Map3k20
140	ENSMUSG00000021996.16	-0.510836	Esd
152	ENSMUSG00000022538.20	-0.510836	Lsg1
203	ENSMUSG00000026213.15	0.510836	Stk11ip
253	ENSMUSG00000028329.13	-0.510836	Xpa
404	ENSMUSG00000038174.14	-0.510836	Fam126b
433	ENSMUSG00000040272.14	-0.510836	Accs
507	ENSMUSG00000049960.4	0.510836	Mrps16
571	ENSMUSG00000063171.4	0.510836	Rps4l
581	ENSMUSG00000066705.7	0.510836	Fxyd6
26	ENSMUSG00000004035.12	-0.508772	Gstm7
130	ENSMUSG00000021636.15	-0.508772	Marveld2
160	ENSMUSG00000023330.12	-0.508772	Dtwd1
205	ENSMUSG00000026384.13	-0.508772	Ptpn4
232	ENSMUSG00000027433.5	-0.508772	Xrn2
392	ENSMUSG00000036875.15	-0.508772	Dna2
403	ENSMUSG00000037993.8	-0.508772	Dhx38
451	ENSMUSG00000041890.17	-0.508772	Git2
485	ENSMUSG00000046434.16	-0.508772	Hnrnpa1
9	ENSMUSG00000002064.10	0.506708	Sdf2
110	ENSMUSG00000020941.7	0.506708	Map3k14
143	ENSMUSG00000022103.10	0.506708	Gfra2
170	ENSMUSG00000024392.17	-0.506708	Bag6
240	ENSMUSG00000027642.15	-0.506708	Rpn2
244	ENSMUSG00000027834.15	-0.506708	Serpini1
286	ENSMUSG00000029521.7	0.506708	Chek2
288	ENSMUSG00000029557.7	-0.506708	Mrm2
357	ENSMUSG00000033809.15	0.506708	Alg3
538	ENSMUSG00000055493.4	-0.506708	Epm2a
562	ENSMUSG00000060002.14	-0.506708	Chpt1
37	ENSMUSG00000006169.20	0.504644	Clint1
278	ENSMUSG00000029173.12	-0.504644	Sepsecs
332	ENSMUSG00000031808.7	0.504644	Slc27a1
347	ENSMUSG00000033031.13	-0.504644	Cip2a
472	ENSMUSG00000044748.8	-0.504644	Defb1
482	ENSMUSG00000045817.8	-0.504644	Zfp36l2
555	ENSMUSG00000058440.14	0.504644	Nrf1
557	ENSMUSG00000058835.14	-0.504644	Abi1
558	ENSMUSG00000058966.13	-0.504644	Fam57b
580	ENSMUSG00000066647.8	-0.504644	Gm5113
640	ENSMUSG00000105161.1	0.504644	Gm42595
50	ENSMUSG00000012848.15	-0.50258	Rps5
74	ENSMUSG00000018848.4	0.50258	Rars
113	ENSMUSG00000021102.4	-0.50258	Glrx5
199	ENSMUSG00000026135.17	-0.50258	Zfp142
225	ENSMUSG00000027188.8	-0.50258	Pamr1
309	ENSMUSG00000030609.18	0.50258	Aen
338	ENSMUSG00000032035.16	0.50258	Ets1
400	ENSMUSG00000037679.9	-0.50258	Inf2
410	ENSMUSG00000038425.18	0.50258	Poli
470	ENSMUSG00000044475.14	0.50258	Ascc1
473	ENSMUSG00000044864.16	-0.50258	Ankrd50
504	ENSMUSG00000049630.6	0.50258	C1ql3
566	ENSMUSG00000061455.13	0.50258	Stx17
601	ENSMUSG00000078161.8	-0.50258	Erich3
72	ENSMUSG00000018412.16	0.500516	Kansl1
257	ENSMUSG00000028419.5	-0.500516	Chmp5
323	ENSMUSG00000031342.17	-0.500516	Gpm6b
424	ENSMUSG00000039278.10	-0.500516	Pcsk1n
425	ENSMUSG00000039405.7	-0.500516	Prss23
453	ENSMUSG00000041949.6	0.500516	Tango6
534	ENSMUSG00000055053.18	0.500516	Nfic
585	ENSMUSG00000068742.11	0.500516	Cry2
5	ENSMUSG00000001100.10	-0.498452	Poldip2
16	ENSMUSG00000002963.17	-0.498452	Pnkp
49	ENSMUSG00000011837.4	-0.498452	Snapc2
82	ENSMUSG00000019809.16	-0.498452	Pex3
116	ENSMUSG00000021245.15	-0.498452	Mlh3
133	ENSMUSG00000021759.14	0.498452	Plpp1
153	ENSMUSG00000022639.14	-0.498452	Dubr
194	ENSMUSG00000025964.15	-0.498452	Adam23
269	ENSMUSG00000028862.6	0.498452	Map3k6
287	ENSMUSG00000029524.16	-0.498452	Sirt4
296	ENSMUSG00000029999.14	-0.498452	Tgfa
325	ENSMUSG00000031353.13	-0.498452	Rbbp7
344	ENSMUSG00000032657.15	-0.498452	Fam189b
411	ENSMUSG00000038456.9	-0.498452	Dennd2a
439	ENSMUSG00000040687.16	-0.498452	Madd
478	ENSMUSG00000045257.10	0.498452	Morn2
486	ENSMUSG00000046523.5	-0.498452	Kctd4
501	ENSMUSG00000048787.13	0.498452	Dcun1d3
549	ENSMUSG00000057329.7	-0.498452	Bcl2
607	ENSMUSG00000079215.8	0.498452	Zfp664
126	ENSMUSG00000021548.10	0.496388	Ccnh
144	ENSMUSG00000022199.12	-0.496388	Slc22a17
147	ENSMUSG00000022364.14	0.496388	Tbc1d31
186	ENSMUSG00000025151.16	-0.496388	Maged1
322	ENSMUSG00000031320.9	-0.496388	Rps4x
334	ENSMUSG00000031904.5	-0.496388	Slc7a6
592	ENSMUSG00000073680.2	-0.496388	Tmem88b
637	ENSMUSG00000101970.8	-0.496388	1810026B05Rik
91	ENSMUSG00000020134.13	-0.494324	Peli1
102	ENSMUSG00000020570.15	0.494324	Sypl
169	ENSMUSG00000024381.16	-0.494324	Bin1
280	ENSMUSG00000029221.15	0.494324	Slc30a9
318	ENSMUSG00000031214.13	-0.494324	Ophn1
330	ENSMUSG00000031696.9	-0.494324	Vps35
345	ENSMUSG00000032661.9	-0.494324	Oas3
368	ENSMUSG00000034845.6	0.494324	Plvap
377	ENSMUSG00000035283.5	-0.494324	Adrb1
397	ENSMUSG00000037337.11	0.494324	Map4k1
514	ENSMUSG00000052133.16	-0.494324	Sema5b
528	ENSMUSG00000053985.10	-0.494324	Zfp14
616	ENSMUSG00000085894.1	-0.494324	Gm15832
634	ENSMUSG00000099647.1	-0.494324	Gm5776
61	ENSMUSG00000015757.10	0.49226	Ppil4
220	ENSMUSG00000027088.10	-0.49226	Phospho2
241	ENSMUSG00000027763.13	-0.49226	Mbnl1
247	ENSMUSG00000027962.14	-0.49226	Vcam1
250	ENSMUSG00000028101.18	-0.49226	Pias3
289	ENSMUSG00000029580.14	-0.49226	Actb
299	ENSMUSG00000030225.11	-0.49226	Dera
320	ENSMUSG00000031284.16	-0.49226	Pak3
386	ENSMUSG00000036285.10	-0.49226	Noa1
440	ENSMUSG00000040820.16	-0.49226	Hlcs
454	ENSMUSG00000042029.7	-0.49226	Ncapg2
458	ENSMUSG00000042155.3	0.49226	Klhl23
499	ENSMUSG00000048355.2	0.49226	Arxes1
604	ENSMUSG00000078773.11	0.49226	Rad54b
646	ENSMUSG00000112150.1	-0.49226	9530018F02Rik
14	ENSMUSG00000002475.16	0.490196	Abhd3
21	ENSMUSG00000003549.9	-0.490196	Ercc1
40	ENSMUSG00000006651.8	-0.490196	Aplp1
44	ENSMUSG00000006958.14	0.490196	Chrd
96	ENSMUSG00000020399.14	-0.490196	Havcr2
177	ENSMUSG00000024666.6	-0.490196	Tmem138
182	ENSMUSG00000024963.12	-0.490196	Dnajc4
208	ENSMUSG00000026614.7	-0.490196	Slc30a10
281	ENSMUSG00000029276.13	-0.490196	Glmn
327	ENSMUSG00000031432.3	0.490196	Prps1
355	ENSMUSG00000033697.16	-0.490196	Arhgap39
540	ENSMUSG00000055717.13	0.490196	Slain1
576	ENSMUSG00000064365.1	-0.490196	mt-Ts2
613	ENSMUSG00000085143.1	-0.490196	Gm11520
6	ENSMUSG00000001151.10	0.488132	Pcnt
18	ENSMUSG00000003154.15	0.488132	Foxj2
45	ENSMUSG00000007021.5	0.488132	Syngr3
73	ENSMUSG00000018740.14	0.488132	Slc25a35
121	ENSMUSG00000021314.13	0.488132	Amph
235	ENSMUSG00000027498.14	-0.488132	Cstf1
303	ENSMUSG00000030314.16	0.488132	Atg7
405	ENSMUSG00000038214.15	0.488132	Bend3
407	ENSMUSG00000038324.13	0.488132	Trpc4ap
487	ENSMUSG00000046605.14	0.488132	B3gntl1
524	ENSMUSG00000053289.8	-0.488132	Ddx10
537	ENSMUSG00000055319.8	-0.488132	Sec23ip
608	ENSMUSG00000082017.1	-0.488132	Gm11229
638	ENSMUSG00000102609.1	0.488132	Gm18432
644	ENSMUSG00000110710.1	0.488132	C78859
42	ENSMUSG00000006740.14	-0.486068	Kif5b
88	ENSMUSG00000020070.18	-0.486068	Rufy2
93	ENSMUSG00000020288.13	-0.486068	Ahsa2
165	ENSMUSG00000024241.7	-0.486068	Sos1
206	ENSMUSG00000026388.15	-0.486068	3110009E18Rik
207	ENSMUSG00000026483.13	0.486068	Fam129a
224	ENSMUSG00000027167.11	-0.486068	Elp4
380	ENSMUSG00000035597.19	-0.486068	Prpf39
382	ENSMUSG00000035772.11	-0.486068	Mrps2
479	ENSMUSG00000045314.5	0.486068	Sowahb
481	ENSMUSG00000045464.5	-0.486068	2810002D19Rik
31	ENSMUSG00000004934.14	-0.484004	Pias4
163	ENSMUSG00000024069.14	0.484004	Slc30a6
214	ENSMUSG00000026856.14	-0.484004	Dolpp1
219	ENSMUSG00000027016.17	-0.484004	Zfp385b
256	ENSMUSG00000028410.13	0.484004	Dnaja1
317	ENSMUSG00000031166.13	-0.484004	Wdr13
353	ENSMUSG00000033444.14	-0.484004	Specc1l
393	ENSMUSG00000037031.10	-0.484004	Tspan15
529	ENSMUSG00000054091.9	0.484004	1810037I17Rik
578	ENSMUSG00000065979.12	-0.484004	Cpped1
100	ENSMUSG00000020524.16	-0.48194	Gria1
106	ENSMUSG00000020848.7	-0.48194	Doc2b
131	ENSMUSG00000021639.17	-0.48194	Gtf2h2
159	ENSMUSG00000023088.17	0.48194	Abcc1
180	ENSMUSG00000024761.3	-0.48194	Gm16437
376	ENSMUSG00000035270.15	0.48194	Impg2
398	ENSMUSG00000037570.16	0.48194	Mcrs1
415	ENSMUSG00000038866.15	0.48194	Zcchc2
421	ENSMUSG00000039116.7	0.48194	Adgrg6
432	ENSMUSG00000040260.8	-0.48194	Daam2
530	ENSMUSG00000054199.17	0.48194	Gon4l
631	ENSMUSG00000097589.9	0.48194	Dleu2
636	ENSMUSG00000100954.4	0.48194	Gm10138
87	ENSMUSG00000020009.13	-0.479876	Ifngr1
149	ENSMUSG00000022421.19	0.479876	Nptxr
239	ENSMUSG00000027601.13	-0.479876	Mtfr1
274	ENSMUSG00000029089.8	-0.479876	5730480H06Rik
305	ENSMUSG00000030350.8	-0.479876	Prmt8
445	ENSMUSG00000041426.12	-0.479876	Hibch
448	ENSMUSG00000041763.14	-0.479876	Tpp2
505	ENSMUSG00000049804.9	-0.479876	Armcx4
605	ENSMUSG00000078862.10	-0.479876	Gm14326
176	ENSMUSG00000024661.7	-0.477812	Fth1
202	ENSMUSG00000026177.11	-0.477812	Slc11a1
229	ENSMUSG00000027342.14	-0.477812	Pcna
243	ENSMUSG00000027797.15	-0.477812	Dclk1
245	ENSMUSG00000027854.12	-0.477812	Sike1
251	ENSMUSG00000028207.18	-0.477812	Asph
302	ENSMUSG00000030304.11	0.477812	Ergic2
307	ENSMUSG00000030521.11	0.477812	Mphosph10
321	ENSMUSG00000031299.10	-0.477812	Pdha1
391	ENSMUSG00000036620.14	0.477812	Mgat4b
550	ENSMUSG00000057561.10	0.477812	Eif1a
10	ENSMUSG00000002129.11	-0.475748	Sf3a1
123	ENSMUSG00000021411.16	0.475748	Pxdc1
146	ENSMUSG00000022321.15	-0.475748	Cdh10
156	ENSMUSG00000022971.18	-0.475748	Ifnar2
166	ENSMUSG00000024259.9	-0.475748	Slc25a46
198	ENSMUSG00000026102.9	0.475748	Inpp1
204	ENSMUSG00000026357.3	-0.475748	Rgs18
254	ENSMUSG00000028345.15	0.475748	Tex10
352	ENSMUSG00000033439.12	0.475748	Trmt13
461	ENSMUSG00000042472.11	-0.475748	Zfp410
526	ENSMUSG00000053297.14	-0.475748	AI854703
594	ENSMUSG00000074785.5	0.475748	Plxnc1
606	ENSMUSG00000079083.3	0.475748	Jrkl
81	ENSMUSG00000019699.16	-0.473684	Akt3
209	ENSMUSG00000026659.13	0.473684	Dusp12
223	ENSMUSG00000027134.4	-0.473684	Lpcat4
252	ENSMUSG00000028300.14	0.473684	C9orf72
277	ENSMUSG00000029162.15	0.473684	Khk
293	ENSMUSG00000029763.17	0.473684	Exoc4
343	ENSMUSG00000032580.12	-0.473684	Rbm5
346	ENSMUSG00000032766.9	-0.473684	Gng11
434	ENSMUSG00000040420.15	-0.473684	Cdh18
436	ENSMUSG00000040466.16	-0.473684	Blvrb
563	ENSMUSG00000060149.7	0.473684	BC002059
622	ENSMUSG00000092083.4	0.473684	Kcnb2
34	ENSMUSG00000005131.4	-0.47162	4930550C14Rik
148	ENSMUSG00000022403.15	0.47162	St13
292	ENSMUSG00000029730.16	0.47162	Mcm7
335	ENSMUSG00000031928.15	-0.47162	Mre11a
360	ENSMUSG00000033955.13	-0.47162	Tnks1bp1
371	ENSMUSG00000034958.11	0.47162	Atcay
457	ENSMUSG00000042129.8	-0.47162	Rassf4
570	ENSMUSG00000063065.13	-0.47162	Mapk3
612	ENSMUSG00000084925.8	-0.47162	1810062O18Rik
629	ENSMUSG00000097164.2	0.47162	Cep83os
78	ENSMUSG00000019261.3	-0.469556	Map1s
103	ENSMUSG00000020573.17	-0.469556	Pik3cg
184	ENSMUSG00000025138.14	-0.469556	Sirt7
258	ENSMUSG00000028438.16	-0.469556	Kif24
354	ENSMUSG00000033594.11	0.469556	Spata2l
384	ENSMUSG00000036198.12	-0.469556	Arhgap36
475	ENSMUSG00000044912.11	-0.469556	Syt16
495	ENSMUSG00000047205.12	0.469556	Dusp18
496	ENSMUSG00000047344.9	0.469556	Lancl3
556	ENSMUSG00000058704.9	-0.469556	Memo1
591	ENSMUSG00000072258.10	0.469556	Taf1a
599	ENSMUSG00000075327.10	0.469556	Zbtb2
617	ENSMUSG00000086040.8	-0.469556	Wipf3
649	ENSMUSG00000115916.1	-0.469556	Gm8702
