# Supplementary material for: Blood and brain gene expression signatures of chronic intermittent ethanol consumption in mice
Source: PLoS Comput Biol. 2022 Feb 17;18(2):e1009800. doi: 10.1371/journal.pcbi.1009800 (PMC8853518; doi:10.1371/journal.pcbi.1009800)
Supplement: S8 Table — (XLSX) [file pcbi.1009800.s010.xlsx]

## Sheet: amyF_corr_genes_pathways_data
Ingenuity Canonical Pathways	-log(p-value)	Ratio	z-score	Molecules
MIF-mediated Glucocorticoid Regulation	2.22	0.235	-1	MIF,NFKBIE,NR3C1,PLA2G4A
MIF Regulation of Innate Immunity	1.68	0.167	0	FOS,MIF,NFKBIE,PLA2G4A
NER Pathway	1.46	0.0952	0	CCNH,COPS6,COPS7A,ERCC4,H4C9,LIG4,POLR2G,USP7
Role of JAK2 in Hormone-like Cytokine Signaling	1.45	0.143	NaN	EPOR,JAK2,SH2B2,SOCS7
Transcriptional Regulatory Network in Embryonic Stem Cells	1.35	0.167	NaN	H4C9,PAX6,SMARCAD1
Differential Regulation of Cytokine Production in Macrophages and T Helper Cells by IL-17A and IL-17F	1.35	1	NaN	CCL5
Differential Regulation of Cytokine Production in Intestinal Epithelial Cells by IL-17A and IL-17F	1.35	1	NaN	CCL5
Acetyl-CoA Biosynthesis III (from Citrate)	1.35	1	NaN	ACLY
Cardiolipin Biosynthesis II	1.35	1	NaN	PGS1
Glutamine Degradation I	1.35	1	NaN	GLS
Sumoylation Pathway	1.33	0.0899	0.816	AR,DNMT3A,FOS,NR3C1,RNF4,SAE1,SENP3,SERBP1
Phosphatidylglycerol Biosynthesis II (Non-plastidic)	1.29	0.158	NaN	AGPAT1,MBOAT2,PGS1
Leucine Degradation I	1.23	0.222	NaN	ACADM,BCAT2
CCR5 Signaling in Macrophages	1.12	0.0909	NaN	CACNA2D3,CACNG5,CCL5,FOS,GNG2,PTK2B
DNA Methylation and Transcriptional Repression Signaling	1.09	0.13	NaN	DNMT3A,H4C9,RBBP4
Fatty Acid Î²-oxidation I	1.09	0.13	NaN	ACADM,HSD17B4,SLC27A4
Oxidative Phosphorylation	1.06	0.0824	-0.378	ATPAF2,COX15,COX7A2L,MT-CO1,MT-CYB,NDUFB7,NDUFS2
Pathogenesis of Multiple Sclerosis	1.06	0.5	NaN	CCL5
UDP-D-xylose and UDP-D-glucuronate Biosynthesis	1.06	0.5	NaN	UGDH
Eumelanin Biosynthesis	1.06	0.5	NaN	MIF
Hypusine Biosynthesis	1.06	0.5	NaN	DHPS
tRNA Charging	1.05	0.105	1	CARS1,EPRS1,GARS1,IARS2
Inflammasome pathway	1	0.167	NaN	AIM2,P2RX7
Estrogen Biosynthesis	0.943	0.154	NaN	CYP51A1,HSD17B4
DNA Double-Strand Break Repair by Non-Homologous End Joining	0.889	0.143	NaN	LIG4,NBN
Citrulline Biosynthesis	0.889	0.333	NaN	GLS
D-glucuronate Degradation I	0.889	0.333	NaN	DCXR
Geranylgeranyldiphosphate Biosynthesis	0.889	0.333	NaN	FNTB
N-acetylglucosamine Degradation I	0.889	0.333	NaN	GNPDA2
Chemokine Signaling	0.857	0.082	1.342	CCL5,CFL1,FOS,MPRIP,PTK2B
IL-17A Signaling in Gastric Cells	0.842	0.133	NaN	CCL5,FOS
Isoleucine Degradation I	0.842	0.133	NaN	BCAT2,HSD17B4
Ephrin B Signaling	0.836	0.0806	NaN	AXIN1,CFL1,EFNB2,GNA11,GNG2
CD27 Signaling in Lymphocytes	0.821	0.087	NaN	FOS,MAP3K10,MAP3K6,NFKBIE
Androgen Signaling	0.821	0.069	NaN	AR,CACNA2D3,CACNG5,CCNH,GNA11,GNG2,HSP90AA1,POLR2G
nNOS Signaling in Skeletal Muscle Cells	0.793	0.0968	NaN	CACNA2D3,CACNG5,SNTB1
N-acetylglucosamine Degradation II	0.775	0.25	NaN	GNPDA2
Role of JAK1 and JAK3 in Î³c Cytokine Signaling	0.752	0.0816	NaN	BLNK,CRLF2,JAK2,PTK2B
RhoA Signaling	0.738	0.0706	-1.633	ARPC2,CDC42EP2,CFL1,MPRIP,PI4KA,PTK2B
Nucleotide Excision Repair Pathway	0.735	0.0909	NaN	CCNH,ERCC4,POLR2G
Polyamine Regulation in Colon Cancer	0.714	0.111	NaN	OAZ1,PSMF1
CDP-diacylglycerol Biosynthesis I	0.714	0.111	NaN	AGPAT1,MBOAT2
Valine Degradation I	0.714	0.111	NaN	BCAT2,HSD17B4
iNOS Signaling	0.71	0.0882	NaN	FOS,JAK2,NFKBIE
Role of Hypercytokinemia/hyperchemokinemia in the Pathogenesis of Influenza	0.686	0.2	NaN	CCL5
Sphingosine and Sphingosine-1-phosphate Metabolism	0.686	0.2	NaN	SGPP1
Tetrapyrrole Biosynthesis II	0.686	0.2	NaN	ALAS2
Sphingomyelin Metabolism	0.686	0.2	NaN	SGMS1
Cdc42 Signaling	0.676	0.0674	-0.447	ARPC2,CDC42EP2,CFL1,FOS,H2-T22,MPRIP
Sirtuin Signaling Pathway	0.662	0.0575	-0.302	ACLY,ATG14,GABARAP,GABPA,GABPB1,GADD45A,GLS,MT-CYB,NBN,NDUFAF2,NDUFB7,NDUFS2,POLR1D
RANK Signaling in Osteoclasts	0.622	0.0676	0	FOS,MAP3K10,MAP3K6,NFKBIE,PTK2B
Superpathway of Citrulline Metabolism	0.618	0.167	NaN	GLS
Zymosterol Biosynthesis	0.618	0.167	NaN	CYP51A1
Dermatan Sulfate Biosynthesis (Late Stages)	0.614	0.0952	NaN	HS3ST3B1,HS3ST4
Coronavirus Pathogenesis Pathway	0.585	0.0609	1.134	CCL5,FOS,MT-RNR1,MT-RNR2,NFKBIE,RPS13,TRIM25
Glucocorticoid Receptor Signaling	0.583	0.0558	NaN	AR,CCL5,CCNH,FOS,HSP90AA1,JAK2,NFKBIE,NR3C1,POLR2G,SMARCA4,TAF12,VIPR1
Antioxidant Action of Vitamin C	0.562	0.0678	NaN	JAK2,NFKBIE,PLA2G4A,SLC23A2
Bupropion Degradation	0.561	0.143	NaN	CYP51A1
GNRH Signaling	0.541	0.0576	-0.816	CACNA2D3,CACNG5,FOS,GNA11,GNG2,MAP3K10,MAP3K6,PTK2B
TNFR2 Signaling	0.532	0.0833	NaN	FOS,NFKBIE
Antiproliferative Role of TOB in T Cell Signaling	0.532	0.0833	NaN	DPP7,PABPC1
IL-17A Signaling in Fibroblasts	0.532	0.0833	NaN	FOS,NFKBIE
Chondroitin Sulfate Biosynthesis (Late Stages)	0.532	0.0833	NaN	HS3ST3B1,HS3ST4
Endocannabinoid Neuronal Synapse Pathway	0.532	0.06	-0.816	CACNA2D3,CACNG5,CNR1,GNA11,GNG2,NDUFS2
Mitochondrial Dysfunction	0.521	0.0567	NaN	ATPAF2,COX15,COX7A2L,MT-CO1,MT-CYB,NDUFAF2,NDUFB7,NDUFS2
Cell Cycle Control of Chromosomal Replication	0.516	0.0698	NaN	CDK18,ORC2,ORC5
Acyl-CoA Hydrolysis	0.511	0.125	NaN	ACOT11
UDP-N-acetyl-D-galactosamine Biosynthesis II	0.511	0.125	NaN	GNPDA2
HIPPO signaling	0.503	0.0635	NaN	DLG5,PPP2R3A,YAP1,YWHAB
Role of RIG1-like Receptors in Antiviral Innate Immunity	0.484	0.0769	NaN	NFKBIE,TRIM25
G Protein Signaling Mediated by Tubby	0.484	0.0769	NaN	GNG2,JAK2
Phospholipases	0.484	0.0769	NaN	PLA2G15,PLA2G4A
Mitotic Roles of Polo-Like Kinase	0.481	0.0667	NaN	ANAPC2,HSP90AA1,PPP2R3A
Assembly of RNA Polymerase II Complex	0.481	0.0667	NaN	CCNH,POLR2G,TAF12
Signaling by Rho Family GTPases	0.478	0.0535	-1.134	ARPC2,CDC42EP2,CDH9,CFL1,FOS,GNA11,GNG2,MAP3K10,PI4KA,PTK2B
Gustation Pathway	0.474	0.0588	NaN	ASIC2,CACNA2D3,CACNG5,GNG2,P2RX7
Fatty Acid Activation	0.47	0.111	NaN	SLC27A4
Heme Biosynthesis II	0.47	0.111	NaN	ALAS2
Regulation of Actin-based Motility by Rho	0.462	0.0606	NaN	ARPC2,CFL1,MPRIP,PI4KA
GÎ±i Signaling	0.451	0.0575	-2	ADRA2A,CNR1,GNG2,GPR17,RALGDS
Type II Diabetes Mellitus Signaling	0.437	0.055	NaN	CACNA2D3,CACNG5,KCNJ11,NFKBIE,SLC27A4,SOCS7
The Visual Cycle	0.433	0.1	NaN	RLBP1
Complement System	0.433	0.1	NaN	CFH
OX40 Signaling Pathway	0.424	0.069	NaN	H2-T22,NFKBIE
Th17 Activation Pathway	0.424	0.069	NaN	HSP90AA1,JAK2
Regulation of eIF4 and p70S6K Signaling	0.408	0.0526	NaN	EIF2S2,EIF3M,MT-RNR1,MT-RNR2,PABPC1,PPP2R3A,RPS13
Triacylglycerol Biosynthesis	0.406	0.0667	NaN	AGPAT1,MBOAT2
Erythropoietin Signaling	0.401	0.0563	NaN	EPOR,FOS,JAK2,NFKBIE
Type I Diabetes Mellitus Signaling	0.401	0.0563	NaN	ICA1,JAK2,NFKBIE,SOCS7
Assembly of RNA Polymerase III Complex	0.401	0.0909	NaN	BDP1
Assembly of RNA Polymerase I Complex	0.401	0.0909	NaN	POLR1D
Purine Nucleotides De Novo Biosynthesis II	0.401	0.0909	NaN	ADSS2
Acetone Degradation I (to Methylglyoxal)	0.401	0.0909	NaN	CYP51A1
Prolactin Signaling	0.39	0.0556	NaN	FOS,JAK2,NR3C1,SOCS7
GABA Receptor Signaling	0.39	0.0556	NaN	AP1B1,CACNA2D3,CACNG5,GABARAP
April Mediated Signaling	0.388	0.0645	NaN	FOS,NFKBIE
PKCÎ¸ Signaling in T Lymphocytes	0.374	0.0517	0	CACNA2D3,CACNG5,FOS,MAP3K10,MAP3K6,NFKBIE
Nicotine Degradation III	0.373	0.0833	NaN	CYP51A1
Melatonin Degradation I	0.373	0.0833	NaN	CYP51A1
Î³-linolenate Biosynthesis II (Animals)	0.373	0.0833	NaN	SLC27A4
Mitochondrial L-carnitine Shuttle Pathway	0.373	0.0833	NaN	SLC27A4
FAT10 Signaling Pathway	0.373	0.0833	NaN	PSMF1
Heparan Sulfate Biosynthesis (Late Stages)	0.372	0.0625	NaN	HS3ST3B1,HS3ST4
Chondroitin Sulfate Biosynthesis	0.372	0.0625	NaN	HS3ST3B1,HS3ST4
Stearate Biosynthesis I (Animals)	0.372	0.0625	NaN	ACOT11,SLC27A4
IL-1 Signaling	0.359	0.0533	NaN	FOS,GNA11,GNG2,NFKBIE
B Cell Activating Factor Signaling	0.356	0.0606	NaN	FOS,NFKBIE
Growth Hormone Signaling	0.356	0.0556	NaN	FOS,JAK2,SOCS7
ERK5 Signaling	0.356	0.0556	NaN	FOS,MEF2B,YWHAB
Cell Cycle: G2/M DNA Damage Checkpoint Regulation	0.356	0.0606	NaN	GADD45A,YWHAB
ATM Signaling	0.349	0.0526	NaN	GADD45A,NBN,PPP2R3A,USP7
Lipid Antigen Presentation by CD1	0.347	0.0769	NaN	AP1B1
DNA Double-Strand Break Repair by Homologous Recombination	0.347	0.0769	NaN	NBN
Glutaryl-CoA Degradation	0.347	0.0769	NaN	HSD17B4
Pyrimidine Deoxyribonucleotides De Novo Biosynthesis I	0.347	0.0769	NaN	RRM2B
Cholesterol Biosynthesis I	0.347	0.0769	NaN	CYP51A1
Nicotine Degradation II	0.347	0.0769	NaN	CYP51A1
Colanic Acid Building Blocks Biosynthesis	0.347	0.0769	NaN	UGDH
Tryptophan Degradation III (Eukaryotic)	0.347	0.0769	NaN	HSD17B4
Cholesterol Biosynthesis II (via 24,25-dihydrolanosterol)	0.347	0.0769	NaN	CYP51A1
Cholesterol Biosynthesis III (via Desmosterol)	0.347	0.0769	NaN	CYP51A1
Corticotropin Releasing Hormone Signaling	0.345	0.051	-0.447	CACNA2D3,CACNG5,CNR1,FOS,MEF2B
Aldosterone Signaling in Epithelial Cells	0.342	0.05	NaN	ASIC2,DNAJB12,DNAJB14,DNAJC8,HSP90AA1,PI4KA
Dermatan Sulfate Biosynthesis	0.341	0.0588	NaN	HS3ST3B1,HS3ST4
GPCR-Mediated Nutrient Sensing in Enteroendocrine Cells	0.339	0.0519	0	CACNA2D3,CACNG5,GNA11,GNG2
Primary Immunodeficiency Signaling	0.323	0.0714	NaN	BLNK
Allograft Rejection Signaling	0.323	0.0714	NaN	H2-T22
Telomere Extension by Telomerase	0.323	0.0714	NaN	NBN
Methionine Degradation I (to Homocysteine)	0.323	0.0714	NaN	AHCYL2
Superpathway of Geranylgeranyldiphosphate Biosynthesis I (via Mevalonate)	0.323	0.0714	NaN	FNTB
Vitamin-C Transport	0.323	0.0714	NaN	SLC23A2
Acute Phase Response Signaling	0.312	0.049	0	FOS,JAK2,NFKBIE,NR3C1,SOCS7
Agrin Interactions at Neuromuscular Junction	0.312	0.0517	NaN	ERBB4,GABPA,GABPB1
CTLA4 Signaling in Cytotoxic T Lymphocytes	0.302	0.0508	NaN	AP1B1,JAK2,PPP2R3A
EIF2 Signaling	0.302	0.0471	NaN	EIF2S2,EIF3M,MT-RNR1,MT-RNR2,PABPC1,RPL14,RPL39,RPS13
Cysteine Biosynthesis III (mammalia)	0.302	0.0667	NaN	AHCYL2
Role of IL-17A in Arthritis	0.3	0.0541	NaN	CCL5,NFKBIE
BAG2 Signaling Pathway	0.3	0.0541	NaN	HSP90AA1,PSMF1
PI3K/AKT Signaling	0.298	0.0476	-0.447	HSP90AA1,JAK2,MCL1,NFKBIE,PPP2R3A,YWHAB
Ephrin Receptor Signaling	0.294	0.047	-2.236	ARPC2,AXIN1,CFL1,EFNB2,GNA11,GNG2,JAK2
Superpathway of Melatonin Degradation	0.283	0.0625	NaN	CYP51A1
Protein Ubiquitination Pathway	0.283	0.0459	NaN	ANAPC2,DNAJB12,DNAJB14,DNAJC8,HSP90AA1,PSMA3,PSMB2,UCHL5,USP54,USP7
Hepatic Fibrosis / Hepatic Stellate Cell Activation	0.279	0.0476	NaN	CCL5,CERT1,EDNRB,HGF
Role of PI3K/AKT Signaling in the Pathogenesis of Influenza	0.277	0.0513	NaN	CCL5,NFKBIE
Heparan Sulfate Biosynthesis	0.277	0.0513	NaN	HS3ST3B1,HS3ST4
FcÎ³RIIB Signaling in B Lymphocytes	0.273	0.0484	NaN	BLNK,CACNA2D3,CACNG5
Kinetochore Metaphase Signaling Pathway	0.273	0.0484	NaN	ANAPC2,BUB1B,CENPL
Role of Tissue Factor in Cancer	0.271	0.0471	NaN	CFL1,GNA11,JAK2,PTK2B
SAPK/JNK Signaling	0.271	0.0471	0	DUSP10,GADD45A,GNG2,MAP3K10
Role of NFAT in Regulation of the Immune Response	0.267	0.0458	1	BLNK,FOS,GNA11,GNG2,MEF2B,NFKBIE
Role of JAK1, JAK2 and TYK2 in Interferon Signaling	0.265	0.0588	NaN	JAK2
GADD45 Signaling	0.265	0.0588	NaN	GADD45A
Inhibition of ARE-Mediated mRNA Degradation Pathway	0.264	0.0465	-1	DCP2,PPP2R3A,PSMF1,YWHAB
RhoGDI Signaling	0.261	0.0455	1	ARPC2,CDH9,CFL1,GNA11,GNG2,PI4KA
CCR3 Signaling in Eosinophils	0.249	0.0455	NaN	CFL1,GNG2,MPRIP,PLA2G4A
Maturity Onset Diabetes of Young (MODY) Signaling	0.249	0.0556	NaN	KCNJ11
Eicosanoid Signaling	0.249	0.0556	NaN	PLA2G4A
TNFR1 Signaling	0.245	0.0476	NaN	FOS,NFKBIE
D-myo-inositol (1,4,5)-Trisphosphate Biosynthesis	0.22	0.05	NaN	PI4KA
Endoplasmic Reticulum Stress Pathway	0.22	0.05	NaN	XBP1
MSP-RON Signaling Pathway	0.208	0.0476	NaN	JAK2
Role of JAK family kinases in IL-6-type Cytokine Signaling	0.208	0.0476	NaN	JAK2
Communication between Innate and Adaptive Immune Cells	0.196	0.0455	NaN	CCL5
Role of p14/p19ARF in Tumor Suppression	0.196	0.0455	NaN	SENP3
Natural Killer Cell Signaling	0	0.0417	-0.447	CFL1,JAK2,MAP3K10,MAP3K6,PTK2B
IL-10 Signaling	0	0.0435	NaN	FOS,NFKBIE
Neuregulin Signaling	0	0.0253	NaN	ERBB4,HSP90AA1
Leukocyte Extravasation Signaling	0	0.0155	NaN	PTK2B,VASP
Synaptic Long Term Potentiation	0	0.00962	NaN	GNA11
Axonal Guidance Signaling	0	0.0268	NaN	ARPC2,CFL1,EFNB2,GNA11,GNG2,PLXND1,SEMA6B,VASP
Amyotrophic Lateral Sclerosis Signaling	0	0.0128	NaN	ALS2
Fc Epsilon RI Signaling	0	0.0119	NaN	PLA2G4A
Actin Cytoskeleton Signaling	0	0.0201	NaN	ARPC2,CFL1,MPRIP
Synaptic Long Term Depression	0	0.0403	1.342	CACNA2D3,CACNG5,GNA11,PLA2G4A,PPP2R3A
Huntington's Disease Signaling	0	0.0366	-1	GLS,GNA11,GNG2,MAP3K10,POLR2G,PSMF1,RPH3A
NRF2-mediated Oxidative Stress Response	0	0.0405	NaN	DNAJB12,DNAJB14,DNAJC8,FOS,FTH1,MAFK
PPARÎ±/RXRÎ± Activation	0	0.0286	NaN	GNA11,HSP90AA1,JAK2,NFKBIE
Aryl Hydrocarbon Receptor Signaling	0	0.0309	NaN	FOS,HSP90AA1,SMARCA4
LPS/IL-1 Mediated Inhibition of RXR Function	0	0.0273	NaN	HS3ST3B1,HS3ST4,SLC27A4
p53 Signaling	0	0.0253	NaN	GADD45A,RRM2B
Hepatic Cholestasis	0	0.0118	NaN	NFKBIE
LXR/RXR Activation	0	0.0377	NaN	ABCG4,CYP51A1
VDR/RXR Activation	0	0.0426	NaN	CCL5,GADD45A
Ceramide Signaling	0	0.0278	NaN	FOS,PPP2R3A
PXR/RXR Activation	0	0.0323	NaN	NR3C1
Tight Junction Signaling	0	0.0357	NaN	FOS,PPP2R3A,SYMPK,VASP
Role of BRCA1 in DNA Damage Response	0	0.0423	NaN	GADD45A,NBN,SMARCA4
RAR Activation	0	0.0258	NaN	CCNH,FOS,JAK2,SMARCA4
14-3-3-mediated Signaling	0	0.0288	NaN	FOS,YAP1,YWHAB
Î±-Adrenergic Signaling	0	0.038	NaN	ADRA2A,GNG2,SLC8A3
Activation of IRF by Cytosolic Pattern Recognition Receptors	0	0.0256	NaN	NFKBIE
Caveolar-mediated Endocytosis Signaling	0	0.0213	NaN	FLOT1
Clathrin-mediated Endocytosis Signaling	0	0.0156	NaN	AP1B1,ARPC2
FcÎ³ Receptor-mediated Phagocytosis in Macrophages and Monocytes	0	0.04	NaN	ARPC2,PTK2B,VASP
IL-8 Signaling	0	0.0267	NaN	FOS,GNG2,PTK2B,VASP
IL-12 Signaling and Production in Macrophages	0	0.0141	NaN	FOS
Role of Pattern Recognition Receptors in Recognition of Bacteria and Viruses	0	0.0149	NaN	CCL5
Role of PKR in Interferon Induction and Antiviral Response	0	0.0353	NaN	FOS,HSP90AA1,NFKBIE
TREM1 Signaling	0	0.0312	NaN	JAK2
LPS-stimulated MAPK Signaling	0	0.0282	NaN	FOS,NFKBIE
NF-ÎºB Activation by Viruses	0	0.0141	NaN	NFKBIE
CD40 Signaling	0	0.04	NaN	FOS,NFKBIE
IL-3 Signaling	0	0.029	NaN	FOS,JAK2
IL-17 Signaling	0	0.0182	NaN	JAK2
fMLP Signaling in Neutrophils	0	0.0319	NaN	ARPC2,GNG2,NFKBIE
CXCR4 Signaling	0	0.0226	NaN	FOS,GNA11,GNG2
4-1BB Signaling in T Lymphocytes	0	0.0357	NaN	NFKBIE
Thrombopoietin Signaling	0	0.0357	NaN	FOS,JAK2
Induction of Apoptosis by HIV1	0	0.0196	NaN	NFKBIE
IL-15 Production	0	0.037	NaN	ERBB4,JAK2,PTK2B
Oncostatin M Signaling	0	0.0303	NaN	JAK2
CD28 Signaling in T Helper Cells	0	0.0353	NaN	ARPC2,FOS,NFKBIE
IL-15 Signaling	0	0.0333	NaN	JAK2,MLST8
Virus Entry via Endocytic Pathways	0	0.0119	NaN	AP1B1
Dendritic Cell Maturation	0	0.0222	NaN	JAK2,NFKBIE
Reelin Signaling in Neurons	0	0.0354	0	ARPC2,CFL1,CNR1,MAP3K10
HIF1Î± Signaling	0	0.0143	NaN	HGF,HSP90AA1
Angiopoietin Signaling	0	0.0161	NaN	NFKBIE
Cellular Effects of Sildenafil (Viagra)	0	0.0263	NaN	CACNG5,MPRIP
Neuropathic Pain Signaling In Dorsal Horn Neurons	0	0.0116	NaN	FOS
Endothelin-1 Signaling	0	0.0331	0	EDNRB,FOS,GNA11,PLA2G4A
Relaxin Signaling	0	0.037	NaN	FOS,GNA11,GNG2,NFKBIE
Factors Promoting Cardiogenesis in Vertebrates	0	0.0115	NaN	AXIN1
CNTF Signaling	0	0.0208	NaN	JAK2
Renin-Angiotensin Signaling	0	0.04	0	CCL5,FOS,JAK2,PTK2B
Semaphorin Signaling in Neurons	0	0.02	NaN	CFL1
Thrombin Signaling	0	0.0191	NaN	GNA11,GNG2,MPRIP
Cardiac Hypertrophy Signaling	0	0.0383	-1.134	ADRA2A,ADSS2,GNA11,GNG2,MAP3K10,MAP3K6,MEF2B
CDK5 Signaling	0	0.0235	NaN	FOSB,PPP2R3A
iCOS-iCOSL Signaling in T Helper Cells	0	0.0139	NaN	NFKBIE
Molecular Mechanisms of Cancer	0	0.0328	NaN	AXIN1,CDK18,FOS,GNA11,HHAT,JAK2,NBN,NFKBIE,RALGDS,RASGRF2
Cell Cycle Regulation by BTG Family Proteins	0	0.0333	NaN	PPP2R3A
HGF Signaling	0	0.0421	1	FOS,HGF,MAP3K10,MAP3K6
HMGB1 Signaling	0	0.0105	NaN	FOS
Role of CHK Proteins in Cell Cycle Checkpoint Control	0	0.0435	NaN	NBN,PPP2R3A
Cholecystokinin/Gastrin-mediated Signaling	0	0.0316	NaN	FOS,MEF2B,PTK2B
Human Embryonic Stem Cell Pluripotency	0	0.0137	NaN	AXIN1
Melanocyte Development and Pigmentation Signaling	0	0.0132	NaN	SH2B2
Antiproliferative Role of Somatostatin Receptor 2	0	0.0175	NaN	GNG2
Germ Cell-Sertoli Cell Junction Signaling	0	0.0373	NaN	AXIN1,CFL1,MAP3K10,MAP3K6,MYO7A
Role of NANOG in Mammalian Embryonic Stem Cell Pluripotency	0	0.029	NaN	AXIN1,JAK2
CREB Signaling in Neurons	0	0.0289	NaN	CACNA2D3,CACNG5,GNA11,GNG2,POLR2G
Prostate Cancer Signaling	0	0.0375	NaN	AR,HSP90AA1,NFKBIE
Renal Cell Carcinoma Signaling	0	0.0299	NaN	FOS,HGF
Small Cell Lung Cancer Signaling	0	0.0161	NaN	NFKBIE
Endometrial Cancer Signaling	0	0.0185	NaN	AXIN1
Basal Cell Carcinoma Signaling	0	0.0333	NaN	AXIN1
Thyroid Cancer Signaling	0	0.0169	NaN	FOS
Production of Nitric Oxide and Reactive Oxygen Species in Macrophages	0	0.0448	0	FOS,JAK2,MAP3K10,MAP3K6,NFKBIE,PPP2R3A
GÎ±12/13 Signaling	0	0.0421	NaN	CDH9,MEF2B,NFKBIE,PTK2B
p70S6K Signaling	0	0.0204	NaN	PPP2R3A,YWHAB
Colorectal Cancer Metastasis Signaling	0	0.0294	0.447	AXIN1,FOS,GNG2,JAK2,RALGDS
mTOR Signaling	0	0.0357	NaN	EIF3M,MLST8,MT-RNR1,MT-RNR2,PPP2R3A,RPS13
Myc Mediated Apoptosis Signaling	0	0.0238	NaN	MCL1
Pancreatic Adenocarcinoma Signaling	0	0.0233	NaN	JAK2,RALGDS
G Beta Gamma Signaling	0	0.0396	0	CACNA2D3,CACNG5,GNA11,GNG2
Sphingosine-1-phosphate Signaling	0	0.0114	NaN	PTK2B
Systemic Lupus Erythematosus Signaling	0	0.00877	NaN	FOS
ILK Signaling	0	0.0308	0	CFL1,FOS,NACA,PPP2R3A
Retinoic acid Mediated Apoptosis Signaling	0	0.0303	NaN	DAP3
AMPK Signaling	0	0.0307	-1	ADRA2A,MLST8,PPP2R3A,RAB1A,SMARCA4
PAK Signaling	0	0.026	NaN	CFL1,PTK2B
Hereditary Breast Cancer Signaling	0	0.0333	NaN	GADD45A,NBN,POLR2G,SMARCA4
Rac Signaling	0	0.0404	-2	ARPC2,CFL1,PI4KA,PTK2B
Role of Osteoblasts, Osteoclasts and Chondrocytes in Rheumatoid Arthritis	0	0.0333	NaN	AXIN1,FOS,NFKBIE,PTK2B
Phospholipase C Signaling	0	0.0349	1.633	BLNK,GNG2,MEF2B,MPRIP,PLA2G4A,RALGDS
Ovarian Cancer Signaling	0	0.011	NaN	AXIN1
Atherosclerosis Signaling	0	0.027	NaN	PLA2G4A
Protein Kinase A Signaling	0	0.0321	-1.134	ANAPC2,DUSP10,DUSP2,GNG2,HHAT,NFKBIE,PTK2B,VASP,YWHAB
Role of Macrophages, Fibroblasts and Endothelial Cells in Rheumatoid Arthritis	0	0.0319	NaN	AXIN1,CCL5,FOS,JAK2,MIF,NFKBIE
Estrogen-Dependent Breast Cancer Signaling	0	0.0364	NaN	FOS,HSD17B4
Leptin Signaling in Obesity	0	0.0351	NaN	AGRP,JAK2
Role of NFAT in Cardiac Hypertrophy	0	0.0292	1.342	CACNA2D3,CACNG5,GNG2,MEF2B,SLC8A3
Breast Cancer Regulation by Stathmin1	0	0.0346	NaN	ADGRB2,ADRA2A,CNR1,EDNRB,GNG2,GPR137C,GPR17,HGF,PPP2R3A,VIPR1
Glioblastoma Multiforme Signaling	0	0.0084	NaN	AXIN1
Neuroprotective Role of THOP1 in Alzheimer's Disease	0	0.0294	NaN	PREP
Regulation of IL-2 Expression in Activated and Anergic T Lymphocytes	0	0.0286	NaN	FOS,NFKBIE
Role of Wnt/GSK-3Î² Signaling in the Pathogenesis of Influenza	0	0.0303	NaN	AXIN1
TWEAK Signaling	0	0.0333	NaN	NFKBIE
Role of MAPK Signaling in the Pathogenesis of Influenza	0	0.0435	NaN	CCL5,PLA2G4A
PI3K Signaling in B Lymphocytes	0	0.0275	NaN	BLNK,FOS,NFKBIE
P2Y Purigenic Receptor Signaling Pathway	0	0.0194	NaN	FOS,GNG2
Cyclins and Cell Cycle Regulation	0	0.0317	NaN	CCNH,PPP2R3A
IL-17A Signaling in Airway Cells	0	0.0444	NaN	JAK2,NFKBIE
Actin Nucleation by ARP-WASP Complex	0	0.0333	NaN	ARPC2,VASP
Dopamine-DARPP32 Feedback in cAMP Signaling	0	0.0164	NaN	KCNJ11,PPP2R3A
NGF Signaling	0	0.0202	NaN	MAP3K10,MAP3K6
Paxillin Signaling	0	0.0122	NaN	PTK2B
Sertoli Cell-Sertoli Cell Junction Signaling	0	0.0394	NaN	AXIN1,MAP3K10,MAP3K6,MYO7A,SYMPK
Telomerase Signaling	0	0.023	NaN	HSP90AA1,PPP2R3A
Mouse Embryonic Stem Cell Pluripotency	0	0.0256	NaN	AXIN1,JAK2
eNOS Signaling	0	0.0105	NaN	HSP90AA1
VEGF Family Ligand-Receptor Interactions	0	0.0328	NaN	FOS,PLA2G4A
Ephrin A Signaling	0	0.0263	NaN	CFL1
ErbB Signaling	0	0.0256	NaN	ERBB4,FOS
ErbB4 Signaling	0	0.0328	NaN	ERBB4,YAP1
GDNF Family Ligand-Receptor Interactions	0	0.0156	NaN	FOS
Netrin Signaling	0	0.037	NaN	CACNA2D3,CACNG5
Pyrimidine Ribonucleotides De Novo Biosynthesis	0	0.0345	NaN	SMARCA1
D-myo-inositol-5-phosphate Metabolism	0	0.0339	-1	DUSP10,DUSP2,PPFIA1,PPP2R3A
Pyridoxal 5'-phosphate Salvage Pathway	0	0.0345	NaN	CDK18,MAP3K6
D-myo-inositol (1,4,5,6)-Tetrakisphosphate Biosynthesis	0	0.0374	-1	DUSP10,DUSP2,PPFIA1,PPP2R3A
Superpathway of Inositol Phosphate Compounds	0	0.0325	-1.342	DUSP10,DUSP2,PI4KA,PPFIA1,PPP2R3A
D-myo-inositol (3,4,5,6)-tetrakisphosphate Biosynthesis	0	0.0374	-1	DUSP10,DUSP2,PPFIA1,PPP2R3A
3-phosphoinositide Degradation	0	0.0333	-1	DUSP10,DUSP2,PPFIA1,PPP2R3A
3-phosphoinositide Biosynthesis	0	0.0391	-1.342	DUSP10,DUSP2,PI4KA,PPFIA1,PPP2R3A
Salvage Pathways of Pyrimidine Ribonucleotides	0	0.027	NaN	CDK18,MAP3K6
Pyrimidine Ribonucleotides Interconversion	0	0.037	NaN	SMARCA1
Superpathway of Methionine Degradation	0	0.04	NaN	AHCYL2
Superpathway of Cholesterol Biosynthesis	0	0.04	NaN	CYP51A1
Epithelial Adherens Junction Signaling	0	0.0291	NaN	ARPC2,HGF,MYO7A
GÎ±q Signaling	0	0.0328	NaN	GNA11,GNG2,NFKBIE,PTK2B
GÎ±s Signaling	0	0.0448	NaN	CNR1,GNG2,VIPR1
PEDF Signaling	0	0.0147	NaN	NFKBIE
Remodeling of Epithelial Adherens Junctions	0	0.04	NaN	ARPC2,HGF
Agranulocyte Adhesion and Diapedesis	0	0.0182	NaN	CCL5
Granulocyte Adhesion and Diapedesis	0	0.0175	NaN	CCL5
Regulation of the Epithelial-Mesenchymal Transition Pathway	0	0.0325	NaN	AXIN1,HGF,JAK2,PYGO2
Sperm Motility	0	0.0299	NaN	ERBB4,JAK2,PLA2G4A,PTK2B
Tec Kinase Signaling	0	0.0424	NaN	FOS,GNA11,GNG2,JAK2,PTK2B
UVA-Induced MAPK Signaling	0	0.0122	NaN	FOS
UVB-Induced MAPK Signaling	0	0.0227	NaN	FOS
UVC-Induced MAPK Signaling	0	0.0217	NaN	FOS
STAT3 Pathway	0	0.0444	0	HGF,JAK2,MAP3K10,SOCS7
Adipogenesis pathway	0	0.0286	NaN	CCNH,RBBP4,XBP1
Unfolded protein response	0	0.0196	NaN	XBP1
Wnt/Ca+ pathway	0	0.0244	NaN	AXIN1
Estrogen Receptor Signaling	0	0.0413	-0.333	CFL1,FOS,GNA11,GNG2,HSP90AA1,JAK2,MED31,MPRIP,MT-CYB,NR3C1
Toll-like Receptor Signaling	0	0.0233	NaN	FOS
EGF Signaling	0	0.0204	NaN	FOS
ERK/MAPK Signaling	0	0.0417	1.342	DUSP2,FOS,PLA2G4A,PPP2R3A,PTK2B,YWHAB
PTEN Signaling	0	0.00917	NaN	MAST2
Nitric Oxide Signaling in the Cardiovascular System	0	0.0135	NaN	HSP90AA1
Cardiac Î²-adrenergic Signaling	0	0.0288	NaN	GNG2,PPP2R3A,SLC8A3
Interferon Signaling	0	0.04	NaN	JAK2
IL-2 Signaling	0	0.0385	NaN	FOS,PTK2B
FGF Signaling	0	0.0164	NaN	HGF
JAK/Stat Signaling	0	0.0417	NaN	FOS,JAK2,SOCS7
Xenobiotic Metabolism Signaling	0	0.0339	NaN	HS3ST3B1,HS3ST4,HSP90AA1,MAP3K10,MAP3K6,PPP2R3A
IL-4 Signaling	0	0.0317	NaN	JAK2,NR3C1
B Cell Receptor Signaling	0	0.0405	-0.816	BLNK,CFL1,MAP3K10,MAP3K6,NFKBIE,PTK2B
Wnt/Î²-catenin Signaling	0	0.0182	NaN	AXIN1,PPP2R3A
Insulin Receptor Signaling	0	0.0256	NaN	ACLY,ASIC2,JAK2
Neurotrophin/TRK Signaling	0	0.0164	NaN	FOS
Integrin Signaling	0	0.0184	NaN	ARPC2,MPRIP,VASP
Death Receptor Signaling	0	0.0139	NaN	NFKBIE
PPAR Signaling	0	0.0395	NaN	FOS,HSP90AA1,NFKBIE
IGF-1 Signaling	0	0.0435	NaN	FOS,JAK2,SOCS7,YWHAB
Dopamine Receptor Signaling	0	0.0185	NaN	PPP2R3A
cAMP-mediated signaling	0	0.0292	-2	ADRA2A,CNR1,GPR17,VIPR1
p38 MAPK Signaling	0	0.0405	NaN	DUSP10,MEF2B,PLA2G4A
Glutamate Receptor Signaling	0	0.0435	NaN	GLS,GNG2
TGF-Î² Signaling	0	0.0143	NaN	FOS
Apoptosis Signaling	0	0.0247	NaN	MCL1,NFKBIE
Notch Signaling	0	0.0345	NaN	RFNG
NF-ÎºB Signaling	0	0.00806	NaN	NFKBIE
VEGF Signaling	0	0.025	NaN	EIF2S2,PTK2B
Hypoxia Signaling in the Cardiovascular System	0	0.0323	NaN	HSP90AA1,NFKBIE
T Cell Receptor Signaling	0	0.0127	NaN	FOS
G-Protein Coupled Receptor Signaling	0	0.0383	NaN	ADRA2A,CNR1,GNA11,GPR17,NFKBIE,PTK2B,VIPR1
IL-6 Signaling	0	0.044	0	FOS,JAK2,MCL1,NFKBIE
PDGF Signaling	0	0.0253	NaN	FOS,JAK2
GPCR-Mediated Integration of Enteroendocrine Signaling Exemplified by an L Cell	0	0.0426	NaN	GNA11,VIPR1
Phagosome Maturation	0	0.0103	NaN	DYNC1LI2
Macropinocytosis Signaling	0	0.0167	NaN	HGF
PD-1, PD-L1 cancer immunotherapy pathway	0	0.0328	NaN	JAK2,YAP1
Th1 and Th2 Activation Pathway	0	0.0247	NaN	CRLF2,JAK2
Th1 Pathway	0	0.0169	NaN	JAK2
Th2 Pathway	0	0.0312	NaN	CRLF2,JAK2
Osteoarthritis Pathway	0	0.00885	NaN	P2RX7
GP6 Signaling Pathway	0	0.0161	NaN	CERT1
IL-7 Signaling Pathway	0	0.0357	NaN	HGF,MCL1
Neuroinflammation Signaling Pathway	0	0.0324	0	CCL5,FOS,GLS,JAK2,P2RX7,PLA2G4A
Opioid Signaling Pathway	0	0.0352	0	AP1B1,CACNA2D3,CACNG5,FOS,FOSB,GNG2,SIGMAR1
Adrenomedullin signaling pathway	0	0.029	-1	CFH,FOS,GNA11,PTK2B
Iron homeostasis signaling pathway	0	0.0449	NaN	ALAS2,FTH1,JAK2,SLC25A37
SPINK1 General Cancer Pathway	0	0.0244	NaN	JAK2
Endocannabinoid Developing Neuron Pathway	0	0.04	-1	CNR1,GNG2,MLST8,PAX6
Endocannabinoid Cancer Inhibition Pathway	0	0.0183	NaN	CNR1,MLST8
Apelin Adipocyte Signaling Pathway	0	0.0185	NaN	GNA11
Apelin Cardiomyocyte Signaling Pathway	0	0.0282	NaN	GNA11,SLC8A3
Apelin Endothelial Signaling Pathway	0	0.0309	NaN	FOS,GNA11,MEF2B
Cardiac Hypertrophy Signaling (Enhanced)	0	0.027	-1.414	ADRA2A,EDNRB,GNA11,GNG2,JAK2,MAP3K10,MAP3K6,MEF2B
T Cell Exhaustion Signaling Pathway	0	0.0294	NaN	FOS,JAK2,PPP2R3A
Synaptogenesis Signaling Pathway	0	0.0198	-0.447	AP1B1,ARPC2,CDH9,CFL1,EFNB2
IL-23 Signaling Pathway	0	0.0385	NaN	JAK2
Systemic Lupus Erythematosus In T Cell Signaling Pathway	0	0.0345	-1.342	FOS,GADD45A,H2-T22,MLST8,PPP2R3A
Systemic Lupus Erythematosus In B Cell Signaling Pathway	0	0.0248	1	BLNK,FOS,JAK2,MCL1
Senescence Pathway	0	0.0242	-2	ANAPC2,CBX7,GADD45A,NBN,PPP2R3A
White Adipose Tissue Browning Pathway	0	0.0217	NaN	CACNA2D3,CACNG5
HOTAIR Regulatory Pathway	0	0.0225	NaN	AR,RBBP4
Hepatic Fibrosis Signaling Pathway	0	0.0329	0	AXIN1,CCL5,CNR1,FOS,FTH1,JAK2,NFKBIE,YAP1
BEX2 Signaling Pathway	0	0.0169	NaN	PPP2R3A
Necroptosis Signaling Pathway	0	0.01	NaN	PLA2G4A
Xenobiotic Metabolism General Signaling Pathway	0	0.0206	NaN	MAP3K10,MAP3K6
Xenobiotic Metabolism AHR Signaling Pathway	0	0.0217	NaN	HSP90AA1
Xenobiotic Metabolism CAR Signaling Pathway	0	0.0408	1	HS3ST3B1,HS3ST4,HSP90AA1,PPP2R3A
Xenobiotic Metabolism PXR Signaling Pathway	0	0.0288	NaN	HS3ST3B1,HS3ST4,HSP90AA1
Insulin Secretion Signaling Pathway	0	0.0324	-1.633	Arxes1/Arxes2,EIF2S2,GNA11,JAK2,KCNJ11,PABPC1
Semaphorin Neuronal Repulsive Signaling Pathway	0	0.0388	1	CFL1,MPRIP,PLXND1,SEMA6B
Regulation Of The Epithelial Mesenchymal Transition By Growth Factors Pathway	0	0.0333	0	FOS,HGF,JAK2,YAP1
Regulation Of The Epithelial Mesenchymal Transition In Development Pathway	0	0.0444	NaN	AXIN1,PYGO2
Calcium Signaling	0	0.0305	2	CACNA2D3,CACNG5,MEF2B,SLC8A3
GM-CSF Signaling	0	0.0164	NaN	JAK2

## Sheet: amyM_corr_genes_pathways_data
Ingenuity Canonical Pathways	-log(p-value)	Ratio	z-score	Molecules
dTMP De Novo Biosynthesis	2.05	0.667	NaN	DHFR,SHMT2
Glycine Betaine Degradation	1.76	0.5	NaN	SARDH,SHMT2
Synaptic Long Term Depression	1.76	0.104	0.535	CRHR1,GNA13,GRID2,GRM1,GUCY1A2,HRAS,ITPR2,MAPK3,NOS1,NPR2,PDIA3,PLCH1,PPM1L,PPP1R17
BER pathway	1.69	0.273	NaN	FEN1,LIG1,POLG
Retinoate Biosynthesis I	1.49	0.231	NaN	AKR1B1,RDH13,RDH14
Sphingosine-1-phosphate Signaling	1.47	0.108	-1.667	ADCY6,CASP8,GNA13,MAPK3,PDIA3,PIK3CG,PLCH1,RAC2,RHOC,RHOV
Systemic Lupus Erythematosus In T Cell Signaling Pathway	1.41	0.094	-1.604	CASP8,GNA13,H2-K2/H2-Q9,HLA-A,HRAS,MAPK3,NOS1,PDK1,PIK3CG,PPM1L,RAC2,RHOC,RHOV,VAV1
Superpathway of Geranylgeranyldiphosphate Biosynthesis I (via Mevalonate)	1.4	0.214	NaN	ACAA2,COX10,HADHA
Sucrose Degradation V (Mammalian)	1.4	0.333	NaN	GALM,KHK
Antiproliferative Role of Somatostatin Receptor 2	1.38	0.121	-0.447	GUCY1A2,HRAS,MAPK3,NOS1,NPR2,PIK3CG,PTPN6
DNA Methylation and Transcriptional Repression Signaling	1.38	0.167	NaN	H4C6,MBD2,RBBP4,RBBP7
Aryl Hydrocarbon Receptor Signaling	1.33	0.102	1.89	ALDH5A1,ARNT,DHFR,Gstm6,MAPK3,MCM7,MGST1,NR2F1,RXRG,TRIP11
GÎ±12/13 Signaling	1.31	0.101	-1.897	CDH20,CTNNB1,GNA13,HRAS,MAPK3,MYL12A,PIK3CG,TEC,VAV1,VAV2
Natural Killer Cell Signaling	1.29	0.0945	0	HLA-A,HRAS,HSPA1A/HSPA1B,Hspa1b,HSPA5,MAPK3,NFATC1,PIK3CG,PTPN6,RAC2,VAV1,VAV2
Fc Epsilon RI Signaling	1.27	0.103	-0.707	GAB1,GRAP2,HRAS,MAPK3,PIK3CG,RAC2,SYNJ2,VAV1,VAV2
BAG2 Signaling Pathway	1.27	0.135	1.342	HSPA1A/HSPA1B,Hspa1b,HSPA5,MAPK3,PRKN
Ketolysis	1.27	0.286	NaN	ACAA2,HADHA
Glutamine Biosynthesis I	1.25	1	NaN	GLUL
Phosphatidylethanolamine Biosynthesis III	1.25	1	NaN	PTDSS2
Glycine Biosynthesis I	1.25	1	NaN	SHMT2
Ephrin B Signaling	1.25	0.113	-1.89	CTNNB1,GNA13,HRAS,MAPK3,RAC2,VAV1,VAV2
Endothelin-1 Signaling	1.23	0.0923	-0.577	ADCY6,CASP8,GAB1,GNA13,GUCY1A2,HRAS,ITPR2,MAPK3,NOS1,PDIA3,PIK3CG,PLCH1
Cdc42 Signaling	1.15	0.0978	-0.447	CDC42BPA,EXOC6,FGD3,H2-K2/H2-Q9,HLA-A,LLGL1,MYL12A,VAV1,VAV2
T Cell Receptor Signaling	1.14	0.101	NaN	GRAP2,HRAS,MAPK3,NFATC1,PIK3CG,TEC,VAV1,VAV2
Phototransduction Pathway	1.12	0.167	NaN	GUCY1A2,OPN3,PDE6D
Endometrial Cancer Signaling	1.1	0.111	-1.633	CTNNA2,CTNNB1,HRAS,ILK,MAPK3,PIK3CG
eNOS Signaling	1.04	0.0928	-0.707	ADCY6,CASP8,DNM2,GUCY1A2,HSPA1A/HSPA1B,Hspa1b,HSPA5,ITPR2,PIK3CG
PTEN Signaling	1.02	0.0893	-0.632	BMPR1B,GHR,HRAS,ILK,MAGI2,MAPK3,PIK3CG,RAC2,SHARPIN,SYNJ2
HOTAIR Regulatory Pathway	1.02	0.0918	-1.667	ATG7,CTNNB1,ELAVL1,MEX3B,PIK3CG,RBBP4,RBBP7,RCOR1,RHOC
Glioblastoma Multiforme Signaling	0.991	0.0859	-1.265	CTNNB1,HRAS,ITPR2,MAPK3,PDIA3,PIK3CG,PLCH1,RAC2,RHOC,RHOV,TSC2
Ketogenesis	0.983	0.2	NaN	ACAA2,HADHA
The Visual Cycle	0.983	0.2	NaN	RDH13,RDH14
Alanine Degradation III	0.963	0.5	NaN	GPT2
Eumelanin Biosynthesis	0.963	0.5	NaN	MIF
Alanine Biosynthesis II	0.963	0.5	NaN	GPT2
Anandamide Degradation	0.963	0.5	NaN	NAAA
PI3K/AKT Signaling	0.959	0.0846	-0.707	CTNNB1,GAB1,GHR,HRAS,ILK,LIMS1,MAPK3,PIK3CG,PPM1L,SYNJ2,TSC2
Gap Junction Signaling	0.955	0.0828	NaN	ADCY6,CTNNB1,GJB6,GJC3,GUCY1A2,HRAS,ITPR2,MAPK3,NPR2,PDIA3,PIK3CG,PLCH1
Glioma Invasiveness Signaling	0.932	0.1	-1.342	HRAS,MAPK3,PIK3CG,RAC2,RHOC,RHOV
Apelin Cardiomyocyte Signaling Pathway	0.928	0.0946	0	ARNT,MAPK3,MYL12A,PDIA3,PIK3CG,PLCH1,SLC9A8
PKCÎ¸ Signaling in T Lymphocytes	0.91	0.0847	-2.333	GRAP2,HLA-A,HRAS,MAPK3,NFATC1,PIK3CG,POU2F1,RAC2,VAV1,VAV2
Mevalonate Pathway I	0.91	0.182	NaN	ACAA2,HADHA
Role of NANOG in Mammalian Embryonic Stem Cell Pluripotency	0.883	0.0921	-0.447	BMPR1B,CTNNB1,GAB1,HRAS,MAPK3,PIK3CG,SMAD9
Antigen Presentation Pathway	0.873	0.13	NaN	HLA-A,PDIA3,PSMB6
Fatty Acid Î²-oxidation I	0.833	0.125	NaN	ACAA2,ACADM,HADHA
mTOR Signaling	0.81	0.0765	-1.897	EIF3A,EIF3M,HRAS,MAPK3,MAPKAP1,PIK3CG,PPM1L,PRR5,RAC2,RHOC,RHOV,RPS6KA2,TSC2
Diphthamide Biosynthesis	0.801	0.333	NaN	EEF2
Coenzyme A Biosynthesis	0.801	0.333	NaN	COASY
Tetrahydrobiopterin Biosynthesis I	0.801	0.333	NaN	SPR
D-glucuronate Degradation I	0.801	0.333	NaN	CRYL1
Geranylgeranyldiphosphate Biosynthesis	0.801	0.333	NaN	COX10
Tetrahydrobiopterin Biosynthesis II	0.801	0.333	NaN	SPR
4-aminobutyrate Degradation I	0.801	0.333	NaN	ALDH5A1
Relaxin Signaling	0.793	0.0818	1.342	ADCY6,GNA13,GUCY1A2,MAPK3,NPR2,PDE6D,PDE7A,PDE8B,PIK3CG
IL-4 Signaling	0.79	0.0909	NaN	HLA-A,HRAS,NFATC1,PIK3CG,PTPN6,SYNJ2
Semaphorin Signaling in Neurons	0.788	0.0962	NaN	MAPK3,RAC2,RHOC,RHOV,SEMA7A
Adrenomedullin signaling pathway	0.77	0.0775	-0.302	ADCY6,ARNT,GUCY1A2,HRAS,ITPR2,MAPK3,NPR2,PDIA3,PIK3CG,PLCH1,RXRG
GPCR-Mediated Integration of Enteroendocrine Signaling Exemplified by an L Cell	0.764	0.0943	-0.447	ADCY6,ADRB2,ITPR2,PDIA3,PLCH1
Cellular Effects of Sildenafil (Viagra)	0.762	0.0854	NaN	ADCY6,GUCY1A2,ITPR2,MYH14,MYL12A,PDIA3,PLCH1
Protein Ubiquitination Pathway	0.762	0.0724	NaN	BAG1,DNAJB11,HLA-A,HSPA1A/HSPA1B,HSPA5,PRKN,PSMB4,PSMB6,PSMC3,PSMD2,PSMD5,SMURF2,UBE2I,UBE3B,USP29,USP35
HMGB1 Signaling	0.759	0.0825	-1.89	HRAS,IFNGR1,MAPK3,PIK3CG,RAC2,RBBP7,RHOC,RHOV
GÎ±q Signaling	0.75	0.0781	-0.333	CALCR,GRM1,ITPR2,MAPK3,NFATC1,PIK3CG,RAC2,RGS18,RHOC,RHOV
Glutaryl-CoA Degradation	0.74	0.143	NaN	ACAA2,HADHA
Retinol Biosynthesis	0.74	0.143	NaN	RDH13,RDH14
Tryptophan Degradation III (Eukaryotic)	0.74	0.143	NaN	ACAA2,HADHA
PI3K Signaling in B Lymphocytes	0.73	0.0789	-1.667	HRAS,ITPR2,MAPK3,NFATC1,PDIA3,PIK3CG,PLCH1,VAV1,VAV2
SAPK/JNK Signaling	0.726	0.0833	-1.89	GAB1,GNA13,HRAS,NFATC1,PIK3CG,RAC2,RIPK1
VEGF Signaling	0.726	0.0833	0	ARNT,EIF2S1,ELAVL1,HRAS,MAPK3,PIK3CG,PTPN6
Huntington's Disease Signaling	0.719	0.0725	0	ATP5PF,CASP8,DNM2,DNM3,GRM1,HRAS,HSPA1A/HSPA1B,Hspa1b,HSPA5,MAPK3,NSF,PACSIN1,PIK3CG,RCOR1
Systemic Lupus Erythematosus Signaling	0.714	0.0783	NaN	HLA-A,HRAS,LSM2,LSM3,MAPK3,NFATC1,PIK3CG,PRPF40B,PTPN6
Thrombin Signaling	0.699	0.0736	-1.897	ADCY6,GNA13,HRAS,ITPR2,MAPK3,MYL12A,PDIA3,PIK3CG,PLCH1,RAC2,RHOC,RHOV
Growth Hormone Signaling	0.695	0.0893	0.447	GHR,MAPK3,PIK3CG,PTPN6,RPS6KA2
Regulation of eIF4 and p70S6K Signaling	0.695	0.0758	-1	EIF2S1,EIF3A,EIF3M,EIF4EBP2,HRAS,MAPK3,MKNK1,PAIP1,PIK3CG,PPM1L
Allograft Rejection Signaling	0.693	0.133	NaN	H2-K2/H2-Q9,HLA-A
Mismatch Repair in Eukaryotes	0.693	0.133	NaN	FEN1,POLD1
Isoleucine Degradation I	0.693	0.133	NaN	ACAA2,HADHA
Pentose Phosphate Pathway (Oxidative Branch)	0.688	0.25	NaN	PGLS
Glutathione Redox Reactions II	0.688	0.25	NaN	PDIA3
Citrulline-Nitric Oxide Cycle	0.688	0.25	NaN	NOS1
Galactose Degradation I (Leloir Pathway)	0.688	0.25	NaN	GALM
Folate Polyglutamylation	0.688	0.25	NaN	SHMT2
CD28 Signaling in T Helper Cells	0.674	0.0805	-1.633	GRAP2,HLA-A,ITPR2,NFATC1,PIK3CG,PTPN6,VAV1
CXCR4 Signaling	0.668	0.0746	-1.667	ADCY6,GNA13,HRAS,ITPR2,MAPK3,MYL12A,PIK3CG,RAC2,RHOC,RHOV
Autophagy	0.664	0.093	NaN	ATG16L1,ATG4C,ATG7,WDFY3
Cancer Drug Resistance By Drug Efflux	0.664	0.093	NaN	HRAS,MAPK3,PDK1,PIK3CG
Necroptosis Signaling Pathway	0.664	0.0777	0	CASP8,GLUL,MERTK,PYGL,RIPK1,SHARPIN,TIMM50,VDAC2
Role of PKR in Interferon Induction and Antiviral Response	0.658	0.0795	-0.378	CASP8,EIF2S1,HSPA1A/HSPA1B,Hspa1b,HSPA5,IFNGR1,MAPK3
CTLA4 Signaling in Cytotoxic T Lymphocytes	0.654	0.0862	NaN	GRAP2,HLA-A,PIK3CG,PPM1L,PTPN6
iCOS-iCOSL Signaling in T Helper Cells	0.654	0.0822	-2.236	GRAP2,HLA-A,ITPR2,NFATC1,PIK3CG,VAV1
Leptin Signaling in Obesity	0.654	0.0862	NaN	ADCY6,MAPK3,PDIA3,PIK3CG,PLCH1
Glutathione-mediated Detoxification	0.65	0.125	NaN	Gsta4,MGST1
Cell Cycle Control of Chromosomal Replication	0.64	0.0909	0	CDK9,LIG1,MCM7,POLD1
Wnt/Ca+ pathway	0.64	0.0909	0	NFATC1,PDE6D,PDIA3,PLCH1
tRNA Splicing	0.633	0.1	NaN	PDE6D,PDE7A,PDE8B
Sumoylation Pathway	0.625	0.0778	0	RAC2,RCOR1,RHOC,RHOV,SENP5,UBE2I,ZNF217
T Cell Exhaustion Signaling Pathway	0.62	0.0755	-0.447	HLA-A,HRAS,MAPK3,NFATC1,PDK1,PIK3CG,PPM1L,PTPN6
TR/RXR Activation	0.614	0.0833	NaN	PIK3CG,RXRG,SCARB1,SYT2,UCP2
Cytotoxic T Lymphocyte-mediated Apoptosis of Target Cells	0.611	0.118	NaN	CASP8,HLA-A
Role of JAK1, JAK2 and TYK2 in Interferon Signaling	0.611	0.118	NaN	IFNGR1,PTPN6
Actin Cytoskeleton Signaling	0.606	0.071	-0.905	FGD3,GNA13,HRAS,MAPK3,MYH14,MYL12A,PIK3CG,RAC2,SSH2,VAV1,VAV2
ILK Signaling	0.604	0.0719	-1.414	CTNNB1,ILK,LIMS1,MAPK3,MYH14,PIK3CG,PPM1L,RAC2,RHOC,RHOV
TWEAK Signaling	0.604	0.0968	NaN	CASP8,RIPK1,TNFRSF25
Melanocyte Development and Pigmentation Signaling	0.602	0.0789	0	ADCY6,HRAS,MAPK3,PIK3CG,PTPN6,RPS6KA2
Sphingomyelin Metabolism	0.602	0.2	NaN	SGMS1
Glutamate Degradation III (via 4-aminobutyrate)	0.602	0.2	NaN	ALDH5A1
Thyroid Cancer Signaling	0.597	0.082	-0.447	CTNNB1,HRAS,MAPK3,PDK1,PIK3CG
Tec Kinase Signaling	0.592	0.0726	-2.646	GNA13,PIK3CG,RAC2,RHOC,RHOV,TEC,TNFRSF25,VAV1,VAV2
Phagosome Formation	0.587	0.0779	NaN	PDIA3,PIK3CG,PLCH1,RAC2,RHOC,RHOV
EIF2 Signaling	0.585	0.0694	-0.707	EIF2S1,EIF3A,EIF3M,HRAS,HSPA5,MAPK3,NKX6-2,PAIP1,PIK3CG,RPL10A,RPL21,RPL5
RAR Activation	0.583	0.0701	NaN	ADCY6,AKR1B1,ARID2,ERCC2,NR2F1,PIK3CG,RDH13,RDH14,REL,RXRG,SMAD9
Th1 Pathway	0.578	0.0806	-2	HLA-A,IFNGR1,NFATC1,PIK3CG,VAV1
Xenobiotic Metabolism AHR Signaling Pathway	0.573	0.0851	0	ALDH5A1,ARNT,Gstm6,MGST1
Axonal Guidance Signaling	0.569	0.0648	NaN	ABLIM1,ADAMTS10,ADAMTS17,ECEL1,GNA13,HRAS,MAPK3,MKNK1,MYL12A,NFATC1,NTN4,PDIA3,PIK3CG,PLCH1,PLXNB2,RAC2,SEMA3F,SEMA4B,SEMA5A,SEMA7A,UNC5A
FGF Signaling	0.561	0.0794	0.447	GAB1,HRAS,MAPK3,PIK3CG,PTPN6
Insulin Secretion Signaling Pathway	0.559	0.0677	0.277	ADCY6,EIF2S1,EIF4EBP2,GHR,ITPR2,KLF11,MAPK3,NSF,PAIP1,PDIA3,PIK3CG,PLCH1,SSR4
CNTF Signaling	0.554	0.0833	-1	HRAS,MAPK3,PIK3CG,RPS6KA2
BMP signaling pathway	0.544	0.0781	1.342	BMPR1B,HRAS,MAPK3,NOG,SMAD9
MIF-mediated Glucocorticoid Regulation	0.542	0.105	NaN	MAPK3,MIF
CDP-diacylglycerol Biosynthesis I	0.542	0.105	NaN	AGPAT5,GPAT3
Sphingosine and Sphingosine-1-phosphate Metabolism	0.535	0.167	NaN	SGPP2
Superpathway of Serine and Glycine Biosynthesis I	0.535	0.167	NaN	SHMT2
Chondroitin and Dermatan Biosynthesis	0.535	0.167	NaN	CHSY1
Triacylglycerol Biosynthesis	0.53	0.0882	NaN	AGPAT5,ELOVL2,GPAT3
EGF Signaling	0.516	0.08	-1	HRAS,ITPR2,MAPK3,PIK3CG
Cholecystokinin/Gastrin-mediated Signaling	0.513	0.0714	-1.633	GNA13,HRAS,ITPR2,MAPK3,RAC2,RHOC,RHOV
Maturity Onset Diabetes of Young (MODY) Signaling	0.511	0.1	NaN	KLF11,UCP2
Non-Small Cell Lung Cancer Signaling	0.511	0.0758	-1	HRAS,ITPR2,MAPK3,PIK3CG,RXRG
GDNF Family Ligand-Receptor Interactions	0.511	0.0758	0	GAB1,HRAS,ITPR2,MAPK3,PIK3CG
Phosphatidylglycerol Biosynthesis II (Non-plastidic)	0.511	0.1	NaN	AGPAT5,GPAT3
Endoplasmic Reticulum Stress Pathway	0.511	0.1	NaN	EIF2S1,HSPA5
UVA-Induced MAPK Signaling	0.484	0.0714	-0.816	HRAS,MAPK3,PDIA3,PIK3CG,PLCH1,RPS6KA2
Renal Cell Carcinoma Signaling	0.481	0.0735	0	ARNT,GAB1,HRAS,MAPK3,PIK3CG
Systemic Lupus Erythematosus In B Cell Signaling Pathway	0.481	0.0659	-0.905	CTNNB1,GAB1,HRAS,IFNGR1,MAPK3,NFATC1,PIK3CG,PTPN6,RAC2,SYNJ2,VAV1
Prostanoid Biosynthesis	0.48	0.143	NaN	PTGES2
Phosphatidylethanolamine Biosynthesis II	0.48	0.143	NaN	SELENOI
Glycogen Degradation II	0.48	0.143	NaN	PYGL
NER Pathway	0.471	0.0706	0.816	COPS8,ERCC2,H4C6,LIG1,POLD1,UBE2I
Protein Kinase A Signaling	0.47	0.0627	0	ADCY6,AKAP12,CTNNB1,EYA2,GNA13,ITPR2,MAPK3,MYL12A,NFATC1,PDE6D,PDE7A,PDE8B,PDIA3,PLCH1,PTPN6,PTPRU,PYGL,TIMM50
Regulation of IL-2 Expression in Activated and Anergic T Lymphocytes	0.467	0.0725	NaN	HRAS,MAPK3,NFATC1,VAV1,VAV2
Corticotropin Releasing Hormone Signaling	0.465	0.0686	1.633	ADCY6,CRHR1,GUCY1A2,ITPR2,MAPK3,NOS1,NPR2
Remodeling of Epithelial Adherens Junctions	0.465	0.0755	NaN	CTNNA2,CTNNB1,DNM2,DNM3
B Cell Receptor Signaling	0.465	0.0658	-0.632	GAB1,HRAS,MAPK3,NFATC1,PIK3CG,PTPN6,RAC2,SYNJ2,VAV1,VAV2
PEDF Signaling	0.452	0.0714	-0.447	CASP8,HRAS,MAPK3,PIK3CG,TCF12
Ephrin A Signaling	0.447	0.0789	NaN	PIK3CG,VAV1,VAV2
Cardiac Hypertrophy Signaling	0.446	0.0638	-0.632	ADCY6,ADRB2,GNA13,HRAS,MAPK3,MYL12A,PDIA3,PIK3CG,PLCH1,RAC2,RHOC,RHOV
Cardiac Hypertrophy Signaling (Enhanced)	0.444	0.0617	-0.229	ADCY6,ADRB2,CTNNB1,GHR,GNA13,HRAS,ITPR2,MAPK3,MKNK1,NFATC1,PDE6D,PDE7A,PDE8B,PDIA3,PDK1,PIK3CG,PKN1,PLCH1,TSC2
p70S6K Signaling	0.442	0.0673	-1.134	EEF2,HRAS,MAPK3,PDIA3,PIK3CG,PLCH1,PPM1L
Neuropathic Pain Signaling In Dorsal Horn Neurons	0.434	0.0682	0	GRM1,ITPR2,MAPK3,PDIA3,PIK3CG,PLCH1
Cardiomyocyte Differentiation via BMP Receptors	0.433	0.125	NaN	BMPR1B
Netrin Signaling	0.433	0.0727	-1	ABLIM1,NFATC1,RAC2,UNC5A
Superpathway of Citrulline Metabolism	0.433	0.125	NaN	NOS1
Glycogen Degradation III	0.433	0.125	NaN	PYGL
Pentose Phosphate Pathway	0.433	0.125	NaN	PGLS
Methylglyoxal Degradation III	0.433	0.125	NaN	AKR1B1
Guanosine Nucleotides Degradation III	0.433	0.125	NaN	NT5C3A
Adenosine Nucleotides Degradation II	0.433	0.125	NaN	NT5C3A
Folate Transformations I	0.433	0.125	NaN	SHMT2
Role of IL-17F in Allergic Inflammatory Airway Diseases	0.432	0.087	NaN	MAPK3,RPS6KA2
Leukocyte Extravasation Signaling	0.428	0.0647	-2.333	ARHGAP5,CTNNA2,CTNNA3,CTNNB1,PIK3CG,RAC2,TEC,VAV1,VAV2
Neuroinflammation Signaling Pathway	0.421	0.0628	-1	CASP8,CTNNB1,GABRB2,GABRG3,GLUL,HLA-A,IFNGR1,MAPK3,MFGE8,NFATC1,PIK3CG,RIPK1
Germ Cell-Sertoli Cell Junction Signaling	0.419	0.0643	NaN	CTNNA2,CTNNB1,HRAS,ILK,MAPK3,PIK3CG,RAC2,RHOC,RHOV
Aldosterone Signaling in Epithelial Cells	0.419	0.065	-0.447	DNAJB11,HSPA1A/HSPA1B,HSPA5,ITPR2,MAPK3,PDIA3,PIK3CG,PLCH1
ERK5 Signaling	0.418	0.0714	-1	GAB1,GNA13,HRAS,RPS6KA2
Ceramide Signaling	0.413	0.0685	0.447	CERK,HRAS,MAPK3,PIK3CG,PPM1L
Type I Diabetes Mellitus Signaling	0.413	0.0685	NaN	CASP8,HLA-A,ICA1,IFNGR1,RIPK1
GABA Receptor Signaling	0.413	0.0685	NaN	ADCY6,ALDH5A1,GABRB2,GABRG3,NSF
TGF-Î² Signaling	0.413	0.0685	1.342	BMPR1B,HRAS,MAPK3,SMAD9,SMURF2
MSP-RON Signaling Pathway	0.408	0.0833	NaN	PIK3CG,RPS6KA2
ErbB2-ErbB3 Signaling	0.403	0.0702	-1	HRAS,MAPK3,NRG4,PIK3CG
G-Protein Coupled Receptor Signaling	0.398	0.0619	NaN	ADCY6,ADRB2,CALCR,CRHR1,GRM1,HRAS,MAPK3,PDE6D,PDE7A,PDE8B,PIK3CG,RGS18
Urate Biosynthesis/Inosine 5'-phosphate Degradation	0.394	0.111	NaN	NT5C3A
Leucine Degradation I	0.394	0.111	NaN	ACADM
Superpathway of Cholesterol Biosynthesis	0.386	0.08	NaN	ACAA2,HADHA
Serotonin Receptor Signaling	0.386	0.08	NaN	ADCY6,SPR
Myc Mediated Apoptosis Signaling	0.378	0.0714	NaN	ADRB2,CASP8,CRADD
TNFR1 Signaling	0.378	0.0714	NaN	CASP8,CRADD,RIPK1
cAMP-mediated signaling	0.376	0.0621	0.707	ADCY6,ADRB2,AKAP12,CRHR1,MAPK3,PDE6D,PDE7A,PDE8B,RGS18
Role of RIG1-like Receptors in Antiviral Innate Immunity	0.367	0.0769	NaN	CASP8,RIPK1
MIF Regulation of Innate Immunity	0.367	0.0769	NaN	MAPK3,MIF
Phospholipase C Signaling	0.367	0.0608	-1.414	ADCY6,GNA13,GRAP2,HRAS,ITPR2,MAPK3,MYL12A,NFATC1,RAC2,RHOC,RHOV
SPINK1 General Cancer Pathway	0.363	0.0698	NaN	HRAS,MAPK3,PIK3CG
Endocannabinoid Cancer Inhibition Pathway	0.361	0.0625	1.134	ADCY6,CASP8,CTNNB1,GNA13,MAPK3,NOS1,PIK3CG
Chondroitin Sulfate Degradation (Metazoa)	0.36	0.1	NaN	GALNS
ErbB4 Signaling	0.351	0.0656	-1	HRAS,MAPK3,NRG4,PIK3CG
Factors Promoting Cardiogenesis in Vertebrates	0.348	0.0625	0.816	BMPR1B,CTNNB1,NOG,PDIA3,PLCH1,SMAD9
Melanoma Signaling	0.348	0.0682	NaN	HRAS,MAPK3,PIK3CG
Chondroitin Sulfate Biosynthesis (Late Stages)	0.347	0.0741	NaN	CHSY1,NDST1
p53 Signaling	0.344	0.0633	0	CTNNB1,DRAM1,PIK3CG,STAG1,TP53INP1
FcÎ³ Receptor-mediated Phagocytosis in Macrophages and Monocytes	0.344	0.0633	-1.342	MAPK3,PIK3CG,RAC2,VAV1,VAV2
Actin Nucleation by ARP-WASP Complex	0.339	0.0645	NaN	HRAS,RAC2,RHOC,RHOV
Neurotrophin/TRK Signaling	0.339	0.0645	0	GAB1,HRAS,MAPK3,PIK3CG
HIF1Î± Signaling	0.336	0.06	-1.667	ARNT,EGLN1,HRAS,HSPA1A/HSPA1B,Hspa1b,HSPA5,MAPK3,MKNK1,PIK3CG
Glucocorticoid Receptor Signaling	0.333	0.0588	NaN	ADRB2,ARID2,BAG1,ERCC2,HRAS,HSPA1A/HSPA1B,Hspa1b,HSPA5,MAPK3,NFATC1,PIK3CG,POU2F1,UBE2I
Amyotrophic Lateral Sclerosis Signaling	0.333	0.0625	0	GLUL,GRID2,NOS1,PIK3CG,SSR4
Î±-Adrenergic Signaling	0.333	0.0625	-1	ADCY6,HRAS,ITPR2,MAPK3,PYGL
T Helper Cell Differentiation	0.329	0.0714	NaN	HLA-A,IFNGR1
Glutathione Redox Reactions I	0.329	0.0909	NaN	MGST1
Ubiquinol-10 Biosynthesis (Eukaryotic)	0.329	0.0909	NaN	ECHDC1
Purine Nucleotides Degradation II (Aerobic)	0.329	0.0909	NaN	NT5C3A
Mouse Embryonic Stem Cell Pluripotency	0.323	0.0617	-0.447	CTNNB1,HRAS,MAPK3,PIK3CG,SMAD9
Mitotic Roles of Polo-Like Kinase	0.321	0.0652	NaN	PPM1L,SLK,STAG2
Glutamate Receptor Signaling	0.321	0.0652	NaN	GLUL,GRID2,GRM1
Renin-Angiotensin Signaling	0.32	0.0606	-1.342	ADCY6,HRAS,ITPR2,MAPK3,PIK3CG,PTPN6
Apelin Endothelial Signaling Pathway	0.32	0.0606	-1.633	ADCY6,ARNT,GNA13,HRAS,MAPK3,PIK3CG
Xenobiotic Metabolism General Signaling Pathway	0.32	0.0606	-0.816	ARNT,Gstm6,HRAS,MAPK3,MGST1,PIK3CG
Agrin Interactions at Neuromuscular Junction	0.316	0.0625	-1	HRAS,MAPK3,NRG4,RAC2
HIPPO signaling	0.316	0.0625	NaN	ITCH,LLGL1,PPM1L,STK3
Role of JAK2 in Hormone-like Cytokine Signaling	0.312	0.069	NaN	GHR,PTPN6
Endocannabinoid Developing Neuron Pathway	0.312	0.06	-1.633	ADCY6,CTNNB1,HRAS,MAPK3,PIK3CG,RAC2
Nur77 Signaling in T Lymphocytes	0.308	0.0638	NaN	MAPK3,NFATC1,PDK1
Integrin Signaling	0.306	0.0581	-1.265	ARHGAP5,HRAS,ILK,LIMS1,MAPK3,MYL12A,PIK3CG,RAC2,RHOC,RHOV
Autoimmune Thyroid Disease Signaling	0.303	0.0833	NaN	HLA-A
Complement System	0.303	0.0833	NaN	C1QC
Tight Junction Signaling	0.302	0.0588	NaN	CTNNB1,LLGL1,MAGI2,MYH14,NSF,PPM1L,RAB13
Sertoli Cell-Sertoli Cell Junction Signaling	0.301	0.0584	NaN	CTNNA2,CTNNB1,GUCY1A2,HRAS,ILK,MAGI2,MAPK3,NOS1
Pyrimidine Ribonucleotides Interconversion	0.297	0.0667	NaN	ENTPD6,RECQL
Insulin Receptor Signaling	0.294	0.0583	0.816	GAB1,HRAS,MAPK3,PIK3CG,SYNJ2,TRIP10,TSC2
CREB Signaling in Neurons	0.287	0.0571	0.333	ADCY6,GNA13,GRID2,GRM1,HRAS,ITPR2,MAPK3,PDIA3,PIK3CG,PLCH1
Production of Nitric Oxide and Reactive Oxygen Species in Macrophages	0.287	0.0576	-1.633	IFNGR1,MAPK3,PIK3CG,PPM1L,PTPN6,RAC2,RHOC,RHOV
Gustation Pathway	0.286	0.0588	NaN	ADCY6,ITPR2,PDE6D,PDE7A,PDE8B
Xenobiotic Metabolism CAR Signaling Pathway	0.286	0.0583	0	ALDH5A1,Gstm6,MAPK3,MGST1,NDST1,PPM1L
OX40 Signaling Pathway	0.281	0.0645	NaN	H2-K2/H2-Q9,HLA-A
DNA Double-Strand Break Repair by Homologous Recombination	0.279	0.0769	NaN	LIG1
Glycolysis I	0.279	0.0769	NaN	ENO2
Gluconeogenesis I	0.279	0.0769	NaN	ENO2
Inflammasome pathway	0.279	0.0769	NaN	CASP8
SPINK1 Pancreatic Cancer Pathway	0.279	0.0769	NaN	CPM
Th1 and Th2 Activation Pathway	0.277	0.0581	NaN	HLA-A,IFNGR1,NFATC1,PIK3CG,VAV1
Role of Pattern Recognition Receptors in Recognition of Bacteria and Viruses	0.275	0.0588	1	C1QC,EIF2S1,MAPK3,PIK3CG
FLT3 Signaling in Hematopoietic Progenitor Cells	0.275	0.0588	-1	HRAS,MAPK3,PIK3CG,RPS6KA2
Role of MAPK Signaling in the Pathogenesis of Influenza	0.272	0.06	NaN	HRAS,MAPK3,RABGEF1
P2Y Purigenic Receptor Signaling Pathway	0.27	0.0571	0	ADCY6,HRAS,MAPK3,PDIA3,PIK3CG,PLCH1
Cardiac Î²-adrenergic Signaling	0.27	0.0571	0.447	ADCY6,AKAP12,PDE6D,PDE7A,PDE8B,PPM1L
Retinoic acid Mediated Apoptosis Signaling	0.268	0.0625	NaN	CASP8,RXRG
Pyrimidine Ribonucleotides De Novo Biosynthesis	0.268	0.0625	NaN	ENTPD6,RECQL
14-3-3-mediated Signaling	0.263	0.0566	0	HRAS,MAPK3,PDIA3,PIK3CG,PLCH1,TSC2
Unfolded protein response	0.261	0.0588	NaN	HSPA1A/HSPA1B,Hspa1b,HSPA5
Lipid Antigen Presentation by CD1	0.257	0.0714	NaN	PDIA3
Granzyme B Signaling	0.257	0.0714	NaN	CASP8
B Cell Development	0.257	0.0714	NaN	HLA-A
Parkinson's Signaling	0.257	0.0714	NaN	PRKN
Regulation of Actin-based Motility by Rho	0.256	0.0571	-1	MYL12A,RAC2,RHOC,RHOV
IL-3 Signaling	0.256	0.0571	0	HRAS,MAPK3,PIK3CG,PTPN6
GÎ±s Signaling	0.256	0.0571	0	ADCY6,ADRB2,CRHR1,MAPK3
Synaptic Long Term Potentiation	0.256	0.0561	0	GRM1,HRAS,ITPR2,MAPK3,PDIA3,PLCH1
Phospholipases	0.254	0.0606	NaN	PDIA3,PLCH1
Virus Entry via Endocytic Pathways	0.252	0.0562	NaN	DNM2,HLA-A,HRAS,PIK3CG,RAC2
Role of Tissue Factor in Cancer	0.252	0.0562	NaN	GNA13,HRAS,MAPK3,PIK3CG,RPS6KA2
Role of JAK1 and JAK3 in Î³c Cytokine Signaling	0.251	0.0577	NaN	HRAS,MAPK3,PIK3CG
Erythropoietin Signaling	0.248	0.0563	NaN	HRAS,MAPK3,PIK3CG,PTPN6
HER-2 Signaling in Breast Cancer	0.248	0.0563	NaN	HRAS,PARD6B,PIK3CG,TSC2
IL-2 Signaling	0.241	0.0566	NaN	HRAS,MAPK3,PIK3CG
Apelin Adipocyte Signaling Pathway	0.241	0.0566	NaN	ADCY6,MAPK3,MGST1
Graft-versus-Host Disease Signaling	0.238	0.0667	NaN	HLA-A
NAD Salvage Pathway II	0.238	0.0667	NaN	NT5C3A
Oncostatin M Signaling	0.23	0.0571	NaN	HRAS,MAPK3
Chondroitin Sulfate Biosynthesis	0.23	0.0571	NaN	CHSY1,NDST1
IL-17A Signaling in Gastric Cells	0.221	0.0625	NaN	MAPK3
Tryptophan Degradation X (Mammalian, via Tryptamine)	0.221	0.0625	NaN	RDH14
D-myo-inositol (1,4,5)-trisphosphate Degradation	0.205	0.0588	NaN	SYNJ2
Neuregulin Signaling	0	0.0375	NaN	HRAS,MAPK3,NRG4
NRF2-mediated Oxidative Stress Response	0	0.0461	NaN	DNAJB11,Gstm6,HRAS,MAPK3,MGST1,PIK3CG,SCARB1
PPARÎ±/RXRÎ± Activation	0	0.0556	0.447	ADCY6,GHR,HRAS,MAPK3,MED24,NR2F1,PDIA3,PLCH1
LPS/IL-1 Mediated Inhibition of RXR Function	0	0.0435	NaN	ALDH5A1,Gstm6,MGST1,NDST1,SCARB1
Acute Phase Response Signaling	0	0.0374	-1	HRAS,MAPK3,PIK3CG,RIPK1
Hepatic Cholestasis	0	0.0115	NaN	ADCY6
LXR/RXR Activation	0	0.0175	NaN	RXRG
Hepatic Fibrosis / Hepatic Stellate Cell Activation	0	0.0312	NaN	COL11A1,IFNGR1,MYH14
Mitochondrial Dysfunction	0	0.0486	NaN	Atp5e,ATP5PF,CASP8,COX10,PRKN,UCP2,VDAC2
VDR/RXR Activation	0	0.0408	NaN	CCNC,RXRG
FXR/RXR Activation	0	0.0465	NaN	MTTP,SCARB1
Role of BRCA1 in DNA Damage Response	0	0.0278	NaN	ARID2,POU2F1
Activation of IRF by Cytosolic Pattern Recognition Receptors	0	0.025	NaN	RIPK1
Caveolar-mediated Endocytosis Signaling	0	0.0364	NaN	DNM2,HLA-A
Clathrin-mediated Endocytosis Signaling	0	0.0219	NaN	DNM2,DNM3,PIK3CG
IL-8 Signaling	0	0.0455	-1.89	GNA13,HRAS,MAPK3,PIK3CG,RAC2,RHOC,RHOV
IL-12 Signaling and Production in Macrophages	0	0.0541	NaN	IFNGR1,MAPK3,PIK3CG,REL
TREM1 Signaling	0	0.0303	NaN	MAPK3
Role of NFAT in Regulation of the Immune Response	0	0.0522	-1.633	GNA13,HLA-A,HRAS,ITPR2,MAPK3,NFATC1,PIK3CG
FcÎ³RIIB Signaling in B Lymphocytes	0	0.0312	NaN	HRAS,PIK3CG
LPS-stimulated MAPK Signaling	0	0.0423	NaN	HRAS,MAPK3,PIK3CG
NF-ÎºB Activation by Viruses	0	0.0556	-1	HRAS,MAPK3,PIK3CG,RIPK1
IL-22 Signaling	0	0.05	NaN	MAPK3
CD40 Signaling	0	0.0385	NaN	MAPK3,PIK3CG
Calcium-induced T Lymphocyte Apoptosis	0	0.0476	NaN	HLA-A,ITPR2
CD27 Signaling in Lymphocytes	0	0.0426	NaN	CASP8,SIVA1
Lymphotoxin Î² Receptor Signaling	0	0.0444	NaN	MAPK3,PIK3CG
IL-17 Signaling	0	0.0545	NaN	HRAS,MAPK3,PIK3CG
fMLP Signaling in Neutrophils	0	0.0532	-1.342	HRAS,ITPR2,MAPK3,NFATC1,PIK3CG
4-1BB Signaling in T Lymphocytes	0	0.0357	NaN	MAPK3
Thrombopoietin Signaling	0	0.0526	NaN	HRAS,MAPK3,PIK3CG
Induction of Apoptosis by HIV1	0	0.0385	NaN	CASP8,RIPK1
B Cell Activating Factor Signaling	0	0.0294	NaN	NFATC1
IL-15 Production	0	0.023	NaN	MERTK,TEC
IL-9 Signaling	0	0.0385	NaN	PIK3CG
CCR3 Signaling in Eosinophils	0	0.0444	NaN	HRAS,ITPR2,MAPK3,PIK3CG
IL-15 Signaling	0	0.0492	NaN	HRAS,MAPK3,PIK3CG
Dendritic Cell Maturation	0	0.0526	-0.447	HLA-A,MAPK3,PDIA3,PIK3CG,PLCH1
Mechanisms of Viral Exit from Host Cells	0	0.0294	NaN	CHMP2B
Reelin Signaling in Neurons	0	0.0435	1.342	DCX,MAP1B,MAPK3,PDK1,PIK3CG
Melatonin Signaling	0	0.0536	NaN	MAPK3,PDIA3,PLCH1
Angiopoietin Signaling	0	0.0312	NaN	HRAS,PIK3CG
Docosahexaenoic Acid (DHA) Signaling	0	0.0312	NaN	PIK3CG
CDK5 Signaling	0	0.0455	0	ADCY6,HRAS,MAPK3,PPM1L
Molecular Mechanisms of Cancer	0	0.0505	NaN	ADCY6,BMPR1B,CASP8,CDK9,CTNNA2,CTNNB1,GAB1,GNA13,HRAS,MAPK3,PIK3CG,RAC2,RBPJ,RHOC,RHOV,SMAD9
Cell Cycle Regulation by BTG Family Proteins	0	0.0333	NaN	PPM1L
HGF Signaling	0	0.0412	0	GAB1,HRAS,MAPK3,PIK3CG
Role of CHK Proteins in Cell Cycle Checkpoint Control	0	0.0217	NaN	PPM1L
Polyamine Regulation in Colon Cancer	0	0.0526	NaN	CTNNB1
GNRH Signaling	0	0.0284	0	ADCY6,HRAS,ITPR2,MAPK3
Human Embryonic Stem Cell Pluripotency	0	0.0366	NaN	CTNNB1,NOG,PIK3CG
ATM Signaling	0	0.013	NaN	PPM1L
Androgen Signaling	0	0.0259	NaN	ERCC2,GNA13,MAPK3
Role of Oct4 in Mammalian Embryonic Stem Cell Pluripotency	0	0.0345	NaN	NR2F1
Prolactin Signaling	0	0.0417	NaN	HRAS,MAPK3,PIK3CG
Prostate Cancer Signaling	0	0.05	NaN	CTNNB1,HRAS,MAPK3,PIK3CG
Small Cell Lung Cancer Signaling	0	0.0476	NaN	NOS1,PIK3CG,RXRG
Basal Cell Carcinoma Signaling	0	0.027	NaN	CTNNB1
Glioma Signaling	0	0.0309	NaN	HRAS,MAPK3,PIK3CG
Acute Myeloid Leukemia Signaling	0	0.038	NaN	HRAS,MAPK3,PIK3CG
Bladder Cancer Signaling	0	0.0351	NaN	HRAS,MAPK3
Type II Diabetes Mellitus Signaling	0	0.0177	NaN	MAPK3,PIK3CG
Chronic Myeloid Leukemia Signaling	0	0.0326	NaN	HRAS,MAPK3,PIK3CG
Colorectal Cancer Metastasis Signaling	0	0.05	-1.414	ADCY6,CTNNB1,HRAS,IFNGR1,MAPK3,PIK3CG,RAC2,RHOC,RHOV
Pancreatic Adenocarcinoma Signaling	0	0.0222	NaN	MAPK3,PIK3CG
G Beta Gamma Signaling	0	0.0485	-1.342	DNM2,GNA13,HRAS,MAPK3,PIK3CG
Communication between Innate and Adaptive Immune Cells	0	0.0435	NaN	HLA-A
Crosstalk between Dendritic Cells and Natural Killer Cells	0	0.0286	NaN	HLA-A
FAK Signaling	0	0.038	NaN	HRAS,MAPK3,PIK3CG
April Mediated Signaling	0	0.0312	NaN	NFATC1
AMPK Signaling	0	0.0476	-1.89	ADRB2,ARID2,EEF2,ELAVL1,PIK3CG,PPM1G,PPM1L,TSC2
PAK Signaling	0	0.0513	0	HRAS,MAPK3,MYL12A,PIK3CG
Hereditary Breast Cancer Signaling	0	0.0246	NaN	ARID2,HRAS,PIK3CG
Rac Signaling	0	0.0306	NaN	HRAS,MAPK3,PIK3CG
RhoA Signaling	0	0.0538	-1	ARHGAP5,GNA13,MYL12A,PKN1,SEMA3F
Role of Osteoblasts, Osteoclasts and Chondrocytes in Rheumatoid Arthritis	0	0.0522	NaN	CALCR,CTNNB1,DKK3,MAPK3,NFATC1,PIK3CG,SMAD9
Ovarian Cancer Signaling	0	0.0408	NaN	CTNNB1,HRAS,MAPK3,PIK3CG
Altered T Cell and B Cell Signaling in Rheumatoid Arthritis	0	0.0312	NaN	HLA-A
Atherosclerosis Signaling	0	0.0217	NaN	GLG1
Role of Macrophages, Fibroblasts and Endothelial Cells in Rheumatoid Arthritis	0	0.05	NaN	CTNNB1,DKK3,HRAS,MAPK3,MIF,NFATC1,PDIA3,PIK3CG,PLCH1,RIPK1
Estrogen-Dependent Breast Cancer Signaling	0	0.0526	NaN	HRAS,MAPK3,PIK3CG
Role of NFAT in Cardiac Hypertrophy	0	0.0402	-0.378	ADCY6,HRAS,ITPR2,MAPK3,PDIA3,PIK3CG,PLCH1
IL-1 Signaling	0	0.0267	NaN	ADCY6,GNA13
Breast Cancer Regulation by Stathmin1	0	0.0495	NaN	ADGRE5,ADRB2,CALCR,CRHR1,GNA13,GPR61,GRM1,HCRTR2,HRAS,MAPK3,MCHR1,PIK3CG,PPM1L,PPP4C,RAC2,SIVA1
RANK Signaling in Osteoclasts	0	0.0395	NaN	MAPK3,NFATC1,PIK3CG
Neuroprotective Role of THOP1 in Alzheimer's Disease	0	0.0263	NaN	HLA-A
Role of Wnt/GSK-3Î² Signaling in the Pathogenesis of Influenza	0	0.027	NaN	CTNNB1
Role of PI3K/AKT Signaling in the Pathogenesis of Influenza	0	0.0513	NaN	MAPK3,PIK3CG
Inhibition of Angiogenesis by TSP1	0	0.0345	NaN	GUCY1A2
Tumoricidal Function of Hepatic Natural Killer Cells	0	0.0526	NaN	CASP8
Cyclins and Cell Cycle Regulation	0	0.0152	NaN	PPM1L
Assembly of RNA Polymerase II Complex	0	0.0222	NaN	ERCC2
Spliceosomal Cycle	0	0.0238	NaN	PRPF40B
IL-17A Signaling in Airway Cells	0	0.0435	NaN	MAPK3,PIK3CG
Role of IL-17A in Arthritis	0	0.0541	NaN	MAPK3,PIK3CG
IL-17A Signaling in Fibroblasts	0	0.0417	NaN	MAPK3
Role of JAK family kinases in IL-6-type Cytokine Signaling	0	0.0455	NaN	MAPK3
Dopamine-DARPP32 Feedback in cAMP Signaling	0	0.0551	1.134	ADCY6,GUCY1A2,ITPR2,NOS1,PDIA3,PLCH1,PPM1L
NGF Signaling	0	0.05	-0.447	GAB1,HRAS,MAPK3,PIK3CG,RPS6KA2
Paxillin Signaling	0	0.0227	NaN	HRAS,PIK3CG
Signaling by Rho Family GTPases	0	0.0515	0	CDH20,GNA13,MAPK3,MYL12A,PIK3CG,PKN1,RAC2,RHOC,RHOV,WASF3
RhoGDI Signaling	0	0.0496	-0.447	ARHGAP5,CDH20,GNA13,MYL12A,RAC2,RHOC,RHOV
Telomerase Signaling	0	0.0455	-1	HRAS,MAPK3,PIK3CG,PPM1L
Transcriptional Regulatory Network in Embryonic Stem Cells	0	0.0455	NaN	H4C6
iNOS Signaling	0	0.0286	NaN	IFNGR1
nNOS Signaling in Neurons	0	0.0294	NaN	NOS1
nNOS Signaling in Skeletal Muscle Cells	0	0.0323	NaN	NOS1
VEGF Family Ligand-Receptor Interactions	0	0.0469	NaN	HRAS,MAPK3,PIK3CG
ErbB Signaling	0	0.0506	-1	HRAS,MAPK3,NRG4,PIK3CG
Heparan Sulfate Biosynthesis	0	0.0238	NaN	NDST1
Heparan Sulfate Biosynthesis (Late Stages)	0	0.0286	NaN	NDST1
D-myo-inositol-5-phosphate Metabolism	0	0.032	1	NUDT3,PLCH1,PPP4C,PTPN6
Pyridoxal 5'-phosphate Salvage Pathway	0	0.0508	NaN	HIPK1,MAPK3,PKN1
Triacylglycerol Degradation	0	0.0476	NaN	NDST1
D-myo-inositol (1,4,5)-Trisphosphate Biosynthesis	0	0.0455	NaN	PLCH1
Dermatan Sulfate Biosynthesis	0	0.0541	NaN	CHSY1,NDST1
1D-myo-inositol Hexakisphosphate Biosynthesis II (Mammalian)	0	0.0556	NaN	SYNJ2
tRNA Charging	0	0.0526	NaN	HARS2,Qars
Dermatan Sulfate Biosynthesis (Late Stages)	0	0.0417	NaN	NDST1
D-myo-inositol (1,4,5,6)-Tetrakisphosphate Biosynthesis	0	0.0268	NaN	NUDT3,PPP4C,PTPN6
Superpathway of Inositol Phosphate Compounds	0	0.0373	0	NUDT3,PIK3CG,PLCH1,PPP4C,PTPN6,SYNJ2
Valine Degradation I	0	0.0556	NaN	HADHA
Superpathway of D-myo-inositol (1,4,5)-trisphosphate Metabolism	0	0.0435	NaN	SYNJ2
D-myo-inositol (1,3,4)-trisphosphate Biosynthesis	0	0.0556	NaN	SYNJ2
D-myo-inositol (3,4,5,6)-tetrakisphosphate Biosynthesis	0	0.0268	NaN	NUDT3,PPP4C,PTPN6
TCA Cycle II (Eukaryotic)	0	0.05	NaN	IDH3A
3-phosphoinositide Degradation	0	0.048	0	MTMR1,MTMR14,NUDT3,PPP4C,PTPN6,SYNJ2
3-phosphoinositide Biosynthesis	0	0.0301	0	NUDT3,PIK3CG,PPP4C,PTPN6
Salvage Pathways of Pyrimidine Ribonucleotides	0	0.039	NaN	HIPK1,MAPK3,PKN1
Stearate Biosynthesis I (Animals)	0	0.0294	NaN	ELOVL2
Antioxidant Action of Vitamin C	0	0.0441	NaN	MAPK3,PDIA3,PLCH1
Epithelial Adherens Junction Signaling	0	0.0526	NaN	CTNNA2,CTNNB1,HRAS,MAGI2,MYH14,VAV2
GÎ±i Signaling	0	0.033	NaN	ADCY6,HRAS,MAPK3
Regulation of Cellular Mechanics by Calpain Protease	0	0.0444	NaN	HRAS,MAPK3
Agranulocyte Adhesion and Diapedesis	0	0.0303	NaN	GLG1,MYH14
Granulocyte Adhesion and Diapedesis	0	0.0159	NaN	GLG1
Regulation of the Epithelial-Mesenchymal Transition Pathway	0	0.0526	NaN	CTNNB1,GAB1,HRAS,MAPK3,PARD6B,PIK3CG,RBPJ
Role of p14/p19ARF in Tumor Suppression	0	0.0455	NaN	PIK3CG
Sperm Motility	0	0.0411	0	GUCY1A2,ITPR2,MERTK,PDIA3,PLCH1,TEC
UVB-Induced MAPK Signaling	0	0.0444	NaN	MAPK3,PIK3CG
UVC-Induced MAPK Signaling	0	0.0426	NaN	HRAS,MAPK3
STAT3 Pathway	0	0.0515	1.342	BMPR1B,GHR,HRAS,MAPK3,PTPN6
Oxidative Phosphorylation	0	0.0341	NaN	Atp5e,ATP5PF,COX10
Adipogenesis pathway	0	0.055	NaN	ATG7,CTNNB1,ERCC2,RBBP4,RBBP7,SMAD9
Estrogen Receptor Signaling	0	0.0437	0.302	ADCY6,CCNC,GNA13,HRAS,MAPK3,MED24,MED4,MYL12A,PDIA3,PIK3CG,PLCH1
Cell Cycle: G1/S Checkpoint Regulation	0	0.0169	NaN	RPL5
ERK/MAPK Signaling	0	0.0479	-1.134	HRAS,MAPK3,MKNK1,NFATC1,PIK3CG,PPM1L,RAC2
Nucleotide Excision Repair Pathway	0	0.0303	NaN	ERCC2
Nitric Oxide Signaling in the Cardiovascular System	0	0.0526	0	GUCY1A2,ITPR2,MAPK3,PIK3CG
Interferon Signaling	0	0.0385	NaN	IFNGR1
Amyloid Processing	0	0.0233	NaN	MAPK3
JAK/Stat Signaling	0	0.0548	0	HRAS,MAPK3,PIK3CG,PTPN6
Xenobiotic Metabolism Signaling	0	0.0492	NaN	ALDH5A1,ARNT,Gstm6,HRAS,MAPK3,MGST1,NDST1,PIK3CG,PPM1L
Wnt/Î²-catenin Signaling	0	0.042	-1	CTNNB1,DKK3,FRAT1,ILK,PPM1L
Chemokine Signaling	0	0.05	NaN	HRAS,MAPK3,PIK3CG
Death Receptor Signaling	0	0.0548	-1	CASP8,CRADD,RIPK1,TNFRSF25
PPAR Signaling	0	0.0385	NaN	HRAS,MAPK3,NR2F1
IGF-1 Signaling	0	0.0319	NaN	HRAS,MAPK3,PIK3CG
Dopamine Receptor Signaling	0	0.0536	NaN	ADCY6,PPM1L,SPR
p38 MAPK Signaling	0	0.0267	NaN	MKNK1,RPS6KA2
Apoptosis Signaling	0	0.037	NaN	CASP8,HRAS,MAPK3
Notch Signaling	0	0.0312	NaN	RBPJ
NF-ÎºB Signaling	0	0.0469	0	BMPR1B,CASP8,GHR,HRAS,PIK3CG,RIPK1
Hypoxia Signaling in the Cardiovascular System	0	0.0303	NaN	ARNT,UBE2I
IL-6 Signaling	0	0.0326	NaN	HRAS,MAPK3,PIK3CG
PDGF Signaling	0	0.0494	-1	HRAS,MAPK3,PIK3CG,SYNJ2
GPCR-Mediated Nutrient Sensing in Enteroendocrine Cells	0	0.0506	0	ADCY6,ITPR2,PDIA3,PLCH1
Phagosome Maturation	0	0.0408	NaN	DCTN4,HLA-A,NOS1,NSF
Macropinocytosis Signaling	0	0.0312	NaN	HRAS,PIK3CG
PD-1, PD-L1 cancer immunotherapy pathway	0	0.0476	NaN	HLA-A,IFNGR1,PIK3CG
Th2 Pathway	0	0.0435	NaN	HLA-A,PIK3CG,VAV1
Osteoarthritis Pathway	0	0.0476	0.447	ACVRL1,CASP8,CTNNA2,CTNNB1,RBPJ,SMAD9
GP6 Signaling Pathway	0	0.0423	NaN	COL11A1,GRAP2,PIK3CG
IL-7 Signaling Pathway	0	0.0484	NaN	MAPK3,NFATC1,PIK3CG
Sirtuin Signaling Pathway	0	0.0395	-0.816	ATG16L1,ATG4C,ATG7,ATP5PF,MAPK3,PDK1,TIMM50,UCP2,VDAC2
Opioid Signaling Pathway	0	0.0542	-0.905	ADCY6,CTNNB1,HRAS,ITPR2,MAPK3,NOS1,PDK1,PIK3CG,RAC2,RGS18,RPS6KA2
Iron homeostasis signaling pathway	0	0.043	NaN	ARNT,BMPR1B,HFE,MAPK3
Th17 Activation Pathway	0	0.0323	NaN	NFATC1
Endocannabinoid Neuronal Synapse Pathway	0	0.049	0.447	ADCY6,GRM1,MAPK3,PDIA3,PLCH1
Apelin Pancreas Signaling Pathway	0	0.027	NaN	PIK3CG
FAT10 Cancer Signaling Pathway	0	0.0263	NaN	CTNNB1
PFKFB4 Signaling Pathway	0	0.0263	NaN	MAPK3
Synaptogenesis Signaling Pathway	0	0.0504	1.155	ADCY6,CDH20,CTNNB1,EIF4EBP2,GRM1,HRAS,MAP1B,MAPK3,NAP1L1,NSF,PIK3CG,SYT2,SYT4
IL-23 Signaling Pathway	0	0.037	NaN	PIK3CG
Senescence Pathway	0	0.0472	0.632	HRAS,ITPR2,MAPK3,NFATC1,PCGF2,PDK1,PHF1,PIK3CG,PPM1L,SMAD9
White Adipose Tissue Browning Pathway	0	0.0323	NaN	ADCY6,GUCY1A2,RXRG
Inhibition of ARE-Mediated mRNA Degradation Pathway	0	0.046	0	DCP1A,MAPK3,PARN,PPM1L
Hepatic Fibrosis Signaling Pathway	0	0.0394	-1.265	CTNNB1,HRAS,MAPK3,MYL12A,PDK1,PIK3CG,RAC2,RHOC,RHOV,RIPK1
BEX2 Signaling Pathway	0	0.0484	NaN	CTNNB1,PPM1L,TSC2
Xenobiotic Metabolism PXR Signaling Pathway	0	0.037	0	ALDH5A1,Gstm6,MGST1,NDST1
Semaphorin Neuronal Repulsive Signaling Pathway	0	0.0481	1.342	GUCY1A2,MYL12A,PIK3CG,SEMA3F,SEMA5A
Regulation Of The Epithelial Mesenchymal Transition By Growth Factors Pathway	0	0.0397	0.447	GAB1,HRAS,MAPK3,PARD6B,PIK3CG
Regulation Of The Epithelial Mesenchymal Transition In Development Pathway	0	0.0392	NaN	CTNNB1,RBPJ
Kinetochore Metaphase Signaling Pathway	0	0.0299	NaN	STAG1,STAG2
Coronavirus Pathogenesis Pathway	0	0.0261	NaN	CASP8,MAPK3,RIPK1
Calcium Signaling	0	0.036	NaN	ITPR2,LETM1,MAPK3,MYH14,NFATC1
GM-CSF Signaling	0	0.0484	NaN	HRAS,MAPK3,PIK3CG
Eicosanoid Signaling	0	0.0435	NaN	PTGES2
Ephrin Receptor Signaling	0	0.0331	-1.342	GNA13,HRAS,MAPK3,PIK3CG,RAC2

## Sheet: hypF_corr_genes_pathways_data
Ingenuity Canonical Pathways	-log(p-value)	Ratio	z-score	Molecules
Neurotrophin/TRK Signaling	2.9	0.164	-0.632	ATF2,CREB5,FOS,GAB1,KRAS,MAPK3,PIK3CG,RPS6KA1,SHC1,SOS1
JAK/Stat Signaling	2.82	0.151	-0.302	AKT3,CISH,FOS,KRAS,MAPK3,PIAS3,PIAS4,PIK3CG,SHC1,SOS1,STAT6
ERK/MAPK Signaling	2.8	0.118	0.243	ATF1,ATF2,CREB5,ETS1,FOS,KRAS,MAPK3,PAK3,PIK3CG,PPM1L,PPP1R3C,RAPGEF4,RPS6KA1,SHC1,SOS1,SRF,VRK2
GDNF Family Ligand-Receptor Interactions	2.74	0.156	-1	DOK3,FOS,GAB1,GFRA2,ITPR2,KRAS,MAPK3,PIK3CG,SHC1,SOS1
Renal Cell Carcinoma Signaling	2.59	0.149	-1	AKT3,ETS1,FOS,GAB1,KRAS,MAPK3,PAK3,PIK3CG,SOS1,TGFA
Sucrose Degradation V (Mammalian)	2.58	0.5	NaN	GALM,KHK,TPI1
FLT3 Signaling in Hematopoietic Progenitor Cells	2.54	0.147	-0.632	AKT3,ATF2,CREB5,KRAS,MAPK3,PIK3CG,RPS6KA1,SHC1,SOS1,STAT6
EGF Signaling	2.41	0.163	-2.121	AKT3,FOS,ITPR2,MAPK3,PIK3CG,SHC1,SOS1,SRF
NGF Signaling	2.19	0.12	-0.577	AKT3,ATF2,CREB5,GAB1,KRAS,MAP3K14,MAP3K6,MAPK3,PIK3CG,RPS6KA1,SHC1,SOS1
Neuregulin Signaling	2.1	0.128	-1.667	ADAM17,AKT3,ERBB4,HSP90AA1,KRAS,MAPK3,PSEN1,SHC1,SOS1,TGFA
Heme Degradation	2.09	0.667	NaN	BLVRB,HMOX2
Coenzyme A Biosynthesis	2.09	0.667	NaN	PPCDC,PPCS
PI3K/AKT Signaling	2.08	0.109	-0.905	AKT3,BCL2,EPM2A,GAB1,GHR,HSP90AA1,KRAS,MAPK3,NFKBIB,PIK3CG,PPM1L,SHC1,SOS1,TSC2
Cell Cycle Control of Chromosomal Replication	2.05	0.156	1.134	CDK12,CDK16,CHEK2,DNA2,MCM7,ORC3,PCNA
Prostate Cancer Signaling	2.03	0.125	NaN	AKT3,ATF2,BCL2,CREB5,HSP90AA1,KRAS,MAPK3,NFKBIB,PIK3CG,SOS1
Role of MAPK Signaling in the Pathogenesis of Influenza	2	0.152	NaN	ABHD3,AKT3,ATF2,BCL2,CCL5,KRAS,MAPK3
HGF Signaling	1.94	0.116	0	AKT3,ATF2,ETS1,FOS,GAB1,KRAS,MAP3K14,MAP3K6,MAPK3,PIK3CG,SOS1
Role of IL-17A in Arthritis	1.91	0.162	NaN	ATF2,CCL5,MAPK3,NFKBIB,PIK3CG,RPS6KA1
LPS-stimulated MAPK Signaling	1.87	0.125	1	ATF1,ATF2,FOS,KRAS,MAP3K14,MAPK3,NFKBIB,PIK3CG,SRF
Choline Biosynthesis III	1.87	0.3	NaN	CHPT1,GPLD1,NAPEPLD
PTEN Signaling	1.87	0.109	1.732	AKT3,BCL2,BCL2L11,GHR,INSR,KRAS,MAGI3,MAPK3,MCRS1,PIK3CG,SHC1,SOS1
VEGF Family Ligand-Receptor Interactions	1.84	0.131	-1.134	AKT3,FOS,KRAS,MAPK3,NRP2,PIK3CG,SHC1,SOS1
ErbB4 Signaling	1.84	0.131	-1.134	ADAM17,ERBB4,KRAS,MAPK3,PIK3CG,PSEN1,SHC1,SOS1
GM-CSF Signaling	1.8	0.129	-2.121	AKT3,CISH,ETS1,KRAS,MAPK3,PIK3CG,SHC1,SOS1
Telomerase Signaling	1.79	0.115	-1.265	AKT3,ETS1,HSP90AA1,KRAS,MAPK3,PIK3CG,PPM1L,SHC1,SOS1,TEP1
BER pathway	1.75	0.273	NaN	PCNA,PNKP,POLG
Melanocyte Development and Pigmentation Signaling	1.73	0.118	-1	ATF2,BCL2,CREB5,KRAS,MAPK3,PIK3CG,RPS6KA1,SHC1,SOS1
FAK Signaling	1.73	0.118	NaN	ACTB,AKT3,ARHGEF7,GIT2,KRAS,MAPK3,PAK3,PIK3CG,SOS1
PPAR Signaling	1.73	0.118	-0.333	FOS,HSP90AA1,INSR,KRAS,MAP3K14,MAPK3,NFKBIB,SHC1,SOS1
Acute Phase Response Signaling	1.69	0.107	-1.265	AKT3,FOS,HMOX2,KRAS,MAP3K14,MAPK3,NFKBIB,PIK3CG,SHC1,SOS1,TTR
STAT3 Pathway	1.69	0.111	-0.632	BCL2,CISH,GHR,INSR,KRAS,MAP3K20,MAPK3,PIAS3,PTPN2,TGFA
IL-2 Signaling	1.68	0.132	-1.134	AKT3,FOS,KRAS,MAPK3,PIK3CG,SHC1,SOS1
Sertoli Cell-Sertoli Cell Junction Signaling	1.67	0.0992	NaN	ACTB,AKT3,ATF2,CLINT1,GUCY1B1,KRAS,MAP3K14,MAP3K20,MAP3K6,MAPK3,SPTBN1,TUBB,TUBG1
ErbB Signaling	1.66	0.115	-1.667	ERBB4,FOS,KRAS,MAPK3,PAK3,PIK3CG,SHC1,SOS1,TGFA
IL-6 Signaling	1.66	0.11	-0.632	AKT3,FOS,KRAS,MAP3K14,MAPK3,NFKBIB,PIK3CG,SHC1,SOS1,SRF
TNFR1 Signaling	1.65	0.143	0	APAF1,FOS,MADD,MAP3K14,NFKBIB,PAK3
Glucocorticoid Receptor Signaling	1.65	0.0872	NaN	ACTB,AKT3,BCL2,CCL5,CCNH,FOS,GTF2H2,HLTF,HSP90AA1,KRAS,MAP3K14,MAPK3,NFKBIB,PIK3CG,SHC1,SOS1,TAF13,UBE2I,VCAM1
Role of IL-17F in Allergic Inflammatory Airway Diseases	1.64	0.19	0	ATF2,CREB5,MAPK3,RPS6KA1
Endothelin-1 Signaling	1.6	0.1	-1.732	ABHD3,FOS,GAB1,GPLD1,GUCY1B1,ITPR2,KRAS,MAPK3,NAPEPLD,PIK3CG,SHC1,SOS1
VEGF Signaling	1.6	0.113	-2.121	ACTB,AKT3,BCL2,EIF1AX,KRAS,MAPK3,PIK3CG,SHC1,SOS1
Estrogen-Dependent Breast Cancer Signaling	1.6	0.127	-0.378	AKT3,ATF2,CREB5,FOS,KRAS,MAPK3,PIK3CG
Ephrin Receptor Signaling	1.55	0.0933	-2.309	ABI1,AKT3,ARPC2,ATF2,CREB5,EFNB3,GNG11,KRAS,MAP3K14,MAPK3,PAK3,PIK3CG,SHC1,SOS1
HMGB1 Signaling	1.52	0.104	-1	AKT3,FOS,IFNGR1,KAT2A,KRAS,MAPK3,PIK3CG,RBBP7,RHOBTB2,VCAM1
IL-3 Signaling	1.51	0.114	-0.707	AKT3,FOS,KRAS,MAPK3,PIK3CG,SHC1,SOS1,STAT6
Role of NANOG in Mammalian Embryonic Stem Cell Pluripotency	1.51	0.114	-1.89	AKT3,GAB1,KRAS,MAPK3,PIK3CG,RIF1,SHC1,SOS1
Lymphotoxin Î² Receptor Signaling	1.48	0.13	-1.633	AKT3,APAF1,MAP3K14,MAPK3,PIK3CG,VCAM1
Erythropoietin Signaling	1.48	0.113	NaN	AKT3,FOS,KRAS,MAPK3,NFKBIB,PIK3CG,SHC1,SOS1
Methionine Degradation I (to Homocysteine)	1.46	0.214	NaN	EEF1AKMT1,MRM2,PRMT8
SAPK/JNK Signaling	1.45	0.106	-0.333	ATF2,GAB1,GNG11,KRAS,MAP3K20,MAP4K1,PIK3CG,SHC1,SOS1
G-Protein Coupled Receptor Signaling	1.44	0.0865	NaN	ADRB1,AKT3,ATF2,CREB5,GRM7,KRAS,MAPK3,NAPEPLD,NFKBIB,PDE9A,PIK3CG,RAPGEF4,RGS18,RPS6KA1,SHC1,SOS1
Opioid Signaling Pathway	1.44	0.085	-0.5	AKT3,ATF2,CAMK1D,CREB5,FOS,GNG11,ITPR2,KCNJ5,KRAS,MAPK3,PIK3CG,RGS18,RGS6,RPS6KA1,SLC12A5,SOS1,SRF
Thyroid Cancer Signaling	1.42	0.117	-1.134	AKT3,FOS,INSR,KRAS,MAPK3,PIK3CG,SHC1
EIF2 Signaling	1.4	0.0872	-2.121	ACTB,AGO1,AGO3,AKT3,BCL2,EIF1AX,EIF5,INSR,KRAS,MAPK3,PIK3CG,RPS4Y1,RPS5,SHC1,SOS1
Superpathway of Methionine Degradation	1.39	0.16	-1	EEF1AKMT1,MRM2,PRMT8,SUOX
FGF Signaling	1.38	0.115	-1.89	AKT3,ATF2,CREB5,GAB1,MAPK3,PIK3CG,SOS1
IL-17A Signaling in Gastric Cells	1.38	0.2	NaN	CCL5,FOS,MAPK3
Cysteine Biosynthesis III (mammalia)	1.38	0.2	NaN	EEF1AKMT1,MRM2,PRMT8
Renin-Angiotensin Signaling	1.36	0.098	-0.632	ATF2,CCL5,FOS,ITPR2,KRAS,MAPK3,PAK3,PIK3CG,SHC1,SOS1
Insulin Receptor Signaling	1.34	0.094	-1.897	AKT3,EPM2A,GAB1,INSR,KRAS,MAPK3,PIK3CG,PPP1R3C,SHC1,SOS1,TSC2
Interferon Signaling	1.34	0.154	0	BCL2,IFNAR2,IFNGR1,PTPN2
T Cell Exhaustion Signaling Pathway	1.31	0.0962	0.378	AKT3,BTLA,CD80,FOS,HAVCR2,IFNAR2,KRAS,MAPK3,PIK3CG,PPM1L
Regulation of eIF4 and p70S6K Signaling	1.31	0.0902	-1.89	AGO1,AGO3,AKT3,EIF1AX,KRAS,MAPK3,PIK3CG,PPM1L,RPS4Y1,RPS5,SHC1,SOS1
ATM Signaling	1.3	0.104	0.816	ATF1,ATF2,CBX3,CHEK2,CREB5,MRE11,PPM1L,ZNF420
Differential Regulation of Cytokine Production in Macrophages and T Helper Cells by IL-17A and IL-17F	1.28	1	NaN	CCL5
Differential Regulation of Cytokine Production in Intestinal Epithelial Cells by IL-17A and IL-17F	1.28	1	NaN	CCL5
Sulfite Oxidation IV	1.28	1	NaN	SUOX
Glutamate Biosynthesis II	1.28	1	NaN	GLUD1
Glutamate Degradation X	1.28	1	NaN	GLUD1
Role of PI3K/AKT Signaling in the Pathogenesis of Influenza	1.27	0.128	-1.342	AKT3,CCL5,MAPK3,NFKBIB,PIK3CG
Non-Small Cell Lung Cancer Signaling	1.26	0.108	-1.89	AKT3,ITPR2,KRAS,MAPK3,PIK3CG,SOS1,TGFA
B Cell Receptor Signaling	1.24	0.0861	-0.832	AKT3,ATF2,CREB5,ETS1,GAB1,KRAS,MAP3K14,MAP3K6,MAPK3,NFKBIB,PIK3CG,SHC1,SOS1
Glioma Signaling	1.24	0.0968	-1.414	AKT3,CAMK1D,CDKN2D,KRAS,MAPK3,PIK3CG,SHC1,SOS1,TGFA
Role of JAK1, JAK2 and TYK2 in Interferon Signaling	1.24	0.176	NaN	IFNAR2,IFNGR1,PTPN2
GÎ±s Signaling	1.23	0.106	-1.134	ADD2,ADRB1,ATF2,CREB5,GNG11,MAPK3,RAPGEF4
CD40 Signaling	1.22	0.113	0	ATF1,FOS,MAP3K14,MAPK3,NFKBIB,PIK3CG
Cholecystokinin/Gastrin-mediated Signaling	1.19	0.0947	-0.707	ATF2,FOS,ITPR2,KRAS,MAPK3,RHOBTB2,SHC1,SOS1,SRF
GÎ±q Signaling	1.19	0.0887	-2.121	AKT3,EPM2A,GNG11,GPLD1,ITPR2,MAPK3,NAPEPLD,NFKBIB,PIK3CG,RGS18,RHOBTB2
Growth Hormone Signaling	1.19	0.111	-0.816	FOS,GHR,MAPK3,PIK3CG,RPS6KA1,SRF
ERK5 Signaling	1.19	0.111	0.816	ATF2,CREB5,FOS,GAB1,KRAS,RPS6KA1
Gap Junction Signaling	1.19	0.0863	NaN	ACTB,ADRB1,AKT3,GRIA1,GUCY1B1,ITPR2,KRAS,MAPK3,PIK3CG,SOS1,TUBB,TUBG1
PPARÎ±/RXRÎ± Activation	1.17	0.0857	1.508	ADIPOR2,GHR,HSP90AA1,INSR,KRAS,LPL,MAP3K14,MAPK3,NFKBIB,SHC1,SLC27A1,SOS1
Apoptosis Signaling	1.17	0.0976	0.378	APAF1,BCL2,BCL2L11,KRAS,MAP3K14,MAPK3,NFKBIB,RPS6KA1
Cancer Drug Resistance By Drug Efflux	1.16	0.119	NaN	ABCC1,AKT3,KRAS,MAPK3,PIK3CG
IL-17 Signaling	1.16	0.109	NaN	AKT3,ATF2,KRAS,MAP3K14,MAPK3,PIK3CG
Aryl Hydrocarbon Receptor Signaling	1.15	0.0928	0.378	APAF1,CHEK2,FOS,GSTM2,HSP90AA1,MAPK3,MCM7,NFIA,NFIC
4-1BB Signaling in T Lymphocytes	1.14	0.133	NaN	ATF2,MAP3K14,MAPK3,NFKBIB
Docosahexaenoic Acid (DHA) Signaling	1.14	0.133	NaN	AKT3,APAF1,BCL2,PIK3CG
PEDF Signaling	1.14	0.101	-0.816	AKT3,BCL2,KRAS,MAPK3,NFKBIB,PIK3CG,SRF
Neuroinflammation Signaling Pathway	1.13	0.0798	-2.138	AKT3,ATF2,BCL2,CCL5,CD80,CREB5,FOS,GABRA5,GRIA1,IFNGR1,KCNJ5,MAPK3,PIK3CG,PSEN1,VCAM1
PXR/RXR Activation	1.1	0.129	NaN	ABCC3,AKT3,GSTM2,INSR
Thrombopoietin Signaling	1.1	0.105	-0.816	FOS,KRAS,MAPK3,PIK3CG,SHC1,SOS1
Hepatic Fibrosis / Hepatic Stellate Cell Activation	1.09	0.0941	NaN	BCL2,CCL5,COL9A2,CSF1,IFNAR2,IFNGR1,TGFA,VCAM1
TGF-Î² Signaling	1.09	0.0986	0.447	BCL2,FOS,KRAS,MAP4K1,MAPK3,PIAS4,SOS1
Coronavirus Pathogenesis Pathway	1.08	0.087	2.53	ADAM17,BCL2,BCL2L11,CCL5,FOS,IFNAR2,MAPK3,NFKBIB,RPS4Y1,RPS5
Role of PKR in Interferon Induction and Antiviral Response	1.07	0.093	-1.414	APAF1,ATF2,FOS,HSP90AA1,IFNAR2,IFNGR1,MAPK3,NFKBIB
Ceramide Signaling	1.07	0.0972	1.89	AKT3,BCL2,FOS,KRAS,MAPK3,PIK3CG,PPM1L
Death Receptor Signaling	1.07	0.0972	-1.134	ACTB,APAF1,BCL2,MAP3K14,NFKBIB,PARP8,TNKS
Role of NFAT in Regulation of the Immune Response	1.06	0.084	-0.707	AKT3,ATF2,CD80,FOS,GNG11,ITPR2,KRAS,MAPK3,NFKBIB,PIK3CG,SOS1
Agrin Interactions at Neuromuscular Junction	1.04	0.102	-1.633	ACTB,ARHGEF7,ERBB4,KRAS,MAPK3,PAK3
IL-7 Signaling Pathway	1.04	0.102	-2.449	AKT3,BCL2,MAPK3,PIK3CG,SHC1,SOS1
AMPK Signaling	1.04	0.0798	-1.897	ACTB,ADRB1,AKT3,ATF2,CREB5,EPM2A,HLTF,INSR,PFKFB3,PIK3CG,PPM1L,RAB2A,TSC2
Pancreatic Adenocarcinoma Signaling	1.03	0.0909	-2.121	AKT3,BCL2,GPLD1,KRAS,MAPK3,NAPEPLD,PIK3CG,TGFA
Nucleotide Excision Repair Pathway	1.02	0.121	NaN	CCNH,ERCC1,GTF2H2,XPA
Synaptic Long Term Potentiation	1.02	0.0874	-0.333	ATF2,CREB5,GRIA1,GRM7,ITPR2,KRAS,MAPK3,PPP1R3C,RPS6KA1
Nitric Oxide Signaling in the Cardiovascular System	1.02	0.0946	-1.134	ADRB1,AKT3,GUCY1B1,HSP90AA1,ITPR2,MAPK3,PIK3CG
Systemic Lupus Erythematosus In B Cell Signaling Pathway	1.01	0.0788	-1.941	AKT3,BCL2,BCL2L11,FOS,GAB1,IFNAR2,IFNGR1,KRAS,MAP3K14,MAPK3,PIK3CG,SHC1,SOS1
Breast Cancer Regulation by Stathmin1	1	0.0714	NaN	ADGRB2,ADGRG6,ADRB1,ARHGEF7,ATF2,CAMK1D,CREB5,GNG11,GPR135,GPR83,GRM7,KRAS,MAPK3,PIK3CG,PPM1L,PPP1R3C,SHC1,SOS1,TGFA,TUBB,TUBG1
IL-8 Signaling	0.996	0.08	-1.897	AKT3,BCL2,FOS,GNG11,GPLD1,KRAS,MAPK3,NAPEPLD,NFKBIB,PIK3CG,RHOBTB2,VCAM1
RANK Signaling in Osteoclasts	0.996	0.0933	0	AKT3,FOS,MAP3K14,MAP3K6,MAPK3,NFKBIB,PIK3CG
CD27 Signaling in Lymphocytes	0.991	0.106	2	APAF1,FOS,MAP3K14,MAP3K6,NFKBIB
Oncostatin M Signaling	0.987	0.118	-1	KRAS,MAPK3,SHC1,SOS1
IL-15 Signaling	0.987	0.0984	-0.816	AKT3,KRAS,MAPK3,PIK3CG,SHC1,STAT6
Pathogenesis of Multiple Sclerosis	0.987	0.5	NaN	CCL5
Uracil Degradation II (Reductive)	0.987	0.5	NaN	DPYD
PRPP Biosynthesis I	0.987	0.5	NaN	PRPS1
S-methyl-5-thio-Î±-D-ribose 1-phosphate Degradation	0.987	0.5	NaN	MRI1
Thymine Degradation	0.987	0.5	NaN	DPYD
Biotin-carboxyl Carrier Protein Assembly	0.987	0.5	NaN	HLCS
Thiosulfate Disproportionation III (Rhodanese)	0.987	0.5	NaN	TST
Formaldehyde Oxidation II (Glutathione-dependent)	0.987	0.5	NaN	ESD
14-3-3-mediated Signaling	0.983	0.0857	0.378	AKT3,FOS,KRAS,MAPK3,PIK3CG,RPS6KA1,TSC2,TUBB,TUBG1
Adipogenesis pathway	0.983	0.0857	NaN	ATG7,CCNH,GTF2H2,KAT2A,LPL,RBBP7,RPS6KA1,SAP30L,XBP1
Germ Cell-Sertoli Cell Junction Signaling	0.975	0.0809	NaN	ACTB,CLINT1,KRAS,MAP3K14,MAP3K6,MAPK3,PAK3,PIK3CG,RHOBTB2,TUBB,TUBG1
FcÎ³ Receptor-mediated Phagocytosis in Macrophages and Monocytes	0.971	0.0921	-2.646	ACTB,AKT3,ARPC2,GPLD1,MAPK3,NAPEPLD,PIK3CG
IL-12 Signaling and Production in Macrophages	0.971	0.0921	NaN	AKT3,FOS,IFNGR1,MAPK3,NFKBIB,PIK3CG,STAT6
CNTF Signaling	0.963	0.104	-0.447	KRAS,MAPK3,PIK3CG,RPS6KA1,SOS1
mTOR Signaling	0.963	0.0774	-1.265	AKT3,GPLD1,INSR,KRAS,MAPK3,NAPEPLD,PIK3CG,PPM1L,RHOBTB2,RPS4Y1,RPS5,RPS6KA1,TSC2
Nur77 Signaling in T Lymphocytes	0.963	0.104	-0.447	APAF1,BCL2,CD80,MAPK3,PCNA
Chemokine Signaling	0.963	0.0968	0.816	CAMK1D,CCL5,FOS,KRAS,MAPK3,PIK3CG
IGF-1 Signaling	0.963	0.0879	-1.414	AKT3,FOS,KRAS,MAPK3,PIK3CG,SHC1,SOS1,SRF
BMP signaling pathway	0.963	0.0968	-0.447	ATF2,CHRD,KRAS,MAGED1,MAPK3,SOS1
Assembly of RNA Polymerase I Complex	0.951	0.182	NaN	POLR1C,TAF1A
Regulation Of The Epithelial Mesenchymal Transition By Growth Factors Pathway	0.951	0.082	-0.632	AKT3,DOCK10,ETS1,FOS,GAB1,KRAS,MAPK3,PIK3CG,SHC1,SOS1
Amyotrophic Lateral Sclerosis Signaling	0.947	0.0909	0	AKT3,APAF1,BCL2,GRIA1,PIK3CG,RAB5B,RNF19A
Angiopoietin Signaling	0.939	0.0952	-1.342	AKT3,KRAS,NFKBIB,PAK3,PIK3CG,SOS1
GNRH Signaling	0.939	0.0797	-0.302	ATF2,CREB5,FOS,GNG11,ITPR2,KRAS,MAP3K14,MAP3K6,MAPK3,PAK3,SOS1
Production of Nitric Oxide and Reactive Oxygen Species in Macrophages	0.939	0.0797	0	AKT3,FOS,IFNGR1,MAP3K14,MAP3K6,MAPK3,NFKBIB,PIK3CG,PPM1L,PPP1R3C,RHOBTB2
PAK Signaling	0.928	0.0897	-1.89	ARHGEF7,KRAS,MAPK3,PAK3,PIK3CG,SHC1,SOS1
Dendritic Cell Maturation	0.924	0.086	-0.707	AKT3,ATF2,CD80,CREB5,MAP3K14,MAPK3,NFKBIB,PIK3CG
Relaxin Signaling	0.924	0.0833	-1.134	AKT3,FOS,GNG11,GUCY1B1,MAPK3,NAPEPLD,NFKBIB,PDE9A,PIK3CG
HOTAIR Regulatory Pathway	0.924	0.086	-1.414	AGO1,AGO3,AKT3,ATG7,PIK3CG,RBBP7,SRF,YY1
MSP-RON Signaling Pathway	0.921	0.13	NaN	ACTB,CSF1,PIK3CG
Small Cell Lung Cancer Signaling	0.914	0.0938	-1	AKT3,APAF1,BCL2,NFKBIB,PIAS3,PIK3CG
IL-4 Signaling	0.914	0.0938	NaN	AKT3,KRAS,PIK3CG,SHC1,SOS1,STAT6
cAMP-mediated signaling	0.91	0.0786	-0.302	ADRB1,ATF2,CAMK1D,CREB5,GRM7,MAPK3,NAPEPLD,PDE9A,RAPGEF4,RGS18,RPS6KA1
Role of JAK1 and JAK3 in Î³c Cytokine Signaling	0.907	0.1	NaN	KRAS,MAPK3,PIK3CG,SHC1,STAT6
PDGF Signaling	0.907	0.0886	-0.378	FOS,KRAS,MAPK3,PIK3CG,SHC1,SOS1,SRF
Synaptogenesis Signaling Pathway	0.907	0.0711	-2.357	AKT3,ARHGEF7,ARPC2,ATF2,CDH10,CDH18,CREB5,EFNB3,FARP1,GRIA1,GRM7,KRAS,MAPK3,PIK3CG,RAB5B,SHC1,SOS1,SYT16
CREB Signaling in Neurons	0.903	0.0756	-1.508	AKT3,ATF2,CREB5,GNG11,GRIA1,GRM7,ITPR2,KRAS,MAPK3,PIK3CG,RPS6KA1,SHC1,SOS1
NF-ÎºB Signaling	0.9	0.08	-1.265	AKT3,GHR,INSR,KRAS,MAP3K14,NFKBIB,PELI1,PIK3CG,SIGIRR,TGFA
p53 Signaling	0.883	0.0875	1.342	AKT3,APAF1,BCL2,CHEK2,PCNA,PIK3CG,ST13
MIF Regulation of Innate Immunity	0.879	0.125	NaN	FOS,MAPK3,NFKBIB
Remodeling of Epithelial Adherens Junctions	0.879	0.098	NaN	ACTB,ARPC2,RAB5B,TUBB,TUBG1
Molecular Mechanisms of Cancer	0.87	0.0686	NaN	AKT3,APAF1,ARHGEF7,BCL2,BCL2L11,CDK12,CDK16,CDKN2D,CHEK2,FOS,GAB1,KRAS,MAPK3,NFKBIB,PAK3,PIK3CG,PSEN1,PTCH1,RHOBTB2,SHC1,SOS1
UVA-Induced MAPK Signaling	0.845	0.0854	0	FOS,KRAS,MAPK3,PARP8,PIK3CG,RPS6KA1,TNKS
TNFR2 Signaling	0.842	0.12	NaN	FOS,MAP3K14,NFKBIB
IL-17A Signaling in Fibroblasts	0.842	0.12	NaN	FOS,MAPK3,NFKBIB
PI3K Signaling in B Lymphocytes	0.839	0.0796	0.333	AKT3,ATF1,ATF2,FOS,ITPR2,KRAS,MAPK3,NFKBIB,PIK3CG
Xenobiotic Metabolism Signaling	0.836	0.0734	NaN	ABCC3,CAMK1D,CHST2,ESD,GSTM2,HS3ST4,HSP90AA1,KRAS,MAP3K14,MAP3K6,MAPK3,PIK3CG,PPM1L
Xenobiotic Metabolism CAR Signaling Pathway	0.83	0.0816	0	ABCC1,ABCC3,CHST2,GSTM2,HS3ST4,HSP90AA1,MAPK3,PPM1L
Retinol Biosynthesis	0.827	0.154	NaN	ESD,LPL
FXR/RXR Activation	0.824	0.103	NaN	AKT3,LPL,TTR,VTN
Arginine Biosynthesis IV	0.821	0.333	NaN	GLUD1
Systemic Lupus Erythematosus In T Cell Signaling Pathway	0.818	0.0753	-0.905	AKT3,ATF2,CD80,CREB5,FOS,KRAS,MAPK3,PIK3CG,PPM1L,RHOBTB2,SOS1
Endometrial Cancer Signaling	0.807	0.0926	-1.342	AKT3,KRAS,MAPK3,PIK3CG,SOS1
Paxillin Signaling	0.807	0.0833	-1.89	ACTB,ARHGEF7,GIT2,KRAS,PAK3,PIK3CG,SOS1
NER Pathway	0.807	0.0833	-1.342	CCNH,DNA2,ERCC1,GTF2H2,PCNA,UBE2I,XPA
Circadian Rhythm Signaling	0.804	0.115	NaN	ATF2,CREB5,CRY2
Phospholipases	0.804	0.115	NaN	ABHD3,GPLD1,NAPEPLD
G Beta Gamma Signaling	0.796	0.08	-2.121	AKT3,GNG11,KCNJ5,KRAS,MAPK3,PIK3CG,SHC1,SOS1
Systemic Lupus Erythematosus Signaling	0.79	0.0776	NaN	AKT3,CD80,FOS,KRAS,MAPK3,PIK3CG,PRPF39,SNRNP35,SOS1
PKCÎ¸ Signaling in T Lymphocytes	0.79	0.0776	0.333	CD80,FOS,KRAS,MAP3K14,MAP3K6,MAPK3,NFKBIB,PIK3CG,SOS1
Telomere Extension by Telomerase	0.775	0.143	NaN	MRE11,TNKS
CD28 Signaling in T Helper Cells	0.77	0.0814	-1.633	AKT3,ARPC2,CD80,FOS,ITPR2,NFKBIB,PIK3CG
Atherosclerosis Signaling	0.77	0.0976	NaN	ABHD3,CSF1,LPL,VCAM1
Regulation of IL-2 Expression in Activated and Anergic T Lymphocytes	0.762	0.0845	NaN	CD80,FOS,KRAS,MAPK3,NFKBIB,SOS1
Neuropathic Pain Signaling In Dorsal Horn Neurons	0.752	0.0805	-1.134	CAMK1D,FOS,GRIA1,GRM7,ITPR2,MAPK3,PIK3CG
Glioblastoma Multiforme Signaling	0.747	0.0756	-1.414	AKT3,ITPR2,KRAS,MAPK3,PIK3CG,RHOBTB2,SHC1,SOS1,TSC2
P2Y Purigenic Receptor Signaling Pathway	0.747	0.0777	-0.707	AKT3,ATF2,CREB5,FOS,GNG11,KRAS,MAPK3,PIK3CG
NF-ÎºB Activation by Viruses	0.742	0.0833	0	AKT3,KRAS,MAP3K14,MAPK3,NFKBIB,PIK3CG
Prolactin Signaling	0.742	0.0833	-0.816	FOS,KRAS,MAPK3,PIK3CG,SHC1,SOS1
Type I Diabetes Mellitus Signaling	0.742	0.0833	0.447	APAF1,BCL2,CD80,IFNGR1,MAP3K14,NFKBIB
p38 MAPK Signaling	0.742	0.0833	0.447	ATF1,ATF2,CREB5,MAP4K1,RPS6KA1,SRF
SPINK1 General Cancer Pathway	0.742	0.0952	-1	AKT3,KRAS,MAPK3,PIK3CG
Antiproliferative Role of Somatostatin Receptor 2	0.738	0.0877	-1	GNG11,GUCY1B1,KRAS,MAPK3,PIK3CG
Role of JAK2 in Hormone-like Cytokine Signaling	0.738	0.107	NaN	GHR,HLTF,SHC1
ErbB2-ErbB3 Signaling	0.738	0.0877	-1.342	KRAS,MAPK3,PIK3CG,SHC1,SOS1
Insulin Secretion Signaling Pathway	0.738	0.0703	0	AGO1,AGO3,Arxes1/Arxes2,ATF2,CREB5,GHR,INSR,ITPR2,MAPK3,PDHA1,PIK3CG,RAPGEF4,STAT6
Aldosterone Signaling in Epithelial Cells	0.733	0.075	-1.342	DNAJA1,DNAJC4,HSP90AA1,ITPR2,KRAS,MAPK3,PIK3CG,SASS6,SOS1
Role of Osteoblasts, Osteoclasts and Chondrocytes in Rheumatoid Arthritis	0.733	0.075	NaN	ADAM17,AKT3,BCL2,CSF1,FOS,MAP3K14,MAPK3,NFKBIB,PIK3CG
Apelin Muscle Signaling Pathway	0.728	0.133	NaN	AKT3,NRF1
iCOS-iCOSL Signaling in T Helper Cells	0.724	0.0822	-2	AKT3,CD80,ITPR2,NFKBIB,PIK3CG,SHC1
Axonal Guidance Signaling	0.721	0.0656	NaN	ADAM17,ADAM23,AKT3,ARHGEF7,ARPC2,EFNB3,GNG11,KRAS,LNPEP,MAPK3,NRP2,PAK3,PIK3CG,PLXNC1,PTCH1,SEMA4D,SHC1,SOS1,TUBB,TUBG1
Myc Mediated Apoptosis Signaling	0.717	0.093	0	ADRB1,APAF1,BCL2,BCL2L11
Glioma Invasiveness Signaling	0.717	0.0862	-1	KRAS,MAPK3,PIK3CG,RHOBTB2,VTN
Hematopoiesis from Multipotent Stem Cells	0.708	0.25	NaN	CSF1
Heme Biosynthesis from Uroporphyrinogen-III I	0.708	0.25	NaN	UROD
Galactose Degradation I (Leloir Pathway)	0.708	0.25	NaN	GALM
Adrenomedullin signaling pathway	0.708	0.0725	-0.632	AKT3,BCL2,FOS,GUCY1B1,ITPR2,KRAS,MAPK3,PIK3CG,SHC1,SOS1
T Helper Cell Differentiation	0.706	0.103	NaN	CD80,IFNGR1,STAT6
Altered T Cell and B Cell Signaling in Rheumatoid Arthritis	0.706	0.103	NaN	CD80,CSF1,MAP3K14
Sumoylation Pathway	0.701	0.0778	0.447	ETS1,FOS,PCNA,PIAS4,RHOBTB2,SAE1,UBE2I
BEX2 Signaling Pathway	0.695	0.0847	-1.342	AKT3,BCL2,PLXNC1,PPM1L,TSC2
Melanoma Signaling	0.693	0.0909	-1	AKT3,KRAS,MAPK3,PIK3CG
Regulation of the Epithelial-Mesenchymal Transition Pathway	0.676	0.0726	NaN	ADAM17,AKT3,ETS1,GAB1,KRAS,MAPK3,PIK3CG,PSEN1,SOS1
Macropinocytosis Signaling	0.676	0.0833	-1	ABI1,CSF1,KRAS,PIK3CG,USP6NL
Phospholipase C Signaling	0.674	0.069	-1.414	ARHGEF7,ATF2,CREB5,GNG11,GPLD1,ITPR2,KRAS,MAPK3,NAPEPLD,RHOBTB2,SHC1,SOS1
Role of CHK Proteins in Cell Cycle Checkpoint Control	0.67	0.0889	NaN	CHEK2,MRE11,PCNA,PPM1L
Antioxidant Action of Vitamin C	0.656	0.082	0.447	ABHD3,GPLD1,MAPK3,NAPEPLD,NFKBIB
Th1 Pathway	0.656	0.082	-2	CD80,HAVCR2,IFNGR1,PIK3CG,PSEN1
Estrogen Receptor Signaling	0.652	0.0656	-0.775	AKT3,ATF2,BCL2,CREB5,FOS,GNG11,HSP90AA1,KRAS,MAPK3,MED13L,MED16,NRF1,PCNA,PIK3CG,SHC1,SOS1
Sirtuin Signaling Pathway	0.652	0.0661	0.577	AGTRAP,ATG7,BCL2L11,GLUD1,KAT2A,MAPK3,MT-ND2,PDHA1,PFKFB3,POLR1C,SDHA,SF3A1,SIRT4,SIRT7,XPA
IL-10 Signaling	0.648	0.087	NaN	BLVRB,FOS,MAP3K14,NFKBIB
TWEAK Signaling	0.648	0.0968	NaN	APAF1,MAP3K14,NFKBIB
Cytotoxic T Lymphocyte-mediated Apoptosis of Target Cells	0.644	0.118	NaN	APAF1,BCL2
Type II Diabetes Mellitus Signaling	0.644	0.0727	-0.816	ADIPOR2,AKT3,INSR,MAP3K14,MAPK3,NFKBIB,PIK3CG,SLC27A1
MIF-mediated Glucocorticoid Regulation	0.644	0.118	NaN	MAPK3,NFKBIB
Hepatic Fibrosis Signaling Pathway	0.642	0.0653	-1	AKT3,ATF2,BCL2,CCL5,CREB5,FOS,FTH1,KRAS,MAPK3,NFKBIB,PIK3CG,PTCH1,RHOBTB2,SDHA,SOS1,VCAM1
PD-1, PD-L1 cancer immunotherapy pathway	0.636	0.0806	0.447	AKT3,CD80,CIP2A,IFNGR1,PIK3CG
IL-17A Signaling in Airway Cells	0.625	0.0851	-2	AKT3,MAPK3,NFKBIB,PIK3CG
fMLP Signaling in Neutrophils	0.623	0.0737	-1.89	ARPC2,GNG11,ITPR2,KRAS,MAPK3,NFKBIB,PIK3CG
Role of Hypercytokinemia/hyperchemokinemia in the Pathogenesis of Influenza	0.623	0.2	NaN	CCL5
Acetyl-CoA Biosynthesis I (Pyruvate Dehydrogenase Complex)	0.623	0.2	NaN	PDHA1
Glycogen Biosynthesis II (from UDP-D-Glucose)	0.623	0.2	NaN	EPM2A
April Mediated Signaling	0.622	0.0938	NaN	FOS,MAP3K14,NFKBIB
Protein Kinase A Signaling	0.622	0.0638	-1	ADD2,ATF1,ATF2,CDC14B,CREB5,DUSP12,DUSP18,EPM2A,GNG11,ITPR2,MAPK3,NAPEPLD,NFKBIB,PDE9A,PPP1R3C,PTCH1,PTPN2,PTPN4
Hypoxia Signaling in the Cardiovascular System	0.618	0.0794	NaN	ATF2,CREB5,HSP90AA1,NFKBIB,UBE2I
ILK Signaling	0.6	0.0692	-1.414	ACTB,AKT3,ATF2,CREB5,FOS,MAPK3,PIK3CG,PPM1L,RHOBTB2
Retinoic acid Mediated Apoptosis Signaling	0.595	0.0909	NaN	APAF1,PARP8,TNKS
Xenobiotic Metabolism General Signaling Pathway	0.595	0.0722	-0.378	AKT3,GSTM2,KRAS,MAP3K14,MAP3K6,MAPK3,PIK3CG
NRF2-mediated Oxidative Stress Response	0.587	0.0676	-0.447	ABCC1,ACTB,DNAJA1,DNAJC4,FOS,FTH1,GSTM2,KRAS,MAPK3,PIK3CG
Integrin Signaling	0.587	0.0667	-2.53	ACTB,AKT3,ARHGEF7,ARPC2,KRAS,MAPK3,PAK3,PIK3CG,RHOBTB2,SHC1,SOS1
Corticotropin Releasing Hormone Signaling	0.582	0.0714	0.816	ATF2,CREB5,FOS,GUCY1B1,ITPR2,MAPK3,PTCH1
Cardiac Hypertrophy Signaling	0.578	0.0656	-0.302	ADRB1,ATF2,GNG11,KRAS,MAP3K14,MAP3K6,MAPK3,PIK3CG,RHOBTB2,RPS6KA1,SOS1,SRF
TREM1 Signaling	0.572	0.0882	NaN	AKT3,MAPK3,SIGIRR
B Cell Activating Factor Signaling	0.572	0.0882	NaN	FOS,MAP3K14,NFKBIB
GÎ±12/13 Signaling	0.567	0.0707	0	AKT3,CDH10,CDH18,KRAS,MAPK3,NFKBIB,PIK3CG
Hematopoiesis from Pluripotent Stem Cells	0.554	0.167	NaN	CSF1
Phosphatidylcholine Biosynthesis I	0.554	0.167	NaN	CHPT1
Selenocysteine Biosynthesis II (Archaea and Eukaryotes)	0.554	0.167	NaN	SEPSECS
Endocannabinoid Developing Neuron Pathway	0.554	0.07	-1.134	AKT3,ATF2,CREB5,GNG11,KRAS,MAPK3,PIK3CG
CXCR4 Signaling	0.553	0.0672	-1.89	AKT3,FOS,GNG11,ITPR2,KRAS,MAPK3,PAK3,PIK3CG,RHOBTB2
iNOS Signaling	0.548	0.0857	NaN	FOS,IFNGR1,NFKBIB
Semaphorin Signaling in Neurons	0.547	0.0784	NaN	MAPK3,PAK3,RHOBTB2,SEMA4D
Fc Epsilon RI Signaling	0.544	0.0714	-1.633	AKT3,GAB1,KRAS,MAPK3,PIK3CG,SOS1
Th1 and Th2 Activation Pathway	0.544	0.0714	NaN	CD80,HAVCR2,IFNGR1,PIK3CG,PSEN1,STAT6
IL-22 Signaling	0.542	0.1	NaN	AKT3,MAPK3
p70S6K Signaling	0.542	0.0693	-1.89	AKT3,KRAS,MAPK3,PIK3CG,PPM1L,SHC1,SOS1
Role of Macrophages, Fibroblasts and Endothelial Cells in Rheumatoid Arthritis	0.532	0.0638	NaN	AKT3,ATF2,CCL5,CREB5,CSF1,FOS,KRAS,MAP3K14,MAPK3,NFKBIB,PIK3CG,VCAM1
Signaling by Rho Family GTPases	0.532	0.0638	-1.897	ACTB,ARHGEF7,ARPC2,CDH10,CDH18,FOS,GNG11,MAP3K20,MAPK3,PAK3,PIK3CG,RHOBTB2
Role of Tissue Factor in Cancer	0.53	0.0706	NaN	AKT3,CSF1,KRAS,MAPK3,PIK3CG,RPS6KA1
PFKFB4 Signaling Pathway	0.527	0.0833	NaN	ATF2,CREB5,MAPK3
Huntington's Disease Signaling	0.521	0.0635	-1.667	AKT3,APAF1,ATF2,CREB5,GNG11,HAP1,HIP1,MAPK3,PIK3CG,SDHA,SHC1,SOS1
HER-2 Signaling in Breast Cancer	0.52	0.0725	NaN	AKT3,KRAS,PIK3CG,SOS1,TSC2
Communication between Innate and Adaptive Immune Cells	0.513	0.0952	NaN	CCL5,CD80
Dermatan Sulfate Biosynthesis (Late Stages)	0.513	0.0952	NaN	CHST2,HS3ST4
Xenobiotic Metabolism PXR Signaling Pathway	0.504	0.0673	-2.646	ABCC3,CHST2,ESD,GSTM2,HS3ST4,HSP90AA1,PPP1R3C
Semaphorin Neuronal Repulsive Signaling Pathway	0.504	0.0673	1.134	AKT3,FARP1,GUCY1B1,NRP2,PAK3,PIK3CG,SEMA4D
Inhibition of ARE-Mediated mRNA Degradation Pathway	0.503	0.069	-1.633	AGO1,AGO3,AKT3,MAPK3,PPM1L,ZFP36L2
Dolichyl-diphosphooligosaccharide Biosynthesis	0.499	0.143	NaN	ALG3
Hereditary Breast Cancer Signaling	0.496	0.0656	NaN	ACTB,AKT3,CHEK2,HLTF,KRAS,MRE11,PIK3CG,TUBG1
Dopamine-DARPP32 Feedback in cAMP Signaling	0.496	0.0656	1.134	ATF1,ATF2,CREB5,GUCY1B1,ITPR2,KCNJ5,PPM1L,PPP1R3C
Induction of Apoptosis by HIV1	0.493	0.0741	0	APAF1,BCL2,MAP3K14,NFKBIB
CCR3 Signaling in Eosinophils	0.491	0.0682	-1	GNG11,ITPR2,KRAS,MAPK3,PAK3,PIK3CG
GÎ±i Signaling	0.491	0.0682	-1.633	GNG11,GRM7,KRAS,MAPK3,SHC1,SOS1
Synaptic Long Term Depression	0.485	0.065	-0.707	ABHD3,GRIA1,GRM7,GUCY1B1,ITPR2,KRAS,MAPK3,PPM1L
tRNA Charging	0.485	0.0789	NaN	DARS2,RARS1,WARS2
Role of p14/p19ARF in Tumor Suppression	0.485	0.0909	NaN	PIK3CG,SF3A1
Epithelial Adherens Junction Signaling	0.481	0.066	NaN	ACTB,AKT3,ARPC2,CLINT1,KRAS,TUBB,TUBG1
Role of BRCA1 in DNA Damage Response	0.476	0.0694	NaN	ACTB,ATF1,CHEK2,HLTF,MRE11
Thrombin Signaling	0.476	0.0629	-1.414	AKT3,CAMK1D,GNG11,ITPR2,KRAS,MAPK3,PIK3CG,RHOBTB2,SHC1,SOS1
Natural Killer Cell Signaling	0.475	0.0645	-0.707	AKT3,KRAS,MAP3K14,MAP3K6,MAPK3,PAK3,PIK3CG,SOS1
Cdc42 Signaling	0.453	0.0659	0	ARPC2,ATF2,EXOC4,FOS,LLGL1,PAK3
Cardiomyocyte Differentiation via BMP Receptors	0.452	0.125	NaN	ATF2
Chondroitin Sulfate Biosynthesis (Late Stages)	0.437	0.0833	NaN	CHST2,HS3ST4
Serotonin Receptor Signaling	0.437	0.0833	NaN	SLC18A2,SLC6A4
CTLA4 Signaling in Cytotoxic T Lymphocytes	0.418	0.0678	NaN	AKT3,CD80,PIK3CG,PPM1L
Spliceosomal Cycle	0.413	0.0714	NaN	DDX23,DHX38,SF3A1
Fatty Acid Activation	0.412	0.111	NaN	SLC27A1
Heme Biosynthesis II	0.412	0.111	NaN	UROD
Tight Junction Signaling	0.408	0.0619	NaN	ACTB,AKT3,CASK,CSTF1,FOS,LLGL1,PPM1L
Acute Myeloid Leukemia Signaling	0.4	0.0641	-1.342	AKT3,KRAS,MAPK3,PIK3CG,SOS1
T Cell Receptor Signaling	0.4	0.0641	NaN	FOS,KRAS,MAPK3,PIK3CG,SOS1
Activation of IRF by Cytosolic Pattern Recognition Receptors	0.398	0.0698	NaN	ATF2,NFKBIB,SIKE1
Amyloid Processing	0.398	0.0698	NaN	AKT3,MAPK3,PSEN1
Autophagy	0.398	0.0698	NaN	ATG7,BCL2,STX17
G Protein Signaling Mediated by Tubby	0.394	0.0769	NaN	GNG11,INSR
IL-23 Signaling Pathway	0.394	0.0769	NaN	AKT3,PIK3CG
Actin Nucleation by ARP-WASP Complex	0.391	0.0656	NaN	ARPC2,KRAS,RHOBTB2,SOS1
Actin Cytoskeleton Signaling	0.39	0.0596	-2.333	ACTB,ARHGEF7,ARPC2,KRAS,MAPK3,PAK3,PIK3CG,SHC1,SOS1
Î±-Adrenergic Signaling	0.389	0.0633	NaN	EPM2A,GNG11,ITPR2,KRAS,MAPK3
Mouse Embryonic Stem Cell Pluripotency	0.389	0.0633	-1.342	AKT3,KRAS,MAPK3,PIK3CG,SOS1
Apelin Endothelial Signaling Pathway	0.388	0.0619	-0.816	AKT3,FOS,KRAS,MAPK3,PIK3CG,VCAM1
Regulation of Cellular Mechanics by Calpain Protease	0.382	0.0682	NaN	CAST,KRAS,MAPK3
UVB-Induced MAPK Signaling	0.382	0.0682	NaN	FOS,MAPK3,PIK3CG
Toll-like Receptor Signaling	0.382	0.0682	NaN	FOS,MAP3K14,SIGIRR
RhoGDI Signaling	0.381	0.0597	2.449	ACTB,ARHGEF7,ARPC2,CDH10,CDH18,GNG11,PAK3,RHOBTB2
Ephrin B Signaling	0.379	0.0645	NaN	ABI1,EFNB3,GNG11,MAPK3
IL-9 Signaling	0.374	0.0741	NaN	CISH,PIK3CG
Assembly of RNA Polymerase II Complex	0.368	0.0667	NaN	CCNH,GTF2H2,TAF13
Regulation Of The Epithelial Mesenchymal Transition In Development Pathway	0.368	0.0667	NaN	ADAM17,PSEN1,PTCH1
FcÎ³RIIB Signaling in B Lymphocytes	0.367	0.0635	-1	KRAS,PIK3CG,SHC1,SOS1
Tec Kinase Signaling	0.362	0.0593	-0.447	ACTB,FOS,GNG11,PAK3,PIK3CG,RHOBTB2,STAT6
OX40 Signaling Pathway	0.356	0.0714	NaN	BCL2,NFKBIB
UVC-Induced MAPK Signaling	0.354	0.0652	NaN	FOS,KRAS,MAPK3
Glutamate Receptor Signaling	0.354	0.0652	NaN	GNG11,GRIA1,GRM7
Cleavage and Polyadenylation of Pre-mRNA	0.346	0.0909	NaN	CSTF1
Assembly of RNA Polymerase III Complex	0.346	0.0909	NaN	SF3A1
Glutathione Redox Reactions I	0.346	0.0909	NaN	GSTM2
Mitotic Roles of Polo-Like Kinase	0.34	0.0638	NaN	CHEK2,HSP90AA1,PPM1L
Inhibition of Angiogenesis by TSP1	0.338	0.069	NaN	AKT3,GUCY1B1
Notch Signaling	0.338	0.069	NaN	ADAM17,PSEN1
Hepatic Cholestasis	0.336	0.0595	NaN	ABCC1,ABCC3,INSR,MAP3K14,NFKBIB
Triacylglycerol Biosynthesis	0.321	0.0667	NaN	LPCAT4,Plpp1
Th2 Pathway	0.321	0.0597	-1	CD80,PIK3CG,PSEN1,STAT6
Autoimmune Thyroid Disease Signaling	0.319	0.0833	NaN	CD80
B Cell Development	0.319	0.0833	NaN	CD80
Î³-linolenate Biosynthesis II (Animals)	0.319	0.0833	NaN	SLC27A1
Mitochondrial L-carnitine Shuttle Pathway	0.319	0.0833	NaN	SLC27A1
Caveolar-mediated Endocytosis Signaling	0.314	0.0612	NaN	ACTB,INSR,RAB5B
Cardiac Î²-adrenergic Signaling	0.314	0.0571	-1.342	ADRB1,GNG11,NAPEPLD,PDE9A,PPM1L,PPP1R3C
Regulation of Actin-based Motility by Rho	0.311	0.0588	NaN	ACTB,ARPC2,PAK3,RHOBTB2
Role of Pattern Recognition Receptors in Recognition of Bacteria and Viruses	0.311	0.0588	NaN	CCL5,MAPK3,OAS3,PIK3CG
tRNA Splicing	0.306	0.0645	NaN	NAPEPLD,PDE9A
Graft-versus-Host Disease Signaling	0.295	0.0769	NaN	CD80
DNA Double-Strand Break Repair by Homologous Recombination	0.295	0.0769	NaN	MRE11
Glutaryl-CoA Degradation	0.295	0.0769	NaN	CA1
Glycolysis I	0.295	0.0769	NaN	TPI1
SPINK1 Pancreatic Cancer Pathway	0.295	0.0769	NaN	CELA1
Heparan Sulfate Biosynthesis (Late Stages)	0.292	0.0625	NaN	CHST2,HS3ST4
Chondroitin Sulfate Biosynthesis	0.292	0.0625	NaN	CHST2,HS3ST4
Stearate Biosynthesis I (Animals)	0.292	0.0625	NaN	LPCAT4,SLC27A1
Cardiac Hypertrophy Signaling (Enhanced)	0.283	0.0535	-0.775	ADRB1,AKT3,ATF2,GHR,GNG11,ITPR2,KRAS,MAP3K14,MAP3K20,MAP3K6,MAPK3,NAPEPLD,PDE9A,PIK3CG,SRF,TSC2
Ovarian Cancer Signaling	0.274	0.0549	-1	AKT3,BCL2,KRAS,MAPK3,PIK3CG
Iron homeostasis signaling pathway	0.274	0.0549	NaN	CIAO1,FTH1,HMOX2,MAPK3,SLC11A1
Granzyme B Signaling	0.272	0.0714	NaN	APAF1
DNA Double-Strand Break Repair by Non-Homologous End Joining	0.272	0.0714	NaN	MRE11
DNA damage-induced 14-3-3Ïƒ Signaling	0.272	0.0714	NaN	AKT3
Apelin Cardiac Fibroblast Signaling Pathway	0.272	0.0714	NaN	AKT3
LXR/RXR Activation	0.269	0.0566	NaN	LPL,TTR,VTN
Clathrin-mediated Endocytosis Signaling	0.269	0.0538	NaN	AAK1,ACTB,AMPH,ARPC2,HIP1,PIK3CG,RAB5B
Chronic Myeloid Leukemia Signaling	0.266	0.0543	NaN	AKT3,KRAS,MAPK3,PIK3CG,SOS1
Crosstalk between Dendritic Cells and Natural Killer Cells	0.264	0.0588	NaN	ACTB,CD80
Dermatan Sulfate Biosynthesis	0.264	0.0588	NaN	CHST2,HS3ST4
Dopamine Receptor Signaling	0.259	0.0556	NaN	PPM1L,PPP1R3C,SLC18A2
Calcium Signaling	0.256	0.053	-0.816	ASPH,ATF2,CAMK1D,CREB5,GRIA1,ITPR2,MAPK3
IL-1 Signaling	0.255	0.0541	NaN	FOS,GNG11,MAP3K14,NFKBIB
Allograft Rejection Signaling	0.253	0.0667	NaN	CD80
Mismatch Repair in Eukaryotes	0.253	0.0667	NaN	PCNA
Tryptophan Degradation III (Eukaryotic)	0.253	0.0667	NaN	CA1
Cell Cycle: G2/M DNA Damage Checkpoint Regulation	0.252	0.0571	NaN	CHEK2,RPS6KA1
Neuroprotective Role of THOP1 in Alzheimer's Disease	0.24	0.0556	NaN	PRSS23,PRSS36
Glutathione-mediated Detoxification	0.235	0.0625	NaN	GSTM2
Inhibition of Matrix Metalloproteases	0.235	0.0625	NaN	ADAM17
Sonic Hedgehog Signaling	0.235	0.0625	NaN	PTCH1
BAG2 Signaling Pathway	0.228	0.0541	NaN	HSP90AA1,MAPK3
GADD45 Signaling	0.219	0.0588	NaN	PCNA
D-myo-inositol (1,4,5)-trisphosphate Degradation	0.219	0.0588	NaN	INPP1
Maturity Onset Diabetes of Young (MODY) Signaling	0.204	0.0556	NaN	INSR
Polyamine Regulation in Colon Cancer	0.204	0.0556	NaN	KRAS
Transcriptional Regulatory Network in Embryonic Stem Cells	0.204	0.0556	NaN	RIF1
CDP-diacylglycerol Biosynthesis I	0.204	0.0556	NaN	LPCAT4
Valine Degradation I	0.204	0.0556	NaN	HIBCH
Phototransduction Pathway	0.204	0.0556	NaN	GUCY1B1
Leukocyte Extravasation Signaling	0	0.0296	-1	ACTB,PIK3CG,RAPGEF4,VCAM1
LPS/IL-1 Mediated Inhibition of RXR Function	0	0.0459	NaN	ABCC3,CHST2,GSTM2,HS3ST4,SLC27A1
Mitochondrial Dysfunction	0	0.0355	NaN	BCL2,MT-ND2,PDHA1,PSEN1,SDHA
VDR/RXR Activation	0	0.0435	NaN	CCL5,YY1
TR/RXR Activation	0	0.0484	NaN	ADRB1,AKT3,PIK3CG
RAR Activation	0	0.0446	NaN	ACTB,AKT3,CCNH,FOS,GTF2H2,HLTF,PIK3CG
Role of RIG1-like Receptors in Antiviral Innate Immunity	0	0.0357	NaN	NFKBIB
CCR5 Signaling in Macrophages	0	0.0462	NaN	CCL5,FOS,GNG11
Calcium-induced T Lymphocyte Apoptosis	0	0.0256	NaN	ITPR2
IL-15 Production	0	0.0241	NaN	ERBB4,INSR
Virus Entry via Endocytic Pathways	0	0.0353	NaN	ACTB,KRAS,PIK3CG
Mechanisms of Viral Exit from Host Cells	0	0.0312	NaN	ACTB
Reelin Signaling in Neurons	0	0.0439	-1.342	AKT3,ARPC2,MAP4K1,MAPK3,PIK3CG
HIF1Î± Signaling	0	0.0496	-0.378	AKT3,CAMK1D,HSP90AA1,KRAS,MAPK3,PIK3CG,TGFA
Melatonin Signaling	0	0.0377	NaN	MAPK3,RORB
Cellular Effects of Sildenafil (Viagra)	0	0.0385	NaN	ACTB,GUCY1B1,ITPR2
Factors Promoting Cardiogenesis in Vertebrates	0	0.023	NaN	ATF2,CREB5
CDK5 Signaling	0	0.0471	2	KRAS,MAPK3,PPM1L,PPP1R3C
Cell Cycle Regulation by BTG Family Proteins	0	0.0333	NaN	PPM1L
Human Embryonic Stem Cell Pluripotency	0	0.0274	NaN	AKT3,PIK3CG
DNA Methylation and Transcriptional Repression Signaling	0	0.0417	NaN	RBBP7
Androgen Signaling	0	0.0522	NaN	CCNH,GNG11,GTF2H2,HSP90AA1,MAPK3,SHC1
Basal Cell Carcinoma Signaling	0	0.0333	NaN	PTCH1
Bladder Cancer Signaling	0	0.0377	NaN	KRAS,MAPK3
Colorectal Cancer Metastasis Signaling	0	0.0517	-1.414	AKT3,FOS,GNG11,IFNGR1,KRAS,MAPK3,PIK3CG,RHOBTB2,SOS1
Sphingosine-1-phosphate Signaling	0	0.046	NaN	AKT3,MAPK3,PIK3CG,RHOBTB2
Rac Signaling	0	0.0505	-1.342	ARPC2,KRAS,MAPK3,PAK3,PIK3CG
RhoA Signaling	0	0.0449	NaN	ACTB,ARPC2,NRP2,RTKN
Leptin Signaling in Obesity	0	0.0526	NaN	AKT3,MAPK3,PIK3CG
Role of NFAT in Cardiac Hypertrophy	0	0.0526	-1.414	AKT3,CAMK1D,GNG11,ITPR2,KRAS,MAPK3,PIK3CG,SHC1,SOS1
Antiproliferative Role of TOB in T Cell Signaling	0	0.0417	NaN	RPS6KA1
Tumoricidal Function of Hepatic Natural Killer Cells	0	0.0526	NaN	APAF1
Cyclins and Cell Cycle Regulation	0	0.0469	NaN	CCNH,CDKN2D,PPM1L
Role of JAK family kinases in IL-6-type Cytokine Signaling	0	0.0476	NaN	MAPK3
eNOS Signaling	0	0.0515	NaN	AKT3,GUCY1B1,HSP90AA1,ITPR2,PIK3CG
Ephrin A Signaling	0	0.0263	NaN	PIK3CG
Heparan Sulfate Biosynthesis	0	0.0513	NaN	CHST2,HS3ST4
D-myo-inositol-5-phosphate Metabolism	0	0.0342	0	DUSP12,DUSP28,PLPP7,PTPN2
Pyridoxal 5'-phosphate Salvage Pathway	0	0.0517	NaN	MAP3K6,MAPK3,PAK3
Triacylglycerol Degradation	0	0.0526	NaN	LPL
D-myo-inositol (1,4,5)-Trisphosphate Biosynthesis	0	0.05	NaN	CDIPT
Phosphatidylglycerol Biosynthesis II (Non-plastidic)	0	0.0526	NaN	LPCAT4
D-myo-inositol (1,4,5,6)-Tetrakisphosphate Biosynthesis	0	0.0377	0	DUSP12,DUSP28,PLPP7,PTPN2
Superpathway of Inositol Phosphate Compounds	0	0.0392	0	CDIPT,DUSP12,DUSP28,PIK3CG,PLPP7,PTPN2
Superpathway of D-myo-inositol (1,4,5)-trisphosphate Metabolism	0	0.0435	NaN	INPP1
D-myo-inositol (3,4,5,6)-tetrakisphosphate Biosynthesis	0	0.0377	0	DUSP12,DUSP28,PLPP7,PTPN2
TCA Cycle II (Eukaryotic)	0	0.05	NaN	SDHA
3-phosphoinositide Degradation	0	0.042	0.447	DUSP12,DUSP28,MTMR1,PLPP7,PTPN2
3-phosphoinositide Biosynthesis	0	0.0472	0	CDIPT,DUSP12,DUSP28,PIK3CG,PLPP7,PTPN2
Salvage Pathways of Pyrimidine Ribonucleotides	0	0.0405	NaN	MAP3K6,MAPK3,PAK3
Fatty Acid Î²-oxidation I	0	0.0435	NaN	SLC27A1
Agranulocyte Adhesion and Diapedesis	0	0.0517	NaN	ACTB,CCL5,VCAM1
Granulocyte Adhesion and Diapedesis	0	0.0328	NaN	CCL5,VCAM1
Sperm Motility	0	0.0365	NaN	ABHD3,ERBB4,GUCY1B1,INSR,ITPR2
Oxidative Phosphorylation	0	0.0235	NaN	MT-ND2,SDHA
HIPPO signaling	0	0.0476	NaN	LLGL1,PPM1L,PPP1R3C
PCP pathway	0	0.0323	NaN	ATF2
Unfolded protein response	0	0.0392	NaN	BCL2,XBP1
Wnt/Ca+ pathway	0	0.0488	NaN	ATF2,CREB5
Cell Cycle: G1/S Checkpoint Regulation	0	0.0172	NaN	CDKN2D
Protein Ubiquitination Pathway	0	0.0457	NaN	DNAJA1,DNAJC4,HSP90AA1,PSMD11,PSMD7,SASS6,UBE2I,UBR1,USP40,USP54
Endoplasmic Reticulum Stress Pathway	0	0.05	NaN	XBP1
GABA Receptor Signaling	0	0.0137	NaN	GABRA5
Wnt/Î²-catenin Signaling	0	0.0273	NaN	AKT3,MAP4K1,PPM1L
GPCR-Mediated Integration of Enteroendocrine Signaling Exemplified by an L Cell	0	0.0444	NaN	ADRB1,ITPR2
GPCR-Mediated Nutrient Sensing in Enteroendocrine Cells	0	0.0395	NaN	GNG11,ITPR2,RAPGEF4
Gustation Pathway	0	0.0471	NaN	GNG11,ITPR2,NAPEPLD,PDE9A
Phagosome Formation	0	0.0411	NaN	PIK3CG,RHOBTB2,VTN
Phagosome Maturation	0	0.0306	NaN	RAB5B,TUBB,TUBG1
Osteoarthritis Pathway	0	0.0263	NaN	ATF2,CREB5,PTCH1
GP6 Signaling Pathway	0	0.0476	NaN	AKT3,COL9A2,PIK3CG
Th17 Activation Pathway	0	0.0333	NaN	HSP90AA1
Endocannabinoid Neuronal Synapse Pathway	0	0.0505	-2.236	GNG11,GRIA1,KCNJ5,MAPK3,NAPEPLD
Endocannabinoid Cancer Inhibition Pathway	0	0.0459	0.447	AKT3,ATF2,CREB5,MAPK3,PIK3CG
Apelin Pancreas Signaling Pathway	0	0.027	NaN	PIK3CG
Apelin Adipocyte Signaling Pathway	0	0.037	NaN	GSTM2,MAPK3
Apelin Cardiomyocyte Signaling Pathway	0	0.0417	NaN	AKT3,MAPK3,PIK3CG
FAT10 Cancer Signaling Pathway	0	0.0526	NaN	AKT3,PCNA
Senescence Pathway	0	0.0474	-0.632	AKT3,CHEK2,ETS1,ITPR2,KRAS,MAPK3,MRE11,PDHA1,PIK3CG,PPM1L
White Adipose Tissue Browning Pathway	0	0.0435	1	ATF2,CREB5,GUCY1B1,NRF1
Necroptosis Signaling Pathway	0	0.0202	NaN	GLUD1,PELI1
Xenobiotic Metabolism AHR Signaling Pathway	0	0.0435	NaN	GSTM2,HSP90AA1
Kinetochore Metaphase Signaling Pathway	0	0.0164	NaN	PPP1R3C
Eicosanoid Signaling	0	0.0476	NaN	ABHD3

## Sheet: hypM_corr_genes_pathways_data
Ingenuity Canonical Pathways	-log(p-value)	Ratio	z-score	Molecules
Glucocorticoid Receptor Signaling	2.69	0.103	NaN	AKT2,AR,CHP1,DPF1,GTF2A1,GTF2F1,GTF2H4,HSPA1A/HSPA1B,Hspa1b,JUN,MAPK9,MRAS,NFKBIE,POLR2G,PPP3CA,PRKACB,SMAD2,SMARCA4,SMARCC2,SMARCE1,STAT5B,TAF12,VCAM1
CD27 Signaling in Lymphocytes	2.43	0.167	-2.449	JUN,MAP2K6,MAP3K3,MAP3K6,MAP3K8,MAPK9,NFKBIE,SIVA1
RANK Signaling in Osteoclasts	2.1	0.13	-1	AKT2,CHP1,JUN,MAP2K6,MAP3K3,MAP3K6,MAP3K8,MAPK9,NFKBIE,PPP3CA
Androgen Biosynthesis	2.08	0.667	NaN	EBP,SRD5A1
MIF Regulation of Innate Immunity	1.95	0.192	-0.447	JUN,MAPK9,NFKBIE,PLA2G6,TP53
Role of BRCA1 in DNA Damage Response	1.84	0.125	1	DPF1,E2F1,FANCM,RAD50,SMARCA4,SMARCC2,SMARCE1,TOPBP1,TP53
Role of PKR in Interferon Induction and Antiviral Response	1.71	0.114	-0.632	E2F1,HSPA1A/HSPA1B,Hspa1b,IL18,JUN,MAP2K6,MAPK9,NFKBIE,TNFRSF1A,TP53
Ceramide Biosynthesis	1.59	0.4	NaN	KDSR,SPTSSA
Prostate Cancer Signaling	1.57	0.113	NaN	AKT2,AR,BAD,E2F1,MRAS,NFKBIE,SRD5A1,SUV39H1,TP53
Hereditary Breast Cancer Signaling	1.51	0.0984	NaN	AKT2,DPF1,E2F1,FANCM,HDAC11,MRAS,POLR2G,RAD50,SMARCA4,SMARCC2,SMARCE1,TP53
Apoptosis Signaling	1.5	0.11	-0.333	BAD,BCL2L11,CAPN5,DFFA,HTRA2,MRAS,NFKBIE,TNFRSF1A,TP53
Relaxin Signaling	1.49	0.101	0	AKT2,GNA12,GNB5,JUN,MRAS,NFKBIE,PDE10A,PDE9A,PRKACB,RXFP1,SMARCC2
B Cell Receptor Signaling	1.47	0.0921	-0.832	AKT2,BAD,CFL2,EGR1,JUN,MAP2K6,MAP3K3,MAP3K6,MAP3K8,MAPK9,MRAS,NFKBIE,PAX5,PPP3CA
HMGB1 Signaling	1.45	0.103	-1.265	AKT2,IL18,JUN,MAP2K6,MAPK9,MRAS,PLAT,RHOC,TNFRSF1A,VCAM1
IL-7 Signaling Pathway	1.39	0.117	-1.134	AKT2,BAD,CCND3,Ighd,JUN,PAX5,STAT5B
IL-1 Signaling	1.35	0.108	-0.816	GNA12,GNB5,JUN,MAP2K6,MAPK9,MRAS,NFKBIE,PRKACB
GABA Receptor Signaling	1.35	0.108	NaN	CACNA2D3,GABBR1,GABRB1,GABRG3,GPHN,GPR37,KCNH2,MRAS
Androgen Signaling	1.35	0.0957	1.342	AR,CACNA2D3,GNA12,GNB5,GTF2A1,GTF2F1,GTF2H4,JUN,MRAS,POLR2G,PRKACB
BEX2 Signaling Pathway	1.32	0.113	0.378	AKT2,BAD,BEX1,JUN,MAP2,MAPK9,PPM1L
Tryptophan Degradation to 2-amino-3-carboxymuconate Semialdehyde	1.27	1	NaN	KYNU
Glycine Degradation (Creatine Biosynthesis)	1.27	1	NaN	GAMT
Glucocorticoid Biosynthesis	1.27	1	NaN	EBP
Sulfite Oxidation IV	1.27	1	NaN	SUOX
Mineralocorticoid Biosynthesis	1.27	1	NaN	EBP
HIPPO signaling	1.26	0.109	NaN	DLG2,LLGL1,PARD3,PPM1L,PPP1R14B,RASSF1,SMAD2
Role of Osteoblasts, Osteoclasts and Chondrocytes in Rheumatoid Arthritis	1.23	0.0889	NaN	AKT2,APC2,BAD,CHP1,IL18,JUN,MAP2K6,MAPK9,NFKBIE,PPP3CA,SFRP1,TNFRSF1A
Apelin Muscle Signaling Pathway	1.22	0.176	NaN	AKT2,MRAS,PPARGC1A
Non-Small Cell Lung Cancer Signaling	1.2	0.106	-0.816	AKT2,BAD,E2F1,MRAS,RASSF1,SUV39H1,TP53
Methylglyoxal Degradation III	1.19	0.25	NaN	DHRS11,PTGR2
Role of Oct4 in Mammalian Embryonic Stem Cell Pluripotency	1.17	0.138	NaN	NR2F6,PHC3,TP53,WWP2
Induction of Apoptosis by HIV1	1.17	0.111	0.447	DFFA,HTRA2,MAPK9,NFKBIE,TNFRSF1A,TP53
Inhibition of Angiogenesis by TSP1	1.13	0.133	0	AKT2,JUN,MAPK9,TP53
Antioxidant Action of Vitamin C	1.12	0.101	1.342	MAPK9,NFKBIE,PDIA3,PLA2G6,PLD5,SLC2A3,STAT5B
Production of Nitric Oxide and Reactive Oxygen Species in Macrophages	1.12	0.0851	-2.309	AKT2,JUN,MAP3K3,MAP3K6,MAP3K8,MAPK9,NCF2,NFKBIE,PPM1L,PPP1R14B,RHOC,TNFRSF1A
Adrenomedullin signaling pathway	1.12	0.0851	-1.508	AKT2,BAD,GPR37,IL18,KCNH2,MAP2K6,MAPK9,MATK,MRAS,PDIA3,PRKACB,SMARCC2
Myc Mediated Apoptosis Signaling	1.1	0.116	-0.447	BCL2L11,CFLAR,PRKACB,TNFRSF1A,TP53
RAR Activation	1.1	0.0828	NaN	AKT2,DPF1,GTF2H4,JUN,MAPK9,NR2F6,PPARGC1A,PRKACB,SMAD2,SMARCA4,SMARCC2,SMARCE1,STAT5B
IL-3 Signaling	1.09	0.1	1.134	AKT2,BAD,CHP1,JUN,MRAS,PPP3CA,STAT5B
NF-ÎºB Signaling	1.08	0.0859	-0.302	AKT2,BMPR1B,GHR,IL18,MAP2K6,MAP3K3,MAP3K8,MRAS,NFKBIE,PRKACB,TNFRSF1A
Estrogen-Dependent Breast Cancer Signaling	1.07	0.105	0	AKT2,DHRS11,HSD17B11,JUN,MRAS,STAT5B
Xenobiotic Metabolism General Signaling Pathway	1.07	0.0909	-1.414	AKT2,MAP2K6,MAP3K3,MAP3K6,MAP3K8,MAPK9,MRAS,NQO2,NR1H2
Melanoma Signaling	1.07	0.114	-0.447	AKT2,BAD,E2F1,MRAS,TP53
IL-22 Signaling	1.05	0.15	NaN	AKT2,MAPK9,STAT5B
Role of Tissue Factor in Cancer	1.04	0.093	NaN	AKT2,CFL2,EGR1,GNA12,ITGA6,MRAS,STAT5B,TP53
Regulation of IL-2 Expression in Activated and Anergic T Lymphocytes	1.04	0.0972	NaN	CHP1,JUN,MAPK9,MRAS,NFKBIE,PPP3CA,SMAD2
Assembly of RNA Polymerase II Complex	1.04	0.111	NaN	GTF2A1,GTF2F1,GTF2H4,POLR2G,TAF12
Inhibition of ARE-Mediated mRNA Degradation Pathway	1.02	0.092	-0.707	AGO2,AKT2,CNOT10,CNOT4,DIS3L,PPM1L,PRKACB,TNFRSF1A
TGF-Î² Signaling	1.02	0.0959	0	BMPR1B,JUN,MAP2K6,MAPK9,MRAS,RNF111,SMAD2
Oleate Biosynthesis II (Animals)	1.01	0.2	NaN	PTPRT,Scd2
Death Receptor Signaling	0.991	0.0946	0	CFLAR,DFFA,HTRA2,NFKBIE,PARP4,PARP9,TNFRSF1A
HIF1Î± Signaling	0.979	0.0805	0	AKT2,CHP1,HSPA1A/HSPA1B,Hspa1b,JUN,MAP2K6,MRAS,NCF2,P4HTM,PPP3CA,SLC2A3,TP53
S-methyl-5-thio-Î±-D-ribose 1-phosphate Degradation	0.979	0.5	NaN	APIP
Palmitate Biosynthesis I (Animals)	0.979	0.5	NaN	OXSM
Fatty Acid Biosynthesis Initiation II	0.979	0.5	NaN	OXSM
Glutamine Degradation I	0.979	0.5	NaN	GLS2
Tight Junction Signaling	0.971	0.084	NaN	AKT2,CSTF3,JUN,LLGL1,MAGI2,PPM1L,PRKACB,TNFRSF1A,VASP,YKT6
nNOS Signaling in Neurons	0.971	0.118	NaN	CAPN5,CHP1,DLG2,PPP3CA
Sirtuin Signaling Pathway	0.971	0.0746	2.138	ATG13,BCL2L11,E2F1,H1-0,JUN,NDUFA10,NDUFAF1,NDUFS4,NDUFV2,NR1H2,PPARGC1A,SDHC,SIRT6,SUV39H1,TOMM40L,TP53,ZIC2
ATM Signaling	0.947	0.0921	0	JUN,MAPK9,PPM1L,RAD50,SUV39H1,TOPBP1,TP53
Acetone Degradation I (to Methylglyoxal)	0.939	0.182	NaN	DHRS11,PTGR2
Sumoylation Pathway	0.939	0.0879	0.378	AR,DNMT3A,ISG20,JUN,MAPK9,MYB,RHOC,TP53
Role of Macrophages, Fibroblasts and Endothelial Cells in Rheumatoid Arthritis	0.936	0.0754	NaN	AKT2,APC2,CHP1,IL18,JUN,MAP2K6,MAPK9,MRAS,NFKBIE,NLK,PDIA3,PPP3CA,SFRP1,TNFRSF1A,VCAM1
Pancreatic Adenocarcinoma Signaling	0.917	0.087	0	AKT2,BAD,E2F1,MAPK9,PLD5,SMAD2,SUV39H1,TP53
IL-6 Signaling	0.917	0.087	-0.707	AKT2,IL18,JUN,MAP2K6,MAPK9,MRAS,NFKBIE,TNFRSF1A
Sertoli Cell-Sertoli Cell Junction Signaling	0.91	0.0797	NaN	AKT2,JUN,MAGI2,MAP3K3,MAP3K6,MAP3K8,MAPK9,MRAS,MTMR2,PRKACB,TNFRSF1A
IL-8 Signaling	0.903	0.0779	-1.667	AKT2,CCND3,GNA12,GNB5,JUN,MAPK9,MRAS,NCF2,PLD5,RHOC,VASP,VCAM1
PPAR Signaling	0.903	0.0897	-0.378	IL18,JUN,MRAS,NFKBIE,PPARGC1A,STAT5B,TNFRSF1A
Chronic Myeloid Leukemia Signaling	0.9	0.086	NaN	AKT2,BAD,E2F1,HDAC11,MRAS,STAT5B,SUV39H1,TP53
Role of MAPK Signaling in the Pathogenesis of Influenza	0.889	0.1	NaN	AKT2,MAP2K6,MAPK9,MRAS,PLA2G6
Molecular Mechanisms of Cancer	0.883	0.0694	NaN	AKT2,ARHGEF17,ARHGEF9,BAD,BCL2L11,BMPR1B,CCND3,CFLAR,E2F1,GNA12,JUN,MAP2K6,MAPK9,MRAS,NFKBIE,NLK,PRKACB,RHOC,SMAD2,SUV39H1,SYNGAP1,TP53
Cardiac Hypertrophy Signaling	0.87	0.0745	-1.155	CHP1,GNA12,GNB5,JUN,MAP2K6,MAP3K3,MAP3K6,MAP3K8,MAPK9,MRAS,PDIA3,PPP3CA,PRKACB,RHOC
Granulocyte Adhesion and Diapedesis	0.87	0.0923	NaN	IL18,ITGA6,SDC3,THY1,TNFRSF1A,VCAM1
BAG2 Signaling Pathway	0.87	0.108	1	HSPA1A/HSPA1B,Hspa1b,TP53,UBE2D1
Germ Cell-Sertoli Cell Junction Signaling	0.863	0.078	NaN	CFL2,ITGA6,MAP2K6,MAP3K3,MAP3K6,MAP3K8,MAPK9,MRAS,MTMR2,RHOC,TNFRSF1A
p53 Signaling	0.86	0.0875	0.816	AKT2,CCNK,E2F1,JUN,TOPBP1,TP53,TP53INP1
Cdc42 Signaling	0.86	0.0842	-0.816	ACTR2,APC2,CFL2,FGD1,JUN,LLGL1,MAPK9,PARD3
Cyclins and Cell Cycle Regulation	0.848	0.0909	-1	CCND3,E2F1,HDAC11,PPM1L,SUV39H1,TP53
D-myo-inositol (1,4,5,6)-Tetrakisphosphate Biosynthesis	0.848	0.0811	-0.333	MTMR2,NUDT12,NUDT4,PALD1,PPFIA2,PPP1R14B,PPP3CA,PTPN1,RNGTT
D-myo-inositol (3,4,5,6)-tetrakisphosphate Biosynthesis	0.848	0.0811	-0.333	MTMR2,NUDT12,NUDT4,PALD1,PPFIA2,PPP1R14B,PPP3CA,PTPN1,RNGTT
Natural Killer Cell Signaling	0.839	0.0787	0.632	AKT2,CFL2,HSPA1A/HSPA1B,Hspa1b,IL18,LAIR1,MAP3K3,MAP3K6,MAP3K8,MRAS
Cholecystokinin/Gastrin-mediated Signaling	0.824	0.0825	0	CCKBR,GNA12,IL18,JUN,MAP2K6,MAPK9,MRAS,RHOC
PPARÎ±/RXRÎ± Activation	0.818	0.0764	-1.667	BCL3,GHR,JUN,MAP2K6,MRAS,NFKBIE,PDIA3,PPARGC1A,PRKACB,SMAD2,STAT5B
Mitochondrial Dysfunction	0.818	0.0764	NaN	FURIN,HTRA2,MAPK9,NDUFA10,NDUFAF1,NDUFS4,NDUFV2,OGDH,SDHC,SURF1,TRAK1
Estrogen Biosynthesis	0.818	0.154	NaN	DHRS11,HSD17B11
DNA damage-induced 14-3-3Ïƒ Signaling	0.818	0.154	NaN	AKT2,TP53
Creatine-phosphate Biosynthesis	0.815	0.333	NaN	CKMT1A/CKMT1B
2-ketoglutarate Dehydrogenase Complex	0.815	0.333	NaN	OGDH
Coenzyme A Biosynthesis	0.815	0.333	NaN	COASY
Phenylalanine Degradation I (Aerobic)	0.815	0.333	NaN	QDPR
Neuroinflammation Signaling Pathway	0.807	0.0725	-2.111	AKT2,CFLAR,CHP1,GABBR1,GABRB1,GABRG3,IL18,JUN,MAPK9,NCF2,PLA2G6,PPP3CA,TNFRSF1A,VCAM1
PTEN Signaling	0.799	0.0789	-1.414	AKT2,BAD,BCL2L11,BMPR1B,GHR,MAGI2,MRAS,PREX2,SIRT6
Coronavirus Pathogenesis Pathway	0.799	0.0789	0	BCL2L11,E2F1,JUN,MAPK9,NFKBIE,RPS14,RPS8,SUV39H1,TP53
Endometrial Cancer Signaling	0.788	0.0926	NaN	AKT2,APC2,BAD,MRAS,TP53
SAPK/JNK Signaling	0.785	0.0833	-0.378	GNA12,JUN,MAP3K3,MAPK9,MINK1,MRAS,TP53
FAT10 Cancer Signaling Pathway	0.78	0.1	-2	AKT2,SMAD2,TNFRSF1A,TP53
Lipid Antigen Presentation by CD1	0.767	0.143	NaN	ARF6,PDIA3
Granzyme B Signaling	0.767	0.143	NaN	DFFA,LMNB1
DNA Double-Strand Break Repair by Non-Homologous End Joining	0.767	0.143	NaN	DCLRE1C,RAD50
IL-17 Signaling	0.764	0.0909	NaN	AKT2,JUN,MAP2K6,MAPK9,MRAS
UVA-Induced MAPK Signaling	0.764	0.0824	NaN	JUN,MAPK9,MRAS,PARP4,PARP9,PDIA3,TP53
NER Pathway	0.764	0.0824	-1.89	COPS4,COPS6,GTF2H4,POLD3,POLR2G,RAD23B,RNF111
ERK5 Signaling	0.742	0.0893	-0.447	BAD,GNA12,MAP3K3,MAP3K8,MRAS
HER-2 Signaling in Breast Cancer	0.742	0.0845	NaN	AKT2,BAD,ERBB3,MRAS,PARD3,TP53
Necroptosis Signaling Pathway	0.74	0.0784	1.414	CAPN5,CFLAR,CHP1,PLA2G6,PPP3CA,TNFRSF1A,TOMM40L,TP53
Ceramide Signaling	0.724	0.0833	0	AKT2,BAD,JUN,MRAS,PPM1L,TNFRSF1A
Bladder Cancer Signaling	0.721	0.0877	NaN	E2F1,MRAS,RASSF1,SUV39H1,TP53
ErbB2-ErbB3 Signaling	0.721	0.0877	1	BAD,ERBB3,JUN,MRAS,STAT5B
NAD Salvage Pathway II	0.719	0.133	NaN	NT5E,NUDT12
PKCÎ¸ Signaling in T Lymphocytes	0.708	0.075	0	CACNA2D3,CHP1,JUN,MAP3K3,MAP3K6,MAP3K8,MRAS,NFKBIE,PPP3CA
FXR/RXR Activation	0.703	0.093	NaN	AKT2,IL18,MAPK9,PPARGC1A
Role of Cytokines in Mediating Communication between Immune Cells	0.703	0.25	NaN	IL18
NAD biosynthesis II (from tryptophan)	0.703	0.25	NaN	KYNU
Citrulline Biosynthesis	0.703	0.25	NaN	GLS2
Glutathione Redox Reactions II	0.703	0.25	NaN	PDIA3
Molybdenum Cofactor Biosynthesis	0.703	0.25	NaN	GPHN
JAK/Stat Signaling	0.703	0.0822	0.816	AKT2,CCKBR,JUN,MRAS,PTPN1,STAT5B
CD28 Signaling in T Helper Cells	0.697	0.0787	0.816	ACTR2,AKT2,CHP1,JUN,MAPK9,NFKBIE,PPP3CA
CDK5 Signaling	0.697	0.0787	0	EGR1,ITGA6,MAPK9,MRAS,PPM1L,PPP1R14B,PRKACB
4-1BB Signaling in T Lymphocytes	0.695	0.103	NaN	JUN,MAPK9,NFKBIE
Role of JAK2 in Hormone-like Cytokine Signaling	0.695	0.103	NaN	GHR,PTPN1,STAT5B
Cardiac Î²-adrenergic Signaling	0.693	0.0762	0	AKAP6,GNB5,MRAS,PDE10A,PDE9A,PPM1L,PPP1R14B,PRKACB
Pyridoxal 5'-phosphate Salvage Pathway	0.68	0.0847	-2.236	AKT2,MAP2K6,MAP3K6,MAP3K8,MAPK9
Semaphorin Neuronal Repulsive Signaling Pathway	0.678	0.0755	1.414	AKT2,CFL2,CSPG4,MAP2K6,PLXNA2,PRKACB,SEMA3A,TP53
Primary Immunodeficiency Signaling	0.676	0.125	NaN	DCLRE1C,Ighd
IL-17A Signaling in Gastric Cells	0.676	0.125	NaN	JUN,MAPK9
Cell Cycle Regulation by BTG Family Proteins	0.664	0.1	NaN	BTG1,E2F1,PPM1L
Cell Cycle: G1/S Checkpoint Regulation	0.66	0.0833	2.236	CCND3,E2F1,HDAC11,SUV39H1,TP53
GNRH Signaling	0.658	0.0714	-1	CACNA2D3,EGR1,JUN,MAP2K6,MAP3K3,MAP3K6,MAP3K8,MAPK9,MRAS,PRKACB
Breast Cancer Regulation by Stathmin1	0.658	0.0646	NaN	ADGRA3,ADGRF5,ARHGEF17,ARHGEF9,CCKBR,CCND3,E2F1,GABBR1,GNB5,GPR162,GPR37,GRM3,JUN,MRAS,P2RY13,PPM1L,PPP1R14B,PRKACB,RXFP1,SIVA1,TP53
Role of CHK Proteins in Cell Cycle Checkpoint Control	0.656	0.0889	1	E2F1,PPM1L,RAD50,TP53
UVB-Induced MAPK Signaling	0.656	0.0889	0	BAD,JUN,MAPK9,TP53
D-myo-inositol-5-phosphate Metabolism	0.654	0.0726	-0.333	MTMR2,NUDT12,NUDT4,PALD1,PPFIA2,PPP1R14B,PPP3CA,PTPN1,RNGTT
3-phosphoinositide Degradation	0.654	0.0726	-0.333	MTMR2,NUDT12,NUDT4,PALD1,PPFIA2,PPP1R14B,PPP3CA,PTPN1,RNGTT
Acute Phase Response Signaling	0.65	0.0741	0	AKT2,IL18,JUN,MAP2K6,MAPK9,MRAS,NFKBIE,TNFRSF1A
Cardiac Hypertrophy Signaling (Enhanced)	0.65	0.0647	-0.894	AKT2,CHP1,GHR,GNA12,HDAC11,IL13RA1,IL18,JUN,MAP2K6,MAP3K3,MAP3K6,MAP3K8,MAPK9,MRAS,PDE10A,PDE9A,PDIA3,PPP3CA,PRKACB,TNFRSF1A
Huntington's Disease Signaling	0.644	0.0681	-0.816	AKT2,CAPN5,CLTB,GNB5,HDAC11,HSPA1A/HSPA1B,Hspa1b,JUN,MAPK9,POLR2G,TP53,YKT6,ZDHHC17
Insulin Secretion Signaling Pathway	0.644	0.0681	-1.387	AGO2,EIF4G1,FURIN,GHR,NALCN,PDIA3,PRKACB,SEC61A1,SEC61G,SLC2A3,SSR2,STAT5B,YKT6
OX40 Signaling Pathway	0.636	0.0968	NaN	JUN,MAPK9,NFKBIE
nNOS Signaling in Skeletal Muscle Cells	0.636	0.0968	NaN	CACNA2D3,DMD,SNTA1
GADD45 Signaling	0.636	0.118	NaN	CCND3,TP53
Adipogenesis pathway	0.636	0.0734	NaN	GTF2H4,HDAC11,KLF5,LPIN1,NR1D2,STAT5B,TNFRSF1A,TP53
IL-10 Signaling	0.633	0.087	NaN	IL18,JUN,MAP2K6,NFKBIE
Ephrin B Signaling	0.622	0.0806	NaN	CAP1,CFL2,GNA12,GNB5,MRAS
fMLP Signaling in Neutrophils	0.618	0.0745	1.633	ACTR2,CHP1,GNB5,MRAS,NCF2,NFKBIE,PPP3CA
Role of Hypercytokinemia/hyperchemokinemia in the Pathogenesis of Influenza	0.618	0.2	NaN	IL18
Myo-inositol Biosynthesis	0.618	0.2	NaN	ISYNA1
Iron homeostasis signaling pathway	0.618	0.0745	NaN	ATP6V0E1,BMPR1B,CIAO3,FXN,MCOLN1,SMAD2,STAT5B
UVC-Induced MAPK Signaling	0.611	0.0851	1	JUN,MAPK9,MRAS,TP53
PXR/RXR Activation	0.609	0.0938	NaN	AKT2,PPARGC1A,PRKACB
Notch Signaling	0.609	0.0938	NaN	FURIN,NOTCH3,NUMBL
Actin Nucleation by ARP-WASP Complex	0.604	0.0794	0.447	ACTR2,GNA12,MRAS,RHOC,VASP
FcÎ³ Receptor-mediated Phagocytosis in Macrophages and Monocytes	0.602	0.0759	1.342	ACTR2,AKT2,ARF6,PLA2G6,PLD5,VASP
Phototransduction Pathway	0.599	0.111	NaN	GNB5,PRKACB
April Mediated Signaling	0.585	0.0909	NaN	JUN,MAPK9,NFKBIE
Retinoic acid Mediated Apoptosis Signaling	0.585	0.0909	NaN	CFLAR,PARP4,PARP9
Phospholipases	0.585	0.0909	NaN	PDIA3,PLA2G6,PLD5
Nucleotide Excision Repair Pathway	0.585	0.0909	NaN	GTF2H4,POLR2G,RAD23B
BMP signaling pathway	0.585	0.0781	0.447	BMPR1B,JUN,MAPK9,MRAS,PRKACB
HGF Signaling	0.577	0.0722	-1.134	AKT2,JUN,MAP3K3,MAP3K6,MAP3K8,MAPK9,MRAS
Neuregulin Signaling	0.572	0.0741	0.816	AKT2,BAD,ERBB3,MATK,MRAS,STAT5B
Agrin Interactions at Neuromuscular Junction	0.569	0.0769	0.447	ERBB3,ITGA6,JUN,MAPK9,MRAS
Small Cell Lung Cancer Signaling	0.569	0.0769	NaN	AKT2,E2F1,NFKBIE,SUV39H1,TP53
MIF-mediated Glucocorticoid Regulation	0.565	0.105	NaN	NFKBIE,PLA2G6
Phagosome Maturation	0.562	0.0714	NaN	ATP6V0E1,CTSS,Dync1i2,NCF2,PRDX2,VPS11,YKT6
TREM1 Signaling	0.561	0.0882	NaN	AKT2,IL18,STAT5B
3-phosphoinositide Biosynthesis	0.554	0.0682	-0.333	MTMR2,NUDT12,NUDT4,PALD1,PPFIA2,PPP1R14B,PPP3CA,PTPN1,RNGTT
PI3K/AKT Signaling	0.554	0.0682	0.378	AKT2,BAD,GHR,IL13RA1,MAP3K8,MRAS,NFKBIE,PPM1L,TP53
CCR5 Signaling in Macrophages	0.553	0.0758	NaN	CACNA2D3,GNB5,JUN,MAPK9,MRAS
Angiopoietin Signaling	0.553	0.0758	0.447	AKT2,BAD,MRAS,NFKBIE,STAT5B
Hypoxia Signaling in the Cardiovascular System	0.553	0.0758	NaN	JUN,NFKBIE,TP53,UBE2A,UBE2D1
Chondroitin and Dermatan Biosynthesis	0.55	0.167	NaN	CHSY1
Histidine Degradation VI	0.55	0.167	NaN	CYP46A1
PI3K Signaling in B Lymphocytes	0.545	0.069	0.707	AKT2,CD180,CHP1,JUN,MRAS,NFKBIE,PDIA3,PPP3CA
Synaptic Long Term Depression	0.544	0.0677	1.414	CACNA2D3,CRH,GNA12,GRM3,MRAS,PDIA3,PLA2G6,PPM1L,SMARCC2
B Cell Activating Factor Signaling	0.538	0.0857	NaN	JUN,MAPK9,NFKBIE
Triacylglycerol Biosynthesis	0.538	0.0857	NaN	AGPAT5,LPIN1,LPIN2
TCA Cycle II (Eukaryotic)	0.535	0.1	NaN	OGDH,SDHC
Role of NFAT in Regulation of the Immune Response	0.533	0.0672	0.378	AKT2,CHP1,CSNK1G3,GNA12,GNB5,JUN,MRAS,NFKBIE,PPP3CA
AMPK Signaling	0.533	0.0655	-0.816	AKT2,CAB39,DPF1,MRAS,PPARGC1A,PPM1E,PPM1L,PRKACB,SMARCA4,SMARCC2,SMARCE1
NGF Signaling	0.524	0.0693	-1.134	AKT2,MAP3K3,MAP3K6,MAP3K8,MAPK9,MRAS,TP53
Wnt/Î²-catenin Signaling	0.51	0.0672	1.89	AKT2,APC2,CSNK1G3,JUN,NLK,PPM1L,SFRP1,TP53
Hepatic Cholestasis	0.5	0.0698	NaN	IL18,JUN,MAPK9,NFKBIE,PRKACB,TNFRSF1A
CD40 Signaling	0.499	0.0755	0	JUN,MAP2K6,MAPK9,NFKBIE
IL-2 Signaling	0.499	0.0755	NaN	AKT2,JUN,MRAS,STAT5B
Apelin Adipocyte Signaling Pathway	0.499	0.0755	0	MAPK9,NCF2,PPARGC1A,PRKACB
Role of IL-17A in Arthritis	0.495	0.0811	NaN	MAP2K6,MAPK9,NFKBIE
Hematopoiesis from Pluripotent Stem Cells	0.493	0.143	NaN	Ighd
Dolichyl-diphosphooligosaccharide Biosynthesis	0.493	0.143	NaN	DPAGT1
Pregnenolone Biosynthesis	0.493	0.143	NaN	CYP46A1
ILK Signaling	0.48	0.0647	-1	AKT2,CFL2,JUN,MAP2K6,MAPK9,PPM1L,PPP1R14B,RHOC,TNFRSF1A
Role of NFAT in Cardiac Hypertrophy	0.478	0.0632	-0.333	AKT2,CACNA2D3,CHP1,GNB5,HDAC11,MAP2K6,MAPK9,MRAS,PDIA3,PPP3CA,PRKACB
Role of JAK family kinases in IL-6-type Cytokine Signaling	0.478	0.0909	NaN	MAPK9,STAT5B
Transcriptional Regulatory Network in Embryonic Stem Cells	0.478	0.0909	NaN	SIX3,SKIL
Role of p14/p19ARF in Tumor Suppression	0.478	0.0909	NaN	E2F1,TP53
Erythropoietin Signaling	0.476	0.0704	NaN	AKT2,JUN,MRAS,NFKBIE,STAT5B
PEDF Signaling	0.476	0.0704	0	AKT2,CFLAR,MRAS,NFKBIE,TP53
Telomerase Signaling	0.475	0.0682	0	AKT2,E2F1,HDAC11,MRAS,PPM1L,TP53
PFKFB4 Signaling Pathway	0.475	0.0789	NaN	MAP2K6,PRKACB,TP53
Netrin Signaling	0.466	0.0727	1	CACNA2D3,CHP1,PPP3CA,PRKACB
Synaptic Long Term Potentiation	0.465	0.066	0.378	CHP1,GRM3,MRAS,PDIA3,PPP1R14B,PPP3CA,PRKACB
14-3-3-mediated Signaling	0.465	0.066	-0.378	AKT2,BAD,JUN,MAPK9,MRAS,PDIA3,TNFRSF1A
LPS-stimulated MAPK Signaling	0.462	0.0694	-0.447	JUN,MAP2K6,MAPK9,MRAS,NFKBIE
Dopamine Receptor Signaling	0.45	0.0714	NaN	PPM1L,PPP1R14B,PRKACB,QDPR
p38 MAPK Signaling	0.45	0.0685	0	IL18,MAP2K6,PLA2G6,TNFRSF1A,TP53
Signaling by Rho Family GTPases	0.449	0.0615	0	ACTR2,ARHGEF17,ARHGEF9,CFL2,GNA12,GNB5,JUN,MAPK9,MRAS,NCF2,PARD3,RHOC
Cardiomyocyte Differentiation via BMP Receptors	0.447	0.125	NaN	BMPR1B
Superpathway of Citrulline Metabolism	0.447	0.125	NaN	GLS2
Guanosine Nucleotides Degradation III	0.447	0.125	NaN	NT5E
Adenosine Nucleotides Degradation II	0.447	0.125	NaN	NT5E
Folate Transformations I	0.447	0.125	NaN	MTHFS
Regulation Of The Epithelial Mesenchymal Transition By Growth Factors Pathway	0.437	0.0635	-0.707	AKT2,EGR1,JUN,MAP2K6,MAPK9,MRAS,SMAD2,TNFRSF1A
DNA Methylation and Transcriptional Repression Signaling	0.429	0.0833	NaN	DNMT3A,MBD3
GÎ±i Signaling	0.427	0.0652	0.447	GABBR1,GNB5,GRM3,MRAS,P2RY13,PRKACB
GÎ±q Signaling	0.418	0.0625	0.447	AKT2,CHP1,GNB5,MRAS,NFKBIE,PLD5,PPP3CA,RHOC
iCOS-iCOSL Signaling in T Helper Cells	0.411	0.0658	0	AKT2,BAD,CHP1,NFKBIE,PPP3CA
Colorectal Cancer Metastasis Signaling	0.411	0.0604	-1	AKT2,BAD,GNB5,JUN,MAPK9,MRAS,PRKACB,RHOC,SMAD2,TNFRSF1A,TP53
Coagulation System	0.407	0.111	NaN	PLAT
Granzyme A Signaling	0.407	0.111	NaN	H1-0
TNFR2 Signaling	0.407	0.08	NaN	JUN,NFKBIE
IL-17A Signaling in Fibroblasts	0.407	0.08	NaN	JUN,NFKBIE
Urate Biosynthesis/Inosine 5'-phosphate Degradation	0.407	0.111	NaN	NT5E
Histamine Degradation	0.407	0.111	NaN	Aldh3b2
Fatty Acid Î±-oxidation	0.407	0.111	NaN	Aldh3b2
Superpathway of Methionine Degradation	0.407	0.08	NaN	AHCYL2,SUOX
TNFR1 Signaling	0.405	0.0714	NaN	JUN,NFKBIE,TNFRSF1A
IL-12 Signaling and Production in Macrophages	0.399	0.0649	NaN	AKT2,IL18,JUN,MAP3K8,MAPK9
Salvage Pathways of Pyrimidine Ribonucleotides	0.399	0.0649	-2.236	AKT2,MAP2K6,MAP3K6,MAP3K8,MAPK9
Systemic Lupus Erythematosus In B Cell Signaling Pathway	0.397	0.0602	0.632	AKT2,BAD,BCL2L11,CCND3,CHP1,IL18,ISG20,JUN,MRAS,PPP3CA
Epithelial Adherens Junction Signaling	0.393	0.0619	NaN	ACTR2,AKT2,LMO7,MAGI2,MRAS,NOTCH3,PARD3
Activation of IRF by Cytosolic Pattern Recognition Receptors	0.388	0.0698	NaN	JUN,MAPK9,NFKBIE
Amyloid Processing	0.388	0.0698	NaN	AKT2,CAPN5,PRKACB
Autophagy	0.388	0.0698	NaN	ATG13,CTSS,VPS11
Cancer Drug Resistance By Drug Efflux	0.388	0.0698	NaN	AKT2,MRAS,TP53
G Protein Signaling Mediated by Tubby	0.386	0.0769	NaN	GNB5,MRAS
Acute Myeloid Leukemia Signaling	0.377	0.0633	-0.447	AKT2,BAD,MAP2K6,MRAS,STAT5B
ErbB Signaling	0.377	0.0633	0.447	ERBB3,JUN,MAP2K6,MAPK9,MRAS
Aryl Hydrocarbon Receptor Signaling	0.375	0.0619	-0.447	CCND3,E2F1,JUN,NQO2,SMARCA4,TP53
Ubiquinol-10 Biosynthesis (Eukaryotic)	0.373	0.1	NaN	CYP46A1
Systemic Lupus Erythematosus In T Cell Signaling Pathway	0.373	0.0596	-1	AKT2,CHP1,GNA12,JUN,MAP2K6,MRAS,PPM1L,PPP3CA,RHOC
TR/RXR Activation	0.368	0.0645	NaN	AKT2,BCL3,PPARGC1A,THRSP
Thyroid Cancer Signaling	0.368	0.0645	1	AKT2,JUN,MRAS,TP53
GM-CSF Signaling	0.368	0.0645	NaN	AKT2,MRAS,PPP3CA,STAT5B
IL-9 Signaling	0.367	0.0741	NaN	BCL3,STAT5B
NRF2-mediated Oxidative Stress Response	0.366	0.0592	0.447	DNAJB11,DNAJB2,DNAJB5,JUN,MAP2K6,MAPK9,MRAS,NQO2,STIP1
CXCR4 Signaling	0.365	0.0597	0	AKT2,EGR1,GNA12,GNB5,JUN,MAPK9,MRAS,RHOC
Dendritic Cell Maturation	0.365	0.0612	-1.633	AKT2,IL18,MAPK9,NFKBIE,PDIA3,TNFRSF1A
Ovarian Cancer Signaling	0.365	0.0612	NaN	AKT2,E2F1,MRAS,PRKACB,SUV39H1,TP53
Toll-like Receptor Signaling	0.359	0.0667	NaN	IL18,JUN,MAP2K6
Rac Signaling	0.356	0.0606	0.447	ACTR2,CFL2,JUN,MRAS,NCF2,PARD3
GÎ±12/13 Signaling	0.346	0.06	-0.447	AKT2,GNA12,JUN,MAPK9,MRAS,NFKBIE
Cleavage and Polyadenylation of Pre-mRNA	0.342	0.0909	NaN	CSTF3
Choline Biosynthesis III	0.342	0.0909	NaN	PLD5
Purine Nucleotides Degradation II (Aerobic)	0.342	0.0909	NaN	NT5E
Oxidative Ethanol Degradation III	0.342	0.0909	NaN	Aldh3b2
G Beta Gamma Signaling	0.336	0.0594	-0.447	AKT2,CACNA2D3,GNA12,GNB5,MRAS,PRKACB
Endocannabinoid Neuronal Synapse Pathway	0.336	0.0594	0.816	CACNA2D3,CHP1,MAPK9,PDIA3,PPP3CA,PRKACB
Atherosclerosis Signaling	0.331	0.0638	NaN	IL18,PLA2G6,VCAM1
IL-17A Signaling in Airway Cells	0.331	0.0638	NaN	AKT2,MAPK9,NFKBIE
G-Protein Coupled Receptor Signaling	0.321	0.0564	NaN	AKT2,GABBR1,GRM3,MAP3K8,MRAS,NFKBIE,P2RY13,PDE10A,PDE9A,PRKACB,SYNGAP1
Protein Kinase A Signaling	0.317	0.0556	-0.302	AKAP6,BAD,CHP1,GNB5,H1-0,KDELR1,NFKBIE,PDE10A,PDE9A,PDIA3,PPP1R14B,PPP3CA,PRKACB,PTPN1,PTPRT,VASP
Gustation Pathway	0.315	0.0588	NaN	CACNA2D3,P2RY13,PDE10A,PDE9A,PRKACB
T Helper Cell Differentiation	0.314	0.0667	NaN	IL18,TNFRSF1A
tRNA Splicing	0.314	0.0667	NaN	PDE10A,PDE9A
Inflammasome pathway	0.314	0.0833	NaN	IL18
SPINK1 Pancreatic Cancer Pathway	0.314	0.0833	NaN	SMAD2
Agranulocyte Adhesion and Diapedesis	0.311	0.0597	NaN	IL18,ITGA6,TNFRSF1A,VCAM1
Senescence Pathway	0.311	0.0558	0.577	AKT2,CAPN5,CHP1,E2F1,JUN,MAP2K6,MRAS,PPM1L,PPP3CA,RAD50,SMAD2,TP53
Superpathway of Inositol Phosphate Compounds	0.307	0.0563	-0.333	MTMR2,NUDT12,NUDT4,PALD1,PPFIA2,PPP1R14B,PPP3CA,PTPN1,RNGTT
Fc Epsilon RI Signaling	0.306	0.0581	-0.447	AKT2,MAP2K6,MAPK9,MRAS,PLA2G6
Nur77 Signaling in T Lymphocytes	0.306	0.0612	NaN	CHP1,MAP3K3,PPP3CA
RhoGDI Signaling	0.304	0.0563	-0.816	ACTR2,ARHGEF17,ARHGEF9,CFL2,GNA12,GNB5,MRAS,RHOC
P2Y Purigenic Receptor Signaling Pathway	0.302	0.0571	-0.447	AKT2,GNB5,JUN,MRAS,PDIA3,PRKACB
FLT3 Signaling in Hematopoietic Progenitor Cells	0.301	0.0588	0	AKT2,BAD,MRAS,STAT5B
Docosahexaenoic Acid (DHA) Signaling	0.299	0.0645	NaN	AKT2,BAD
DNA Double-Strand Break Repair by Homologous Recombination	0.291	0.0769	NaN	RAD50
Dopamine Degradation	0.291	0.0769	NaN	Aldh3b2
Cholesterol Biosynthesis I	0.291	0.0769	NaN	EBP
Cholesterol Biosynthesis II (via 24,25-dihydrolanosterol)	0.291	0.0769	NaN	EBP
Cholesterol Biosynthesis III (via Desmosterol)	0.291	0.0769	NaN	EBP
Ethanol Degradation IV	0.291	0.0769	NaN	Aldh3b2
Oxidative Phosphorylation	0.288	0.0568	-2.236	NDUFA10,NDUFS4,NDUFV2,SDHC,SURF1
T Cell Exhaustion Signaling Pathway	0.287	0.0561	-1	AKT2,JUN,MAPK9,MRAS,PPM1L,SMAD2
Neuropathic Pain Signaling In Dorsal Horn Neurons	0.28	0.0562	-0.447	GPR37,GRM3,KCNH2,PDIA3,PRKACB
Phospholipase C Signaling	0.28	0.0546	0.707	ARHGEF17,ARHGEF9,CHP1,GNB5,HDAC11,MRAS,PLA2G6,PLD5,PPP3CA,RHOC
Th1 and Th2 Activation Pathway	0.28	0.0562	NaN	IL18,JUN,MAP2K6,NOTCH3,STAT5B
Dopamine-DARPP32 Feedback in cAMP Signaling	0.277	0.0551	-1.134	CHP1,CSNK1G3,PDIA3,PPM1L,PPP1R14B,PPP3CA,PRKACB
Sperm Motility	0.277	0.0548	0	DDR1,ERBB3,MAP2K6,MATK,MRAS,PDIA3,PLA2G6,PRKACB
Semaphorin Signaling in Neurons	0.272	0.0577	NaN	CFL2,RHOC,SEMA3A
GPCR-Mediated Integration of Enteroendocrine Signaling Exemplified by an L Cell	0.272	0.0577	NaN	GAL,PDIA3,PRKACB
cAMP-mediated signaling	0.27	0.0544	-0.378	AKAP6,GABBR1,GRM3,P2RY13,PDE10A,PDE9A,PPP3CA,PRKACB
B Cell Development	0.268	0.0714	NaN	Ighd
Telomere Extension by Telomerase	0.268	0.0714	NaN	RAD50
Putrescine Degradation III	0.268	0.0714	NaN	Aldh3b2
Methionine Degradation I (to Homocysteine)	0.268	0.0714	NaN	AHCYL2
Parkinson's Signaling	0.268	0.0714	NaN	GPR37
Endothelin-1 Signaling	0.264	0.0543	0	GNA12,JUN,MAPK9,MRAS,PDIA3,PLA2G6,PLD5
Stearate Biosynthesis I (Animals)	0.258	0.0588	NaN	DHRS11,PTGR2
NF-ÎºB Activation by Viruses	0.254	0.0548	-1	AKT2,ITGA6,MRAS,NFKBIE
Graft-versus-Host Disease Signaling	0.249	0.0667	NaN	IL18
Tryptophan Degradation III (Eukaryotic)	0.249	0.0667	NaN	KYNU
Ethanol Degradation II	0.249	0.0667	NaN	Aldh3b2
Cysteine Biosynthesis III (mammalia)	0.249	0.0667	NaN	AHCYL2
Vitamin-C Transport	0.249	0.0667	NaN	SLC2A3
Apelin Cardiac Fibroblast Signaling Pathway	0.249	0.0667	NaN	AKT2
Oncostatin M Signaling	0.246	0.0571	NaN	MRAS,STAT5B
iNOS Signaling	0.246	0.0571	NaN	JUN,NFKBIE
Tryptophan Degradation X (Mammalian, via Tryptamine)	0.231	0.0625	NaN	Aldh3b2
Noradrenaline and Adrenaline Degradation	0.231	0.0625	NaN	Aldh3b2
Apelin Liver Signaling Pathway	0.231	0.0625	NaN	MAPK9
Basal Cell Carcinoma Signaling	0.223	0.0541	NaN	APC2,TP53
Neuroprotective Role of THOP1 in Alzheimer's Disease	0.223	0.0541	NaN	HTRA2,PRKACB
Role of Wnt/GSK-3Î² Signaling in the Pathogenesis of Influenza	0.223	0.0541	NaN	APC2,CSNK1G3
PCP pathway	0.223	0.0541	NaN	JUN,MAPK9
Apelin Pancreas Signaling Pathway	0.223	0.0541	NaN	MAPK9,PRKACB
Cytotoxic T Lymphocyte-mediated Apoptosis of Target Cells	0.201	0.0556	NaN	DFFA
Sonic Hedgehog Signaling	0.201	0.0556	NaN	PRKACB
Circadian Rhythm Signaling	0	0.037	NaN	NR1D1
Leukocyte Extravasation Signaling	0	0.0432	-2.449	ITGA6,MAPK9,NCF2,THY1,VASP,VCAM1
Axonal Guidance Signaling	0	0.0491	NaN	ACTR2,ADAM8,AKT2,CFL2,CHP1,EFNA5,GNA12,GNB5,MRAS,PDIA3,PLXNA2,PPP3CA,PRKACB,SEMA3A,SEMA4C,VASP
Amyotrophic Lateral Sclerosis Signaling	0	0.038	NaN	CAPN5,PPP3CA,TP53
Actin Cytoskeleton Signaling	0	0.0446	-0.378	ACTR2,APC2,CFL2,FGD1,GNA12,MATK,MRAS
LPS/IL-1 Mediated Inhibition of RXR Function	0	0.0526	-0.447	IL18,JUN,MAPK9,NR1H2,PPARGC1A,TNFRSF1A
LXR/RXR Activation	0	0.0536	NaN	IL18,NR1H2,TNFRSF1A
Hepatic Fibrosis / Hepatic Stellate Cell Activation	0	0.0312	NaN	SMAD2,TNFRSF1A,VCAM1
Regulation of Actin-based Motility by Rho	0	0.0278	NaN	ACTR2,RHOC
Î±-Adrenergic Signaling	0	0.0375	NaN	GNB5,MRAS,PRKACB
Caveolar-mediated Endocytosis Signaling	0	0.0536	NaN	COPG2,ITGA6,PTPN1
Clathrin-mediated Endocytosis Signaling	0	0.0365	NaN	ACTR2,ARF6,CHP1,CLTB,PPP3CA
Role of RIG1-like Receptors in Antiviral Innate Immunity	0	0.0357	NaN	NFKBIE
Role of Pattern Recognition Receptors in Recognition of Bacteria and Viruses	0	0.0435	NaN	IL18,MAPK9,Oas1d (includes others)
FcÎ³RIIB Signaling in B Lymphocytes	0	0.0476	NaN	CACNA2D3,MAPK9,MRAS
Calcium-induced T Lymphocyte Apoptosis	0	0.0476	NaN	CHP1,PPP3CA
Lymphotoxin Î² Receptor Signaling	0	0.0435	NaN	AKT2,VCAM1
Airway Pathology in Chronic Obstructive Pulmonary Disease	0	0.0526	NaN	IL18
Thrombopoietin Signaling	0	0.0526	NaN	JUN,MRAS,STAT5B
CTLA4 Signaling in Cytotoxic T Lymphocytes	0	0.05	NaN	AKT2,CLTB,PPM1L
IL-15 Production	0	0.0465	0	DDR1,ERBB3,MAP2K6,MATK
CCR3 Signaling in Eosinophils	0	0.0444	NaN	CFL2,GNB5,MRAS,PLA2G6
IL-15 Signaling	0	0.0492	NaN	AKT2,MRAS,STAT5B
Virus Entry via Endocytic Pathways	0	0.0333	NaN	CLTB,ITGA6,MRAS
Mechanisms of Viral Exit from Host Cells	0	0.0294	NaN	LMNB1
Reelin Signaling in Neurons	0	0.0517	-0.816	ACTR2,AKT2,ARHGEF9,ITGA6,MAP2K6,MAPK9
Melatonin Signaling	0	0.0536	NaN	MAP2K6,PDIA3,PRKACB
Cellular Effects of Sildenafil (Viagra)	0	0.0476	NaN	GPR37,KCNH2,PDIA3,PRKACB
Factors Promoting Cardiogenesis in Vertebrates	0	0.0417	-1	BMPR1B,MAPK9,PDIA3,SMAD2
CNTF Signaling	0	0.0208	NaN	MRAS
Renin-Angiotensin Signaling	0	0.0396	0	JUN,MAPK9,MRAS,PRKACB
Thrombin Signaling	0	0.0429	-0.816	AKT2,ARHGEF9,GNA12,GNB5,MRAS,PDIA3,RHOC
Corticotropin Releasing Hormone Signaling	0	0.049	NaN	CACNA2D3,CRH,JUN,PRKACB,SMARCC2
Mitotic Roles of Polo-Like Kinase	0	0.0208	NaN	PPM1L
Maturity Onset Diabetes of Young (MODY) Signaling	0	0.05	NaN	OGDH
Human Embryonic Stem Cell Pluripotency	0	0.037	NaN	AKT2,MRAS,SMAD2
Melanocyte Development and Pigmentation Signaling	0	0.0263	NaN	MRAS,PRKACB
Antiproliferative Role of Somatostatin Receptor 2	0	0.0517	NaN	GNB5,MRAS,SMARCC2
Aldosterone Signaling in Epithelial Cells	0	0.0407	NaN	DNAJB11,DNAJB2,DNAJB5,HSPA1A/HSPA1B,PDIA3
Role of NANOG in Mammalian Embryonic Stem Cell Pluripotency	0	0.0526	NaN	AKT2,BMPR1B,MRAS,TP53
Growth Hormone Signaling	0	0.0357	NaN	GHR,STAT5B
Prolactin Signaling	0	0.0417	NaN	JUN,MRAS,STAT5B
CREB Signaling in Neurons	0	0.0517	-0.447	AKT2,CACNA2D3,GNA12,GNB5,GRM3,MRAS,PDIA3,POLR2G,PRKACB
Renal Cell Carcinoma Signaling	0	0.0448	NaN	AKT2,JUN,MRAS
Type I Diabetes Mellitus Signaling	0	0.0533	-2	MAP2K6,MAPK9,NFKBIE,TNFRSF1A
Glioma Signaling	0	0.051	NaN	AKT2,E2F1,MRAS,SUV39H1,TP53
Type II Diabetes Mellitus Signaling	0	0.0439	-2	AKT2,CACNA2D3,MAPK9,NFKBIE,TNFRSF1A
p70S6K Signaling	0	0.0481	0.447	AKT2,BAD,MRAS,PDIA3,PPM1L
mTOR Signaling	0	0.0529	-0.447	AKT2,ATG13,EIF4G1,MRAS,PLD5,PPM1L,RHOC,RPS14,RPS8
Communication between Innate and Adaptive Immune Cells	0	0.0435	NaN	IL18
Sphingosine-1-phosphate Signaling	0	0.044	-2	AKT2,GNA12,PDIA3,RHOC
Crosstalk between Dendritic Cells and Natural Killer Cells	0	0.027	NaN	IL18
Systemic Lupus Erythematosus Signaling	0	0.0427	NaN	AKT2,IL18,JUN,MRAS,SNRPD2
FAK Signaling	0	0.0375	NaN	AKT2,CAPN5,MRAS
EIF2 Signaling	0	0.0345	NaN	AGO2,AKT2,EIF4G1,MRAS,RPS14,RPS8
PAK Signaling	0	0.0375	NaN	CFL2,MAPK9,MRAS
RhoA Signaling	0	0.0319	NaN	ACTR2,CFL2,GNA12
Altered T Cell and B Cell Signaling in Rheumatoid Arthritis	0	0.0303	NaN	IL18
Regulation of eIF4 and p70S6K Signaling	0	0.0526	NaN	AGO2,AKT2,EIF4G1,MRAS,PPM1L,RPS14,RPS8
Leptin Signaling in Obesity	0	0.0508	NaN	AKT2,PDIA3,PRKACB
Glioma Invasiveness Signaling	0	0.0339	NaN	MRAS,RHOC
Glioblastoma Multiforme Signaling	0	0.0469	-1.342	AKT2,E2F1,MRAS,PDIA3,RHOC,TP53
TWEAK Signaling	0	0.0323	NaN	NFKBIE
Role of PI3K/AKT Signaling in the Pathogenesis of Influenza	0	0.0513	NaN	AKT2,NFKBIE
Antiproliferative Role of TOB in T Cell Signaling	0	0.04	NaN	SMAD2
Tumoricidal Function of Hepatic Natural Killer Cells	0	0.0526	NaN	DFFA
Cell Cycle Control of Chromosomal Replication	0	0.0233	NaN	MCM3
Spliceosomal Cycle	0	0.0238	NaN	PPIE
Role of JAK1 and JAK3 in Î³c Cytokine Signaling	0	0.0392	NaN	MRAS,STAT5B
Paxillin Signaling	0	0.0444	NaN	ARF6,ITGA6,MAPK9,MRAS
Gap Junction Signaling	0	0.0483	NaN	AKT2,CSNK1G3,MRAS,PDIA3,PPP3CA,PRKACB,SMARCC2
Mouse Embryonic Stem Cell Pluripotency	0	0.037	NaN	AKT2,MRAS,TP53
eNOS Signaling	0	0.051	-2	AKT2,AQP11,HSPA1A/HSPA1B,Hspa1b,PRKACB
VEGF Family Ligand-Receptor Interactions	0	0.0469	NaN	AKT2,MRAS,PLA2G6
Ephrin A Signaling	0	0.0526	NaN	CFL2,EFNA5
ErbB4 Signaling	0	0.0164	NaN	MRAS
Estrogen-mediated S-phase Entry	0	0.0526	NaN	E2F1
GDNF Family Ligand-Receptor Interactions	0	0.0455	NaN	JUN,MAPK9,MRAS
Heparan Sulfate Biosynthesis	0	0.0238	NaN	PNPLA7
Heparan Sulfate Biosynthesis (Late Stages)	0	0.0286	NaN	PNPLA7
Pyrimidine Ribonucleotides De Novo Biosynthesis	0	0.0312	NaN	CTPS2
CDP-diacylglycerol Biosynthesis I	0	0.0526	NaN	AGPAT5
Triacylglycerol Degradation	0	0.0455	NaN	PNPLA7
Chondroitin Sulfate Biosynthesis	0	0.0286	NaN	CHSY1
Dermatan Sulfate Biosynthesis	0	0.027	NaN	CHSY1
tRNA Charging	0	0.0526	NaN	IARS1,YARS2
Phosphatidylglycerol Biosynthesis II (Non-plastidic)	0	0.05	NaN	AGPAT5
Serotonin Degradation	0	0.0476	NaN	Aldh3b2
Pyrimidine Ribonucleotides Interconversion	0	0.0333	NaN	CTPS2
Chondroitin Sulfate Biosynthesis (Late Stages)	0	0.037	NaN	CHSY1
Superpathway of Cholesterol Biosynthesis	0	0.04	NaN	EBP
GÎ±s Signaling	0	0.0429	NaN	GNB5,MRAS,PRKACB
Regulation of Cellular Mechanics by Calpain Protease	0	0.0435	NaN	CAPN5,MRAS
Remodeling of Epithelial Adherens Junctions	0	0.0385	NaN	ACTR2,ARF6
Regulation of the Epithelial-Mesenchymal Transition Pathway	0	0.0455	NaN	AKT2,EGR1,MAP2K6,MRAS,NOTCH3,SMAD2
Tec Kinase Signaling	0	0.0492	-1	GNA12,GNB5,MAPK9,MRAS,RHOC,STAT5B
STAT3 Pathway	0	0.0526	1	BMPR1B,GHR,IL13RA1,MAPK9,MRAS
Unfolded protein response	0	0.0392	NaN	HSPA1A/HSPA1B,Hspa1b
Wnt/Ca+ pathway	0	0.0455	NaN	PDIA3,PPP3CA
Estrogen Receptor Signaling	0	0.0476	-0.577	AKT2,BAD,CFL2,GNA12,JUN,MED16,MRAS,PDIA3,PPARGC1A,PRKACB,SDHC,TP53
EGF Signaling	0	0.04	NaN	AKT2,JUN
ERK/MAPK Signaling	0	0.0411	0.816	BAD,MRAS,PLA2G6,PPM1L,PPP1R14B,PRKACB
Nitric Oxide Signaling in the Cardiovascular System	0	0.0263	NaN	AKT2,PRKACB
Protein Ubiquitination Pathway	0	0.0407	NaN	DNAJB11,DNAJB2,DNAJB5,HSPA1A/HSPA1B,PSMC6,PSMD3,SUGT1,UBE2A,UBE2D1
FGF Signaling	0	0.0323	NaN	AKT2,MAP2K6
Cell Cycle: G2/M DNA Damage Checkpoint Regulation	0	0.0303	NaN	TP53
Xenobiotic Metabolism Signaling	0	0.0492	NaN	MAP2K6,MAP3K3,MAP3K6,MAP3K8,MAPK9,MRAS,NQO2,PPARGC1A,PPM1L
IL-4 Signaling	0	0.0455	NaN	AKT2,IL13RA1,MRAS
Antigen Presentation Pathway	0	0.0455	NaN	PDIA3
Serotonin Receptor Signaling	0	0.0385	NaN	QDPR
Insulin Receptor Signaling	0	0.05	1.633	AKT2,BAD,MRAS,PPP1R14B,PRKACB,PTPN1
Chemokine Signaling	0	0.0328	NaN	JUN,MRAS
Neurotrophin/TRK Signaling	0	0.0484	NaN	JUN,MAP2K6,MRAS
Integrin Signaling	0	0.0517	-1.414	ACTR2,AKT2,ARF6,CAPN5,ITGA6,MRAS,RHOC,TSPAN3,VASP
IGF-1 Signaling	0	0.0532	0.447	AKT2,BAD,JUN,MRAS,PRKACB
Glutamate Receptor Signaling	0	0.0217	NaN	GRM3
VEGF Signaling	0	0.0357	NaN	AKT2,BAD,MRAS
T Cell Receptor Signaling	0	0.038	NaN	JUN,MRAS,PPP3CA
PDGF Signaling	0	0.025	NaN	JUN,MRAS
GPCR-Mediated Nutrient Sensing in Enteroendocrine Cells	0	0.0385	NaN	CACNA2D3,PDIA3,PRKACB
Phagosome Formation	0	0.0256	NaN	PDIA3,RHOC
Macropinocytosis Signaling	0	0.0317	NaN	ARF6,MRAS
PD-1, PD-L1 cancer immunotherapy pathway	0	0.0462	NaN	AKT2,STAT5B,TNFRSF1A
Th1 Pathway	0	0.0469	NaN	IL18,MAP2K6,NOTCH3
Th2 Pathway	0	0.0417	NaN	JUN,NOTCH3,STAT5B
Osteoarthritis Pathway	0	0.0238	NaN	PPARGC1A,SMAD2,TNFRSF1A
GP6 Signaling Pathway	0	0.0286	NaN	AKT2,LAMA4
Opioid Signaling Pathway	0	0.0394	0.707	AKT2,BAD,CACNA2D3,CLTB,MAP2K6,MRAS,PPP3CA,PRKACB
SPINK1 General Cancer Pathway	0	0.0465	NaN	AKT2,MRAS
Endocannabinoid Developing Neuron Pathway	0	0.05	-1	AKT2,MAP2K6,MAPK9,MRAS,PRKACB
Endocannabinoid Cancer Inhibition Pathway	0	0.0446	0.447	AKT2,BAD,CCND3,MAP2K6,PRKACB
Apelin Cardiomyocyte Signaling Pathway	0	0.04	NaN	AKT2,MAPK9,PDIA3
Apelin Endothelial Signaling Pathway	0	0.0505	-0.447	AKT2,JUN,MAPK9,MRAS,VCAM1
Synaptogenesis Signaling Pathway	0	0.0349	0.333	ACTR2,AKT2,BAD,EFNA5,GRM3,MRAS,PRKACB,SYNGAP1,YKT6
IL-23 Signaling Pathway	0	0.0385	NaN	AKT2
White Adipose Tissue Browning Pathway	0	0.0323	NaN	CACNA2D3,PPARGC1A,PRKACB
HOTAIR Regulatory Pathway	0	0.051	-0.447	AGO2,AKT2,AR,RBM38,RHOC
Hepatic Fibrosis Signaling Pathway	0	0.0506	-0.832	AKT2,IL18,JUN,MAP2K6,MAPK9,MRAS,NCF2,NFKBIE,PRKACB,RHOC,SMAD2,TNFRSF1A,VCAM1
Xenobiotic Metabolism AHR Signaling Pathway	0	0.0217	NaN	NQO2
Xenobiotic Metabolism CAR Signaling Pathway	0	0.0291	NaN	MAP2K6,PPARGC1A,PPM1L
Xenobiotic Metabolism PXR Signaling Pathway	0	0.0275	NaN	PPARGC1A,PPP1R14B,PRKACB
Kinetochore Metaphase Signaling Pathway	0	0.0323	NaN	ARPP19,PPP1R14B
Calcium Signaling	0	0.036	0	CACNA2D3,CHP1,HDAC11,PPP3CA,PRKACB
Eicosanoid Signaling	0	0.0417	NaN	PLA2G6
Ephrin Receptor Signaling	0	0.0461	-0.816	ACTR2,AKT2,CFL2,EFNA5,GNA12,GNB5,MRAS

## Sheet: pfcF_corr_genes_pathways_data
Ingenuity Canonical Pathways	-log(p-value)	Ratio	z-score	Molecules
Pathogenesis of Multiple Sclerosis	2.59	1	NaN	CCL5,CCR5
Cholesterol Biosynthesis I	2.49	0.308	0	DHCR24,FDFT1,HSD17B7,SC5D
Cholesterol Biosynthesis II (via 24,25-dihydrolanosterol)	2.49	0.308	0	DHCR24,FDFT1,HSD17B7,SC5D
Cholesterol Biosynthesis III (via Desmosterol)	2.49	0.308	0	DHCR24,FDFT1,HSD17B7,SC5D
Calcium Transport I	2.23	0.375	NaN	ATP2A2,ATP2B1,ATP2C1
Heme Degradation	2.13	0.667	NaN	BLVRA,HMOX2
Assembly of RNA Polymerase III Complex	1.8	0.273	NaN	GTF3C3,GTF3C5,POLR3D
Oxidative Ethanol Degradation III	1.8	0.273	NaN	ACSS1,ALDH3A2,ALDH9A1
Glutaryl-CoA Degradation	1.6	0.231	NaN	EHHADH,HSD17B4,PARK7
Ethanol Degradation IV	1.6	0.231	NaN	ACSS1,ALDH3A2,ALDH9A1
DNA Methylation and Transcriptional Repression Signaling	1.58	0.174	NaN	ARID4B,CHD3,HDAC2,RBBP4
Glucocorticoid Receptor Signaling	1.57	0.0829	NaN	CCL5,CCNH,FKBP5,FOS,GTF2H5,HSP90AA1,HSPA1A/HSPA1B,MAP3K14,NCOR1,NFATC2,NFKBIB,PIK3CD,PPP3CB,PRKAG2,SMARCC2,SMARCD3,STAT1,VIPR1
Methionine Degradation I (to Homocysteine)	1.51	0.214	NaN	EEF1AKMT1,FTSJ1,PRMT3
Role of Hypercytokinemia/hyperchemokinemia in the Pathogenesis of Influenza	1.48	0.333	NaN	CCL5,CCR5
Superpathway of Cholesterol Biosynthesis	1.45	0.16	0	DHCR24,FDFT1,HSD17B7,SC5D
Interferon Signaling	1.45	0.16	2	IFNAR2,STAT1,STAT2,TAP1
Isoleucine Degradation I	1.43	0.2	NaN	AUH,EHHADH,HSD17B4
Cysteine Biosynthesis III (mammalia)	1.43	0.2	NaN	EEF1AKMT1,FTSJ1,PRMT3
Tryptophan Degradation III (Eukaryotic)	1.36	0.188	NaN	EHHADH,HSD17B4,PARK7
Ethanol Degradation II	1.36	0.188	NaN	ACSS1,ALDH3A2,ALDH9A1
Sonic Hedgehog Signaling	1.36	0.188	NaN	GLI3,PRKAG2,PTCH1
Amyotrophic Lateral Sclerosis Signaling	1.31	0.1	-0.816	CAPN5,GLUL,GRIK1,GRIK4,GRIN3A,NEFL,PIK3CD,RAB5B
Calcium-induced T Lymphocyte Apoptosis	1.3	0.125	1	ATP2A2,HDAC2,NFATC2,PPP3CB,PRKCA
L-carnitine Biosynthesis	1.3	1	NaN	ALDH9A1
Retinoate Biosynthesis II	1.3	1	NaN	RBP1
Protein Citrullination	1.3	1	NaN	PADI2
Glutamine Biosynthesis I	1.3	1	NaN	GLUL
UDP-N-acetyl-D-galactosamine Biosynthesis I	1.3	1	NaN	GALE
Role of JAK1, JAK2 and TYK2 in Interferon Signaling	1.29	0.176	NaN	IFNAR2,STAT1,STAT2
Pentose Phosphate Pathway	1.23	0.25	NaN	H6PD,RPE
Fatty Acid Î±-oxidation	1.23	0.25	NaN	ALDH3A2,ALDH9A1
UDP-N-acetyl-D-galactosamine Biosynthesis II	1.23	0.25	NaN	GALE,UAP1
Valine Degradation I	1.22	0.167	NaN	AUH,EHHADH,HSD17B4
Phagosome Maturation	1.2	0.0909	NaN	ATP6V0A2,ATP6V0E2,CYBB,GOSR1,PRDX5,RAB5B,TAP1,TCIRG1,VPS37A
Neuropathic Pain Signaling In Dorsal Horn Neurons	1.16	0.093	2.121	CAMK2D,FOS,GRIN3A,KCNQ2,PIK3CD,PLCL2,PRKAG2,PRKCA
April Mediated Signaling	1.16	0.129	-1	FOS,MAP3K14,NFATC2,NFKBIB
Histamine Degradation	1.14	0.222	NaN	ALDH3A2,ALDH9A1
IL-10 Signaling	1.12	0.111	NaN	BLVRA,CCR5,FOS,MAP3K14,NFKBIB
Xenobiotic Metabolism PXR Signaling Pathway	1.12	0.0874	0.333	ALDH3A2,ALDH9A1,CAMK2D,HS2ST1,HSP90AA1,NCOR1,PRKAG2,PRKCA,SULT4A1
Semaphorin Neuronal Repulsive Signaling Pathway	1.12	0.0874	1	DPYSL2,FES,MICAL1,PAK2,PDE4B,PIK3CD,PRKAG2,SEMA6A,SEMA6D
Glutamate Receptor Signaling	1.09	0.109	-1	GLUL,GRIK1,GRIK4,GRIN3A,SLC17A6
B Cell Activating Factor Signaling	1.08	0.121	NaN	FOS,MAP3K14,NFATC2,NFKBIB
RANK Signaling in Osteoclasts	1.07	0.0933	0.447	FOS,MAP3K14,MAP3K9,NFATC2,NFKBIB,PIK3CD,PPP3CB
The Visual Cycle	1.06	0.2	NaN	RBP1,RDH11
Serotonin Degradation	1.01	0.136	NaN	ALDH3A2,ALDH9A1,EXT2
nNOS Signaling in Neurons	1.01	0.114	NaN	CAPN5,GRIN3A,PPP3CB,PRKCA
Differential Regulation of Cytokine Production in Macrophages and T Helper Cells by IL-17A and IL-17F	1.01	0.5	NaN	CCL5
Epoxysqualene Biosynthesis	1.01	0.5	NaN	FDFT1
Fatty Acid Î²-oxidation I	0.967	0.13	NaN	AUH,EHHADH,HSD17B4
MSP-RON Signaling Pathway	0.924	0.125	NaN	CCR2,PIK3CD,RPS6KA2
UVA-Induced MAPK Signaling	0.921	0.0854	0.447	FOS,PIK3CD,PLCL2,PRKCA,RPS6KA2,SMPD4,STAT1
RAN Signaling	0.917	0.167	NaN	KPNA4,XPO1
TNFR2 Signaling	0.886	0.12	NaN	FOS,MAP3K14,NFKBIB
Superpathway of Methionine Degradation	0.886	0.12	NaN	EEF1AKMT1,FTSJ1,PRMT3
Calcium Signaling	0.883	0.0758	0.707	ATP2A2,ATP2B1,ATP2C1,CAMK2D,GRIK1,GRIN3A,HDAC2,NFATC2,PPP3CB,PRKAG2
Role of PI3K/AKT Signaling in the Pathogenesis of Influenza	0.876	0.103	-1	CCL5,CCR5,NFKBIB,PIK3CD
Growth Hormone Signaling	0.866	0.0926	0.447	FOS,PIK3CD,PRKCA,RPS6KA2,STAT1
Axonal Guidance Signaling	0.86	0.0658	NaN	ADAMTS10,BMP7,DPYSL2,EPHA6,FES,GIT1,GLI3,MICAL1,NFATC2,PAK2,PFN2,PIK3CD,PLCL2,PPP3CB,PRKAG2,PRKCA,PTCH1,SEMA4B,SEMA6A,SEMA6D
Dopamine Degradation	0.86	0.154	NaN	ALDH3A2,ALDH9A1
Estrogen Biosynthesis	0.86	0.154	NaN	HSD17B4,HSD17B7
Nicotine Degradation II	0.86	0.154	NaN	EXT2,FMO2
Putrescine Degradation III	0.86	0.154	NaN	ALDH3A2,ALDH9A1
Role of PKR in Interferon Induction and Antiviral Response	0.842	0.0814	0.378	FOS,HSP90AA1,HSPA1A/HSPA1B,IFNAR2,NFKBIB,STAT1,STAT2
Role of IL-17A in Psoriasis	0.842	0.333	NaN	S100A9
Differential Regulation of Cytokine Production in Intestinal Epithelial Cells by IL-17A and IL-17F	0.842	0.333	NaN	CCL5
Phenylethylamine Degradation I	0.842	0.333	NaN	ALDH3A2
UDP-N-acetyl-D-glucosamine Biosynthesis II	0.842	0.333	NaN	UAP1
Oxidized GTP and dGTP Detoxification	0.842	0.333	NaN	DDX6
Rapoport-Luebering Glycolytic Shunt	0.842	0.333	NaN	BPGM
Acetate Conversion to Acetyl-CoA	0.842	0.333	NaN	ACSS1
Fatty Acid Î²-oxidation III (Unsaturated, Odd Number)	0.842	0.333	NaN	EHHADH
Necroptosis Signaling Pathway	0.842	0.0784	1.414	CAMK2D,CAPN5,CYBB,GLUL,PPP3CB,RNF31,STAT1,STAT2
Retinoate Biosynthesis I	0.807	0.143	NaN	RBP1,RDH11
Retinol Biosynthesis	0.807	0.143	NaN	RBP1,RDH11
PPARÎ±/RXRÎ± Activation	0.78	0.0719	0.816	CHD5,CKAP5,HSP90AA1,MAP3K14,NCOR1,NFKBIB,PLCL2,PRKAG2,PRKCA,TGFBR3
RAR Activation	0.767	0.0701	NaN	CCNH,FOS,GTF2H5,NCOR1,PIK3CD,PRKAG2,PRKCA,RBP1,RDH11,SMARCC2,SMARCD3
TNFR1 Signaling	0.767	0.093	1	FOS,MAP3K14,NFKBIB,PAK2
Nitric Oxide Signaling in the Cardiovascular System	0.767	0.0811	0	ATP2A2,HSP90AA1,KDR,PIK3CD,PRKAG2,PRKCA
Mismatch Repair in Eukaryotes	0.759	0.133	NaN	MSH2,MSH3
IL-17A Signaling in Gastric Cells	0.759	0.133	NaN	CCL5,FOS
T Cell Exhaustion Signaling Pathway	0.759	0.0748	1.134	FOS,IFNAR2,KDR,NFATC2,PIK3CD,STAT1,STAT2,TGFBR3
IL-12 Signaling and Production in Macrophages	0.75	0.08	NaN	ALOX12,FOS,NFKBIB,PIK3CD,PRKCA,STAT1
Pentose Phosphate Pathway (Oxidative Branch)	0.728	0.25	NaN	H6PD
Ceramide Biosynthesis	0.728	0.25	NaN	SPTSSA
Serine Biosynthesis	0.728	0.25	NaN	PSAT1
Pentose Phosphate Pathway (Non-oxidative Branch)	0.728	0.25	NaN	RPE
Glycerol Degradation I	0.728	0.25	NaN	Gk
Galactose Degradation I (Leloir Pathway)	0.728	0.25	NaN	GALE
Basal Cell Carcinoma Signaling	0.717	0.1	NaN	BMP7,GLI3,PTCH1
Tryptophan Degradation X (Mammalian, via Tryptamine)	0.714	0.125	NaN	ALDH3A2,ALDH9A1
Chemokine Signaling	0.71	0.082	1.342	CAMK2D,CCL5,CCR5,FOS,PRKCA
Heparan Sulfate Biosynthesis (Late Stages)	0.688	0.0968	NaN	EXT2,HS2ST1,SULT4A1
Noradrenaline and Adrenaline Degradation	0.676	0.118	NaN	ALDH3A2,ALDH9A1
CD27 Signaling in Lymphocytes	0.672	0.0851	NaN	FOS,MAP3K14,MAP3K9,NFKBIB
Xenobiotic Metabolism CAR Signaling Pathway	0.66	0.0722	0.378	ALDH3A2,ALDH9A1,FMO2,HS2ST1,HSP90AA1,PRKCA,SULT4A1
VDR/RXR Activation	0.65	0.0833	NaN	CCL5,LRP5,NCOR1,PRKCA
CNTF Signaling	0.65	0.0833	-1	CNTFR,PIK3CD,RPS6KA2,STAT1
Superpathway of Serine and Glycine Biosynthesis I	0.64	0.2	NaN	PSAT1
Histidine Degradation VI	0.64	0.2	NaN	MICAL1
Sphingomyelin Metabolism	0.64	0.2	NaN	SMPD4
Insulin Secretion Signaling Pathway	0.635	0.0645	1.155	CAMK2D,CPE,EIF4G2,GOSR1,PABPC1,PIK3CD,PLCL2,PRKAG2,PRKCA,SRP68,STAT1,STAT2
EGF Signaling	0.629	0.0816	1	FOS,PIK3CD,PRKCA,STAT1
PKCÎ¸ Signaling in T Lymphocytes	0.62	0.0684	0.707	CAMK2D,FOS,MAP3K14,MAP3K9,NFATC2,NFKBIB,PIK3CD,PPP3CB
Renin-Angiotensin Signaling	0.616	0.07	1.633	CCL5,FOS,PAK2,PIK3CD,PRKAG2,PRKCA,STAT1
Hepatic Fibrosis / Hepatic Stellate Cell Activation	0.6	0.0714	NaN	CCL5,CCR5,CERT1,IFNAR2,KDR,STAT1
Acute Phase Response Signaling	0.59	0.0686	-1.342	FOS,HMOX2,MAP3K14,NFKBIB,PIK3CD,RBP1,TTR
CD40 Signaling	0.59	0.0784	-1	FOS,MAP3K14,NFKBIB,PIK3CD
Semaphorin Signaling in Neurons	0.59	0.0784	NaN	DPYSL2,FES,PAK2,RHOF
Production of Nitric Oxide and Reactive Oxygen Species in Macrophages	0.59	0.0657	1	CYBB,FOS,MAP3K14,MAP3K9,NFKBIB,PIK3CD,PRKCA,RHOF,STAT1
iNOS Signaling	0.585	0.0857	NaN	FOS,NFKBIB,STAT1
Role of Osteoblasts, Osteoclasts and Chondrocytes in Rheumatoid Arthritis	0.583	0.0667	NaN	BMP7,FOS,LRP5,MAP3K14,NFATC2,NFKBIB,PIK3CD,PPP3CB
Thyroid Hormone Metabolism II (via Conjugation and/or Degradation)	0.572	0.167	NaN	EXT2
Dermatan Sulfate Biosynthesis (Late Stages)	0.572	0.1	NaN	HS2ST1,SULT4A1
TCA Cycle II (Eukaryotic)	0.572	0.1	NaN	IDH3B,SDHB
Zymosterol Biosynthesis	0.572	0.167	NaN	HSD17B7
Pregnenolone Biosynthesis	0.572	0.167	NaN	MICAL1
Tec Kinase Signaling	0.57	0.0661	0.707	FOS,PAK2,PIK3CD,PRKCA,RHOF,STAT1,STAT2,TEC
Factors Promoting Cardiogenesis in Vertebrates	0.558	0.069	1.342	BMP7,CAMK2D,LRP5,PLCL2,PRKCA,TGFBR3
Role of BRCA1 in DNA Damage Response	0.553	0.0714	NaN	BABAM1,MSH2,SMARCC2,SMARCD3,STAT1
NF-ÎºB Activation by Viruses	0.553	0.0714	0	CCR5,MAP3K14,NFKBIB,PIK3CD,PRKCA
IL-3 Signaling	0.553	0.0714	1.342	FOS,PIK3CD,PPP3CB,PRKCA,STAT1
Melatonin Signaling	0.553	0.0755	1	CAMK2D,PLCL2,PRKAG2,PRKCA
Adipogenesis pathway	0.551	0.0667	NaN	BMP7,CCNH,GTF2H5,HDAC2,RBBP4,RBP1,TXNIP
GÎ±q Signaling	0.548	0.065	0.378	ARHGEF25,HTR2A,NFATC2,NFKBIB,PIK3CD,PPP3CB,PRKCA,RHOF
Xenobiotic Metabolism Signaling	0.547	0.0621	NaN	ALDH3A2,ALDH9A1,CAMK2D,FMO2,HS2ST1,HSP90AA1,MAP3K14,MAP3K9,PIK3CD,PRKCA,SULT4A1
Role of IL-17A in Arthritis	0.542	0.0811	NaN	CCL5,NFKBIB,PIK3CD
LPS-stimulated MAPK Signaling	0.539	0.0704	0.447	FOS,MAP3K14,NFKBIB,PIK3CD,PRKCA
Apelin Cardiomyocyte Signaling Pathway	0.539	0.0704	0.447	ATP2A2,PIK3CD,PLCL2,PRKCA,SLC9A8
HIF1Î± Signaling	0.536	0.0634	1	CAMK2D,CYBB,HSP90AA1,HSPA1A/HSPA1B,KDR,PIK3CD,PPP3CB,PRKCA,VIM
iCOS-iCOSL Signaling in T Helper Cells	0.524	0.0694	0	CAMK2D,NFATC2,NFKBIB,PIK3CD,PPP3CB
Heparan Sulfate Biosynthesis	0.52	0.0789	NaN	EXT2,HS2ST1,SULT4A1
Estrogen-Dependent Breast Cancer Signaling	0.519	0.0727	NaN	FOS,HSD17B4,HSD17B7,PIK3CD
Iron homeostasis signaling pathway	0.517	0.0667	NaN	ATP6V0A2,ATP6V0E2,BMP7,HMOX2,TCIRG1,TWSG1
Ketolysis	0.516	0.143	NaN	OXCT1
Role of p14/p19ARF in Tumor Suppression	0.513	0.0909	NaN	PIK3CD,POLR3D
JAK/Stat Signaling	0.51	0.0685	1.342	FOS,PIAS3,PIK3CD,STAT1,STAT2
Dendritic Cell Maturation	0.506	0.0659	0.816	MAP3K14,NFKBIB,PIK3CD,PLCL2,STAT1,STAT2
Thrombopoietin Signaling	0.503	0.0714	1	FOS,PIK3CD,PRKCA,STAT1
Activation of IRF by Cytosolic Pattern Recognition Receptors	0.5	0.0769	NaN	NFKBIB,STAT1,STAT2
Chondroitin Sulfate Biosynthesis (Late Stages)	0.487	0.087	NaN	HS2ST1,SULT4A1
PPAR Signaling	0.481	0.0667	-0.447	FOS,HSP90AA1,MAP3K14,NCOR1,NFKBIB
PI3K Signaling in B Lymphocytes	0.471	0.0625	1.134	CAMK2D,FOS,NFATC2,NFKBIB,PIK3CD,PLCL2,PPP3CB
Cardiomyocyte Differentiation via BMP Receptors	0.469	0.125	NaN	BMP7
MIF Regulation of Innate Immunity	0.463	0.0833	NaN	FOS,NFKBIB
Antiproliferative Role of TOB in T Cell Signaling	0.463	0.0833	NaN	PABPC1,TWSG1
Wnt/Ca+ pathway	0.463	0.0732	NaN	NFATC2,PLCL2,PRKCA
Hepatic Fibrosis Signaling Pathway	0.461	0.0576	0.277	CCL5,CYBB,FOS,GLI3,KDR,LRP5,NFKBIB,PIK3CD,PRKAG2,PRKCA,PTCH1,RHOF,SDHB,TGFBR3
Role of Macrophages, Fibroblasts and Endothelial Cells in Rheumatoid Arthritis	0.46	0.0588	NaN	CAMK2D,CCL5,FOS,LRP5,MAP3K14,NFATC2,NFKBIB,PIK3CD,PLCL2,PPP3CB,PRKCA
fMLP Signaling in Neutrophils	0.457	0.0632	0	CYBB,NFATC2,NFKBIB,PIK3CD,PPP3CB,PRKCA
Signaling by Rho Family GTPases	0.452	0.0585	1.508	CDH8,CYBB,FOS,MAP3K9,PAK2,PARD6A,PIK3CD,RHOF,SEPTIN11,SEPTIN8,VIM
Spliceosomal Cycle	0.446	0.0714	NaN	CTNNBL1,DHX15,RBM8A
eNOS Signaling	0.446	0.0625	-0.447	HSP90AA1,HSPA1A/HSPA1B,KDR,PIK3CD,PRKAG2,PRKCA
ErbB Signaling	0.444	0.0641	1.342	FOS,NRG3,PAK2,PIK3CD,PRKCA
T Cell Receptor Signaling	0.444	0.0641	NaN	FOS,NFATC2,PIK3CD,PPP3CB,TEC
Neuroinflammation Signaling Pathway	0.444	0.0582	1.667	CCL5,CYBB,FOS,GABRA5,GLUL,GRIN3A,NFATC2,PIK3CD,PPP3CB,STAT1,TGFBR3
IL-17A Signaling in Fibroblasts	0.44	0.08	NaN	FOS,NFKBIB
TR/RXR Activation	0.429	0.0656	NaN	GPS2,NCOR1,PIK3CD,SREBF2
VEGF Family Ligand-Receptor Interactions	0.429	0.0656	0	FOS,KDR,PIK3CD,PRKCA
Th1 Pathway	0.429	0.0656	NaN	CCR5,NFATC2,PIK3CD,STAT1
Ubiquinol-10 Biosynthesis (Eukaryotic)	0.428	0.111	NaN	MICAL1
Leucine Degradation I	0.428	0.111	NaN	AUH
Corticotropin Releasing Hormone Signaling	0.425	0.0612	2	FOS,GLI3,PRKAG2,PRKCA,PTCH1,SMARCC2
PDGF Signaling	0.42	0.0625	0.447	FOS,PIK3CD,PRKCA,SPHK2,STAT1
IL-9 Signaling	0.419	0.0769	NaN	PIK3CD,STAT1
GM-CSF Signaling	0.416	0.0645	NaN	CAMK2D,PIK3CD,PPP3CB,STAT1
Rac Signaling	0.415	0.0606	0	CYBB,ELK4,MCF2L,PAK2,PARD6A,PIK3CD
Cell Cycle Control of Chromosomal Replication	0.413	0.0682	NaN	CDK9,MCM8,ORC6
UVB-Induced MAPK Signaling	0.413	0.0682	NaN	FOS,PIK3CD,PRKCA
Sperm Motility	0.409	0.0584	2	EPHA6,FES,KDR,PDE4B,PLCL2,PRKAG2,PRKCA,TEC
NGF Signaling	0.405	0.06	-0.816	MAP3K14,MAP3K9,PIK3CD,RPS6KA2,SMPD4,TRIO
Role of Oct4 in Mammalian Embryonic Stem Cell Pluripotency	0.398	0.0741	NaN	PHB,PPP1R8
Pyrimidine Ribonucleotides Interconversion	0.398	0.0741	NaN	DHX29,DHX9
Phenylalanine Degradation IV (Mammalian, via Side Chain)	0.393	0.1	NaN	ALDH3A2
Th1 and Th2 Activation Pathway	0.386	0.0602	NaN	CCR5,NFATC2,PIK3CD,STAT1,TGFBR3
UVC-Induced MAPK Signaling	0.384	0.0652	NaN	FOS,PRKCA,SMPD4
Xenobiotic Metabolism AHR Signaling Pathway	0.384	0.0652	NaN	ALDH3A2,ALDH9A1,HSP90AA1
Regulation Of The Epithelial Mesenchymal Transition In Development Pathway	0.384	0.0652	NaN	GLI3,PTCH1,S100A4
Gap Junction Signaling	0.383	0.0571	NaN	GRIK1,HTR2A,PIK3CD,PLCL2,PPP3CB,PRKAG2,PRKCA,SMARCC2
4-1BB Signaling in T Lymphocytes	0.379	0.0714	NaN	MAP3K14,NFKBIB
Role of JAK2 in Hormone-like Cytokine Signaling	0.379	0.0714	NaN	SH2B2,STAT1
CCR5 Signaling in Macrophages	0.378	0.0615	1	CCL5,CCR5,FOS,PRKCA
IL-15 Production	0.376	0.0595	-0.447	EPHA6,FES,KDR,STAT1,TEC
P2Y Purigenic Receptor Signaling Pathway	0.375	0.0583	1.633	FOS,P2RY12,PIK3CD,PLCL2,PRKAG2,PRKCA
GPCR-Mediated Integration of Enteroendocrine Signaling Exemplified by an L Cell	0.37	0.0638	NaN	PLCL2,PRKAG2,VIPR1
Th2 Pathway	0.367	0.0606	NaN	CCR5,NFATC2,PIK3CD,TGFBR3
Synaptic Long Term Potentiation	0.366	0.0577	2.449	CAMK2D,GRIN3A,PLCL2,PPP3CB,PRKAG2,PRKCA
Pyrimidine Ribonucleotides De Novo Biosynthesis	0.362	0.069	NaN	DHX29,DHX9
CD28 Signaling in T Helper Cells	0.356	0.0581	0	FOS,NFATC2,NFKBIB,PIK3CD,PPP3CB
Nur77 Signaling in T Lymphocytes	0.356	0.0625	NaN	HDAC2,PPP3CB,PRKCA
Systemic Lupus Erythematosus In B Cell Signaling Pathway	0.347	0.0549	1	FOS,IFNAR2,MAP3K14,NFATC2,PIK3CD,PPP3CB,PRKCA,STAT1,STAT2
FLT3 Signaling in Hematopoietic Progenitor Cells	0.344	0.0588	0	PIK3CD,RPS6KA2,STAT1,STAT2
Nicotine Degradation III	0.333	0.0833	NaN	EXT2
Melatonin Degradation I	0.333	0.0833	NaN	EXT2
FAT10 Signaling Pathway	0.333	0.0833	NaN	UBA1
Relaxin Signaling	0.331	0.0556	0	FOS,NFKBIB,PDE4B,PIK3CD,PRKAG2,SMARCC2
TWEAK Signaling	0.328	0.0645	NaN	MAP3K14,NFKBIB
Chondroitin Sulfate Biosynthesis	0.328	0.0645	NaN	HS2ST1,SULT4A1
Th17 Activation Pathway	0.328	0.0645	NaN	HSP90AA1,NFATC2
Regulation of IL-2 Expression in Activated and Anergic T Lymphocytes	0.323	0.0571	NaN	FOS,NFATC2,NFKBIB,PPP3CB
LPS/IL-1 Mediated Inhibition of RXR Function	0.322	0.055	NaN	ALDH3A2,ALDH9A1,FMO2,HS2ST1,SULT4A1,XPO1
Type II Diabetes Mellitus Signaling	0.322	0.055	-0.447	MAP3K14,NFKBIB,PIK3CD,PRKAG2,PRKCA,SMPD4
mTOR Signaling	0.32	0.0536	-1.633	DDIT4,EIF3M,EIF4G2,PIK3CD,PRKAG2,PRKCA,RHOF,RPS6KA2,RPTOR
Role of JAK1 and JAK3 in Î³c Cytokine Signaling	0.319	0.0588	NaN	FES,PIK3CD,STAT1
Unfolded protein response	0.319	0.0588	NaN	HSPA1A/HSPA1B,SREBF2,SYVN1
PXR/RXR Activation	0.313	0.0625	NaN	ALDH3A2,PRKAG2
Erythropoietin Signaling	0.313	0.0563	NaN	FOS,NFKBIB,PIK3CD,PRKCA
Mechanisms of Viral Exit from Host Cells	0.313	0.0625	NaN	PRKCA,XPO1
GABA Receptor Signaling	0.313	0.0563	NaN	ALDH9A1,AP1B1,GABRA5,KCNQ2
Lipid Antigen Presentation by CD1	0.309	0.0769	NaN	AP1B1
Colanic Acid Building Blocks Biosynthesis	0.309	0.0769	NaN	GALE
Glycolysis I	0.309	0.0769	NaN	BPGM
Gluconeogenesis I	0.309	0.0769	NaN	BPGM
Parkinson's Signaling	0.309	0.0769	NaN	PARK7
SPINK1 Pancreatic Cancer Pathway	0.309	0.0769	NaN	CPE
Ceramide Signaling	0.304	0.0556	NaN	FOS,PIK3CD,SMPD4,SPHK2
Prolactin Signaling	0.304	0.0556	1	FOS,PIK3CD,PRKCA,STAT1
IL-8 Signaling	0.303	0.053	0.378	CYBB,FOS,KDR,NFKBIB,PAK2,PIK3CD,PRKCA,RHOF
HOTAIR Regulatory Pathway	0.301	0.0543	-0.447	HDAC2,PIK3CD,RBBP4,SNUPN,VIM
Dermatan Sulfate Biosynthesis	0.298	0.0606	NaN	HS2ST1,SULT4A1
Nucleotide Excision Repair Pathway	0.298	0.0606	NaN	CCNH,GTF2H5
LXR/RXR Activation	0.296	0.0566	NaN	FDFT1,NCOR1,TTR
Type I Diabetes Mellitus Signaling	0.294	0.0548	NaN	CPE,MAP3K14,NFKBIB,STAT1
Phagosome Formation	0.294	0.0548	NaN	PIK3CD,PLCL2,PRKCA,RHOF
Telomere Extension by Telomerase	0.287	0.0714	NaN	PINX1
Apelin Cardiac Fibroblast Signaling Pathway	0.287	0.0714	NaN	PRKAG2
Netrin Signaling	0.285	0.0556	NaN	NFATC2,PPP3CB,PRKAG2
IL-1 Signaling	0.276	0.0533	1	FOS,MAP3K14,NFKBIB,PRKAG2
ERK5 Signaling	0.275	0.0545	NaN	ELK4,FOS,RPS6KA2
Coronavirus Pathogenesis Pathway	0.27	0.0517	0	CCL5,FOS,IFNAR2,NFKBIB,STAT1,STAT2
Cellular Effects of Sildenafil (Viagra)	0.268	0.0526	NaN	KCNQ2,PDE4B,PLCL2,PRKAG2
Melanocyte Development and Pigmentation Signaling	0.268	0.0526	NaN	PIK3CD,PRKAG2,RPS6KA2,SH2B2
Apelin Muscle Signaling Pathway	0.267	0.0667	NaN	PRKAG2
Agranulocyte Adhesion and Diapedesis	0.264	0.0536	NaN	CCL5,ICAM2,PECAM1
HGF Signaling	0.261	0.0515	0.447	FOS,MAP3K14,MAP3K9,PIK3CD,PRKCA
Leptin Signaling in Obesity	0.255	0.0526	NaN	PIK3CD,PLCL2,PRKAG2
Primary Immunodeficiency Signaling	0.249	0.0625	NaN	TAP1
Superpathway of Melatonin Degradation	0.249	0.0625	NaN	EXT2
Apelin Pancreas Signaling Pathway	0.248	0.0541	NaN	PIK3CD,PRKAG2
BAG2 Signaling Pathway	0.248	0.0541	NaN	HSP90AA1,HSPA1A/HSPA1B
Granulocyte Adhesion and Diapedesis	0.246	0.0517	NaN	CCL5,ICAM2,PECAM1
Ephrin A Signaling	0.237	0.0526	NaN	EPHA6,PIK3CD
Pyridoxal 5'-phosphate Salvage Pathway	0.237	0.0508	NaN	FAM20B,MAP3K9,PAK2
tRNA Charging	0.237	0.0526	NaN	GARS1,NARS2
MIF-mediated Glucocorticoid Regulation	0.232	0.0588	NaN	NFKBIB
D-myo-inositol (1,4,5)-trisphosphate Degradation	0.232	0.0588	NaN	INPP1
CDP-diacylglycerol Biosynthesis I	0.217	0.0556	NaN	CRLS1
Phototransduction Pathway	0.217	0.0556	NaN	PRKAG2
Phosphatidylglycerol Biosynthesis II (Non-plastidic)	0.203	0.0526	NaN	CRLS1
Eicosanoid Signaling	0.203	0.0526	NaN	ALOX12
Natural Killer Cell Signaling	0	0.0484	0	HSPA1A/HSPA1B,MAP3K14,MAP3K9,NFATC2,PAK2,PIK3CD
Neuregulin Signaling	0	0.0385	NaN	HSP90AA1,NRG3,PRKCA
Circadian Rhythm Signaling	0	0.0385	NaN	GRIN3A
Leukocyte Extravasation Signaling	0	0.0376	-1	CYBB,PECAM1,PIK3CD,PRKCA,TEC
Fc Epsilon RI Signaling	0	0.0235	NaN	PIK3CD,PRKCA
Actin Cytoskeleton Signaling	0	0.0397	0.816	GIT1,PAK2,PFN2,PIK3CD,SSH1,TRIO
Synaptic Long Term Depression	0	0.0242	NaN	PLCL2,PRKCA,SMARCC2
Huntington's Disease Signaling	0	0.0417	NaN	CAPN5,GOSR1,HDAC2,HSPA1A/HSPA1B,NCOR1,PIK3CD,PRKCA,SDHB
NRF2-mediated Oxidative Stress Response	0	0.027	NaN	FKBP5,FOS,PIK3CD,PRKCA
Aryl Hydrocarbon Receptor Signaling	0	0.0417	NaN	ALDH3A2,ALDH9A1,FOS,HSP90AA1
p53 Signaling	0	0.038	NaN	CCNK,PIK3CD,TP53INP1
Hepatic Cholestasis	0	0.0471	NaN	MAP3K14,NFKBIB,PRKAG2,PRKCA
Mitochondrial Dysfunction	0	0.0355	NaN	NDUFB2,NDUFB3,PARK7,PRDX5,SDHB
FXR/RXR Activation	0	0.025	NaN	TTR
Tight Junction Signaling	0	0.0442	NaN	FOS,GOSR1,PARD6A,PRKAG2,VAPA
Regulation of Actin-based Motility by Rho	0	0.0448	NaN	PAK2,PFN2,RHOF
14-3-3-mediated Signaling	0	0.0472	1.342	FOS,PIK3CD,PLCL2,PRKCA,VIM
Î±-Adrenergic Signaling	0	0.0253	NaN	PRKAG2,PRKCA
Caveolar-mediated Endocytosis Signaling	0	0.0426	NaN	PRKCA,RAB5B
Clathrin-mediated Endocytosis Signaling	0	0.0385	NaN	AP1B1,PIK3CD,PPP3CB,RAB5B,SNAP91
FcÎ³ Receptor-mediated Phagocytosis in Macrophages and Monocytes	0	0.0132	NaN	PRKCA
Role of RIG1-like Receptors in Antiviral Innate Immunity	0	0.0385	NaN	NFKBIB
Role of Pattern Recognition Receptors in Recognition of Bacteria and Viruses	0	0.0435	NaN	CCL5,PIK3CD,PRKCA
Role of NFAT in Regulation of the Immune Response	0	0.0451	0	FOS,NFATC2,NFKBIB,PIK3CD,PPP3CB,XPO1
FcÎ³RIIB Signaling in B Lymphocytes	0	0.0156	NaN	PIK3CD
IL-22 Signaling	0	0.05	NaN	STAT1
Lymphotoxin Î² Receptor Signaling	0	0.0455	NaN	MAP3K14,PIK3CD
IL-17 Signaling	0	0.0364	NaN	MAP3K14,PIK3CD
CXCR4 Signaling	0	0.0379	0	FOS,PAK2,PIK3CD,PRKCA,RHOF
CTLA4 Signaling in Cytotoxic T Lymphocytes	0	0.0339	NaN	AP1B1,PIK3CD
Induction of Apoptosis by HIV1	0	0.0385	NaN	MAP3K14,NFKBIB
T Helper Cell Differentiation	0	0.0345	NaN	STAT1
CCR3 Signaling in Eosinophils	0	0.0341	NaN	PAK2,PIK3CD,PRKCA
Oncostatin M Signaling	0	0.0294	NaN	STAT1
IL-15 Signaling	0	0.0328	NaN	PIK3CD,RPTOR
Virus Entry via Endocytic Pathways	0	0.0357	NaN	AP1B1,PIK3CD,PRKCA
Reelin Signaling in Neurons	0	0.0357	1	CAMK2D,GRIN3A,MAP3K9,PIK3CD
Angiopoietin Signaling	0	0.0484	NaN	NFKBIB,PAK2,PIK3CD
Endothelin-1 Signaling	0	0.0331	1	FOS,PIK3CD,PLCL2,PRKCA
Agrin Interactions at Neuromuscular Junction	0	0.0345	NaN	NRG3,PAK2
Docosahexaenoic Acid (DHA) Signaling	0	0.0333	NaN	PIK3CD
Thrombin Signaling	0	0.0316	0.447	CAMK2D,PIK3CD,PLCL2,PRKCA,RHOF
Cardiac Hypertrophy Signaling	0	0.038	0.378	MAP3K14,MAP3K9,PIK3CD,PLCL2,PPP3CB,PRKAG2,RHOF
CDK5 Signaling	0	0.0118	NaN	PRKAG2
Molecular Mechanisms of Cancer	0	0.0388	NaN	BMP7,CAMK2D,CDK9,FOS,LRP5,NFKBIB,PAK2,PIK3CD,PRKAG2,PRKCA,PTCH1,RHOF
Mitotic Roles of Polo-Like Kinase	0	0.0222	NaN	HSP90AA1
HMGB1 Signaling	0	0.0312	NaN	FOS,PIK3CD,RHOF
Role of CHK Proteins in Cell Cycle Checkpoint Control	0	0.0227	NaN	ATMIN
GNRH Signaling	0	0.05	1.89	CAMK2D,FOS,MAP3K14,MAP3K9,PAK2,PRKAG2,PRKCA
Cholecystokinin/Gastrin-mediated Signaling	0	0.0316	NaN	FOS,PRKCA,RHOF
Human Embryonic Stem Cell Pluripotency	0	0.0274	NaN	BMP7,PIK3CD
ATM Signaling	0	0.0133	NaN	TRRAP
Antiproliferative Role of Somatostatin Receptor 2	0	0.0351	NaN	PIK3CD,SMARCC2
Androgen Signaling	0	0.0431	NaN	CCNH,GTF2H5,HSP90AA1,PRKAG2,PRKCA
Germ Cell-Sertoli Cell Junction Signaling	0	0.0362	NaN	MAP3K14,MAP3K9,PAK2,PIK3CD,RHOF
Aldosterone Signaling in Epithelial Cells	0	0.0417	NaN	HSP90AA1,HSPA1A/HSPA1B,PIK3CD,PLCL2,PRKCA
Role of NANOG in Mammalian Embryonic Stem Cell Pluripotency	0	0.0286	NaN	BMP7,PIK3CD
CREB Signaling in Neurons	0	0.0405	0.378	CAMK2D,GRIK1,GRIK4,PIK3CD,PLCL2,PRKAG2,PRKCA
Melanoma Signaling	0	0.0222	NaN	PIK3CD
Prostate Cancer Signaling	0	0.0375	NaN	HSP90AA1,NFKBIB,PIK3CD
Renal Cell Carcinoma Signaling	0	0.0441	NaN	FOS,PAK2,PIK3CD
Small Cell Lung Cancer Signaling	0	0.0484	NaN	NFKBIB,PIAS3,PIK3CD
Endometrial Cancer Signaling	0	0.0182	NaN	PIK3CD
Glioma Signaling	0	0.0426	NaN	CAMK2D,IDH3B,PIK3CD,PRKCA
Acute Myeloid Leukemia Signaling	0	0.0256	NaN	IDH3B,PIK3CD
Thyroid Cancer Signaling	0	0.0333	NaN	FOS,PIK3CD
Chronic Myeloid Leukemia Signaling	0	0.022	NaN	HDAC2,PIK3CD
Non-Small Cell Lung Cancer Signaling	0	0.0308	NaN	PIK3CD,PRKCA
GÎ±12/13 Signaling	0	0.0408	NaN	CDH8,NFKBIB,PIK3CD,TEC
p70S6K Signaling	0	0.0297	NaN	PIK3CD,PLCL2,PRKCA
Colorectal Cancer Metastasis Signaling	0	0.046	0.447	FOS,LRP5,MSH2,MSH3,PIK3CD,PRKAG2,RHOF,STAT1
Myc Mediated Apoptosis Signaling	0	0.0238	NaN	PRKAG2
Pancreatic Adenocarcinoma Signaling	0	0.0227	NaN	PIK3CD,STAT1
G Beta Gamma Signaling	0	0.0198	NaN	PRKAG2,PRKCA
Communication between Innate and Adaptive Immune Cells	0	0.0435	NaN	CCL5
Sphingosine-1-phosphate Signaling	0	0.0455	0	PIK3CD,PLCL2,RHOF,SMPD4
Crosstalk between Dendritic Cells and Natural Killer Cells	0	0.0312	NaN	CAMK2D
Systemic Lupus Erythematosus Signaling	0	0.0435	NaN	FOS,NFATC2,PIK3CD,PRPF38B,TXNL4A
Cdc42 Signaling	0	0.033	NaN	FOS,PAK2,PARD6A
ILK Signaling	0	0.0305	NaN	FOS,PIK3CD,RHOF,VIM
FAK Signaling	0	0.039	NaN	CAPN5,PAK2,PIK3CD
EIF2 Signaling	0	0.0349	NaN	EIF3M,EIF4G2,PABPC1,PIK3CD,RPL28,RPL9
AMPK Signaling	0	0.0368	-1	PIK3CD,PRKAG2,RAB39A,RPTOR,SMARCC2,SMARCD3
PAK Signaling	0	0.039	NaN	GIT1,PAK2,PIK3CD
Hereditary Breast Cancer Signaling	0	0.0417	NaN	HDAC2,MSH2,PIK3CD,SMARCC2,SMARCD3
RhoA Signaling	0	0.0349	NaN	PFN2,SEPTIN11,SEPTIN8
Phospholipase C Signaling	0	0.0287	-0.447	HDAC2,NFATC2,PPP3CB,PRKCA,RHOF
Ovarian Cancer Signaling	0	0.033	NaN	MSH2,PIK3CD,PRKAG2
HER-2 Signaling in Breast Cancer	0	0.0435	NaN	PARD6A,PIK3CD,PRKCA
Altered T Cell and B Cell Signaling in Rheumatoid Arthritis	0	0.0333	NaN	MAP3K14
Atherosclerosis Signaling	0	0.05	NaN	ALOX12,CCR2
Protein Kinase A Signaling	0	0.0464	1	AKAP8,CAMK2D,DUSP16,GLI3,NFATC2,NFKBIB,PDE4B,PLCL2,PPP3CB,PRKAG2,PRKCA,PTCH1,PTPN3
Regulation of eIF4 and p70S6K Signaling	0	0.0301	NaN	EIF3M,EIF4G2,PABPC1,PIK3CD
Role of NFAT in Cardiac Hypertrophy	0	0.0409	1.633	CAMK2D,HDAC2,PIK3CD,PLCL2,PPP3CB,PRKAG2,PRKCA
Glioma Invasiveness Signaling	0	0.0339	NaN	PIK3CD,RHOF
Breast Cancer Regulation by Stathmin1	0	0.041	NaN	ADGRB2,CAMK2D,CCR2,CCR5,GPR107,GPR89A/GPR89B,HTR2A,P2RY12,PIK3CD,PRKAG2,PRKCA,VIPR1
Glioblastoma Multiforme Signaling	0	0.0252	NaN	PIK3CD,PLCL2,RHOF
Neuroprotective Role of THOP1 in Alzheimer's Disease	0	0.0278	NaN	PRKAG2
Role of MAPK Signaling in the Pathogenesis of Influenza	0	0.0435	NaN	CCL5,PRKCA
OX40 Signaling Pathway	0	0.0345	NaN	NFKBIB
Inhibition of Angiogenesis by TSP1	0	0.0345	NaN	KDR
Cyclins and Cell Cycle Regulation	0	0.0312	NaN	CCNH,HDAC2
Assembly of RNA Polymerase II Complex	0	0.0444	NaN	CCNH,GTF2H5
Role of Tissue Factor in Cancer	0	0.0345	NaN	PIK3CD,PRKCA,RPS6KA2
IL-17A Signaling in Airway Cells	0	0.0435	NaN	NFKBIB,PIK3CD
Role of IL-17F in Allergic Inflammatory Airway Diseases	0	0.0476	NaN	RPS6KA2
Role of JAK family kinases in IL-6-type Cytokine Signaling	0	0.0476	NaN	STAT1
Actin Nucleation by ARP-WASP Complex	0	0.0164	NaN	RHOF
Dopamine-DARPP32 Feedback in cAMP Signaling	0	0.0496	2.236	ATP2A2,GRIN3A,PLCL2,PPP3CB,PRKAG2,PRKCA
Paxillin Signaling	0	0.0244	NaN	PAK2,PIK3CD
RhoGDI Signaling	0	0.0299	-1	CDH8,PAK2,PRKCA,RHOF
Sertoli Cell-Sertoli Cell Junction Signaling	0	0.0303	NaN	MAP3K14,MAP3K9,PRKAG2,TGFBR3
Telomerase Signaling	0	0.0345	NaN	HDAC2,HSP90AA1,PIK3CD
Mouse Embryonic Stem Cell Pluripotency	0	0.0127	NaN	PIK3CD
Ephrin B Signaling	0	0.0161	NaN	ITSN2
ErbB2-ErbB3 Signaling	0	0.0351	NaN	NRG3,PIK3CD
ErbB4 Signaling	0	0.0492	NaN	NRG3,PIK3CD,PRKCA
GDNF Family Ligand-Receptor Interactions	0	0.0469	NaN	FOS,GFRA2,PIK3CD
tRNA Splicing	0	0.0333	NaN	PDE4B
D-myo-inositol-5-phosphate Metabolism	0	0.0427	2.236	DOT1L,DUSP16,MTMR7,PLPP6,PPP1R8
Phospholipases	0	0.037	NaN	PLCL2
D-myo-inositol (1,4,5,6)-Tetrakisphosphate Biosynthesis	0	0.0472	2.236	DOT1L,DUSP16,MTMR7,PLPP6,PPP1R8
Superpathway of Inositol Phosphate Compounds	0	0.0392	1.633	DOT1L,DUSP16,MTMR7,PIK3CD,PLPP6,PPP1R8
Superpathway of D-myo-inositol (1,4,5)-trisphosphate Metabolism	0	0.0435	NaN	INPP1
D-myo-inositol (3,4,5,6)-tetrakisphosphate Biosynthesis	0	0.0472	2.236	DOT1L,DUSP16,MTMR7,PLPP6,PPP1R8
3-phosphoinositide Degradation	0	0.0504	1.633	DOT1L,DUSP16,INPP4A,MTMR7,PLPP6,PPP1R8
3-phosphoinositide Biosynthesis	0	0.0472	1.633	DOT1L,DUSP16,MTMR7,PIK3CD,PLPP6,PPP1R8
Triacylglycerol Biosynthesis	0	0.0333	NaN	CRLS1
Salvage Pathways of Pyrimidine Ribonucleotides	0	0.0405	NaN	FAM20B,MAP3K9,PAK2
Stearate Biosynthesis I (Animals)	0	0.0312	NaN	DHCR24
Antioxidant Action of Vitamin C	0	0.0333	NaN	NFKBIB,PLCL2
Epithelial Adherens Junction Signaling	0	0.00926	NaN	TGFBR3
GÎ±i Signaling	0	0.023	NaN	P2RY12,PRKAG2
GÎ±s Signaling	0	0.0299	NaN	PRKAG2,VIPR1
PEDF Signaling	0	0.0294	NaN	NFKBIB,PIK3CD
Regulation of Cellular Mechanics by Calpain Protease	0	0.0222	NaN	CAPN5
Remodeling of Epithelial Adherens Junctions	0	0.0185	NaN	RAB5B
Regulation of the Epithelial-Mesenchymal Transition Pathway	0	0.0159	NaN	PARD6A,PIK3CD
STAT3 Pathway	0	0.0435	1	KDR,MAP3K9,PIAS3,TGFBR3
Oxidative Phosphorylation	0	0.0353	NaN	NDUFB2,NDUFB3,SDHB
HIPPO signaling	0	0.0159	NaN	SAV1
PCP pathway	0	0.0323	NaN	PFN2
Estrogen Receptor Signaling	0	0.041	1.667	FOS,GPS2,HSP90AA1,MED4,NCOR1,PIK3CD,PLCL2,PRKAG2,PRKCA,TRRAP
Toll-like Receptor Signaling	0	0.0444	NaN	FOS,MAP3K14
Cell Cycle: G1/S Checkpoint Regulation	0	0.0169	NaN	HDAC2
ERK/MAPK Signaling	0	0.0417	1.633	FOS,PAK2,PIK3CD,PRKAG2,PRKCA,STAT1
SAPK/JNK Signaling	0	0.0238	NaN	MAP3K9,PIK3CD
PI3K/AKT Signaling	0	0.0231	NaN	HSP90AA1,NFKBIB,PIK3CD
PTEN Signaling	0	0.0275	NaN	KDR,PIK3CD,TGFBR3
Cardiac Î²-adrenergic Signaling	0	0.0385	NaN	AKAP8,ATP2A2,PDE4B,PRKAG2
Protein Ubiquitination Pathway	0	0.0275	NaN	HSP90AA1,HSPA1A/HSPA1B,PSMA1,PSMB2,TAP1,UBA1
IL-2 Signaling	0	0.0377	NaN	FOS,PIK3CD
Amyloid Processing	0	0.0455	NaN	CAPN5,PRKAG2
FGF Signaling	0	0.0323	NaN	PIK3CD,PRKCA
IL-4 Signaling	0	0.0308	NaN	NFATC2,PIK3CD
Antigen Presentation Pathway	0	0.0455	NaN	TAP1
B Cell Receptor Signaling	0	0.0464	0.378	CAMK2D,MAP3K14,MAP3K9,NFATC2,NFKBIB,PIK3CD,PPP3CB
Wnt/Î²-catenin Signaling	0	0.0182	NaN	LRP5,TGFBR3
Serotonin Receptor Signaling	0	0.0435	NaN	HTR2A
Insulin Receptor Signaling	0	0.0256	NaN	PIK3CD,PRKAG2,RPTOR
Neurotrophin/TRK Signaling	0	0.0328	NaN	FOS,PIK3CD
Integrin Signaling	0	0.0364	-0.447	CAPN5,GIT1,PAK2,PFN2,PIK3CD,RHOF
Death Receptor Signaling	0	0.0274	NaN	MAP3K14,NFKBIB
IGF-1 Signaling	0	0.0326	NaN	FOS,PIK3CD,PRKAG2
Dopamine Receptor Signaling	0	0.0185	NaN	PRKAG2
cAMP-mediated signaling	0	0.0438	0.447	AKAP8,CAMK2D,P2RY12,PDE4B,PPP3CB,VIPR1
p38 MAPK Signaling	0	0.0278	NaN	RPS6KA2,STAT1
TGF-Î² Signaling	0	0.0435	NaN	BMP7,FOS,RNF111
Apoptosis Signaling	0	0.0482	NaN	CAPN5,MAP3K14,NFKBIB,PRKCA
NF-ÎºB Signaling	0	0.0476	-0.816	HDAC2,KDR,MAP3K14,NFKBIB,PIK3CD,TGFBR3
VEGF Signaling	0	0.0375	NaN	KDR,PIK3CD,PRKCA
Hypoxia Signaling in the Cardiovascular System	0	0.0323	NaN	HSP90AA1,NFKBIB
G-Protein Coupled Receptor Signaling	0	0.0489	NaN	CAMK2D,HTR2A,NFKBIB,P2RY12,PDE4B,PIK3CD,PRKAG2,PRKCA,VIPR1
IL-6 Signaling	0	0.0444	0	FOS,MAP3K14,NFKBIB,PIK3CD
BMP signaling pathway	0	0.0323	NaN	BMP7,PRKAG2
GPCR-Mediated Nutrient Sensing in Enteroendocrine Cells	0	0.039	NaN	PLCL2,PRKAG2,PRKCA
Gustation Pathway	0	0.0353	NaN	P2RY12,PDE4B,PRKAG2
Macropinocytosis Signaling	0	0.0328	NaN	PIK3CD,PRKCA
PD-1, PD-L1 cancer immunotherapy pathway	0	0.0312	NaN	CBLB,PIK3CD
Cancer Drug Resistance By Drug Efflux	0	0.0238	NaN	PIK3CD
Sumoylation Pathway	0	0.0333	NaN	FOS,HDAC2,RHOF
Osteoarthritis Pathway	0	0.0439	NaN	DDIT4,GLI3,PRKAG2,PTCH1,S100A9
GP6 Signaling Pathway	0	0.0476	NaN	CERT1,PIK3CD,PRKCA
IL-7 Signaling Pathway	0	0.0339	NaN	PIK3CD,STAT1
Sirtuin Signaling Pathway	0	0.0351	1.414	BPGM,DOT1L,GABPB2,NDUFB2,NDUFB3,POLR3D,RPTOR,SDHB
Opioid Signaling Pathway	0	0.0455	2.121	AP1B1,CAMK2D,FOS,GRIN3A,PPP3CB,PRKAG2,PRKCA,RPS6KA2,SLC12A5
Adrenomedullin signaling pathway	0	0.0432	1.342	FOS,KCNQ2,PIK3CD,PLCL2,PRKAG2,SMARCC2
NER Pathway	0	0.0353	NaN	CCNH,GTF2H5,RNF111
SPINK1 General Cancer Pathway	0	0.0238	NaN	PIK3CD
Endocannabinoid Neuronal Synapse Pathway	0	0.0404	1	GRIN3A,PLCL2,PPP3CB,PRKAG2
Endocannabinoid Developing Neuron Pathway	0	0.03	NaN	PIK3CD,PRKAG2,RPTOR
Endocannabinoid Cancer Inhibition Pathway	0	0.045	1.342	PIK3CD,PRKAG2,RPTOR,SMPD4,VIM
Apelin Adipocyte Signaling Pathway	0	0.037	NaN	CYBB,PRKAG2
Apelin Endothelial Signaling Pathway	0	0.0412	1	FOS,PIK3CD,PRKAG2,PRKCA
Cardiac Hypertrophy Signaling (Enhanced)	0	0.0467	2.138	ATP2A2,CAMK2D,CYBB,HDAC2,MAP3K14,MAP3K9,NFATC2,PDE4B,PIK3CD,PLCL2,PPP3CB,PRKAG2,PRKCA,TGFBR3
FAT10 Cancer Signaling Pathway	0	0.0278	NaN	TGFBR3
PFKFB4 Signaling Pathway	0	0.0278	NaN	PRKAG2
Synaptogenesis Signaling Pathway	0	0.0394	1.265	AP1B1,CAMK2D,CDH8,EPHA6,GOSR1,GRIN3A,ITSN2,PIK3CD,PRKAG2,RAB5B
IL-23 Signaling Pathway	0	0.0385	NaN	PIK3CD
Systemic Lupus Erythematosus In T Cell Signaling Pathway	0	0.0411	-1.633	FOS,NFATC2,PIK3CD,PPP3CB,RHOF,RPTOR
Senescence Pathway	0	0.0337	-1.134	CAPN5,DHCR24,ITSN2,NFATC2,PIK3CD,PPP3CB,TGFBR3
White Adipose Tissue Browning Pathway	0	0.0435	0	BMP7,FNDC5,KDR,PRKAG2
Inhibition of ARE-Mediated mRNA Degradation Pathway	0	0.0345	NaN	DDX6,PRKAG2,ZFP36
Xenobiotic Metabolism General Signaling Pathway	0	0.0408	0	MAP3K14,MAP3K9,PIK3CD,PRKCA
Regulation Of The Epithelial Mesenchymal Transition By Growth Factors Pathway	0	0.0325	0	FOS,PARD6A,PIK3CD,VIM
Kinetochore Metaphase Signaling Pathway	0	0.0312	NaN	CENPW,ZW10
Ephrin Receptor Signaling	0	0.0267	NaN	EPHA6,GRIN3A,MAP3K14,PAK2

## Sheet: pfcM_corr_genes_pathways_data
Ingenuity Canonical Pathways	-log(p-value)	Ratio	z-score	Molecules
GDP-mannose Biosynthesis	2.59	0.5	NaN	GPI,PMM1,PMM2
Th2 Pathway	2.51	0.145	-0.707	BMPR2,HLA-DQA1,IKZF1,IL4R,NOTCH2,PIK3R5,S1PR1,TGFB1,TYK2,VAV1
Superpathway of Methionine Degradation	2.06	0.2	-2.236	DLD,GOT1,MTR,PCCB,PRMT5
Th1 and Th2 Activation Pathway	1.84	0.116	NaN	BMPR2,HLA-DQA1,IKZF1,IL4R,NOTCH2,PIK3R5,S1PR1,TGFB1,TYK2,VAV1
Aspartate Degradation II	1.81	0.5	NaN	GOT1,MDH1
Natural Killer Cell Signaling	1.8	0.102	0.832	FYN,HSPA1A/HSPA1B,Hspa1b,IRAK4,MAPK12,NFKB2,PAK1,PAK3,PIK3R5,RRAS2,SYK,TYK2,VAV1
TCA Cycle II (Eukaryotic)	1.73	0.2	-2	DLD,MDH1,OGDHL,SUCLG1
Wnt/Î²-catenin Signaling	1.63	0.1	1.897	BMPR2,CSNK1A1,CSNK1D,CSNK1E,KREMEN1,LEF1,LRP1,PPARD,SOX5,TCF7L1,TGFB1,TGFB2
Th17 Activation Pathway	1.61	0.156	1.342	HSP90AA1,IRAK4,NFKB2,RORA,TYK2
2-oxobutanoate Degradation I	1.61	0.4	NaN	DLD,PCCB
Renal Cell Carcinoma Signaling	1.59	0.118	-0.816	MET,PAK1,PAK3,PIK3R5,RAPGEF1,RRAS2,SLC2A1,TGFB1
Colanic Acid Building Blocks Biosynthesis	1.56	0.231	NaN	GPI,PMM1,PMM2
Tec Kinase Signaling	1.55	0.0976	-0.905	FYN,MAPK12,NFKB2,PAK1,PAK3,PIK3R5,RHOT2,RND1,TEC,TNFRSF25,TYK2,VAV1
Colorectal Cancer Metastasis Signaling	1.54	0.0884	1.265	ADCY8,ARRB1,LEF1,LRP1,MAPK12,MSH2,MSH6,NFKB2,PIK3R5,RHOT2,RND1,RRAS2,TCF7L1,TGFB1,TGFB2,TYK2
Hepatic Cholestasis	1.41	0.103	NaN	ADCY8,CYP7B1,INSR,IRAK4,MAPK12,NFKB2,SREBF1,TGFB1,TGFB2
Retinol Biosynthesis	1.39	0.2	NaN	LIPE,PNPLA2,RDH13
Role of Wnt/GSK-3Î² Signaling in the Pathogenesis of Influenza	1.37	0.135	NaN	CSNK1A1,CSNK1D,CSNK1E,LEF1,TCF7L1
BAG2 Signaling Pathway	1.37	0.135	1.342	HSP90AA1,HSPA1A/HSPA1B,Hspa1b,NFKB2,PSME1
Glycogen Degradation II	1.31	0.286	NaN	AGL,PYGL
Unfolded protein response	1.3	0.118	1.342	CEBPB,HSPA1A/HSPA1B,Hspa1b,INSIG1,SEL1L,SREBF1
IL-23 Signaling Pathway	1.29	0.148	0	NFKB2,PIK3R5,RORA,TYK2
Methionine Salvage II (Mammalian)	1.28	1	NaN	MTR
Cardiolipin Biosynthesis II	1.28	1	NaN	PGS1
Semaphorin Signaling in Neurons	1.27	0.115	NaN	FYN,MET,PAK1,PAK3,RHOT2,RND1
Caveolar-mediated Endocytosis Signaling	1.24	0.113	NaN	COPA,COPB2,FLNA,FLNB,FYN,INSR
Glycogen Degradation III	1.2	0.25	NaN	AGL,PYGL
Folate Transformations I	1.2	0.25	NaN	MTHFD1,MTR
Valine Degradation I	1.18	0.167	NaN	ACAD8,DLD,HIBCH
Osteoarthritis Pathway	1.17	0.0873	0.632	BMPR2,CASP6,CEBPB,LEF1,LRP1,NFKB2,PPARD,RARRES2,SLC39A8,TCF7L1,TGFB1
Role of Pattern Recognition Receptors in Recognition of Bacteria and Viruses	1.16	0.101	0	C1QC,MAPK12,NFKB2,PIK3R5,SYK,TGFB1,TGFB2
Regulation of IL-2 Expression in Activated and Anergic T Lymphocytes	1.13	0.1	NaN	FYN,MAPK12,NFKB2,RRAS2,TGFB1,TGFB2,VAV1
TWEAK Signaling	1.11	0.129	-2	CASP6,NFKB2,TNFRSF12A,TNFRSF25
CD28 Signaling in T Helper Cells	1.09	0.093	-1.134	FYN,HLA-DQA1,MAPK12,NFKB2,PAK1,PIK3R5,SYK,VAV1
Epithelial Adherens Junction Signaling	1.08	0.0862	NaN	AFDN,BMPR2,LEF1,MET,NOTCH2,RAPGEF1,RRAS2,SORBS1,TCF7L1,TGFB2
Maturity Onset Diabetes of Young (MODY) Signaling	1.07	0.15	NaN	ABCC8,INSR,NFKB2
Tumoricidal Function of Hepatic Natural Killer Cells	1.07	0.15	NaN	CASP6,DFFA,SERPINB9
Regulation of the Epithelial-Mesenchymal Transition Pathway	1.03	0.0821	NaN	FGF11,LEF1,MET,NFKB2,NOTCH2,PIK3R5,RRAS2,TCF7L1,TGFB1,TGFB2,TYK2
IL-12 Signaling and Production in Macrophages	1.01	0.0933	NaN	CEBPB,MAPK12,NFKB2,PCYOX1,PIK3R5,TGFB1,TGFB2
IL-15 Signaling	1	0.0984	0	MAPK12,NFKB2,PIK3R5,RRAS2,SYK,TYK2
Uracil Degradation II (Reductive)	0.991	0.5	NaN	DPYD
Epoxysqualene Biosynthesis	0.991	0.5	NaN	FDFT1
L-cysteine Degradation III	0.991	0.5	NaN	GOT1
Thymine Degradation	0.991	0.5	NaN	DPYD
Putrescine Biosynthesis III	0.991	0.5	NaN	AZIN2
Glutamate Degradation II	0.991	0.5	NaN	GOT1
Aspartate Biosynthesis	0.991	0.5	NaN	GOT1
Airway Pathology in Chronic Obstructive Pulmonary Disease	0.975	0.136	NaN	FGF11,TGFB1,TGFB2
Atherosclerosis Signaling	0.975	0.104	NaN	CXCL12,NFKB2,PCYOX1,TGFB1,TNFRSF12A
Transcriptional Regulatory Network in Embryonic Stem Cells	0.975	0.136	NaN	SKIL,TCF7L1,ZFHX3
Triacylglycerol Degradation	0.975	0.136	NaN	LIPE,PNPLA2,TARS2
iNOS Signaling	0.963	0.114	1	IRAK4,MAPK12,NFKB2,TYK2
Assembly of RNA Polymerase I Complex	0.955	0.182	NaN	POLR1C,UBTF
Angiopoietin Signaling	0.951	0.0952	-0.447	NFKB2,PAK1,PAK3,PIK3R5,RRAS2,TNIP1
STAT3 Pathway	0.921	0.0851	0.707	BMPR2,IL4R,INSR,MAPK12,RRAS2,TGFB1,TGFB2,TYK2
Regulation Of The Epithelial Mesenchymal Transition By Growth Factors Pathway	0.9	0.0794	-1	FGF11,MAPK12,MET,NFKB2,OCLN,PIK3R5,RRAS2,TGFB1,TGFB2,TYK2
Germ Cell-Sertoli Cell Junction Signaling	0.896	0.0775	NaN	AFDN,MAPK12,PAK1,PAK3,PIK3R5,RHOT2,RND1,RRAS2,SORBS1,TGFB1,TGFB2
RAN Signaling	0.893	0.167	NaN	CSE1L,KPNB1
Ephrin A Signaling	0.893	0.108	NaN	FYN,PAK1,PIK3R5,VAV1
Mouse Embryonic Stem Cell Pluripotency	0.876	0.0864	1.134	BMPR2,LEF1,MAPK12,PIK3R5,RRAS2,TCF7L1,TYK2
HGF Signaling	0.863	0.0825	-0.816	ELF1,ELF4,MAPK12,MET,PAK1,PIK3R5,RAPGEF1,RRAS2
HMGB1 Signaling	0.863	0.0825	-1.134	MAPK12,NFKB2,PIK3R5,RHOT2,RND1,RRAS2,TGFB1,TGFB2
FAT10 Cancer Signaling Pathway	0.863	0.105	-1	BMPR2,NFKB2,TGFB1,TGFB2
Human Embryonic Stem Cell Pluripotency	0.857	0.0854	NaN	BMPR2,LEF1,PIK3R5,S1PR1,TCF7L1,TGFB1,TGFB2
IL-17A Signaling in Fibroblasts	0.851	0.12	NaN	CEBPB,MAPK12,NFKB2
Neuroprotective Role of THOP1 in Alzheimer's Disease	0.833	0.103	0	KLK8,PRSS36,THOP1,TPP1
Gluconeogenesis I	0.833	0.154	NaN	GPI,MDH1
SPINK1 Pancreatic Cancer Pathway	0.833	0.154	NaN	KLK8,TGFB1
2-ketoglutarate Dehydrogenase Complex	0.827	0.333	NaN	DLD
Geranylgeranyldiphosphate Biosynthesis	0.827	0.333	NaN	COX10
L-cysteine Degradation I	0.827	0.333	NaN	GOT1
4-aminobutyrate Degradation I	0.827	0.333	NaN	SUCLG2
N-acetylglucosamine Degradation I	0.827	0.333	NaN	AMDHD2
MIF Regulation of Innate Immunity	0.812	0.115	NaN	CD74,MAPK12,NFKB2
PEDF Signaling	0.793	0.0857	0.816	MAPK12,NFKB2,PIK3R5,PNPLA2,RRAS2,TCF7L1
IL-15 Production	0.783	0.0814	-1.134	FYN,INSR,MET,NFKB2,SYK,TEC,TYK2
Circadian Rhythm Signaling	0.777	0.111	NaN	CRY2,CSNK1D,CSNK1E
T Helper Cell Differentiation	0.777	0.111	NaN	HLA-DQA1,IL4R,TGFB1
JAK/Stat Signaling	0.735	0.0822	0	CEBPB,NFKB2,PIAS2,PIK3R5,RRAS2,TYK2
TGF-Î² Signaling	0.735	0.0822	0	BMPR2,MAPK12,RRAS2,TFE3,TGFB1,TGFB2
Mismatch Repair in Eukaryotes	0.733	0.133	NaN	MSH2,MSH6
Isoleucine Degradation I	0.733	0.133	NaN	ACAD8,DLD
Apelin Cardiac Fibroblast Signaling Pathway	0.733	0.133	NaN	TGFB1,TGFB2
FXR/RXR Activation	0.726	0.093	NaN	MAPK12,PCYOX1,SREBF1,VLDLR
TNFR1 Signaling	0.726	0.093	-1	CASP6,NFKB2,PAK1,PAK3
Amyloid Processing	0.726	0.093	NaN	CSNK1A1,CSNK1D,CSNK1E,MAPK12
ILK Signaling	0.724	0.0725	0	FLNA,FLNB,LEF1,LIMS2,MAPK12,NACA,NFKB2,PIK3R5,RHOT2,RND1
OX40 Signaling Pathway	0.712	0.103	NaN	HLA-DQA1,MAPK12,NFKB2
Branched-chain Î±-keto acid Dehydrogenase Complex	0.712	0.25	NaN	DLD
Histidine Degradation III	0.712	0.25	NaN	MTHFD1
Glycerol Degradation I	0.712	0.25	NaN	GK5
Methylmalonyl Pathway	0.712	0.25	NaN	PCCB
Glycine Cleavage Complex	0.712	0.25	NaN	DLD
Pyrimidine Ribonucleotides Interconversion	0.712	0.103	NaN	ENTPD6,NME6,NUDT18
N-acetylglucosamine Degradation II	0.712	0.25	NaN	AMDHD2
Folate Polyglutamylation	0.712	0.25	NaN	MTHFD1
Insulin Secretion Signaling Pathway	0.699	0.0684	0.905	ABCC8,ADCY8,DLD,FYN,INSR,MAPK12,PDHX,PIK3R5,SEC61G,SLC2A1,SPCS2,TYK2,VTI1A
Inhibition of Angiogenesis by TSP1	0.684	0.1	NaN	FYN,MAPK12,TGFB1
Salvage Pathways of Pyrimidine Ribonucleotides	0.68	0.0789	0	CSNK1A1,CSNK1D,NME6,PAK1,PAK3,UCKL1
T Cell Exhaustion Signaling Pathway	0.67	0.0734	1.342	BMPR2,HLA-DQA1,MAPK12,PIK3R5,PRDM1,RRAS2,TGFB1,TYK2
Th1 Pathway	0.666	0.082	-1.342	HLA-DQA1,NOTCH2,PIK3R5,TYK2,VAV1
IL-7 Signaling Pathway	0.666	0.082	0.447	FYN,MAPK12,MET,PIK3R5,SLC2A1
BEX2 Signaling Pathway	0.666	0.082	1.342	LEF1,LGALS1,MAPK12,NFKB2,TCF7L1
T Cell Receptor Signaling	0.664	0.0779	NaN	FYN,NFKB2,PIK3R5,RRAS2,TEC,VAV1
IL-10 Signaling	0.656	0.087	NaN	IL4R,MAPK12,NFKB2,TYK2
IL-17A Signaling in Airway Cells	0.656	0.087	0	MAPK12,NFKB2,PIK3R5,TYK2
Pyrimidine Ribonucleotides De Novo Biosynthesis	0.656	0.0968	NaN	ENTPD6,NME6,NUDT18
Cytotoxic T Lymphocyte-mediated Apoptosis of Target Cells	0.65	0.118	NaN	CASP6,DFFA
Role of JAK1, JAK2 and TYK2 in Interferon Signaling	0.65	0.118	NaN	NFKB2,TYK2
Mitochondrial Dysfunction	0.646	0.0694	NaN	ATP5MC3,ATP5PO,COX10,COX7A2L,CPT1C,MAPK12,NDUFA6,NDUFS8,RHOT2,TRAK1
ERK/MAPK Signaling	0.635	0.069	0	ELF1,ELF4,FYN,PAK1,PAK3,PIK3R5,RAPGEF1,RRAS2,TLN2,VRK2
Thyroid Cancer Signaling	0.629	0.0794	0.447	INSR,LEF1,PIK3R5,RRAS2,TCF7L1
FAK Signaling	0.629	0.0759	NaN	FYN,PAK1,PAK3,PIK3R5,RRAS2,TLN2
PD-1, PD-L1 cancer immunotherapy pathway	0.629	0.0794	NaN	HLA-DQA1,PIK3R5,TGFB1,TGFB2,TYK2
Tetrahydrofolate Salvage from 5,10-methenyltetrahydrofolate	0.625	0.2	NaN	MTHFD1
Acetyl-CoA Biosynthesis I (Pyruvate Dehydrogenase Complex)	0.625	0.2	NaN	DLD
Superoxide Radicals Degradation	0.625	0.2	NaN	SOD1
Glutamate Degradation III (via 4-aminobutyrate)	0.625	0.2	NaN	SUCLG2
Factors Promoting Cardiogenesis in Vertebrates	0.62	0.0729	0.816	BMPR2,LEF1,LRP1,MAPK12,TCF7L1,TGFB1,TGFB2
Agrin Interactions at Neuromuscular Junction	0.611	0.0781	1	MAPK12,PAK1,PAK3,RRAS2,UTRN
Altered T Cell and B Cell Signaling in Rheumatoid Arthritis	0.602	0.0909	NaN	HLA-DQA1,NFKB2,TGFB1
IL-4 Signaling	0.593	0.0769	NaN	HLA-DQA1,IL4R,PIK3R5,RRAS2,TYK2
Ovarian Cancer Signaling	0.592	0.0714	NaN	ARRB1,LEF1,MSH2,MSH6,PIK3R5,RRAS2,TCF7L1
Reelin Signaling in Neurons	0.59	0.0696	0.378	AFDN,ARHGEF15,FYN,MAPK12,PAFAH1B3,PIK3R5,RAPGEF1,VLDLR
HIF1Î± Signaling	0.59	0.0671	-1.265	GPI,HSP90AA1,HSPA1A/HSPA1B,Hspa1b,MET,PIK3R5,RRAS2,SLC2A1,TGFB1,TGFB2
Role of NFAT in Regulation of the Immune Response	0.588	0.0682	-0.333	CSNK1A1,CSNK1D,CSNK1E,FYN,HLA-DQA1,NFKB2,PIK3R5,RRAS2,SYK
MIF-mediated Glucocorticoid Regulation	0.58	0.105	NaN	CD74,NFKB2
Renin-Angiotensin Signaling	0.578	0.0707	0	ADCY8,MAPK12,NFKB2,PAK1,PAK3,PIK3R5,RRAS2
GÎ±12/13 Signaling	0.578	0.0707	-0.378	CDH10,MAPK12,NFKB2,PIK3R5,RRAS2,TEC,VAV1
HOTAIR Regulatory Pathway	0.578	0.0707	-0.378	ATG3,LEF1,MET,NFKB2,PIK3R5,TCF7L1,TGFB1
CXCR4 Signaling	0.565	0.0672	0	ADCY8,CXCL12,MAPK12,PAK1,PAK3,PIK3R5,RHOT2,RND1,RRAS2
Role of Cytokines in Mediating Communication between Immune Cells	0.558	0.167	NaN	TGFB1
Phosphatidylcholine Biosynthesis I	0.558	0.167	NaN	PCYT1B
Selenocysteine Biosynthesis II (Archaea and Eukaryotes)	0.558	0.167	NaN	SEPHS2
Role of JAK1 and JAK3 in Î³c Cytokine Signaling	0.554	0.0784	NaN	IL4R,PIK3R5,RRAS2,SYK
Tight Junction Signaling	0.553	0.0678	NaN	AFDN,CLDN10,CSTF2,NFKB2,OCLN,TGFB1,TGFB2,VTI1A
IL-22 Signaling	0.548	0.1	NaN	MAPK12,TYK2
Phosphatidylglycerol Biosynthesis II (Non-plastidic)	0.548	0.1	NaN	CDS1,PGS1
Clathrin-mediated Endocytosis Signaling	0.544	0.0662	NaN	AP3B1,ARRB1,FGF11,MET,MYO1E,PCYOX1,PIK3R5,PIP5K1C,SH3KBP1
Fc Epsilon RI Signaling	0.526	0.0698	0	FYN,MAPK12,PIK3R5,RRAS2,SYK,VAV1
Antigen Presentation Pathway	0.519	0.0952	NaN	CD74,HLA-DQA1
Apelin Adipocyte Signaling Pathway	0.519	0.0755	0	ADCY8,LIPE,MAPK12,SOD1
Semaphorin Neuronal Repulsive Signaling Pathway	0.514	0.0673	1.134	FYN,PAK1,PAK3,Pde4d,PIK3R5,PIP5K1C,RND1
Regulation of Actin-based Motility by Rho	0.513	0.0714	-1	PAK1,PAK3,PIP5K1C,RHOT2,RND1
Virus Entry via Endocytic Pathways	0.513	0.069	NaN	AP3B1,FLNA,FLNB,FYN,PIK3R5,RRAS2
Paxillin Signaling	0.513	0.069	0.816	MAPK12,PAK1,PAK3,PIK3R5,RRAS2,TLN2
Role of IL-17A in Arthritis	0.511	0.0811	NaN	MAPK12,NFKB2,PIK3R5
Apelin Pancreas Signaling Pathway	0.511	0.0811	NaN	MAPK12,NFKB2,PIK3R5
Molecular Mechanisms of Cancer	0.503	0.0597	NaN	ADCY8,ARHGEF15,BMPR2,CASP6,FYN,LEF1,LRP1,MAPK12,NFKB2,PAK1,PAK3,PIK3R5,RAPGEF1,RHOT2,RND1,RRAS2,TGFB1,TGFB2,TYK2
Î³-glutamyl Cycle	0.502	0.143	NaN	GGCT
Methylglyoxal Degradation III	0.502	0.143	NaN	AKR7A2
Dolichyl-diphosphooligosaccharide Biosynthesis	0.502	0.143	NaN	ALG1
Histidine Degradation VI	0.502	0.143	NaN	CYP7B1
Telomerase Signaling	0.5	0.0682	-1.342	ELF1,ELF4,HSP90AA1,PIK3R5,RRAS2,TPP1
Oxidative Phosphorylation	0.5	0.0682	0.816	ATP5MC3,ATP5PO,COX10,COX7A2L,NDUFA6,NDUFS8
LPS-stimulated MAPK Signaling	0.499	0.0704	-0.447	MAPK12,NFKB2,PAK1,PIK3R5,RRAS2
Aldosterone Signaling in Epithelial Cells	0.496	0.065	NaN	DNAJB1,DNAJB2,DNAJC24,DNAJC9,HSP90AA1,HSPA1A/HSPA1B,PIK3R5,PIP5K1C
PFKFB4 Signaling Pathway	0.492	0.0789	NaN	GPI,TGFB1,TGFB2
Role of JAK family kinases in IL-6-type Cytokine Signaling	0.491	0.0909	NaN	MAPK12,TYK2
D-myo-inositol (1,4,5)-Trisphosphate Biosynthesis	0.491	0.0909	NaN	PI4K2A,PIP5K1C
Role of p14/p19ARF in Tumor Suppression	0.491	0.0909	NaN	PIK3R5,UBTF
Role of PKR in Interferon Induction and Antiviral Response	0.487	0.0674	0	HSP90AA1,HSPA1A/HSPA1B,Hspa1b,MAPK12,NFKB2,TYK2
Role of Tissue Factor in Cancer	0.487	0.0674	NaN	ARRB1,FYN,MAPK12,PAK1,PIK3R5,RRAS2
LXR/RXR Activation	0.485	0.0727	NaN	FDFT1,NFKB2,PCYOX1,SREBF1
IL-17 Signaling	0.485	0.0727	NaN	CEBPB,MAPK12,PIK3R5,RRAS2
Pancreatic Adenocarcinoma Signaling	0.475	0.0667	0	MAPK12,NFKB2,PIK3R5,TGFB1,TGFB2,TYK2
DNA Methylation and Transcriptional Repression Signaling	0.466	0.087	NaN	MBD2,SUDS3
Cardiomyocyte Differentiation via BMP Receptors	0.455	0.125	NaN	BMPR2
Intrinsic Prothrombin Activation Pathway	0.455	0.125	NaN	KLK8
Acyl-CoA Hydrolysis	0.455	0.125	NaN	THEM4
Pregnenolone Biosynthesis	0.455	0.125	NaN	CYP7B1
Death Receptor Signaling	0.445	0.0667	-2	CASP6,DFFA,LMNA,NFKB2,TNFRSF25
p38 MAPK Signaling	0.445	0.0667	0	IRAK4,MAPK12,RPS6KC1,TGFB1,TGFB2
Antiproliferative Role of TOB in T Cell Signaling	0.441	0.0833	NaN	TGFB1,TGFB2
Sphingosine-1-phosphate Signaling	0.44	0.0645	-0.447	ADCY8,CASP6,PIK3R5,RHOT2,RND1,S1PR1
RhoA Signaling	0.44	0.0645	-1.342	ANLN,PIP5K1C,PLEKHG5,RAPGEF2,RHPN2,SEPTIN1
Role of NANOG in Mammalian Embryonic Stem Cell Pluripotency	0.432	0.0658	NaN	BMPR2,PIK3R5,RRAS2,TCF7L1,TYK2
Systemic Lupus Erythematosus In T Cell Signaling Pathway	0.426	0.0608	-1	CASP6,ELF1,HLA-DQA1,PIK3R5,RHOT2,RND1,RRAS2,SYK,VAV1
Pyridoxal 5'-phosphate Salvage Pathway	0.425	0.0678	0	CSNK1A1,CSNK1D,PAK1,PAK3
PPAR Signaling	0.42	0.0649	0.447	HSP90AA1,INSR,NFKB2,PPARD,RRAS2
MSP-RON Signaling Pathway	0.419	0.08	NaN	KLK8,PIK3R5
Systemic Lupus Erythematosus In B Cell Signaling Pathway	0.418	0.0599	-0.632	FYN,IRAK4,NFKB2,PIK3R5,RRAS2,SYK,TGFB1,TGFB2,TYK2,VAV1
Glucocorticoid Receptor Signaling	0.416	0.0586	NaN	CEBPB,FKBP5,HSP90AA1,HSPA1A/HSPA1B,Hspa1b,MAPK12,PIK3R5,POU2F2,RRAS2,TAF4B,TAF6,TGFB1,TGFB2
Glioma Invasiveness Signaling	0.411	0.0667	NaN	PIK3R5,RHOT2,RND1,RRAS2
Acute Myeloid Leukemia Signaling	0.408	0.0641	0.447	LEF1,NFKB2,PIK3R5,RRAS2,TCF7L1
PAK Signaling	0.408	0.0641	0.447	MAPK12,PAK1,PAK3,PIK3R5,RRAS2
SPINK1 General Cancer Pathway	0.403	0.0698	NaN	PIK3R5,RRAS2,TYK2
Role of Osteoblasts, Osteoclasts and Chondrocytes in Rheumatoid Arthritis	0.399	0.0602	NaN	BMPR2,CSNK1A1,LEF1,LRP1,MAPK12,PIK3R5,TCF7L1,TGFB1
Aryl Hydrocarbon Receptor Signaling	0.397	0.0619	1.342	HSP90AA1,NFIA,NFKB2,NQO2,TGFB1,TGFB2
FcÎ³ Receptor-mediated Phagocytosis in Macrophages and Monocytes	0.397	0.0633	-0.447	FYN,PAK1,SYK,TLN2,VAV1
ErbB Signaling	0.397	0.0633	0.447	MAPK12,PAK1,PAK3,PIK3R5,RRAS2
NRF2-mediated Oxidative Stress Response	0.393	0.0592	NaN	AKR7A2,DNAJB1,DNAJB2,DNAJC9,FKBP5,NQO2,PIK3R5,RRAS2,SOD1
Integrin Signaling	0.387	0.0585	-0.333	BCAR3,FYN,PAK1,PAK3,PIK3R5,RAPGEF1,RHOT2,RND1,RRAS2,TLN2
Rac Signaling	0.386	0.0612	-0.816	NFKB2,PAK1,PAK3,PIK3R5,PIP5K1C,RRAS2
TR/RXR Activation	0.385	0.0645	NaN	GPS2,PIK3R5,SLC2A1,SREBF1
Prostate Cancer Signaling	0.385	0.0625	NaN	HSP90AA1,LEF1,NFKB2,PIK3R5,RRAS2
The Visual Cycle	0.38	0.1	NaN	RDH13
Phenylalanine Degradation IV (Mammalian, via Side Chain)	0.38	0.1	NaN	GOT1
UDP-N-acetyl-D-galactosamine Biosynthesis II	0.38	0.1	NaN	GPI
4-1BB Signaling in T Lymphocytes	0.378	0.0741	NaN	MAPK12,NFKB2
IL-9 Signaling	0.378	0.0741	NaN	NFKB2,PIK3R5
Neuroinflammation Signaling Pathway	0.376	0.0576	-0.302	BMPR2,CXCL12,HLA-DQA1,IRAK4,MAPK12,NFKB2,PIK3R5,SYK,TGFB1,TGFB2,TYK2
FcÎ³RIIB Signaling in B Lymphocytes	0.373	0.0635	0	MAPK12,PIK3R5,RRAS2,SYK
Mitotic Roles of Polo-Like Kinase	0.373	0.0667	NaN	HSP90AA1,KIF23,TGFB1
Regulation of Cellular Mechanics by Calpain Protease	0.373	0.0667	NaN	CAST,RRAS2,TLN2
FGF Signaling	0.373	0.0635	-1	FGF11,MAPK12,MET,PIK3R5
Macropinocytosis Signaling	0.373	0.0635	-1	MET,PAK1,PIK3R5,RRAS2
RAR Activation	0.369	0.0581	NaN	ADCY8,MAPK12,NFKB2,RDH13,RPL7A,SORBS3,TGFB1,TGFB2,TNIP1
Senescence Pathway	0.366	0.0569	-0.577	BMPR2,CEBPB,DLD,ELF1,ELF4,MAPK12,NFKB2,PDHX,PIK3R5,RRAS2,TGFB1,TGFB2
EIF2 Signaling	0.365	0.0575	1.414	EIF3L,INSR,PIK3R5,RPL17,RPL26,RPL37,RPL7A,RPS29,RRAS2,SREBF1
Apoptosis Signaling	0.364	0.061	-1.342	CASP6,DFFA,LMNA,NFKB2,RRAS2
Actin Cytoskeleton Signaling	0.361	0.0577	-0.378	FGF11,FLNA,PAK1,PAK3,PIK3R5,PIP5K1C,RRAS2,TLN2,VAV1
BMP signaling pathway	0.361	0.0625	1	BMPR2,MAPK12,NFKB2,RRAS2
Cleavage and Polyadenylation of Pre-mRNA	0.349	0.0909	NaN	CSTF2
Assembly of RNA Polymerase III Complex	0.349	0.0909	NaN	GTF3A
Ubiquinol-10 Biosynthesis (Eukaryotic)	0.349	0.0909	NaN	CYP7B1
Choline Biosynthesis III	0.349	0.0909	NaN	PCYT1B
BER pathway	0.349	0.0909	NaN	XRCC1
Complement System	0.349	0.0909	NaN	C1QC
Signaling by Rho Family GTPases	0.348	0.0564	-1.265	ARHGEF15,CDH10,MAPK12,NFKB2,PAK1,PAK3,PIK3R5,PIP5K1C,RHOT2,RND1,SEPTIN1
Toll-like Receptor Signaling	0.345	0.0638	NaN	IRAK4,MAPK12,NFKB2
Xenobiotic Metabolism AHR Signaling Pathway	0.345	0.0638	NaN	HSP90AA1,NFKB2,NQO2
Role of Oct4 in Mammalian Embryonic Stem Cell Pluripotency	0.342	0.069	NaN	CASP6,PHC3
CNTF Signaling	0.332	0.0625	NaN	PIK3R5,RRAS2,TYK2
tRNA Splicing	0.325	0.0667	NaN	MPPE1,PDE1B
Autoimmune Thyroid Disease Signaling	0.321	0.0833	NaN	HLA-DQA1
B Cell Development	0.321	0.0833	NaN	HLA-DQA1
Retinoate Biosynthesis I	0.321	0.0833	NaN	RDH13
Mitochondrial L-carnitine Shuttle Pathway	0.321	0.0833	NaN	CPT1C
FAT10 Signaling Pathway	0.321	0.0833	NaN	PSME1
April Mediated Signaling	0.31	0.0645	NaN	MAPK12,NFKB2
VDR/RXR Activation	0.307	0.06	NaN	CEBPB,PPARD,TGFB2
IL-3 Signaling	0.306	0.058	-1	PAK1,PIK3R5,RAPGEF1,RRAS2
PPARÎ±/RXRÎ± Activation	0.305	0.0552	1.414	ADCY8,BMPR2,HSP90AA1,INSR,NFKB2,RRAS2,TGFB1,TGFB2
Sperm Motility	0.305	0.0552	NaN	FYN,INSR,MET,PDE1B,SLC9A5,SYK,TEC,TYK2
Glutaryl-CoA Degradation	0.298	0.0769	NaN	CA1
Cholesterol Biosynthesis I	0.298	0.0769	NaN	FDFT1
Tryptophan Degradation III (Eukaryotic)	0.298	0.0769	NaN	CA1
Glycolysis I	0.298	0.0769	NaN	GPI
Cholesterol Biosynthesis II (via 24,25-dihydrolanosterol)	0.298	0.0769	NaN	FDFT1
Cholesterol Biosynthesis III (via Desmosterol)	0.298	0.0769	NaN	FDFT1
Adipogenesis pathway	0.298	0.0556	NaN	BMPR2,CEBPB,RPS6KC1,SIRT2,SREBF1,TGFB1
CD40 Signaling	0.296	0.0588	NaN	MAPK12,NFKB2,PIK3R5
Docosahexaenoic Acid (DHA) Signaling	0.295	0.0625	NaN	PIK3R5,PNPLA2
NF-ÎºB Signaling	0.291	0.0547	-0.378	BMPR2,INSR,IRAK4,NFKB2,PIK3R5,RRAS2,TNIP1
CCR3 Signaling in Eosinophils	0.288	0.0556	0.447	MAPK12,PAK1,PAK3,PIK3R5,RRAS2
iCOS-iCOSL Signaling in T Helper Cells	0.287	0.0563	-2	HLA-DQA1,NFKB2,PIK3R5,VAV1
Induction of Apoptosis by HIV1	0.285	0.0577	NaN	DFFA,MAPK12,NFKB2
Regulation Of The Epithelial Mesenchymal Transition In Development Pathway	0.285	0.0577	NaN	LEF1,NFKB2,TCF7L1
B Cell Activating Factor Signaling	0.281	0.0606	NaN	MAPK12,NFKB2
Cdc42 Signaling	0.28	0.0549	0	HLA-DQA1,MAPK12,PAK1,PAK3,VAV1
IL-6 Signaling	0.28	0.0549	0.447	CEBPB,MAPK12,NFKB2,PIK3R5,RRAS2
Ceramide Signaling	0.277	0.0556	1	NFKB2,PIK3R5,RRAS2,S1PR1
Prolactin Signaling	0.277	0.0556	NaN	CEBPB,FYN,PIK3R5,RRAS2
Granzyme B Signaling	0.276	0.0714	NaN	DFFA
DNA Double-Strand Break Repair by Non-Homologous End Joining	0.276	0.0714	NaN	XRCC1
Methionine Degradation I (to Homocysteine)	0.276	0.0714	NaN	PRMT5
Superpathway of Geranylgeranyldiphosphate Biosynthesis I (via Mevalonate)	0.276	0.0714	NaN	COX10
Vitamin-C Transport	0.276	0.0714	NaN	SLC2A1
Parkinson's Signaling	0.276	0.0714	NaN	MAPK12
Inflammasome pathway	0.276	0.0714	NaN	NFKB2
Type II Diabetes Mellitus Signaling	0.275	0.0541	-1	ABCC8,CEBPB,INSR,MAPK12,NFKB2,PIK3R5
IL-2 Signaling	0.274	0.0566	NaN	PIK3R5,RRAS2,SYK
Chronic Myeloid Leukemia Signaling	0.272	0.0543	NaN	NFKB2,PIK3R5,RRAS2,TGFB1,TGFB2
PI3K Signaling in B Lymphocytes	0.26	0.0531	0	FYN,IL4R,NFKB2,RRAS2,SYK,VAV1
Apelin Cardiomyocyte Signaling Pathway	0.26	0.0541	1	MAPK12,PIK3R5,SLC9A5,TGFB1
Ephrin Receptor Signaling	0.26	0.0526	0.707	ARHGEF15,CXCL12,FYN,PAK1,PAK3,RAPGEF1,RRAS2,SORBS1
Allograft Rejection Signaling	0.256	0.0667	NaN	HLA-DQA1
Graft-versus-Host Disease Signaling	0.256	0.0667	NaN	HLA-DQA1
Cysteine Biosynthesis III (mammalia)	0.256	0.0667	NaN	PRMT5
Oncostatin M Signaling	0.255	0.0571	NaN	RRAS2,TYK2
Heparan Sulfate Biosynthesis (Late Stages)	0.255	0.0571	NaN	LIPE,TARS2
Endometrial Cancer Signaling	0.253	0.0545	NaN	LEF1,PIK3R5,RRAS2
IL-1 Signaling	0.252	0.0533	NaN	ADCY8,IRAK4,MAPK12,NFKB2
Hepatic Fibrosis / Hepatic Stellate Cell Activation	0.249	0.0526	NaN	IL4R,MET,NFKB2,TGFB1,TGFB2
ERK5 Signaling	0.244	0.0536	NaN	RPS6KC1,RRAS2,WNK1
Melanocyte Development and Pigmentation Signaling	0.243	0.0526	0	ADCY8,PIK3R5,RPS6KC1,RRAS2
Crosstalk between Dendritic Cells and Natural Killer Cells	0.243	0.0556	NaN	NFKB2,TLN2
IL-17A Signaling in Gastric Cells	0.237	0.0625	NaN	MAPK12
Pyrimidine Deoxyribonucleotides De Novo Biosynthesis I	0.237	0.0625	NaN	NME6
Glutathione-mediated Detoxification	0.237	0.0625	NaN	Gsta4
Apelin Liver Signaling Pathway	0.237	0.0625	NaN	MAPK12
Estrogen-Dependent Breast Cancer Signaling	0.235	0.0526	NaN	NFKB2,PIK3R5,RRAS2
ErbB2-ErbB3 Signaling	0.235	0.0526	NaN	PIK3R5,RRAS2,TYK2
Basal Cell Carcinoma Signaling	0.232	0.0541	NaN	LEF1,TCF7L1
tRNA Charging	0.221	0.0526	NaN	DARS2,TARS2
Inhibition of Matrix Metalloproteases	0.221	0.0588	NaN	LRP1
Polyamine Regulation in Colon Cancer	0.192	0.0526	NaN	PSME1
CDP-diacylglycerol Biosynthesis I	0.192	0.0526	NaN	CDS1
Neuregulin Signaling	0	0.0253	NaN	HSP90AA1,RRAS2
Leukocyte Extravasation Signaling	0	0.0511	-0.816	AFDN,CLDN10,CXCL12,MAPK12,PIK3R5,TEC,VAV1
Synaptic Long Term Potentiation	0	0.0187	NaN	ADCY8,RRAS2
Axonal Guidance Signaling	0	0.0368	NaN	ADAM15,ADAMTS10,ARHGEF15,CXCL12,FYN,MET,PAK1,PAK3,PIK3R5,RND1,RRAS2,SEMA4G
Amyotrophic Lateral Sclerosis Signaling	0	0.037	NaN	PAK1,PIK3R5,SOD1
Synaptic Long Term Depression	0	0.00746	NaN	RRAS2
Huntington's Disease Signaling	0	0.0466	-0.447	CASP6,DNAJB1,HAP1,HSPA1A/HSPA1B,Hspa1b,PIK3R5,PSME1,VTI1A,ZDHHC17
LPS/IL-1 Mediated Inhibition of RXR Function	0	0.0175	NaN	CPT1C,SREBF1
p53 Signaling	0	0.0385	NaN	CASP6,CSNK1D,PIK3R5
Acute Phase Response Signaling	0	0.0377	1	CEBPB,MAPK12,NFKB2,RRAS2
PXR/RXR Activation	0	0.0303	NaN	INSR
Role of BRCA1 in DNA Damage Response	0	0.0286	NaN	MSH2,MSH6
Erythropoietin Signaling	0	0.0423	NaN	NFKB2,PIK3R5,RRAS2
14-3-3-mediated Signaling	0	0.0278	NaN	MAPK12,PIK3R5,RRAS2
Î±-Adrenergic Signaling	0	0.0375	NaN	ADCY8,PYGL,RRAS2
Activation of IRF by Cytosolic Pattern Recognition Receptors	0	0.05	NaN	MAPK12,NFKB2
IL-8 Signaling	0	0.0387	0.447	IRAK4,MAPK12,PIK3R5,RHOT2,RND1,RRAS2
Role of RIG1-like Receptors in Antiviral Innate Immunity	0	0.0385	NaN	NFKB2
TREM1 Signaling	0	0.0294	NaN	NFKB2
NF-ÎºB Activation by Viruses	0	0.0423	NaN	NFKB2,PIK3R5,RRAS2
CCR5 Signaling in Macrophages	0	0.0154	NaN	MAPK12
Calcium-induced T Lymphocyte Apoptosis	0	0.025	NaN	HLA-DQA1
CD27 Signaling in Lymphocytes	0	0.0426	NaN	MAPK12,NFKB2
Lymphotoxin Î² Receptor Signaling	0	0.0455	NaN	NFKB2,PIK3R5
fMLP Signaling in Neutrophils	0	0.0319	NaN	NFKB2,PIK3R5,RRAS2
Thrombopoietin Signaling	0	0.0351	NaN	PIK3R5,RRAS2
CTLA4 Signaling in Cytotoxic T Lymphocytes	0	0.0508	NaN	FYN,PIK3R5,SYK
Dendritic Cell Maturation	0	0.0426	-1	HLA-DQA1,MAPK12,NFKB2,PIK3R5
Melatonin Signaling	0	0.0182	NaN	RORA
Cellular Effects of Sildenafil (Viagra)	0	0.0366	NaN	ADCY8,PDE1B,SLC4A10
Neuropathic Pain Signaling In Dorsal Horn Neurons	0	0.0114	NaN	PIK3R5
Endothelin-1 Signaling	0	0.0385	-0.447	ADCY8,CASP6,MAPK12,PIK3R5,RRAS2
Relaxin Signaling	0	0.0455	NaN	ADCY8,MPPE1,NFKB2,PDE1B,PIK3R5
Thrombin Signaling	0	0.0491	-1.134	ADCY8,ARHGEF15,MAPK12,NFKB2,PIK3R5,RHOT2,RND1,RRAS2
Cardiac Hypertrophy Signaling	0	0.0426	-0.378	ADCY8,MAPK12,PIK3R5,RHOT2,RND1,RRAS2,TGFB1,TGFB2
CDK5 Signaling	0	0.0345	NaN	ADCY8,MAPK12,RRAS2
Corticotropin Releasing Hormone Signaling	0	0.0196	NaN	ADCY8,MAPK12
FLT3 Signaling in Hematopoietic Progenitor Cells	0	0.0441	NaN	MAPK12,PIK3R5,RRAS2
GNRH Signaling	0	0.0426	1.633	ADCY8,MAPK12,NFKB2,PAK1,PAK3,RRAS2
Cholecystokinin/Gastrin-mediated Signaling	0	0.0408	NaN	MAPK12,RHOT2,RND1,RRAS2
ATM Signaling	0	0.0267	NaN	CBX1,MAPK12
Antiproliferative Role of Somatostatin Receptor 2	0	0.0345	NaN	PIK3R5,RRAS2
Androgen Signaling	0	0.0259	NaN	DNAJB1,HSP90AA1,NFKB2
Growth Hormone Signaling	0	0.0364	NaN	PIK3R5,RPS6KC1
CREB Signaling in Neurons	0	0.0171	NaN	ADCY8,PIK3R5,RRAS2
Melanoma Signaling	0	0.0444	NaN	PIK3R5,RRAS2
Type I Diabetes Mellitus Signaling	0	0.0411	NaN	HLA-DQA1,MAPK12,NFKB2
Small Cell Lung Cancer Signaling	0	0.0323	NaN	NFKB2,PIK3R5
Glioma Signaling	0	0.0206	NaN	PIK3R5,RRAS2
Bladder Cancer Signaling	0	0.0345	NaN	FGF11,RRAS2
Non-Small Cell Lung Cancer Signaling	0	0.0303	NaN	PIK3R5,RRAS2
Production of Nitric Oxide and Reactive Oxygen Species in Macrophages	0	0.0507	0	MAPK12,NFKB2,PCYOX1,PIK3R5,RHOT2,RND1,TYK2
p70S6K Signaling	0	0.0388	0	IL4R,PIK3R5,RRAS2,SYK
mTOR Signaling	0	0.0471	-1.342	EIF3L,INSR,PIK3R5,RHOT2,RND1,RPS29,RPS6KC1,RRAS2
Myc Mediated Apoptosis Signaling	0	0.0244	NaN	NFKB2
G Beta Gamma Signaling	0	0.0297	NaN	CAV2,PAK1,RRAS2
G Protein Signaling Mediated by Tubby	0	0.0385	NaN	INSR
Systemic Lupus Erythematosus Signaling	0	0.0431	NaN	PIK3R5,PRPF40B,PRPF8,RRAS2,SNRPB
AMPK Signaling	0	0.0422	1.134	CPT1C,INSR,LIPE,MAPK12,PIK3R5,RAB8A,SLC2A1
Hereditary Breast Cancer Signaling	0	0.0336	NaN	MSH2,MSH6,PIK3R5,RRAS2
Phospholipase C Signaling	0	0.05	-1.134	ADCY8,AHNAK,ARHGEF15,FYN,NFKB2,RHOT2,RND1,RRAS2,SYK
HER-2 Signaling in Breast Cancer	0	0.0286	NaN	PIK3R5,RRAS2
Protein Kinase A Signaling	0	0.0455	-1.134	ADCY8,FLNA,FLNB,KDELR1,LEF1,LIPE,MPPE1,NFKB2,PDE1B,PYGL,TCF7L1,TGFB1,TGFB2
Role of Macrophages, Fibroblasts and Endothelial Cells in Rheumatoid Arthritis	0	0.0505	NaN	CEBPB,CSNK1A1,CXCL12,IRAK4,LEF1,LRP1,PIK3R5,RRAS2,TCF7L1,TGFB1
Regulation of eIF4 and p70S6K Signaling	0	0.0379	NaN	EIF3L,MAPK12,PIK3R5,RPS29,RRAS2
Leptin Signaling in Obesity	0	0.0345	NaN	ADCY8,PIK3R5
Role of NFAT in Cardiac Hypertrophy	0	0.0402	0	ADCY8,CSNK1A1,MAPK12,PIK3R5,RRAS2,TGFB1,TGFB2
Breast Cancer Regulation by Stathmin1	0	0.0312	NaN	ARHGEF15,GPR12,NFKB2,PAK1,PIK3R5,RRAS2,S1PR1,TGFB1,TGFB2,UHMK1
RANK Signaling in Osteoclasts	0	0.0395	NaN	MAPK12,NFKB2,PIK3R5
Glioblastoma Multiforme Signaling	0	0.0391	0	LEF1,PIK3R5,RHOT2,RND1,RRAS2
PKCÎ¸ Signaling in T Lymphocytes	0	0.0513	-0.816	FYN,HLA-DQA1,NFKB2,PIK3R5,RRAS2,VAV1
Role of MAPK Signaling in the Pathogenesis of Influenza	0	0.04	NaN	MAPK12,RRAS2
TNFR2 Signaling	0	0.04	NaN	NFKB2
Role of PI3K/AKT Signaling in the Pathogenesis of Influenza	0	0.0513	NaN	NFKB2,PIK3R5
P2Y Purigenic Receptor Signaling Pathway	0	0.0381	0	ADCY8,NFKB2,PIK3R5,RRAS2
Cyclins and Cell Cycle Regulation	0	0.0308	NaN	TGFB1,TGFB2
Cell Cycle Control of Chromosomal Replication	0	0.0238	NaN	PRIM2
Assembly of RNA Polymerase II Complex	0	0.0444	NaN	TAF4B,TAF6
Spliceosomal Cycle	0	0.0476	NaN	PRPF40B,SLU7
Role of IL-17F in Allergic Inflammatory Airway Diseases	0	0.0435	NaN	NFKB2
Role of JAK2 in Hormone-like Cytokine Signaling	0	0.0345	NaN	TYK2
Actin Nucleation by ARP-WASP Complex	0	0.0484	NaN	RHOT2,RND1,RRAS2
Dopamine-DARPP32 Feedback in cAMP Signaling	0	0.032	1	ADCY8,CSNK1A1,CSNK1D,CSNK1E
NGF Signaling	0	0.0505	-0.447	MAPK12,NFKB2,PIK3R5,RPS6KC1,RRAS2
RhoGDI Signaling	0	0.0496	1.633	ARHGEF15,CDH10,PAK1,PAK3,PIP5K1C,RHOT2,RND1
Sertoli Cell-Sertoli Cell Junction Signaling	0	0.0432	NaN	AFDN,CLDN10,MAPK12,OCLN,RRAS2,SORBS1
Gap Junction Signaling	0	0.0479	NaN	ADCY8,CSNK1A1,CSNK1D,CSNK1E,GJC3,PIK3R5,RRAS2
eNOS Signaling	0	0.0515	-1	ADCY8,HSP90AA1,HSPA1A/HSPA1B,Hspa1b,PIK3R5
nNOS Signaling in Skeletal Muscle Cells	0	0.0323	NaN	SNTB2
VEGF Family Ligand-Receptor Interactions	0	0.0312	NaN	PIK3R5,RRAS2
Ephrin B Signaling	0	0.0476	NaN	CXCL12,PAK1,VAV1
ErbB4 Signaling	0	0.0328	NaN	PIK3R5,RRAS2
GDNF Family Ligand-Receptor Interactions	0	0.0455	NaN	MAPK12,PIK3R5,RRAS2
Heparan Sulfate Biosynthesis	0	0.0476	NaN	LIPE,TARS2
D-myo-inositol-5-phosphate Metabolism	0	0.0242	NaN	ATP1A1,MTMR9,PPTC7
D-myo-inositol (1,4,5,6)-Tetrakisphosphate Biosynthesis	0	0.027	NaN	ATP1A1,MTMR9,PPTC7
Superpathway of Inositol Phosphate Compounds	0	0.0375	-2.449	ATP1A1,MTMR9,PI4K2A,PIK3R5,PIP5K1C,PPTC7
D-myo-inositol (3,4,5,6)-tetrakisphosphate Biosynthesis	0	0.027	NaN	ATP1A1,MTMR9,PPTC7
3-phosphoinositide Degradation	0	0.0242	NaN	ATP1A1,MTMR9,PPTC7
3-phosphoinositide Biosynthesis	0	0.0455	-2.449	ATP1A1,MTMR9,PI4K2A,PIK3R5,PIP5K1C,PPTC7
Triacylglycerol Biosynthesis	0	0.0294	NaN	PLPPR3
Stearate Biosynthesis I (Animals)	0	0.0294	NaN	THEM4
Superpathway of Cholesterol Biosynthesis	0	0.04	NaN	FDFT1
Antioxidant Action of Vitamin C	0	0.0455	NaN	MAPK12,NFKB2,SLC2A1
GÎ±i Signaling	0	0.0444	0	ADCY8,RGS10,RRAS2,S1PR1
GÎ±q Signaling	0	0.0317	NaN	NFKB2,PIK3R5,RHOT2,RND1
GÎ±s Signaling	0	0.0294	NaN	ADCY8,RAPGEF2
Remodeling of Epithelial Adherens Junctions	0	0.0179	NaN	MET
Agranulocyte Adhesion and Diapedesis	0	0.0303	NaN	CLDN10,CXCL12
Granulocyte Adhesion and Diapedesis	0	0.0312	NaN	CLDN10,CXCL12
UVA-Induced MAPK Signaling	0	0.0471	NaN	MAPK12,PIK3R5,RPS6KC1,RRAS2
UVB-Induced MAPK Signaling	0	0.0444	NaN	MAPK12,PIK3R5
UVC-Induced MAPK Signaling	0	0.0426	NaN	MAPK12,RRAS2
HIPPO signaling	0	0.0469	NaN	CSNK1D,CSNK1E,STK3
PCP pathway	0	0.027	NaN	MAPK12
Wnt/Ca+ pathway	0	0.0227	NaN	NFKB2
Estrogen Receptor Signaling	0	0.0397	0.333	ADCY8,GPS2,HSP90AA1,MED12L,NFKB2,PAK1,PIK3R5,RRAS2,SETD7,TYK2
EGF Signaling	0	0.04	NaN	MAPK12,PIK3R5
Cell Cycle: G1/S Checkpoint Regulation	0	0.0339	NaN	TGFB1,TGFB2
SAPK/JNK Signaling	0	0.0357	NaN	MAPK12,PIK3R5,RRAS2
PI3K/AKT Signaling	0	0.0469	-0.447	HSP90AA1,IL4R,NFKB2,RRAS2,THEM4,TYK2
PTEN Signaling	0	0.045	0.447	BMPR2,INSR,NFKB2,PIK3R5,RRAS2
Nitric Oxide Signaling in the Cardiovascular System	0	0.0395	NaN	HSP90AA1,PDE1B,PIK3R5
Cardiac Î²-adrenergic Signaling	0	0.0381	0	ADCY8,MPPE1,PDE1B,PKIB
Interferon Signaling	0	0.0385	NaN	TYK2
Protein Ubiquitination Pathway	0	0.045	NaN	DNAJB1,DNAJB2,DNAJC24,DNAJC9,HSP90AA1,HSPA1A/HSPA1B,PSMA3,PSME1,THOP1,UBE3B
GABA Receptor Signaling	0	0.0139	NaN	ADCY8
Xenobiotic Metabolism Signaling	0	0.0326	NaN	HSP90AA1,MAPK12,NFKB2,NQO2,PIK3R5,RRAS2
B Cell Receptor Signaling	0	0.0464	-1.134	MAPK12,NFKB2,PIK3R5,POU2F2,RRAS2,SYK,VAV1
Serotonin Receptor Signaling	0	0.04	NaN	ADCY8
Insulin Receptor Signaling	0	0.0504	0	FYN,INSR,LIPE,PIK3R5,RAPGEF1,RRAS2
Chemokine Signaling	0	0.0492	NaN	CXCL12,MAPK12,RRAS2
Neurotrophin/TRK Signaling	0	0.0328	NaN	PIK3R5,RRAS2
IGF-1 Signaling	0	0.0213	NaN	PIK3R5,RRAS2
Dopamine Receptor Signaling	0	0.0182	NaN	ADCY8
cAMP-mediated signaling	0	0.0423	0	ADCY8,MPPE1,PDE1B,PKIB,RGS10,S1PR1
Notch Signaling	0	0.0312	NaN	NOTCH2
VEGF Signaling	0	0.0238	NaN	PIK3R5,RRAS2
Hypoxia Signaling in the Cardiovascular System	0	0.0303	NaN	CSNK1D,HSP90AA1
G-Protein Coupled Receptor Signaling	0	0.0474	NaN	ADCY8,FYN,MPPE1,NFKB2,PDE1B,PIK3R5,RGS10,RRAS2,S1PR1
PDGF Signaling	0	0.037	NaN	PIK3R5,RRAS2,TYK2
GPCR-Mediated Integration of Enteroendocrine Signaling Exemplified by an L Cell	0	0.0192	NaN	ADCY8
GPCR-Mediated Nutrient Sensing in Enteroendocrine Cells	0	0.0127	NaN	ADCY8
Gustation Pathway	0	0.0349	NaN	ADCY8,MPPE1,PDE1B
Phagosome Formation	0	0.0519	NaN	PIK3R5,RHOT2,RND1,SYK
Phagosome Maturation	0	0.01	NaN	VTI1A
Autophagy	0	0.0233	NaN	ATG3
Cancer Drug Resistance By Drug Efflux	0	0.0233	NaN	RRAS2
Sumoylation Pathway	0	0.044	NaN	MAPK12,NFKB2,RHOT2,RND1
GP6 Signaling Pathway	0	0.0429	NaN	FYN,PIK3R5,SYK
Sirtuin Signaling Pathway	0	0.0478	-0.333	ATG3,CPT1C,MAPK12,NDUFA6,NDUFS8,NFKB2,POLR1C,SIRT2,SLC2A1,SOD1,SREBF1
Opioid Signaling Pathway	0	0.0396	0	ADCY8,ARRB1,FYN,MAPK12,NFKB2,PDE1B,RGS10,RRAS2
Adrenomedullin signaling pathway	0	0.0423	0.816	ADCY8,CEBPB,MAPK12,NFKB2,PIK3R5,RRAS2
Iron homeostasis signaling pathway	0	0.0319	NaN	BMPR2,LRP1,TYK2
NER Pathway	0	0.0357	NaN	COPS6,PRIM2,XRCC1
Endocannabinoid Neuronal Synapse Pathway	0	0.0198	NaN	ADCY8,MAPK12
Endocannabinoid Developing Neuron Pathway	0	0.04	0	ADCY8,MAPK12,PIK3R5,RRAS2
Endocannabinoid Cancer Inhibition Pathway	0	0.0439	-1.342	ADCY8,CASP6,LEF1,PIK3R5,TCF7L1
Apelin Endothelial Signaling Pathway	0	0.0505	-0.447	ADCY8,MAPK12,NFKB2,PIK3R5,RRAS2
Cardiac Hypertrophy Signaling (Enhanced)	0	0.0392	0	ADCY8,BMPR2,FGF11,IL4R,MAPK12,MPPE1,NFKB2,PDE1B,PIK3R5,RRAS2,TGFB1,TGFB2
Synaptogenesis Signaling Pathway	0	0.0463	0.302	ADCY8,AFDN,CDH10,FYN,LRP1,NAP1L1,PAK1,PIK3R5,RAPGEF1,RRAS2,VLDLR,VTI1A
White Adipose Tissue Browning Pathway	0	0.043	1	ADCY8,CEBPB,LIPE,MAPK12
Inhibition of ARE-Mediated mRNA Degradation Pathway	0	0.0349	NaN	EXOSC3,MAPK12,PSME1
Hepatic Fibrosis Signaling Pathway	0	0.0512	0.832	BMPR2,CEBPB,IRAK4,LEF1,MAPK12,NFKB2,PIK3R5,RHOT2,RND1,RRAS2,TCF7L1,TGFB1,TGFB2
Necroptosis Signaling Pathway	0	0.0196	NaN	PYGL,TNIP1
Xenobiotic Metabolism General Signaling Pathway	0	0.0404	1	MAPK12,NQO2,PIK3R5,RRAS2
Xenobiotic Metabolism CAR Signaling Pathway	0	0.00971	NaN	HSP90AA1
Xenobiotic Metabolism PXR Signaling Pathway	0	0.00917	NaN	HSP90AA1
Kinetochore Metaphase Signaling Pathway	0	0.0303	NaN	H2AZ1,SPC24
Coronavirus Pathogenesis Pathway	0	0.0522	-0.816	KPNB1,MAPK12,NFKB2,RPS29,TGFB1,TYK2
GM-CSF Signaling	0	0.0328	NaN	PIK3R5,RRAS2
