# Supplementary material for: Blood and brain gene expression signatures of chronic intermittent ethanol consumption in mice
Source: PLoS Comput Biol. 2022 Feb 17;18(2):e1009800. doi: 10.1371/journal.pcbi.1009800 (PMC8853518; doi:10.1371/journal.pcbi.1009800)
Supplement: S9 Table — (XLSX) [file pcbi.1009800.s011.xlsx]

## Sheet: Sheet1
	N	Total Amount (ng)	RIN	260/230	260/280
Amygdala	36	1348 (209)	8.9 (.2)	1.5 (0.6)	2.12 (0.05)
PFC	37	804 (203)	8.6 (.2)	1.1 (0.6)	2.08 (0.13)
Hypothalamus	36	513 (124)	8.6 (.3)	1.1 (0.6)	2.06 (0.17)
Blood	37	12934 (4770)	7.6 (1.4)	2.05 (0.15)	2.10 (0.02)
Table S9. RNA Quanitity and Quality. Results are presented as average with standard deviation in parentheses.
